# Supplementary material for: FrozONE: quick cell nucleus enrichment for comprehensive proteomics analysis of frozen tissues
Source: Life Sci Alliance. 2024 Dec 12;8(3):e202403130. doi: 10.26508/lsa.202403130 (PMC11638322; doi:10.26508/lsa.202403130)
Supplement: Supplementary file 1 [file LSA-2024-03130_TableS1.xlsx]

## Sheet: Notes
Tab	Description
LFQ intensities	output table resulting of the processing of all MS raw files together in DIA-NN. Numerical values in sample columns correspond to the label-free quantified (LFQ) normalized intensities.
Enrichment_Brain_FrozONE_vs_WCL	results from brain enrichment analysis (fisher exact test, Intersection size > 5, FDR < 0.05) from significantly upregulated (p-value < 0.05 and |Difference| > 1) proteins in FrozONE vs whole cell lysate (WCL) with all proteins from the volcano plot as background
Enrichment_Liver_FrozONE_vs_WCL	results from liver enrichment analysis (fisher exact test, Intersection size > 5, FDR < 0.05) from significantly upregulated (p-value < 0.05 and |Difference| > 1) proteins in FrozONE vs whole cell lysate (WCL) with all proteins from the volcano plot as background
Enrichment_Kidney_FrozONE_vs_WCL	results from kidney enrichment analysis (fisher exact test, Intersection size > 5, FDR < 0.05) from significantly upregulated (p-value < 0.05 and |Difference| > 1) proteins in FrozONE vs whole cell lysate (WCL) with all proteins from the volcano plot as background
Subcell. Literature overlap	indication of which proteins were confidently quantified (min 2 out of 3 values among replicates) in FrozONE brain, liver or kidney and/or identfied as nuclear in the indicated literature

## Sheet: LFQ intensities
Protein.Group	Protein.Ids	Protein.Names	Genes	First.Protein.Description	Hippocampus_FrozONE_1	Hippocampus_FrozONE_2	Hippocampus_FrozONE_3	Hypothalamus_FrozONE_1	Hypothalamus_FrozONE_2	Hypothalamus_FrozONE_3	Brain_FrozONE_1	Brain_FrozONE_2	Brain_FrozONE_3	Brain_Sucrose_fresh_1	Brain_Sucrose_fresh_2	Brain_Sucrose_fresh_3	Brain_Sucrose_frozen_1	Brain_Sucrose_frozen_2	Brain_Sucrose_frozen_3	Brain_Iodixanol_1	Brain_Iodixanol_2	Brain_Iodixanol_3	Brain_WholeCellLysate_1	Brain_WholeCellLysate_2	Brain_WholeCellLysate_3	Kidney_FrozONE_1	Kidney_FrozONE_2	Kidney_FrozONE_3	Kidney_Sucrose_fresh_1	Kidney_Sucrose_fresh_2	Kidney_Sucrose_fresh_3	Kidney_Sucrose_frozen_1	Kidney_Sucrose_frozen_2	Kidney_Sucrose_frozen_3	Kidney_Iodixanol_1	Kidney_Iodixanol_2	Kidney_Iodixanol_3	Kidney_WholeCellLysate_1	Kidney_WholeCellLysate_2	Kidney_WholeCellLysate_3	Liver_FrozONE_1	Liver_FrozONE_2	Liver_FrozONE_3	Liver_Sucrose_fresh_1	Liver_Sucrose_fresh_2	Liver_Sucrose_fresh_3	Liver_Sucrose_frozen_1	Liver_Sucrose_frozen_2	Liver_Sucrose_frozen_3
A0A075B5K2	A0A075B5K2	A0A075B5K2_MOUSE	Igkv9-124	Immunoglobulin kappa chain variable 9-124
A0A075B5M1;A0A0G2JFU6	A0A0G2JFU6;A0A075B5M1	A0A075B5M1_MOUSE;A0A0G2JFU6_MOUSE	Igkv4-63	Immunoglobulin kappa variable 4-63																																						810026	194423
A0A075B5M7	A0A0G2JDV4;A0A075B5M7;A0A0B4J1J2;A0A0B4J1J1	A0A075B5M7_MOUSE	Igkv5-39	Immunoglobulin kappa variable 5-39			4.77506e+06							7.27335e+06										6.70518e+06			847905	852690		1.35318e+06			1.28697e+06	1.2634e+06		8.09718e+06				5.72477e+06	993391	2.24163e+06	3.66934e+06	661650				1.41939e+06	385246
A0A075B5N7	A0A140T8Q3;A0A0G2JGY3;A0A075B5N7;A0A140T8N9;P01634;A0A140T8P2;P01633	A0A075B5N7_MOUSE	Igkv6-13	Immunoglobulin kappa variable 6-13							506840			566487		390044	96989.1			1.15341e+06		1.13154e+06	1.88213e+06		720661																864594	1.5804e+06	7.37072e+06	271387				1.19601e+06	1.0827e+06
A0A075B5P1	A0A075B5P1	A0A075B5P1_MOUSE	Igkv3-1	Immunoglobulin kappa variable 3-1 (Fragment)																																						702486	1.49071e+06
A0A075B5P3;A0A0A6YVP0	A0A075B5P3;A0A0A6YVP0	A0A075B5P3_MOUSE;A0A0A6YVP0_MOUSE	Ighg2b	Isoform of P01867, Immunoglobulin heavy constant gamma 2B (Fragment)																			700146		542211																	339891				7.14436e+06		984692
A0A075B5P4;A0A0A6YWR2	A0A075B5P4;A0A0A6YWR2	A0A075B5P4_MOUSE;A0A0A6YWR2_MOUSE	Ighg1	Isoform of P01869, Immunoglobulin heavy constant gamma 1 (G1m marker) (Fragment)
A0A075B5P6;A0A075B6A0	A0A075B6A0;A0A075B5P6	A0A075B5P6_MOUSE;A0A075B6A0_MOUSE	Ighm	Isoform of P01872, Immunoglobulin heavy constant mu (Fragment)											3.33951e+06									7.43118e+06																				1.69122e+06	1.86378e+06	402315
A0A075B5P9	A0A075B5P9	A0A075B5P9_MOUSE	Ighv5-4	Immunoglobulin heavy variable 5-4 (Fragment)																											3.34497e+06			4.02743e+06
A0A075B5R1	A0A075B5R1	A0A075B5R1_MOUSE	Ighv5-17	Immunoglobulin heavy variable 5-17 (Fragment)																																							1.11209e+06					347218	207500
A0A075B5T2	A0A075B5T2	A0A075B5T2_MOUSE	Ighv6-3	Immunoglobulin heavy variable 6-3 (Fragment)																																				413867		765399						107282
A0A075B5W1;A0A075B5X7;A0A0G2JFS5	A0A0G2JFS5;A0A075B5W1;A0A075B5X7	A0A075B5W1_MOUSE;A0A075B5X7_MOUSE;A0A0G2JFS5_MOUSE	Ighv1-50;Ighv1-69	Immunoglobulin heavy variable 1-50 (Fragment)																																												547033
A0A075B5Y4	A0A075B5Y4	A0A075B5Y4_MOUSE	Ighv1-81	Immunoglobulin heavy variable 1-81 (Fragment)																			2.07507e+06																			2.62507e+06						2.64613e+06
A0A075B6D5;A0A0G2JFZ3	A0A0G2JFZ3;A0A075B6D5	A0A075B6D5_MOUSE;A0A0G2JFZ3_MOUSE	Igkv19-93	Immunoglobulin kappa chain variable 19-93																																												578341	125577
A0A087WNL7;A0A087WQ44	E9Q9V7;A0A087WNL7;A0A087WNX7;A0A087WQY5;A0A087WS36;A0A087WP63;A0A087WQ44	A0A087WNL7_MOUSE;A0A087WQ44_MOUSE	Srcap	Isoform of A0A087WQ44, Snf2-related CREBBP activator protein	6.6246e+06	6.68397e+06	6.32206e+06	5.52009e+06	3.30854e+06	6.31198e+06	6.06238e+06	6.83903e+06	7.15034e+06	4.75517e+06	4.26468e+06	4.11137e+06	7.13564e+06	6.12955e+06	6.74978e+06	7.09115e+06	6.22082e+06	5.28944e+06		1.84441e+06	1.20464e+06	9.23091e+06	8.09657e+06	6.91971e+06	6.84625e+06	7.62531e+06	7.00275e+06	7.70851e+06	8.52613e+06	9.48475e+06	8.78671e+06	5.91758e+06	5.82387e+06		4.1699e+06		5.77283e+06	4.59242e+06	5.45888e+06	7.00021e+06	8.78254e+06	8.66552e+06	7.34491e+06	8.64075e+06	7.57969e+06
A0A087WNT3;A0A087WPE6	A0A087WNT3;A0A087WP64;A0A087WPE6;A0A087WRS3	A0A087WNT3_MOUSE;A0A087WPE6_MOUSE	Abi2	Isoform of P62484, Abl interactor 2 (Fragment)										1.5562e+06	2.89392e+06	1.90732e+06	587566	561755	559482					2.00027e+06																								689416	672378
A0A087WNU5	A0A087WNU5;A0A087WRU2	A0A087WNU5_MOUSE	Ank3	Isoform of G5E8K5, Ankyrin 3, epithelial (Fragment)	2.97405e+07	2.17524e+07	1.98317e+07	1.89408e+07	1.19662e+07	1.6733e+07	1.82459e+07	1.96391e+07	1.53404e+07	1.54962e+07	1.90289e+07	1.81244e+07	654884	722902	996328	5.85282e+06	7.83681e+06	7.6672e+06	7.94255e+06	8.45189e+06	8.28782e+06											2.36091e+07											358536
A0A087WNU6	G5E8E1;A0A087WNU6;A0A087WSF5	A0A087WNU6_MOUSE	Lrrfip1	Isoform of Q3UZ39, Leucine rich repeat (in FLII) interacting protein 1 (Fragment)	1.54856e+06	1.33823e+06	835679				3.07252e+06	3.00191e+06	2.335e+06	1.1467e+06	1.53593e+06	421927				1.32514e+06	1.17759e+06	1.94832e+06	920996
A0A087WNW3;A0A087WP14;A0A087WP48;A0A087WP85;A0A087WPW5;A0A087WPX0;A0A087WQ25;A0A087WQD0;A0A087WQF8;A0A087WQG4;A0A087WQI3;A0A087WQQ5;A0A087WRS1;A0A087WS04;A0A087WS23;A0A087WS29;F8VQC7	A0A087WNW3;A0A087WP85;A0A087WP14;A0A087WP48;A0A087WQ25;A0A087WPW5;A0A087WPX0;A0A087WQQ5;A0A087WQG4;A0A087WQI3;A0A087WQD0;A0A087WQF8;A0A087WRS1;A0A087WS29;A0A087WS04;A0A087WS23;F8VQC7	A0A087WNW3_MOUSE;A0A087WP14_MOUSE;A0A087WP48_MOUSE;A0A087WP85_MOUSE;A0A087WPW5_MOUSE;A0A087WPX0_MOUSE;A0A087WQ25_MOUSE;A0A087WQD0_MOUSE;A0A087WQF8_MOUSE;A0A087WQG4_MOUSE;A0A087WQI3_MOUSE;A0A087WQQ5_MOUSE;A0A087WRS1_MOUSE;A0A087WS04_MOUSE;A0A087WS23_MOUSE;A0A087WS29_MOUSE;F8VQC7_MOUSE	Ktn1	Isoform of Q61595, Kinectin 1	2.0764e+07	2.41861e+07	2.48565e+07	3.39934e+07	2.70652e+07	2.77253e+07	1.96489e+07	2.08049e+07	1.7443e+07	1.2663e+07	1.18272e+07	1.06188e+07	1.48847e+07	1.78295e+07	1.96425e+07	3.02395e+07	3.31719e+07	3.16367e+07	1.13215e+07	6.51366e+06	1.08456e+07	1.62379e+06		544284	4.74649e+06	7.36818e+06	8.59042e+06	7.46557e+06	6.60409e+06	6.73952e+06	1.11583e+07	9.05193e+06	8.20187e+06	6.42606e+06	5.90025e+06	4.62272e+06	5.3368e+06	8.18532e+06	4.16409e+06	1.4891e+06			8.52983e+06	823863	1.53449e+06
A0A087WNW8;A0A087WP42;A0A087WQ31;A0A087WQ95;A0A087WQF1;A0A087WRE8;A0A087WRK0;A0A087WS18;A0A0A6YXZ1;A0A0N4SUT7;E9Q6L0;E9QKH0;E9QNY9;J3QP81	E9Q6L0;A0A0A6YXZ1;A0A0N4SUT7;A0A087WNW8;A0A087WP42;A0A087WQ31;A0A087WQ95;A0A087WQF1;A0A087WRK0;A0A087WS18;A0A087WRE8;J3QP81;E9QNY9;E9QKH0	A0A087WNW8_MOUSE;A0A087WP42_MOUSE;A0A087WQ31_MOUSE;A0A087WQ95_MOUSE;A0A087WQF1_MOUSE;A0A087WRE8_MOUSE;A0A087WRK0_MOUSE;A0A087WS18_MOUSE;A0A0A6YXZ1_MOUSE;A0A0N4SUT7_MOUSE;E9Q6L0_MOUSE;E9QKH0_MOUSE;E9QNY9_MOUSE;J3QP81_MOUSE	Clasp1	Isoform of Q80TV8, CLIP associating protein 1							1.01089e+06	1.29369e+06	964303	275157	351912			11330.3		464336	712668	798978	467962		172323
A0A087WNY6;A0A087WSH7;Q8R0B4	Q8R0B4;A0A087WNY6;A0A087WSH7	A0A087WNY6_MOUSE;A0A087WSH7_MOUSE;Q8R0B4_MOUSE	Tardbp	Isoform of Q921F2, TAR DNA binding protein (Fragment)													660421	339425	655985							7.08422e+06	7.64146e+06	7.18367e+06	752956															1.23845e+06	1.20653e+06	1.83845e+06	2.48895e+06	363438	298366
A0A087WP24;A0A087WPF8;A0A087WRJ2;A0A087WSR2;E9QN99	A0A087WP24;A0A087WPF8;A0A087WRJ2;A0A087WSR2;E9QN99	A0A087WP24_MOUSE;A0A087WPF8_MOUSE;A0A087WRJ2_MOUSE;A0A087WSR2_MOUSE;E9QN99_MOUSE	Abhd14b	Isoform of Q8VCR7, Abhydrolase domain containing 14b (Fragment)																				6.98812e+06	9.73168e+06				2.27352e+07	1.58544e+07	7.54447e+06	4.46234e+06	5.81833e+06	6.32068e+06		4.57721e+06	4.22742e+07	4.71054e+08	4.099e+08	3.29678e+08				1.47904e+07	1.46681e+07	1.21629e+07
A0A087WP46	F6T2X5;A0A087WP46	A0A087WP46_MOUSE	BC034090	cDNA sequence BC034090																															2.04989e+06	1.71456e+06				990336
A0A087WP92;A0A087WQ02	A0A087WP92;A0A087WQ02	A0A087WP92_MOUSE;A0A087WQ02_MOUSE	Trip12	Isoform of G5E870, Thyroid hormone receptor interactor 12 (Fragment)							868601	555850	601258	802901	856406	453569	434931	418561	485307	1.46805e+06	960497	1.12006e+06												656197	366306						1.17076e+06	1.21486e+06	1.33052e+06	1.21705e+06		1.32611e+06	791699	643291	844414
A0A087WPF7;A0A087WPF7-3	A0A7P0A163;A0A7N9VSJ5;E9PZ86;A0A087WPF7-3;A0A087WPF7	AUTS2_MOUSE	Auts2	Autism susceptibility gene 2 protein homolog		1.11048e+06					1.66561e+06		1.37631e+06	1.34218e+06	1.2963e+06	1.10205e+06	1.86585e+06	1.99189e+06	1.95831e+06	1.49606e+06	906052	1.01312e+06					570706					1.09316e+07	9.49638e+06														2.63604e+06
A0A087WPI5;Q8K0G9	A0A087WPI5;Q8K0G9	A0A087WPI5_MOUSE;Q8K0G9_MOUSE	Zfp119b	Isoform of Q8K0G9, Zinc finger protein 119b																																								1.33801e+06	1.51924e+06	1.04311e+06		679793	681650
A0A087WPL5;E9QNN1	A0A087WPL5;E9QNN1	A0A087WPL5_MOUSE;E9QNN1_MOUSE	Dhx9	Isoform of O70133, RNA helicase	2.62993e+07	1.70166e+07	1.76692e+07	6.67875e+07	7.1092e+07	5.5918e+07	3.4276e+08	3.14724e+08	3.46953e+08	1.43003e+07	1.47582e+07	1.48387e+07	3.04022e+08	2.26162e+08	3.92364e+08	1.89174e+08	1.70356e+08	1.63631e+08	1.66162e+07		1.62634e+07	1.19531e+08	5.69477e+07	4.9559e+07	3.23674e+07	2.57884e+07	3.45634e+07	2.47915e+07		4.00696e+07	2.91197e+07	3.43099e+07	3.03303e+07				2.21238e+07	1.44526e+07	2.16207e+07	5.77787e+06	1.24919e+07	1.81637e+07	2.17532e+07	5.11955e+08	2.8289e+08
A0A087WPR7	E9Q9X1;Q91ZU6-2;Q91ZU6-3;Q91ZU6-4;Q91ZU6-5;S4R1P5;A0A087WPR7;A0A087WRB8;A0A087WSP0;Q91ZU6	A0A087WPR7_MOUSE	Dst	Isoform of Q91ZU6, Dystonin (Fragment)	3.92462e+06	1.91206e+06	2.60528e+06				5.61667e+06	6.11075e+06	5.44165e+06	3.26736e+06	4.24219e+06	2.66392e+06	318681	1.05536e+06	372172	2.31037e+06	3.12081e+06	3.21128e+06	2.35673e+06		1.41822e+06												1.87244e+06											863634
A0A087WPU8	A0A087WPU8	A0A087WPU8_MOUSE	Tfdp2	Isoform of Q64163, Transcription factor													154978	156098	190526	182501	130684					142817			900737	394899	457645			378852							274382	231630	406301	689606	602452	501830	314575	180353	194811
A0A087WPX1;A0A0R4J050;A0A1L1SRC1;A0A1L1SS90;A0A1L1SSU4	A0A0R4J050;A0A087WPX1;A0A1L1SSU4;A0A1L1SRC1;A0A1L1SS90	A0A087WPX1_MOUSE;A0A0R4J050_MOUSE;A0A1L1SRC1_MOUSE;A0A1L1SS90_MOUSE;A0A1L1SSU4_MOUSE	Acy1	Isoform of Q99JW2, N-acyl-aliphatic-L-amino acid amidohydrolase (Fragment)																										7.50227e+06								1.24221e+07	2.50406e+07	3.81394e+07
A0A087WQ16;E9QPY6	A0A087WQ16;A0A087WQZ2;E9QPY6	A0A087WQ16_MOUSE;E9QPY6_MOUSE	Msh3	Isoform of P13705, DNA mismatch repair protein											775527		514250	431580	413230																								297586	1.12295e+06		1.35936e+06	1.01251e+06	497068	299090
A0A087WQ89	A0A087WQ89	A0A087WQ89_MOUSE	Misp3	MISP family member 3																1.21072e+06						4.56474e+06	3.05032e+06	2.95807e+06	1.99795e+06				743297	532413	1.82385e+07	1.35534e+07	1.4105e+07	6.59726e+06	3.93704e+06	7.0505e+06		770062
A0A087WQE8;Q6TA13	Q6TA13;A0A087WQE8	A0A087WQE8_MOUSE;Q6TA13_MOUSE	Kif1a	Isoform of P33173, Kinesin family member 1A									211582				316077	348919	324466	218735	285660	327866	3.64644e+06	3.91971e+06	3.19228e+06
A0A087WQH8	A0A087WQH8	A0A087WQH8_MOUSE	Slc35a4	Isoform of Q9D321, Solute carrier family 35, member A4													541619	953648	1.26022e+06	666972	747606	828552	1.79399e+06		6.0835e+06				2.25642e+06	953383	970744		740163		3.34163e+06	5.37066e+06	5.36856e+06	4.23778e+06	3.48616e+06	3.09725e+06									932792
A0A087WQM0;A0A087WQS0;A0A6I8MWZ2	A0A6I8MWZ2;A0A087WQS0;A0A087WQM0	A0A087WQM0_MOUSE;A0A087WQS0_MOUSE;A0A6I8MWZ2_MOUSE	Tns1	Isoform of E9Q0S6, Tensin 1	9.15692e+06	1.12246e+06		3.88429e+06	2.11242e+06		2.1448e+07	1.7262e+07	2.16623e+07	7.5339e+06	4.15414e+06	6.85646e+06		1.37444e+06		5.20876e+06	7.88944e+06	6.0299e+06		4.81966e+06		9.08039e+06	8.23671e+06	8.61509e+06	1.27294e+07	1.06125e+07	1.27851e+07	1.23542e+07	1.60539e+07	1.085e+07	2.6993e+07	1.41234e+07	1.90914e+07	2.76139e+07	2.07491e+07	2.26466e+07	1.3085e+06	1.7072e+06	2.20912e+06	2.06134e+06	2.2165e+06	2.53738e+06	8.48518e+06	6.71426e+06	2.82309e+06
A0A087WQN7;F8VQ87	A0A087WQN7;F8VQ87	A0A087WQN7_MOUSE;F8VQ87_MOUSE	Xrn1	Isoform of P97789, 5'-3' exoribonuclease 1	4.26605e+06	2.63311e+06		1.32499e+06	1.97281e+06		2.3805e+06	2.76586e+06	2.3367e+06	3.73289e+06	4.94668e+06	5.47556e+06	308129		773993	1.29067e+06	1.4808e+06	1.28788e+06	1.56224e+06		1.58902e+06										2.0304e+06	1.65209e+06		1.59831e+06			1.82328e+06	1.60173e+06	1.46693e+06	1.00075e+06	844682			486509	1.042e+06
A0A087WR13	L7N1Y0;A0A571BD48;E9Q0T8;A0A087WR13	A0A087WR13_MOUSE	Dnah7c	Dynein, axonemal, heavy chain 7C	2.54158e+06	1.93054e+06		1.19941e+06		1.07481e+06	1.46632e+06			3.4547e+06	3.67914e+06					2.17495e+06		2.28397e+06			960544											788616					2.3741e+06	2.547e+06
A0A087WR45;Q3UKG2	Q3UKG2;A0A087WR45	A0A087WR45_MOUSE;Q3UKG2_MOUSE	Prob1	Proline rich basic protein 1		6.47115e+06		2.29424e+07	1.73592e+07						5.28503e+06	4.63214e+06											2.82247e+06		5.58512e+06	7.5613e+06		5.09594e+06	6.63673e+06								9.5925e+06	7.8365e+06	1.04788e+07	1.00913e+07	1.35759e+07	1.23225e+07	1.37425e+07
A0A087WR56;E9PW06	E9PW06;E9Q171;A0A087WNW2;A0A087WPX3;A0A087WR56	A0A087WR56_MOUSE;E9PW06_MOUSE	Nfasc	Isoform of Q810U3, Neurofascin (Fragment)	1.49313e+07	1.09284e+07	1.29963e+07	4.09514e+06	5.83272e+06	9.20669e+06	4.52198e+07	4.87887e+07	3.2624e+07	1.60056e+07	1.91505e+07	2.18271e+07	4.77058e+06	178747		5.68155e+06	6.62501e+06	8.40312e+06	1.29881e+07	9.11176e+06	2.68814e+06											2.17535e+06				1.63198e+06
A0A087WRN1;F8WI22	F8WI22;A0A087WRN1	A0A087WRN1_MOUSE;F8WI22_MOUSE	Bclaf1	Isoform of Q8K019, BCL2-associated transcription factor 1 (Fragment)										594576		1.17057e+06	637033	1.0894e+06	402837							2.02401e+07	1.78492e+07	1.79551e+07	1.35884e+07		1.20511e+07	1.22736e+07	1.40047e+07	2.00035e+07	4.55257e+06	1.12722e+07	9.06898e+06				1.19949e+07	1.10909e+07	1.69548e+07	2.00693e+07	1.42131e+07	1.81848e+07	877213	1.19753e+07	1.06322e+07
A0A087WRP9	A0A087WRP9	A0A087WRP9_MOUSE	Ank3	Isoform of G5E8K5, Ankyrin 3, epithelial (Fragment)	3.42671e+06	3.17005e+06	2.23404e+06				3.63993e+06	2.70344e+06	2.35867e+06	839003	1.01226e+06	537423				1.11588e+06	1.10318e+06	1.27459e+06	1.40985e+06
A0A087WRT4;A0A1L1SQU7;F2Z4A3	A0A1L1SQU7;F2Z4A3;A0A087WRT4	A0A087WRT4_MOUSE;A0A1L1SQU7_MOUSE;F2Z4A3_MOUSE	Fat1	FAT atypical cadherin 1	2.38314e+06	2.08592e+06					994392	1.30191e+06	1.54848e+06	3.75219e+06	3.04944e+06	4.58998e+06	2.62005e+06	1.27452e+06	1.76851e+06	1.30733e+06	1.6071e+06	1.86985e+06	1.42854e+06	2.7285e+06	2.08284e+06		78240.8	94699.2							2.65786e+06	4.60419e+06	2.53047e+06					1.26027e+06	4.80471e+06				348647
A0A087WRV6	A0A087WRV6	A0A087WRV6_MOUSE	Trip12	Isoform of G5E870, E3 ubiquitin-protein ligase (Fragment)								623147	254643				119937	103446	264410		299888					623750	595564	614394														229100	160536	1.10744e+06				450136	377751
A0A087WS16;J3QQ16	A0A087WS16;J3QQ16	A0A087WS16_MOUSE;J3QQ16_MOUSE	Col6a3	Isoform of E9PWQ3, Collagen, type VI, alpha 3																																					314850	430549	768538
A0A087WS17	Q8R0B4;Q8BLD4;Q6VYI4;Q6VYI5;A0A087WNY6;A0A087WQA5;A0A087WQX8;H3BJV1;A0A087WRP4;A0A087WS17;A0A087WRZ5;A0A087WS74;A0A087WSH7;Q921F2	A0A087WS17_MOUSE	Tardbp	Isoform of Q921F2, TAR DNA binding protein (Fragment)				1.36142e+06	1.01032e+06	1.18833e+06				177707	219839	138808								109882		123550	175414	171744	1.29567e+06	1.65378e+06	1.25465e+06	2.29903e+06	2.21789e+06	1.60415e+06										637829	1.3973e+06	852105	180939
A0A087WSB8	A0A087WSB8	A0A087WSB8_MOUSE	Hmgn3	Isoform of Q9DCB1, High mobility group nucleosomal binding domain 3		876725	909305		445896	281140	493036	672860	829800				685955	924244	768251			435817																									536172
A0A087WSC5;B2RV38	A0A087WSC5;B2RV38	A0A087WSC5_MOUSE;B2RV38_MOUSE	Rd3l	Isoform of B2RV38, Retinal degeneration 3-like	7.38038e+07																		4.50097e+06
A0A087WSE3;E9QQ25	A0A087WSE3;E9QQ25	A0A087WSE3_MOUSE;E9QQ25_MOUSE	Speg	Isoform of Q62407, SPEG complex locus (Fragment)		3.82675e+06	4.9347e+06				2.75583e+06	2.93188e+06	2.34321e+06	1.80025e+07	1.11541e+07	8.40985e+06				754827	1.2667e+06	935411
A0A087WSK5;A0A0R4J078	A0A0R4J078;A0A087WSK5	A0A087WSK5_MOUSE;A0A0R4J078_MOUSE	Ubxn4	Isoform of Q8VCH8, UBX domain protein 4 (Fragment)																911453	803612	1.44229e+06	4.10499e+06		705904
A0A087WSL5	A0A087WSL5	A0A087WSL5_MOUSE	Tuba4a	Isoform of P68368, Tubulin, alpha 4A (Fragment)												3.33827e+07
A0A087WSP5;Q8C3V4;Q99K94	Q99K94;Q8C3V4;A0A087WSP5	A0A087WSP5_MOUSE;Q8C3V4_MOUSE;Q99K94_MOUSE	Stat1	Isoform of P42225, Signal transducer and activator of transcription
A0A0A0MQC1	A0A0A0MQC1	A0A0A0MQC1_MOUSE	Ighv3-5	Isoform of P18533, Immunoglobulin heavy variable 3-5																																												191508
A0A0A0MQC2;A0A5F8MPI8;B1AS67	A0A0A0MQC2;B1AS67;A0A5F8MPI8	A0A0A0MQC2_MOUSE;A0A5F8MPI8_MOUSE;B1AS67_MOUSE	Plekhg5	Isoform of Q66T02, Pleckstrin homology domain containing, family G (with RhoGef domain) member 5										64375.3				5632.25
A0A0A0MQH5	A0A0A0MQH5;A0A0A0MQA6;Q69ZZ9;B1ARU4;Q9QXZ0-2;Q9QXZ0-3;Q9QXZ0-4;F7ACR9;F6Q750;A0A571BGC6;A0A571BF93;Q9QXZ0	A0A0A0MQH5_MOUSE	Macf1	Isoform of Q9QXZ0, Microtubule-actin crosslinking factor 1 (Fragment)							6.66896e+06	5.96615e+06	5.42875e+06					554472	1.19103e+06	1.78805e+06	2.50463e+06	1.80908e+06	2.48131e+06		1.5405e+06										8.93796e+06	4.70176e+06	2.86423e+06				396798	1.26253e+06						221531	318497
A0A0A6YVT8;A0A668KLF4	A0A668KLF4;A0A0A6YVT8	A0A0A6YVT8_MOUSE;A0A668KLF4_MOUSE	Tsga10	Isoform of Q6NY15, Testis specific 10							1.23292e+06	855263	483435					173087		639215	501292	607692			1.98828e+06
A0A0A6YVV8;A0A0A6YWB0;A0A0A6YWG1;A0A0A6YXQ4	A0A0A6YVV8;A0A0A6YWG1;A0A0A6YWB0;A0A0A6YXQ4	A0A0A6YVV8_MOUSE;A0A0A6YWB0_MOUSE;A0A0A6YWG1_MOUSE;A0A0A6YXQ4_MOUSE	Mbnl1	Isoform of Q9JKP5, Muscleblind like splicing factor 1	4.80833e+06	5.21814e+06	4.59288e+06	1.45002e+07	1.1428e+07	8.3966e+06			5.49708e+06					811554								9.88708e+06	7.03696e+06	4.32095e+06	4.98798e+07	6.49418e+07	4.79301e+07	3.73028e+07		4.24701e+07						4.33747e+06					3.03613e+06		9.39784e+06	2.58795e+07	2.72865e+07
A0A0A6YVZ3	A0A0A6YVZ3;A0A0A6YXK7	A0A0A6YVZ3_MOUSE	Cep170	Isoform of Q6A065, Centrosomal protein 170 (Fragment)										2.71203e+06	3.13855e+06	2.75931e+06								1.17569e+06	759726
A0A0A6YW07;Q80ZJ2;Q924B0	A0A0A6YW07;Q80ZJ2;Q924B0	A0A0A6YW07_MOUSE;Q80ZJ2_MOUSE;Q924B0_MOUSE	Impa1	Isoform of O55023, Inositol-1-monophosphatase							782686												1.55213e+07		9.12581e+06
A0A0A6YW36;Q45FE1	A0A0A6YW36;Q45FE1	A0A0A6YW36_MOUSE;Q45FE1_MOUSE	Rgs7	Isoform of O54829, Regulator of G protein signaling 7	8.1876e+06	6.49244e+06	8.2483e+06	2.85442e+06	3.03484e+06	3.52544e+06	5.60272e+06	6.6164e+06	5.58748e+06	2.62018e+07	2.3377e+07	2.72671e+07	307686	309036		2.90303e+06	3.78807e+06	3.43293e+06	5.81373e+06	1.55315e+07	1.35205e+07																						525606
A0A0A6YW80;A0A0A6YX86;G3X8Y3	A0A0A6YW80;A0A0A6YX86;G3X8Y3	A0A0A6YW80_MOUSE;A0A0A6YX86_MOUSE;G3X8Y3_MOUSE	Naa15	Isoform of Q80UM3, N(alpha)-acetyltransferase 15, NatA auxiliary subunit																			2.60322e+06		905012
A0A0A6YWG7	A0A0A6YWG7;E9QNQ4;Q8CHG7	A0A0A6YWG7_MOUSE	Rapgef2	Isoform of Q8CHG7, Rap guanine nucleotide exchange factor (GEF) 2	1.34813e+07	8.82732e+06	5.62165e+06				3.32496e+06	1.69672e+06	1.57866e+06	3.95299e+06	5.93411e+06	2.70134e+06		233171	496784	2.42179e+06	2.78451e+06	2.87298e+06	6.08158e+06	8.25112e+06	4.30872e+06
A0A0A6YWK0;A0JNT1;B1AZR7;F6ZNL5	B1AZR7;A0JNT1;A0A0A6YWK0;Q2TJH7;Q2TJH9;F6ZNL5	A0A0A6YWK0_MOUSE;A0JNT1_MOUSE;B1AZR7_MOUSE;F6ZNL5_MOUSE	Pcdh11x	Isoform of F6ZNL5, Protocadherin 11 X-linked							347260	316663				109248	764581	756527	851009							947468	761881	651394						184126										77536.3		157443		409781	411879
A0A0A6YWM8	A0A0A6YWM8;B2RUE8	A0A0A6YWM8_MOUSE	Map4k4	Isoform of P97820, Mitogen-activated protein kinase kinase kinase kinase 4																	228363	234713
A0A0A6YWP7;A0A0A6YXM5;A0A0A6YXP4	A0A0A6YWP7;A0A0A6YXM5;A0A0A6YXP4	A0A0A6YWP7_MOUSE;A0A0A6YXM5_MOUSE;A0A0A6YXP4_MOUSE	Rcor3	Isoform of Q6PGA0, REST corepressor 3		572536											1.06856e+06		895675	694790	785042	633318						299650	1.89184e+06	1.58592e+06	1.294e+06	1.67757e+06	1.45055e+06	2.04612e+06
A0A0A6YWY8;A0A0A6YY09;F8VPK8	A0A0A6YWM0;A0A0A6YWY8;A0A0A6YY37;A0A0A6YY09;F8VPK8	A0A0A6YWY8_MOUSE;A0A0A6YY09_MOUSE;F8VPK8_MOUSE	Pcdh9	Isoform of F8VPK8, Protocadherin 9	5.40222e+06	8.68964e+06	8.71354e+06				5.55969e+06	6.471e+06	8.19344e+06	5.33885e+06	6.83344e+06	2.9029e+06	2.1587e+06	1.86093e+06	1.10299e+06	1.295e+07	1.79023e+07	2.16958e+07	2.10385e+07	1.64215e+07	1.88755e+07																						989511
A0A0A6YX73;Q8K1M3	Q8K1M3;A0A0A6YX73	A0A0A6YX73_MOUSE;Q8K1M3_MOUSE	Prkar2a	Isoform of P12367, Protein kinase, cAMP dependent regulatory, type II alpha	2.3105e+06	653048					2.77032e+06	1.30204e+06								3.05766e+06	3.26244e+06	4.33623e+06	9.42302e+06	3.50896e+06	4.07631e+06													1.97108e+06	1.92224e+06	2.76787e+06	288426	436363	952798			1.46989e+06
A0A0A6YXL6;A0A0A6YXX3;A0A1D5RM41;E9Q3Y4	E9Q3Y4;A0A0A6YXL6;A0A0A6YXX3;A0A1D5RM41	A0A0A6YXL6_MOUSE;A0A0A6YXX3_MOUSE;A0A1D5RM41_MOUSE;E9Q3Y4_MOUSE	Lrba	Isoform of Q9ESE1, LPS-responsive beige-like anchor																			856462	3.0086e+06	2.76063e+06													5.63831e+06	5.56941e+06	3.97491e+06				1.07881e+06
A0A0A6YXT1;Q6DD96	A0A0A6YXT1;Q6DD96	A0A0A6YXT1_MOUSE;Q6DD96_MOUSE	Pcdhga7	Isoform of Q6DD96, Protocadherin gamma subfamily A, 7								146933		708270	1.31159e+06	743604					129836	481150		539494	281364
A0A0A6YXW6	A0A075B6A3;A0A0A6YXW6	A0A0A6YXW6_MOUSE	Igha	Immunoglobulin heavy constant alpha (Fragment)																																		3.6513e+06	3.44922e+06	4.86829e+06	1.04028e+07	7.801e+06						2.55371e+06	372058
A0A0A6YY53;F6TQW2	A0A0A6YY53;F6TQW2	A0A0A6YY53_MOUSE;F6TQW2_MOUSE	Ighg2c	Isoform of F6TQW2, Immunoglobulin heavy constant gamma 2C (Fragment)										4.27122e+06	3.91805e+06	3.36268e+06							2.67741e+06	5.56933e+06	1.3033e+06									1.61774e+06						3.27982e+06				1.1893e+06				1.50883e+07	621917
A0A0A6YY91	A0A0A6YY91	A0A0A6YY91_MOUSE	Ncam1	Isoform of P13595, Neural cell adhesion molecule 1 (Fragment)	1.29553e+08	1.04048e+08	1.18146e+08	2.80497e+07	4.6168e+07	6.02864e+07	1.08979e+08	1.31602e+08	1.20825e+08	6.18058e+08	6.91476e+08	7.05417e+08	1.04735e+07	1.17149e+07	7.31095e+06	5.62876e+07	7.95471e+07	9.74401e+07	1.07204e+08	5.74653e+08	2.03164e+08										2.48258e+06	2.04546e+06	2.9579e+06										2.67873e+07
A0A0A6YYE7	A0A0B4J1I3;A0A0A6YYE5;A0A075B5L8;A0A075B5M4;A0A0A6YYE7	A0A0A6YYE7_MOUSE	Igkv4-57	Immunoglobulin kappa variable 4-57 (Fragment)																																							427160					1.20273e+06
A0A0B4J1E2	A0A0B4J1E2;Q9CSN1	A0A0B4J1E2_MOUSE	Snw1	Isoform of Q9CSN1, SNW domain-containing protein 1	5.74278e+07	7.29095e+07	8.46445e+07	1.45705e+08	1.67158e+08	1.81645e+08	4.49359e+07	4.60637e+07	5.02612e+07	5.67038e+07	4.99332e+07	5.45415e+07	9.50797e+07	9.24038e+07	9.92814e+07	6.29175e+07	6.89526e+07	6.61189e+07	3.12623e+06	1.33538e+07	9.51499e+06	9.04064e+07	1.04182e+08	1.09773e+08	1.49688e+08	1.7538e+08	1.51659e+08	1.68668e+08	1.75904e+08	1.69693e+08	9.99267e+07	1.09382e+08	1.10745e+08	9.01648e+06	1.18477e+07	1.10418e+07	7.92532e+07	6.94e+07	8.24409e+07	1.016e+08	9.88111e+07	9.57443e+07	8.40197e+07	6.65254e+07	6.94019e+07
A0A0B4J1E3;D3Z5P5	D3Z5P5;A0A0B4J1E3	A0A0B4J1E3_MOUSE;D3Z5P5_MOUSE	Ighmbp2	Isoform of P40694, Immunoglobulin mu DNA binding protein 2							1.20422e+06	1.36759e+06	1.06252e+06					265125		589624	909529	915657						98468.7
A0A0B4J1F9	A0A0B4J1F9	A0A0B4J1F9_MOUSE	Tchh	Trichohyalin	1.05089e+07				6.21854e+06	1.1322e+07	4.55692e+06	5.44522e+06	5.16612e+06			8.4147e+06	2.83781e+06	3.59207e+06	4.08412e+06	1.07524e+06	3.12537e+06		1.35021e+06		622431	3.73855e+06	7.2134e+06	6.98327e+06	9.50529e+06	9.30616e+06	8.0122e+06		1.6952e+07	1.62401e+07	3.17533e+07	2.53557e+07	3.34345e+07				1.90865e+06	2.71076e+06	5.40009e+06				5.28871e+06	1.35538e+06
A0A0B4J1G0	A0A0B4J1G0	FCG3A_MOUSE	Fcgr4	Low affinity immunoglobulin gamma Fc region receptor III-A																																							1.92285e+07					3.44864e+06	476665
A0A0B4J1H7	A0A0B4J1H7	A0A0B4J1H7_MOUSE	Igkv1-135	Immunoglobulin kappa variable 1-135 (Fragment)																			2.69321e+06																		1.96207e+06	2.62089e+06	6.3027e+06					493309	542170
A0A0F6AIX5;A0A0F6AIX6;A0A1W2P7C8;A0A1W2P7T7;A0A1W2P820	A0A1W2P7C8;A0A1W2P820;A0A1W2P7T7;A0A0F6AIX6;A0A0F6AIX5	A0A0F6AIX5_MOUSE;A0A0F6AIX6_MOUSE;A0A1W2P7C8_MOUSE;A0A1W2P7T7_MOUSE;A0A1W2P820_MOUSE	Ldah	Isoform of Q8BVA5, Lipid droplet-associated hydrolase													327928	253106	201609						1.26123e+06									337965										205395			456047	771158	271318
A0A0G2JDF2;A0A0G2JEJ9	A0A0G2JG67;A0A0G2JGZ7;A0A0G2JDF2;A0A0G2JEJ9;E9Q5A6	A0A0G2JDF2_MOUSE;A0A0G2JEJ9_MOUSE	Nr1h5	Isoform of E9Q5A6, Nuclear receptor subfamily 1, group H, member 5																																													96421.9
A0A0G2JDF4;A0A0G2JFV3	A0A0G2JFV3;A0A0G2JFF5;A0A0G2JG66;A0A0G2JGM8;A0A0G2JDF4;A0A0G2JDK6	A0A0G2JDF4_MOUSE;A0A0G2JFV3_MOUSE	Adgrl2	Isoform of Q8JZZ7, Adhesion G protein-coupled receptor L2	1.17983e+06						624622	1.03719e+06	1.03596e+06												582584
A0A0G2JDI2;E9Q9T0	E9PUB6;A0A0G2JFF2;A0A0G2JDI2;E9Q9T0	A0A0G2JDI2_MOUSE;E9Q9T0_MOUSE	Fbrsl1	Isoform of E9Q9T0, Fibrosin-like 1		3.46774e+06					1.93994e+06			2.291e+06	2.9064e+06	1.93879e+06	1.25967e+06	1.42134e+06	1.36884e+06	589668						2.43568e+06	1.35033e+06	2.00943e+06			7.30832e+06			4.4268e+06									421317	1.86247e+06	1.41123e+06	2.78302e+06	1.95375e+06	280712	641094
A0A0G2JDN7;E9PZ43	E9PZ43;A0A0G2JDN7	A0A0G2JDN7_MOUSE;E9PZ43_MOUSE	Map4	Isoform of P27546, Microtubule-associated protein	2.07262e+07	1.54917e+07	7.63466e+06		4.07124e+06	4.14122e+06	996124	1.76444e+06	1.05381e+06	624831		1.92791e+06	189488	520374	340042	627660	636820	766844	1.34156e+06	2.45965e+06	4.67733e+06
A0A0G2JDV2	A0A0G2JDV2	A0A0G2JDV2_MOUSE	Tent4a	Isoform of Q6PB75, Terminal nucleotidyltransferase 4A								608058		1.30606e+06	2.21653e+06	1.81223e+06	761231	703082	774798	396535	624019	675272				2.0053e+06																				615850	1.30666e+06
A0A0G2JDV3	A4UUI3-2;A0A8Q0QEH4;L7N1X8;A4UUI3;Q000W5;A0A0G2JDV3;Q8BTS3;Q2V6D6	GBP6_MOUSE	Gbp6	Guanylate-binding protein 6																			494816															972891	1.16607e+06	1.05817e+06				2.2874e+06	1.93491e+06	1.47251e+06
A0A0G2JDY6;A0A0G2JGI1	A0A0G2JGI1;A0A0G2JDY6;A0A0G2JDZ8	A0A0G2JDY6_MOUSE;A0A0G2JGI1_MOUSE	Nexn	Isoform of Q7TPW1, Nexilin (Fragment)							5.10136e+06	6.5887e+06	4.69806e+06	3.40327e+06	3.90589e+06	3.44783e+06				1.57772e+06	2.00025e+06	1.98475e+06	1.08036e+06														1.6181e+06						725020
A0A0G2JDZ4;E9QNY3	E9QNY3;A0A0G2JDZ4	A0A0G2JDZ4_MOUSE;E9QNY3_MOUSE	Myl10	Isoform of Q62082, Myosin, light chain 10, regulatory																	1.4537e+06
A0A0G2JEH3;B2RVB9	A0A0G2JEH3;B2RVB9	A0A0G2JEH3_MOUSE;B2RVB9_MOUSE	Tmem243	Isoform of B2RVB9, Transmembrane protein 243, mitochondrial							333396	521419	328474								567768	198330			771590							1.166e+07		1.0954e+07			1.81319e+06											171088	269244
A0A0G2JEM5;F7A4H5	F7A4H5;A0A0G2JEM5	A0A0G2JEM5_MOUSE;F7A4H5_MOUSE	Zfp267	Zinc finger protein 267													625571	756348	750953																												597897
A0A0G2JEQ6;A0A0G2JEX0;A0A0G2JF90;A0A0G2JGX7;A0A8V5I5B0;A6H6N9	A0A8V5I5B0;A0A0G2JGX7;A6H6N9;A0A0G2JEX0;A0A0G2JF90;A0A0G2JEQ6	A0A0G2JEQ6_MOUSE;A0A0G2JEX0_MOUSE;A0A0G2JF90_MOUSE;A0A0G2JGX7_MOUSE;A0A8V5I5B0_MOUSE;A6H6N9_MOUSE	Ttc14	Isoform of Q9CSP9, Tetratricopeptide repeat domain 14 (Fragment)						2.27386e+06				977797	996603	757796	2.39168e+06	2.21885e+06	2.67522e+06	5.51939e+06	4.2909e+06	5.40936e+06				2.10137e+06	1.74918e+06	1.14695e+06													128879	1.96181e+06	1.85098e+06	2.798e+06	1.71336e+06	2.72261e+06	1.7827e+06	2.85239e+06	2.70946e+06
A0A0G2JF42;A0A0G2JGH3;A6PWK8;Q3UY26	Q3UY26;A6PWK8;A0A0G2JGH3;A0A0G2JF42	A0A0G2JF42_MOUSE;A0A0G2JGH3_MOUSE;A6PWK8_MOUSE;Q3UY26_MOUSE	Atrx	Isoform of Q61687, DNA helicase (Fragment)	3.85661e+06	6.04293e+06	5.40809e+06		2.5446e+06		3.36969e+06	4.56171e+06	4.67893e+06				7.62082e+06	6.7008e+06	7.17899e+06	3.76967e+06	2.62032e+06	2.33403e+06				3.2644e+06	4.056e+06	3.0881e+06	9.2138e+06	8.67832e+06	8.08449e+06	7.41465e+06	1.08834e+07	1.1558e+07	3.58571e+06	5.14244e+06	3.08348e+06				2.43057e+06	1.95709e+06	1.80418e+06	504633	757251	525111	1.97819e+06	4.38169e+06	4.82859e+06
A0A0G2JFK2;A0A0G2JG00;Q3TUE1	Q3TUE1;A0A0G2JFK2;A0A0G2JG00	A0A0G2JFK2_MOUSE;A0A0G2JG00_MOUSE;Q3TUE1_MOUSE	Fubp1	Isoform of Q91WJ8, Far upstream element (FUSE) binding protein 1 (Fragment)													232725	288971	201163		438077																											619274	314814
A0A0G2JFM9;E9PUI5	E9PUI5;A0A0G2JFM9	A0A0G2JFM9_MOUSE;E9PUI5_MOUSE	Fnbp1l	Isoform of Q8K012, Formin binding protein 1-like (Fragment)	4.25744e+06									7.63153e+06	8.5616e+06	7.48516e+06				424192				3.39825e+06	2.03898e+06
A0A0G2JFN1	Q6NXI6-2;A0A0G2JFW6;A0A0G2JFN1;Q6NXI6	A0A0G2JFN1_MOUSE	Rprd2	Isoform of Q6NXI6, Regulation of nuclear pre-mRNA domain containing 2							842790		1.08343e+06				1.03429e+06	980621	1.27981e+06	2.2174e+06	2.13418e+06	2.16795e+06																			528922							781356	874929
A0A0G2JFP4	A0A0G2JFP4	A0A0G2JFP4_MOUSE	Frrs1	Isoform of Q8K385, Ferric-chelate reductase 1																	133708								1.104e+06						506638			5.97665e+06	4.79339e+06	4.55143e+06			297572	494786		365832		171470
A0A0G2JFQ2;A0A0G2JGA6;B7ZBV3;B7ZBV4;B7ZBV6;B7ZBV7;B7ZBV8;B7ZBV9;B7ZBW1;B7ZBW2;F6UC55	B7ZBV3;B7ZBV4;B7ZBV6;B7ZBV7;B7ZBV8;B7ZBV9;B7ZBW1;B7ZBW2;F6UC55;A0A0G2JGA6;A0A0G2JFQ2	A0A0G2JFQ2_MOUSE;A0A0G2JGA6_MOUSE;B7ZBV3_MOUSE;B7ZBV4_MOUSE;B7ZBV6_MOUSE;B7ZBV7_MOUSE;B7ZBV8_MOUSE;B7ZBV9_MOUSE;B7ZBW1_MOUSE;B7ZBW2_MOUSE;F6UC55_MOUSE	Kcnq2	Isoform of Q9Z351, Potassium voltage-gated channel, subfamily Q, member 2	3.92005e+06	3.21578e+06
A0A0G2JFV5	A0A0R4J169;A0A668KLE1;Q91WK0-2;A0A1L1SVG1;A0A1L1SQW1;A0A1L1SSC0;E9QN52;A0A0G2JFV5;A0A0G2JEP4;Q91WK0	A0A0G2JFV5_MOUSE	Lrrfip2	Isoform of Q91WK0, Leucine rich repeat (in FLII) interacting protein 2											2.26184e+06																										2.23108e+06	2.70298e+06	2.39023e+06
A0A0G2JG35	A0A0G2JG35	A0A0G2JG35_MOUSE	Map4	Isoform of P27546, Microtubule-associated protein (Fragment)	3.65252e+07	2.54452e+07	1.42667e+07	9.59077e+06	7.54826e+06	9.57421e+06	4.06797e+06	5.30441e+06	3.47316e+06	1.38357e+07	1.57421e+07	1.25617e+07	1.26221e+06	2.54221e+06	2.73249e+06	875862	1.19929e+06			1.32697e+07	1.00767e+07																						674635
A0A0G2JG52;E9PVP1	E9PVP1;A0A0G2JG52	A0A0G2JG52_MOUSE;E9PVP1_MOUSE	Crybg1	Crystallin beta-gamma domain containing 1												2.31917e+07						826354					506089	633326												1.29679e+06	1.63221e+06	1.93185e+06	2.51972e+06	932000		601737	5.71239e+06	287539	465088
A0A0G2JGH6	F6QGP8;A0A0G2JGH6	A0A0G2JGH6_MOUSE	Zfp804b	Zinc finger protein 804B		1.12249e+07								217373	260113	461020		60033.7												6.36956e+06			4.6196e+06											724724	136793	590147	390683		160332
A0A0G2JGK0	A0A0G2JGK0	A0A0G2JGK0_MOUSE	Elp6	Isoform of Q8BK75, Elongator complex protein 6
A0A0G2JGW6	A0A0G2JGW6;A0A0G2JF79;A0A0G2JFE2;Q3UTQ8	A0A0G2JGW6_MOUSE	Cdkl5	Isoform of Q3UTQ8, Cyclin-dependent kinase-like 5	2.57444e+07	2.15693e+07	2.0989e+07		2.85577e+06	3.92764e+06	2.3054e+07	2.40855e+07	1.93758e+07	2.75304e+07	3.46267e+07	3.3968e+07	3.13327e+06	3.82632e+06	4.32422e+06	6.55701e+06	8.4577e+06	9.10375e+06	4.99787e+06	1.6403e+07	9.97565e+06	1.20767e+06															406797	934742	538592	883606			2.4601e+06		689675
A0A0J9YTR2	A0A0J9YTR2	A0A0J9YTR2_MOUSE	Ncbp2as2	RIKEN cDNA 0610012G03 gene							2.3837e+06	2.92856e+06	2.68709e+06	3.29289e+06	3.71114e+06	3.90338e+06	295556	641710	920528	2.9627e+06	3.01792e+06	3.28935e+06	2.69389e+06	2.93005e+06	3.79383e+06	643302															2.06382e+06	3.26763e+06	1.9444e+06					353242	638523
A0A0J9YTS7	A0A0J9YTS7	A0A0J9YTS7_MOUSE	Eno4	Isoform of Q8C042, phosphopyruvate hydratase (Fragment)	1.2715e+07	1.03235e+07	1.7723e+07	4.21497e+07	2.45584e+07	3.01503e+07	1.40771e+07	1.53035e+07	1.74347e+07	8.13651e+06		5.65111e+06	1.79361e+07	1.48556e+07	2.12344e+07	1.20989e+07	8.36201e+06	8.8482e+06	1.03916e+06		1.90013e+06	3.96922e+06	4.64012e+06	3.63429e+06	1.90552e+07	2.70723e+07	2.05109e+07	2.06496e+07	2.25493e+07	1.98677e+07	1.36693e+07	1.72367e+07	1.23787e+07				3.65379e+07	3.53217e+07	2.49085e+07	9.61045e+06	1.02304e+07	1.03773e+07	1.59885e+07	7.43501e+06	9.33079e+06
A0A0J9YTU3;A0A0J9YUR2	A0A0J9YUR2;A0A0J9YTU3	A0A0J9YTU3_MOUSE;A0A0J9YUR2_MOUSE	Specc1	Isoform of Q5SXY1, Sperm antigen with calponin homology and coiled-coil domains 1	7.35712e+06	6.62358e+06	7.94508e+06	2.66466e+06	4.85165e+06	3.51071e+06	6.67505e+06	7.76441e+06	4.75804e+06	8.33585e+06	1.1569e+07	1.16713e+07	364319	423669	430149	1.30766e+06	3.18989e+06	2.65855e+06	1.16743e+06	4.12215e+06	4.43283e+06	934749	616975								1.43989e+06	1.65837e+06	1.58243e+06				376563	485742	737172
A0A0J9YTW4;A0A0J9YUK3;A0A0J9YUW5;F6U329;F7D6J5;F7D6K4;Q4KL32	A0A0J9YUK3;Q4KL32;A0A0J9YUW5;A0A0J9YTW4;F7D6J5;F7D6K4;F6U329	A0A0J9YTW4_MOUSE;A0A0J9YUK3_MOUSE;A0A0J9YUW5_MOUSE;F6U329_MOUSE;F7D6J5_MOUSE;F7D6K4_MOUSE;Q4KL32_MOUSE	Scn8a	Isoform of Q9WTU3, Sodium channel, voltage-gated, type VIII, alpha (Fragment)							3.55388e+06		3.83178e+06							9.06383e+06	1.19131e+07	8.14487e+06	9.28814e+06
A0A0J9YU62	A0A0J9YU62	A0A0J9YU62_MOUSE	Ctbp1	Isoform of O88712, C-terminal binding protein 1													1.05399e+06	797764																														880426	687347
A0A0J9YUD5;B9EJ54	A0A0J9YUD5;B9EJ54	A0A0J9YUD5_MOUSE;B9EJ54_MOUSE	Nup205	Isoform of B9EJ54, Nucleoporin 205	2.64715e+07	2.74668e+07	3.33399e+07	4.14998e+07	2.90494e+07	3.12462e+07	5.16288e+07	5.42188e+07	4.70977e+07	3.0228e+07	3.04219e+07	2.87879e+07	5.74916e+07	5.57718e+07	6.10455e+07	4.07988e+07	3.53906e+07	3.54664e+07	1.04665e+07	9.05614e+06	9.60692e+06	6.23328e+07	4.86578e+07	5.09864e+07	3.59631e+07	3.94079e+07	4.18679e+07	3.93597e+07	5.18383e+07	2.96834e+07	2.07272e+07	2.51818e+07	2.64393e+07	9.27251e+06	9.6817e+06	1.09741e+07	2.43857e+07	2.56853e+07	2.65204e+07	3.99029e+07	4.50909e+07	4.19833e+07	3.77675e+07	5.9359e+07	5.0057e+07
A0A0J9YUG5;Q8BGM4;Q8BY07	A0A0J9YUG5;Q8BY07;D3Z271;Q8BGM4	A0A0J9YUG5_MOUSE;Q8BGM4_MOUSE;Q8BY07_MOUSE	Mettl27	Isoform of Q8BGM4, Methyltransferase like 27 (Fragment)												2.9595e+06																						7.00203e+06	5.78416e+06	4.41125e+06				1.06428e+06		824923
A0A0J9YUJ8;A0A0J9YUQ8	A0A0J9YUJ8;A0A0J9YUQ8	A0A0J9YUJ8_MOUSE;A0A0J9YUQ8_MOUSE	Gsn	Isoform of P13020, Gelsolin (Fragment)	4.34213e+06	3.54606e+06	2.49974e+06		2.6622e+06											1.86028e+06
A0A0J9YUM2	A0A0J9YUM2;A0A0J9YVH8;A0A140T8K9;A0A2R8VHH2;A0A2R8VH83;A0A338P799;A0A0A6YVS6;J3QQ18;F6SEU4	A0A0J9YUM2_MOUSE	Syngap1	Isoform of F6SEU4, Synaptic Ras GTPase activating protein 1 homolog (rat)	2.8823e+06	2.82029e+06	3.19869e+06				1.00474e+07	1.15934e+07	9.48892e+06	1.17516e+06	5.46469e+06	1.90813e+06				4.56718e+06	6.5892e+06	6.65041e+06	2.94464e+06		3.16401e+06
A0A0J9YUZ2;A0A0J9YV63;A0A0J9YVH8	A0A0J9YV63;A0A0J9YUZ2;A0A0J9YVH8	A0A0J9YUZ2_MOUSE;A0A0J9YV63_MOUSE;A0A0J9YVH8_MOUSE	Syngap1	Isoform of F6SEU4, Synaptic Ras GTPase activating protein 1 homolog (rat) (Fragment)	3.85622e+06	1.7824e+06	1.66416e+06				6.75972e+06	8.07169e+06	5.6171e+06	3.05637e+06	3.5695e+06	2.81122e+06				2.15665e+06	2.72899e+06	3.79728e+06	1.72633e+06	928424	813938
A0A0J9YUZ5	A0A0J9YUZ5;A0A0A6YVS6	A0A0J9YUZ5_MOUSE	Syngap1	Isoform of F6SEU4, Synaptic Ras GTPase activating protein 1 homolog (rat) (Fragment)	5.92814e+06	3.94086e+06	4.07657e+06					644926		1.97792e+06	2.53479e+06	1.66173e+06					1.56143e+06	1.83987e+06
A0A0N4SUI7	A0A0N4SUI7	A0A0N4SUI7_MOUSE	Nbdy	Negative regulator of P-body association																			1.49383e+07		1.30251e+07
A0A0N4SUJ3	A0A0N4SUJ3	A0A0N4SUJ3_MOUSE	Naaladl2	N-acetylated alpha-linked acidic dipeptidase-like 2								8.08704e+06	7.92184e+06					4.58671e+06		1.07581e+07	7.8619e+06	7.20592e+06				1.47334e+07	1.2691e+07	1.12019e+07		1.12877e+07		1.19785e+07		1.37943e+07	1.0156e+07		9.12581e+06				5.84633e+06		1.12574e+06					7.60436e+06
A0A0N4SUM2	A0A0N4SUM2	A0A0N4SUM2_MOUSE	Hnrnpa2b1	Isoform of O88569, Heterogeneous nuclear ribonucleoprotein A2/B1 (Fragment)	1.65744e+06	1.58628e+06	2.25182e+06	918220	1.87185e+06	1.53303e+06	1.13428e+06	1.12565e+06	1.46932e+06	2.70086e+06	1.54929e+06	2.06875e+06	2.20619e+06	2.87731e+06	3.12132e+06		267089	206264		1.05531e+06	1.10541e+06	3.64101e+06	3.82166e+06	3.28222e+06	1.10642e+06	1.3009e+06	1.11151e+06	1.17376e+06	1.33645e+06	1.30147e+06	545520	378488			261604		509902	529389	423298	2.41315e+06	4.191e+06	3.41331e+06	3.38535e+06	2.87303e+06	1.71579e+06
A0A0N4SUT6	A0A0N4SUT6	A0A0N4SUT6_MOUSE	4933427D14Rik	Isoform of Q6A000, RIKEN cDNA 4933427D14 gene	2.87463e+06	6.23684e+06	4.97447e+06	1.08048e+07	6.29608e+06	5.41747e+06	5.68168e+06	5.29115e+06	6.50406e+06	6.1804e+06	4.70137e+06	4.32074e+06	9.86223e+06	8.92835e+06	7.47146e+06	6.20802e+06	5.79684e+06	5.41772e+06	391185		952390			5.3412e+06															1.51594e+06		694074		1.03452e+07
A0A0N4SV61;Q8CBC8	A0A0N4SV61;Q8CBC8	A0A0N4SV61_MOUSE;Q8CBC8_MOUSE	Bcat1	Isoform of P24288, Branched-chain-amino-acid aminotransferase (Fragment)																			311511
A0A0N4SV65	A0A0N4SV65;A0A0N4SUY3;A0A0N4SWD7;A0A0N4SVR9	A0A0N4SV65_MOUSE	Plekha5	Isoform of E9Q6H8, Pleckstrin homology domain containing, family A member 5 (Fragment)																																					1.12132e+06	1.48887e+06	1.49723e+06						100961
A0A0N4SV80;E9QML5	A0A0N4SV80;E9QML5	A0A0N4SV80_MOUSE;E9QML5_MOUSE	Zfp638	Isoform of Q61464, Zinc finger protein 638	4.27237e+06	5.19472e+06	3.26629e+06		3.58311e+06	5.00771e+06	7.69876e+06	9.96813e+06	8.8604e+06		442201	507011	7.5244e+06	8.7843e+06	6.91389e+06	4.2412e+06	5.40423e+06	4.05697e+06			2.99717e+06			447926	3.23645e+06	3.81327e+06	3.20419e+06	5.96783e+06	3.13579e+06	4.26883e+06							1.64638e+06	1.05785e+06	1.19535e+06				1.18032e+06	3.8031e+06	4.22124e+06
A0A0N4SVF2;A0A0N4SVR5;A6H650	A0A0N4SVF2;A0A0N4SVR5;A6H650	A0A0N4SVF2_MOUSE;A0A0N4SVR5_MOUSE;A6H650_MOUSE	Rasgef1a	Isoform of A6H650, RasGEF domain family, member 1A	3.59077e+06	3.13574e+06	3.61899e+06				4.50486e+06	5.07329e+06	4.5888e+06	7.48582e+06	8.53629e+06	8.20645e+06	227735	344156	168646	1.13878e+06	1.24858e+06	1.45298e+06	2.14476e+06	2.86698e+06	2.85469e+06																	924827					160072
A0A0N4SVL0	Q80XI3-2;Q80XI3-3;Q80XI3-4;Z4YKC4;A0A0R4J112;A2AMI2;A2AMI7;A0A0N4SVL0;Q80XI3	A0A0N4SVL0_MOUSE	Eif4g3	Isoform of Q80XI3, Eukaryotic translation initiation factor 4 gamma, 3	9.1854e+06	6.77991e+06	5.51746e+06	6.54269e+07	7.77096e+06	6.68279e+06	9.67722e+06	9.39626e+06	9.77198e+06	6.36903e+06	6.34635e+06	4.83464e+06	3.07537e+06	3.59442e+06	4.46595e+06	9.48286e+06	9.07288e+06	8.41214e+06	9.7345e+06	7.2754e+06	9.02674e+06	2.00962e+06	1.34153e+06	1.16478e+06	2.28718e+06	1.72964e+07	2.31308e+06		2.38653e+07	960888	4.06795e+06	9.46775e+06	1.82695e+07	6.6303e+06	6.80855e+06	4.93382e+06	1.63368e+06	1.73393e+06	1.10787e+06	1.29708e+07	4.9629e+06		2.17669e+06	618532	518322
A0A0N4SVT8	A0A0N4SVT8	A0A0N4SVT8_MOUSE	Dnajb8	Isoform of Q9QYI7, DnaJ heat shock protein family (Hsp40) member B8 (Fragment)														94651.1		840445	1.63855e+06	1.20181e+06																			398016	282474							138429
A0A0N4SW58	A0A0N4SW58	A0A0N4SW58_MOUSE	C2cd5	Isoform of Q7TPS5, C2 calcium-dependent domain containing 5 (Fragment)							933094	598971	563735		501968	193313				559054	942327	927270	498810
A0A0N4SW65;A0A0N4SWC3;A0A0R4J0B4	A0A0R4J0B4;A0A0N4SWC3;A0A0N4SW65	A0A0N4SW65_MOUSE;A0A0N4SWC3_MOUSE;A0A0R4J0B4_MOUSE	Cmas	Isoform of Q99KK2, Cytidine monophospho-N-acetylneuraminic acid synthetase	2.82929e+06	4.01047e+06	3.60359e+06	3.68477e+06	2.74405e+06	2.1523e+06	1.51024e+06	1.89579e+06	985968	2.55113e+06	1.6344e+06	801730	1.46055e+06	1.30384e+06	1.3938e+06	930170	969282	845433			816205	1.57505e+06	1.60942e+06	1.7996e+06	2.10883e+06	1.33199e+06	934092	926550	2.00324e+06	1.89748e+06				1.85374e+06			1.47766e+06	1.55684e+06	1.97128e+06	8.13421e+06	1.31613e+07	1.0815e+07	3.03829e+06	6.52544e+06	4.82741e+06
A0A0N4SW73	A0A0N4SW73;Q8R361	A0A0N4SW73_MOUSE	Rab11fip5	Isoform of Q8R361, RAB11 family interacting protein 5 (class I)	2.90851e+07	2.16577e+07	2.16566e+07	1.28232e+07	2.1457e+07	2.52637e+07	2.0828e+07	1.98979e+07	1.83685e+07	3.56037e+07	4.34448e+07	3.55862e+07	3.02512e+06	4.19805e+06	4.64484e+06	9.5135e+06	1.23261e+07	1.32656e+07	1.77027e+07	2.12301e+07	1.52912e+07	1.16719e+07	1.13923e+07	9.99603e+06	5.44398e+06	2.98331e+06	3.80611e+06	6.00908e+06	7.97217e+06	4.02382e+06	1.54961e+07	1.59473e+07	1.63534e+07	1.62406e+07	1.44183e+07	1.32234e+07					1.48004e+07		2.67023e+06		3.10046e+06
A0A0N4SW93	Q7TPS5-2;Q7TPS5-3;E9Q026;A0A0N4SW93;Q7TPS5	A0A0N4SW93_MOUSE	C2cd5	Isoform of Q7TPS5, C2 calcium-dependent domain containing 5	9.78376e+06	1.53517e+06					2.13887e+06	1.797e+06	2.07869e+06	2.9968e+06	2.99969e+06	2.43041e+06				1.61253e+06	1.5541e+06	1.70235e+06	1.68888e+06	2.06627e+06	2.50443e+06																						431118
A0A0R3P9D0	A0A0R3P9D0	A0A0R3P9D0_MOUSE	Plppr3	Isoform of Q7TPB0, Phospholipid phosphatase related 3																281951	534158	436954	1.58976e+06		1.61554e+06
A0A0R4IZX2;A0A0R4J006;A0A3Q4EBU8	A0A0R4IZX2;A0A3Q4EBU8;A0A0R4J006	A0A0R4IZX2_MOUSE;A0A0R4J006_MOUSE;A0A3Q4EBU8_MOUSE	Nherf2	Isoform of Q9JHL1, Na(+)/H(+) exchange regulatory cofactor NHE-RF																																					124343	156410
A0A0R4IZY0	A0A0R4IZY0;Q8C1A5	A0A0R4IZY0_MOUSE	Thop1	Isoform of Q8C1A5, Thimet oligopeptidase 1					1.12168e+08		1.65171e+06						988871	1.08015e+06	780533			2.94772e+06	3.76721e+07	3.1677e+07	4.57224e+07					900007								1.22042e+07	1.03275e+07	1.05494e+07		4.31474e+06		1.97231e+06			3.44781e+06
A0A0R4IZY2	A0A0R4IZY2;A0A2R8VI97;Q8CIM7	A0A0R4IZY2_MOUSE	Cyp2d26	Isoform of Q8CIM7, Cytochrome P450																				8.90388e+06				211531	1.47105e+06		527388		451456		8.84048e+06	1.14641e+07	9.81022e+06	3.52248e+06	1.00791e+07	1.14808e+07	1.74484e+06	2.33962e+06	2.50537e+06	2.16296e+07	2.20307e+07	2.46031e+07	872880	1.408e+07	2.0844e+07
A0A0R4J009	A0A0R4J009;Q9D864	A0A0R4J009_MOUSE	Actr6	Isoform of Q9D864, ARP6 actin-related protein 6	2.9178e+06	3.84235e+06	4.0432e+06	1.04109e+07	7.94599e+06	7.11887e+06	3.51895e+06	4.07278e+06	3.89019e+06	3.19916e+06	4.38983e+06	4.25433e+06	5.37592e+06	5.48976e+06	5.48918e+06	3.37598e+06	3.2239e+06	2.82799e+06		1.36573e+07		8.31038e+06	6.62412e+06	6.34785e+06	6.91953e+06	7.50704e+06	7.83544e+06	6.51813e+06	7.21323e+06	6.10357e+06	4.74853e+06	4.55108e+06	4.8342e+06				6.09785e+06	4.3786e+06	5.03554e+06	8.00095e+06	8.78696e+06	7.01022e+06	6.53864e+06	4.22737e+06	4.23504e+06
A0A0R4J036	A0A0R4J036;D3YZ35;P08553	A0A0R4J036_MOUSE	Nefm	Isoform of P08553, Neurofilament, medium polypeptide										1.81009e+08	2.0791e+08	1.6937e+08	2.63444e+07	1.20926e+07						5.55559e+07
A0A0R4J045;A0A3B2WB30;A0A3B2WBC2	A0A0R4J045;A0A3B2WB30;A0A3B2WBC2	A0A0R4J045_MOUSE;A0A3B2WB30_MOUSE;A0A3B2WBC2_MOUSE	Rrp36	Isoform of Q3UFY0, rRNA biogenesis protein RRP36										1.89866e+06																											4.94933e+06	7.7389e+06	7.34222e+06	9.66862e+06	6.54195e+06	1.19274e+07	2.09923e+06	196198	297748
A0A0R4J046	A0A0R4J046;P53569	A0A0R4J046_MOUSE	Cebpz	Isoform of P53569, CCAAT/enhancer binding protein zeta							1.87704e+06	2.25747e+06	2.52649e+06				2.11107e+06	1.87269e+06	2.08568e+06	1.74895e+06	1.36821e+06	1.25074e+06				3.98577e+06	4.5709e+06	3.82151e+06	1.21604e+06		2.15432e+06	1.45698e+06	2.07264e+06	2.3395e+06		1.44552e+06				2.1478e+07	4.28788e+06	966346	2.02543e+06	5.43519e+06	6.67316e+06	4.93311e+06	2.58131e+06	9.23572e+06	8.90778e+06
A0A0R4J049	A0A0R4J049;F6QQQ6;Q8CIG8	A0A0R4J049_MOUSE	Prmt5	Isoform of Q8CIG8, Protein arginine N-methyltransferase 5	5.12328e+06	4.24283e+06	5.10007e+06				3.9289e+06	2.3012e+06	2.68684e+06	6.34161e+06	6.58909e+06	4.91589e+06	1.62437e+06	1.78497e+06	2.40572e+06	4.18756e+06	4.67747e+06	5.27425e+06	1.34303e+07	1.66684e+07	1.1721e+07	1.07439e+06		901449	1.37022e+06	1.80279e+06	1.81887e+06			1.86822e+06	1.97964e+06	2.13007e+06		5.65356e+06	6.04306e+06	6.64388e+06	815585			1.57277e+06			3.72458e+06	726761	943083
A0A0R4J065	A0A0R4J065;D3YZP6;A0A087WNY2;A0A087WRT0;Q8BGE6	A0A0R4J065_MOUSE	Atg4b	Isoform of Q8BGE6, Cysteine protease																			4.02436e+06		1.74897e+06
A0A0R4J083	A0A0R4J083;P51174	A0A0R4J083_MOUSE	Acadl	Isoform of P51174, Long-chain specific acyl-CoA dehydrogenase, mitochondrial	1.20298e+07	1.1262e+07	7.42508e+06	2.36175e+07	1.88368e+07	1.37627e+07	2.40419e+06	6.31058e+06	1.50926e+07	2.06744e+06	2.88046e+06	2.49226e+06	2.08396e+06	2.17952e+06	3.02174e+06	592079	2.1308e+06	1.31599e+06	6.49126e+07	3.78954e+07	5.71058e+07	6.86525e+06	5.59539e+06	5.23645e+06	9.34795e+07	3.29071e+07	3.20221e+07	1.76753e+07	2.85926e+07	2.26629e+07	2.43694e+07	3.28827e+07	2.5771e+07	2.58465e+08	3.22662e+08	3.19023e+08	5.09862e+06	3.03663e+06	3.33253e+06	9.15635e+06	7.92157e+06	2.17011e+07	1.96444e+06	8.50472e+06	1.1394e+07
A0A0R4J094	A0A0R4J094;Q3TC72	A0A0R4J094_MOUSE	Fahd2a	Isoform of Q3TC72, Fumarylacetoacetate hydrolase domain containing 2A	2.5194e+06												1.34173e+06	1.35786e+06	1.53263e+06		702613	932069	3.50568e+07	2.89489e+07	3.56468e+07				2.28314e+07	8.10533e+06	5.99608e+06	4.59387e+06	6.04109e+06	3.80536e+06	2.16897e+06	2.66867e+06	1.92746e+06	7.74448e+07	7.77448e+07	8.60031e+07				1.24023e+06		2.96645e+06	1.53757e+06	592138	914814
A0A0R4J0B5	A0A0R4J0B5	A0A0R4J0B5_MOUSE	Rusf1	Isoform of Q91W34, RUS family member 1									576778				1.83254e+06	2.13432e+06	1.55062e+06	3.53421e+06	4.13451e+06	4.4352e+06	3.41481e+06	4.23794e+06	1.62802e+06				2.23995e+06	1.57203e+06	2.013e+06	1.65509e+06	2.18434e+06	1.37045e+06	4.41761e+06	6.55162e+06	6.07355e+06	1.69348e+06	2.21174e+06	2.62005e+06				1.42081e+06	1.53514e+07	1.06594e+06	1.37708e+06	1.0667e+06	872987
A0A0R4J0B8;J3QQ44	A0A0R4J0B8;J3QQ44	A0A0R4J0B8_MOUSE;J3QQ44_MOUSE	Sh3gl3	Isoform of Q62421, SH3-domain GRB2-like 3							318077	331188	197784	235055	144104							124401	7.62348e+06	1.54523e+06	1.02684e+06
A0A0R4J0D8	A0A0R4J0D8	A0A0R4J0D8_MOUSE	Crebl2	Isoform of Q32M00, cAMP-responsive element-binding protein-like 2										1.02218e+06	923966	1.04645e+06			120918							1.31748e+06	1.32336e+06	1.38106e+06																820106	846332	1.01226e+06	1.80264e+06
A0A0R4J0I1	A0A0R4J0I1;P07759	A0A0R4J0I1_MOUSE	Serpina3k	Isoform of P07759, Serine (or cysteine) peptidase inhibitor, clade A, member 3K				6.45021e+06		5.32262e+06			1.69781e+06				1.25665e+06	903888	8.35133e+06	1.39176e+06	3.75345e+06	1.69618e+06	3.55141e+07	5.26905e+07	5.54705e+07	3.58843e+06	3.7731e+06	3.26665e+06	8.38752e+07	1.24925e+08	4.07455e+07	4.27065e+07	5.46549e+07	4.45257e+07	1.51187e+07	2.33019e+07	1.51631e+07	5.44305e+08	5.22282e+08	5.39543e+08	4.29653e+06	6.89412e+06	2.83268e+06	8.58779e+07	5.10112e+07	4.12049e+07		1.24916e+07	7.10797e+06
A0A0R4J0J6	A0A0R4J0J6;Q8BKT7	A0A0R4J0J6_MOUSE	Thoc5	Isoform of Q8BKT7, THO complex 5	6.44498e+06	6.0373e+06	7.21844e+06	7.30944e+06	2.27878e+06	5.35799e+06	1.02227e+07	9.05375e+06	9.81777e+06	9.27231e+06	6.96977e+06	7.08297e+06	1.11006e+07	1.17756e+07	1.13369e+07	1.4691e+07	1.33317e+07	1.33073e+07	1.26567e+06	1.59732e+07	1.18785e+06	1.31978e+07	1.33439e+07	1.53411e+07	1.02273e+07	1.01899e+07	1.15078e+07	9.85287e+06	1.31579e+07	1.20541e+07	9.78596e+06	1.15486e+07	1.16087e+07		773947	1.30291e+06	1.02253e+07	8.69108e+06	1.13304e+07	1.0637e+07	1.06564e+07	1.48598e+07	1.09182e+07	1.97894e+07	1.7536e+07
A0A0R4J0K2;K3W4R5;Z4YL78	Z4YL78;A0A0R4J0K2;K3W4R5	A0A0R4J0K2_MOUSE;K3W4R5_MOUSE;Z4YL78_MOUSE	Ckap5	Isoform of A2AGT5, Cytoskeleton associated protein 5											1.03098e+06					2.29981e+06						1.07865e+06	1.06538e+06	506517															936236			1.40257e+06
A0A0R4J0L1;E0CY86;E0CYE1;E0CYW9;Q8BZW3	A0A0R4J0L1;Q8BZW3;E0CYW9;E0CY86;E0CYE1	A0A0R4J0L1_MOUSE;E0CY86_MOUSE;E0CYE1_MOUSE;E0CYW9_MOUSE;Q8BZW3_MOUSE	Glb1l2	Isoform of Q3UPY5, Beta-galactosidase																															5.90917e+06	7.10094e+06	5.80925e+06			2.68046e+06
A0A0R4J0N9;A0A0R4J147;A0A0R4J1L9;D3Z2H5;D3Z7B3	A0A0R4J147;A0A0R4J0N9;A0A0R4J1L9;D3Z7B3;D3Z2H5	A0A0R4J0N9_MOUSE;A0A0R4J147_MOUSE;A0A0R4J1L9_MOUSE;D3Z2H5_MOUSE;D3Z7B3_MOUSE	Mtus1	Isoform of Q5HZI1, Mitochondrial tumor suppressor 1																						1.26033e+06	1.34585e+06			1.25829e+06	1.5477e+06	1.48739e+06	1.35196e+06	1.20308e+06	3.13009e+06	3.05433e+06	2.6382e+06										1.39989e+06	519822	28339.5
A0A0R4J0P7;D6RDC9;D6RGN1	A0A0R4J0P7;D6RGN1;D6RDC9	A0A0R4J0P7_MOUSE;D6RDC9_MOUSE;D6RGN1_MOUSE	Slc22a18	Isoform of Q78KK3, Solute carrier family 22 (organic cation transporter), member 18																																													254070
A0A0R4J0R1;A0A0U1RPE8	A0A0R4J0R1;A0A0U1RPE8	A0A0R4J0R1_MOUSE;A0A0U1RPE8_MOUSE	Vamp8	Isoform of O70404, Vesicle-associated membrane protein 8																						725982			3.57341e+06	1.4039e+06	1.23037e+06	2.26064e+06	2.76281e+06	1.34125e+06	1.52558e+06	2.9791e+06	3.73501e+06	2.83295e+06	3.63563e+06	4.36536e+06
A0A0R4J0S1	A0A0R4J0S1	A0A0R4J0S1_MOUSE	Cdc42ep1	Isoform of Q91W92, CDC42 effector protein (Rho GTPase binding) 1										1.3488e+06	1.44179e+06	1.20876e+06
A0A0R4J0S3	A0A0R4J0S3;Q924D0	A0A0R4J0S3_MOUSE	Rtn4ip1	Isoform of Q924D0, Reticulon 4 interacting protein 1																2.0679e+06	2.28326e+06	2.76337e+06	3.95438e+06	1.443e+06	2.22278e+06												1.91299e+06	9.77636e+06	9.80194e+06	8.28016e+06
A0A0R4J0S4	A0A0R4J0S4	A0A0R4J0S4_MOUSE	Llgl1	Isoform of Q80Y17, LLGL1 scribble cell polarity complex component																			1.34517e+06
A0A0R4J0T0	A0A0R4J0T0	A0A0R4J0T0_MOUSE	Hscb	Isoform of Q8K3A0, HscB iron-sulfur cluster co-chaperone														167278					1.53426e+06	5.84695e+06	4.05556e+06				1.11027e+06										1.73264e+06	1.30442e+06
A0A0R4J102;D3Z5R9;F6T0J8	A0A0R4J102;F6T0J8;D3Z5R9	A0A0R4J102_MOUSE;D3Z5R9_MOUSE;F6T0J8_MOUSE	Cpeb3	Isoform of Q7TN99, Cytoplasmic polyadenylation element binding protein 3	1.5092e+06	764246	919636		442134					671618	802840	872765	219759	194524	88919.4																		418777										149579
A0A0R4J117;G3UYZ1	A0A0R4J117;G3UYZ1	A0A0R4J117_MOUSE;G3UYZ1_MOUSE	Igsf8	Isoform of Q8R366, Immunoglobulin superfamily, member 8	1.33347e+08	1.07257e+08	1.02153e+08	1.51557e+07	1.77432e+07	1.39691e+07	5.37501e+07	5.85071e+07	5.07602e+07	4.32947e+07	4.73811e+07	4.40585e+07	2.32704e+06	1.89211e+06	1.61588e+06				2.82069e+06	2.86715e+07	1.42109e+07				1.34059e+07																		2.23615e+06
A0A0R4J124	A0A0R4J124;O54781	A0A0R4J124_MOUSE	Srpk2	Isoform of O54781, Serine/arginine-rich protein specific kinase 2							796886	1.50556e+06	1.3531e+06				253119	309238	327890	1.34499e+06	1.58103e+06	1.09601e+06	1.17167e+06		416261
A0A0R4J135;G3UWK0;G3UZT2	A0A0R4J135;G3UZT2;G3UWK0	A0A0R4J135_MOUSE;G3UWK0_MOUSE;G3UZT2_MOUSE	Selenbp2	Isoform of Q63836, Methanethiol oxidase																									1.95301e+06	2.00203e+06								5.45821e+06	5.92798e+06	8.51696e+06				1.04206e+07	2.04819e+06	5.09298e+06		6.25499e+06	869784
A0A0R4J136	A0A0R4J136;Q68FF9	A0A0R4J136_MOUSE	Srd5a1	Isoform of Q68FF9, 3-oxo-5-alpha-steroid 4-dehydrogenase
A0A0R4J140;Z4YLI8	Z4YLI8;A0A0R4J140	A0A0R4J140_MOUSE;Z4YLI8_MOUSE	Cluh	Isoform of Q5SW19, Clustered mitochondria protein homolog																			1.3877e+07	774440	6.9433e+06													3.56001e+07	6.00834e+07	6.03285e+07	296603	664430	321582	738076	463963	646986			640094
A0A0R4J159;A0A286YDI1;A0A5F8MPN9	A0A0R4J159;A0A5F8MPN9;A0A286YDI1	A0A0R4J159_MOUSE;A0A286YDI1_MOUSE;A0A5F8MPN9_MOUSE	Mbd1	Isoform of Q9Z2E2, Methyl-CpG binding domain protein 1													160513	129153	190479			484800				726259	747793	797231		886725	807763	661847	1.08752e+06	682944			3.11164e+06												89542.7
A0A0R4J174	A0A0R4J174	A0A0R4J174_MOUSE	Ecsit	Isoform of Q9QZH6, Evolutionarily conserved signaling intermediate in Toll pathway, mitochondrial															229403						3.42302e+06										2.3629e+06	2.6105e+06	1.7976e+06						219007
A0A0R4J187;A0A2R8VHZ9	A0A2R8VHZ9;A0A0R4J187	A0A0R4J187_MOUSE;A0A2R8VHZ9_MOUSE	Xrcc6	Isoform of P23475, X-ray repair complementing defective repair in Chinese hamster cells 6																							726272		656701				863761								1.24235e+06	313655	669884	1.34721e+06	746421	578241		1.54101e+06	2.51607e+06
A0A0R4J194;A2A543	A0A0R4J194;A2A543	A0A0R4J194_MOUSE;A2A543_MOUSE	Cacnb1	Isoform of Q8R3Z5, Voltage-dependent L-type calcium channel subunit beta-1	8.65725e+06	4.80886e+06	5.14147e+06	3.92798e+06	3.33025e+06	3.48503e+06	3.83134e+06	4.32782e+06	4.92719e+06	1.61493e+07	1.89691e+07	1.79594e+07	547662	507116	423015	2.62429e+06	4.5185e+06	3.65087e+06	2.18279e+06	5.80512e+06	3.22512e+06																						655812
A0A0R4J1C4	A0A0R4J1C4;Q6DI92-2;Q6DI92	A0A0R4J1C4_MOUSE	Zswim9	Isoform of Q6DI92, Zinc finger SWIM-type containing 9							747515		733696				1.11941e+06	1.11914e+06	1.21398e+06	777392	862136	550577	2.07429e+06			766087	601740	432821			493757										903255	676720	777577	1.09931e+06		1.35865e+06	1.5012e+06	325392	634363
A0A0R4J1E2;A0A0R4J1L2;D3YY68;F6ZFU0;Q80T06;Q91VK2	A0A0R4J1L2;A0A0R4J1E2;Q80T06;F6ZFU0;D3YY68;Q91VK2	A0A0R4J1E2_MOUSE;A0A0R4J1L2_MOUSE;D3YY68_MOUSE;F6ZFU0_MOUSE;Q80T06_MOUSE;Q91VK2_MOUSE	Eef1d	Isoform of P57776, Eukaryotic translation elongation factor 1 delta (guanine nucleotide exchange protein)							1.07992e+07	1.41984e+07	1.22536e+07				8.46124e+06	1.36104e+07	1.23105e+07	6.34462e+06	7.98455e+06	7.22551e+06	1.30229e+07		1.58587e+07																							1.50847e+07	9.88443e+06
A0A0R4J1E4;D3Z3A3;E9QKW2	A0A0R4J1E4;D3Z3A3;E9QKW2	A0A0R4J1E4_MOUSE;D3Z3A3_MOUSE;E9QKW2_MOUSE	Smoc1	Isoform of Q8BLY1, SPARC related modular calcium binding 1																																					808969	788071	1.1266e+06
A0A0R4J1H2	A0A0R4J1H2;E0CZG7;E0CXF4;Q8QZY2	A0A0R4J1H2_MOUSE	Glyctk	Isoform of Q8QZY2, Glycerate kinase																				2.23806e+06	1.84504e+06		1.67363e+06		7.66299e+06	4.63536e+06	3.15627e+06		2.35473e+06	1.11228e+06				4.25576e+07	4.50769e+07	3.25565e+07	134147			1.03947e+07	7.68448e+06	9.69927e+06		1.27768e+06	756862
A0A0R4J1H6;E9QP99	A0A0R4J1H6;E9QP99	A0A0R4J1H6_MOUSE;E9QP99_MOUSE	Golga3	Isoform of P55937, Golgi autoantigen, golgin subfamily a, 3																627265	792582		1.25399e+06
A0A0R4J1N6;A0A0R4J1P8;D3YVQ8;D3Z4T5;D6RGA0	A0A0R4J1N6;A0A0R4J1P8;D3YVQ8;D3Z4T5;D6RGA0	A0A0R4J1N6_MOUSE;A0A0R4J1P8_MOUSE;D3YVQ8_MOUSE;D3Z4T5_MOUSE;D6RGA0_MOUSE	Matk	Isoform of P41242, Tyrosine-protein kinase		1.28152e+06								1.35831e+06	1.90829e+06	1.49477e+06
A0A0R4J1R7	A0A0R4J1R7;Q9CZL5	A0A0R4J1R7_MOUSE	Pcbd2	Isoform of Q9CZL5, 4a-hydroxytetrahydrobiopterin dehydratase	9.22154e+06	7.53015e+06	5.41731e+06	4.47125e+06	4.69444e+06	5.83795e+06	3.05506e+06	3.41368e+06	2.09182e+06	4.47421e+06	4.96145e+06	4.3022e+06						888946	4.73738e+06	3.43271e+06	2.24317e+06	3.51328e+06	4.35248e+06	6.39657e+06	8.86934e+06	3.20748e+06	3.51831e+06	3.66774e+06	4.00864e+06	3.4705e+06	8.79519e+06	8.4507e+06	8.53522e+06	1.50707e+07	2.25442e+07	2.07765e+07	3.51073e+06	3.90006e+06	4.82654e+06	1.2299e+06	1.07765e+06	1.01425e+06		557219	943866
A0A0R4J1W0;B7ZWM6	A0A0R4J1W0;B7ZWM6	A0A0R4J1W0_MOUSE;B7ZWM6_MOUSE	Sorbs2	Isoform of Q3UTJ2, Sorbin and SH3 domain containing 2				4.3827e+06	2.02118e+06																																52729.8	44776.3
A0A0R4J1Y3;E0CXW7;E9QMF4	A0A0R4J1Y3;E9QMF4;E0CXW7	A0A0R4J1Y3_MOUSE;E0CXW7_MOUSE;E9QMF4_MOUSE	Osgep	Isoform of Q8BWU5, tRNA N6-adenosine threonylcarbamoyltransferase																			363994		1.63672e+06																								54659.2
A0A0R4J1Y4;A5D6P2;E0CZE2;F6URI7	A0A0R4J1Y4;F6URI7;E0CZE2;A5D6P2	A0A0R4J1Y4_MOUSE;A5D6P2_MOUSE;E0CZE2_MOUSE;F6URI7_MOUSE	Pard3	Isoform of Q99NH2, Par-3 family cell polarity regulator																																					779790	1.09373e+06	938436
A0A0R4J1Y6	A0A0R4J1Y6	A0A0R4J1Y6_MOUSE	Sphkap	Isoform of Q6NSW3, SPHK1 interactor, AKAP domain containing (Fragment)							1.03485e+07	1.29678e+07	1.20269e+07				3.48415e+06	5.65239e+06	3.96933e+06	3.96694e+06	3.83218e+06	4.41309e+06	2.75078e+06																									1.06639e+07	7.28797e+06
A0A0R4J217;D3YTV3	A0A0R4J217;D3YTV3	A0A0R4J217_MOUSE;D3YTV3_MOUSE	Dhx34	Isoform of Q9DBV3, DEAH (Asp-Glu-Ala-His) box polypeptide 34																																								601274				330405
A0A0R4J225;E0CXJ2	A0A0R4J225;E0CXJ2	A0A0R4J225_MOUSE;E0CXJ2_MOUSE	Bscl2	Isoform of Q9Z2E9, Seipin											1.06734e+06	576380	429647	527490	513443																												691089
A0A0R4J256	A0A0R4J256;A0A494B9L1;G3UYK5;P28076	A0A0R4J256_MOUSE	Psmb9	Isoform of P28076, Proteasome subunit beta													222922							3.01147e+06														480911					430040	2.10927e+06	2.03391e+06	1.01642e+06		1.42821e+06	1.48352e+06
A0A0R4J267;G3X8Q7	A0A0R4J267;G3X8Q7	A0A0R4J267_MOUSE;G3X8Q7_MOUSE	Pax2	Isoform of P32114, Paired box 2																							785236		5.01309e+06	4.78949e+06	4.95084e+06	6.15742e+06	4.50155e+06	6.96142e+06
A0A0R4J2C2	A0A0R4J2C2;P46097	A0A0R4J2C2_MOUSE	Syt2	Isoform of P46097, Synaptotagmin	1.11774e+07	5.41611e+06	7.28145e+06				2.95515e+07	3.30451e+07	2.10708e+07	8.78582e+06	1.11052e+07	8.4495e+06	441579	354431	774968	1.89347e+07	2.56901e+07	2.64532e+07	3.48206e+07	7.66954e+06	1.96473e+07																						636911
A0A0R4J2D3	Q8BI84-2;A0A0R4J2D3;Q8BI84	A0A0R4J2D3_MOUSE	Mia3	Isoform of Q8BI84, MIA SH3 domain ER export factor 3	3.18891e+06	2.23043e+06		1.43098e+06	2.68562e+06	2.90248e+06	1.59823e+06	906556	1.87302e+06	2.24018e+06	2.11917e+06	1.95066e+06	7.89365e+06	8.28863e+06	9.61648e+06	3.49625e+06	4.30293e+06	4.10948e+06	4.964e+06	6.46536e+06	6.29484e+06		7.89997e+06	7.91191e+06	7.70561e+06	7.66172e+06	6.83246e+06	9.38319e+06	9.60772e+06	7.01909e+06	1.13864e+07	1.24955e+07	1.71609e+07	1.1751e+07	1.07976e+07	1.00808e+07	3.2021e+06	4.97235e+06	3.56094e+06	5.41719e+06	5.73545e+06	4.5908e+06	7.87667e+06	3.31203e+06	3.72139e+06
A0A0U1RNF2;A2RTH5	A0A0U1RNF2;A2RTH5	A0A0U1RNF2_MOUSE;A2RTH5_MOUSE	Lcmt1	Isoform of A2RTH5, Leucine carboxyl methyltransferase 1																			1.51214e+07	1.57403e+07	1.43295e+07		3.64369e+06	7.23796e+06										6.93851e+06	3.70854e+06	6.87078e+06							635680
A0A0U1RNL9	A0A0U1RPH5;A0A0U1RNL1;A0A0U1RNL9;F8VPK3;P56671	A0A0U1RNL9_MOUSE	Maz	Isoform of P56671, MYC-associated zinc finger protein (purine-binding transcription factor)		1.58499e+06					2.05732e+06	3.07044e+06	2.60315e+06	3.05975e+06		2.5762e+06	7.98129e+06	8.30255e+06	5.63119e+06	851703	1.11174e+06	699229	3.83579e+06		3.63516e+06	1.7738e+06	1.82115e+06	1.83066e+06	5.47405e+06	5.29705e+06	5.66984e+06	4.93585e+06	4.54564e+06	4.93113e+06								790597	430126	8.19666e+06	6.19184e+06	5.92497e+06	1.03234e+07	3.13653e+06	3.65375e+06
A0A0U1RPB2	A0A0U1RPB2	A0A0U1RPB2_MOUSE	Tjp1	Isoform of P39447, Tight junction protein 1 (Fragment)							1.35418e+06	1.59224e+06	2.09511e+06							870975	999988	957642
A0A0U1RPY2	A0A0U1RPY2	A0A0U1RPY2_MOUSE	Fxyd7	Isoform of P59648, FXYD domain-containing ion transport regulator												1.00772e+06				2.11364e+06	227809	294813
A0A140LHD4;A0A140LHT6;A0A140LI38;E9QPQ8	E9QPQ8;A0A140LI38;A0A140LHT6;A0A140LHD4	A0A140LHD4_MOUSE;A0A140LHT6_MOUSE;A0A140LI38_MOUSE;E9QPQ8_MOUSE	Mrpl48	Isoform of Q8JZS9, Mitochondrial ribosomal protein L48 (Fragment)								892328	1.22015e+06	2.62082e+06	3.67591e+06	3.16696e+06	478630	854855		1.16799e+06		1.21197e+06	1.8052e+06	3.89219e+06					559282						2.02311e+06	4.06468e+06	3.29874e+06		1.2455e+06	1.22567e+06						487023
A0A140LHF4;A0A140LI14	H3BLH0;H3BKJ3;A0A140LIV3;A0A140LI14;A0A140LHF4	A0A140LHF4_MOUSE;A0A140LI14_MOUSE	Smarca2	Isoform of Q6DIC0, SWI/SNF related, matrix associated, actin dependent regulator of chromatin, subfamily a, member 2 (Fragment)							1.41805e+06	2.30934e+06	2.01316e+06	351706	255741	260267	638551	825972	844790	2.10662e+06	2.16482e+06	2.01422e+06				1.10063e+06	1.94236e+06	1.86599e+06	1.06367e+06	2.24935e+06	1.79427e+06	2.0215e+06	1.58736e+06	2.37634e+06	2.46547e+06	2.20531e+06					534703	478634	522164	998987	1.33577e+06	1.11273e+06	346746	1.67535e+06	2.06595e+06
A0A140LHX7	B1AQX6;B1AQX7;B1AQX8;Q9QWI6-3;A0A140LHX7;Q9QWI6	A0A140LHX7_MOUSE	Srcin1	Isoform of Q9QWI6, SRC kinase signaling inhibitor 1 (Fragment)	553215						757092			1.18277e+06	1.42404e+06	1.62323e+06									722883
A0A140LHY5	A0A140LHY5	A0A140LHY5_MOUSE	Bptf	Isoform of A2A654, Bromodomain PHD finger transcription factor (Fragment)		643254					955076	1.60827e+06	582094				1.76194e+06	1.57664e+06	1.89931e+06	417931	351676	461026				1.98216e+06	1.52522e+06	1.43779e+06	1.07828e+06	1.13287e+06	1.95044e+06	1.61381e+06	1.74995e+06	1.60342e+06													300961	649269	701272
A0A140LI88	A0A5H1ZRN8;A0A4W7PWM5;A0A140LI88	ANR31_MOUSE	Ankrd31	Ankyrin repeat domain-containing protein 31								331435					162032	199686				144381																									96073.4
A0A140LI95	A0A140LI95	A0A140LI95_MOUSE	Rap1gap2	Isoform of Q5SVL6, RAP1 GTPase activating protein 2 (Fragment)													622002	778325	846990						2.02546e+06
A0A140LIF8	A0A140LIF8	IRGM2_MOUSE	Irgm2	Immunity-related GTPase family M protein 2			8.10267e+06																580590		1.22158e+06						3.16426e+06							2.57758e+06						347998	325099	351206		516435	570340
A0A140LIS8	A0A1Y7VJD4;A0A140LJG4;A0A140LIU7;A0A140LJ41;A0A140LIS8	A0A140LIS8_MOUSE	Gm4756	Predicted gene 4756																							2.7969e+06															538995				2.38169e+06		2.75839e+06	3.47094e+06
A0A140LIW3	A0A140LIW3	A0A140LIW3_MOUSE	Frmpd3	FERM and PDZ domain containing 3	2.76238e+06	2.29153e+06	1.74466e+06		3.60282e+06		2.56518e+06	2.96632e+06	1.95137e+06	3.27382e+06	4.84959e+06	3.19773e+06				843954	1.2358e+06	1.17433e+06	1.52294e+06	1.55456e+06	1.1604e+06				4.82618e+06	6.71974e+06		1.27312e+06		5.09581e+06
A0A140LIZ7	Q8CAF4-3;A0A140LIZ7;Q8CAF4	A0A140LIZ7_MOUSE	Nhsl1	Isoform of Q8CAF4, NHS-like 1	3.8082e+06	3.26436e+06	4.00846e+06	6.93199e+06	5.741e+06	6.25662e+06	1.84108e+06	1.86049e+06	1.30666e+06	5.43222e+06	6.07607e+06	6.48543e+06				347413	566311	458094	675836	3.76047e+06	2.26274e+06			1.00624e+06							1.12262e+06				984509	1.42815e+06	1.2886e+06	1.34223e+06	1.47029e+06
A0A140LJ04	A0A140LJ04	A0A140LJ04_MOUSE	Zzef1	Isoform of Q5SSH7, Zinc finger, ZZ-type with EF hand domain 1			1.58605e+06														813229		953541		4.18569e+06
A0A140LJD2	E9Q2K2;A0A140LJD2	A0A140LJD2_MOUSE	Tanc2	Isoform of A2A690, Tetratricopeptide repeat, ankyrin repeat and coiled-coil containing 2 (Fragment)	1.56555e+07	1.3598e+07	8.8724e+06		2.10182e+06		2.30217e+06	2.40862e+06	1.73713e+06	1.20534e+07	1.63115e+07	1.24427e+07	89847.7	180980		1.74803e+06	1.93852e+06	921539		7.806e+06	4.01117e+06	504958	384392	362234
A0A140LJK3	A0A140LJK3	A0A140LJK3_MOUSE	U2af2	Isoform of P26369, U2 small nuclear ribonucleoprotein auxiliary factor (U2AF) 2 (Fragment)										1.6114e+06	1.11109e+06	1.11277e+06																												946653	1.35479e+06	1.82723e+06	2.11631e+06
A0A140T8J4	A0A140T8J4	A0A140T8J4_MOUSE	Hebp1	Isoform of Q9R257, Heme binding protein 1
A0A140T8M2	A0A140T8M2	A0A140T8M2_MOUSE	Igkv12-44	Immunoglobulin kappa variable 12-44 (Fragment)																			1.07803e+06											226566							1.05573e+06	1.00254e+06	8.32146e+06					1.7373e+06	890889
A0A140T8M5	A0A0G2JDG9;A0A140T8M5;P84750;A0A075B5N6;A0A0G2JGT0	A0A140T8M5_MOUSE	Igkv6-15	Immunoglobulin kappa variable 6-15 (Fragment)																			869898								227827			192162				1.29663e+06		1.09371e+06	892207	1.12201e+06	4.51432e+06					277512	313523
A0A140T8N3	A0A075B666;A0A140T8N3	A0A140T8N3_MOUSE	Igkv13-84	Immunoglobulin kappa chain variable 13-84 (Fragment)																			561026																616589		742148	834248	2.91576e+06					395417	168961
A0A140T8N5	A0A0G2JFN8;A0A0G2JF28;A0A140T8P7;A0A140T8N5;A0A140T8M3;A0A140T8M4;A0A075B5N4;A0A140T8N7	A0A140T8N5_MOUSE	Igkv6-23	Immunoglobulin kappa variable 6-23 (Fragment)																				916697		414288	494512	438345			249050			376949						1.62393e+06	394459	472016	2.30096e+06	523615				758493	619314
A0A140T8N9	A0A140T8N9	A0A140T8N9_MOUSE	Igkv6-32	Immunoglobulin kappa variable 6-32 (Fragment)													762822																										1.71607e+06					1.89249e+06	927968
A0A140T8P3	A0A140T8P3	A0A140T8P3_MOUSE	Igkv15-103	Immunoglobulin kappa chain variable 15-103 (Fragment)																																			7.05595e+06				2.05765e+06	663928				347147	429713
A0A140T8P5	A0A0G2JE47;A0A0G2JF28;A0A140T8P7;A0A140T8P5;A0A140T8M3;A0A075B5N3;A0A075B5N4	A0A140T8P5_MOUSE	Igkv8-24	Immunoglobulin kappa chain variable 8-24 (Fragment)													86445.1						1.04288e+06														1.6134e+07			9.6885e+06	1.09252e+06	2.08312e+06	1.62483e+06			548519		1.60065e+06	557100
A0A140T8T5	A0A140T8T5;E9PZ43;P27546-2;P27546-3;P27546-4;A0A0G2JFH2;A0A0G2JDN7;P27546	A0A140T8T5_MOUSE	Map4	Isoform of P27546, Microtubule-associated protein	1.73083e+06	998950	853691				2.12961e+06	2.67704e+06	2.38464e+06				1.31796e+06	2.86539e+06	2.20236e+06						7.54611e+06	838522	665442	939707							686510													7.04879e+06	4.43919e+06
A0A140T8U1	Q3UNV4;A0A140T8U1	A0A140T8U1_MOUSE	Cyp2j7	Cytochrome P450, family 2, subfamily j, polypeptide 7																														1.56606e+07	6.88163e+07	5.41634e+07	6.57587e+07			2.46661e+07
A0A1B0GQX0;A0A1B0GRJ3	A0A1B0GQX0;A0A1B0GRJ3	A0A1B0GQX0_MOUSE;A0A1B0GRJ3_MOUSE	Gm6657	Isoform of A0A1B0GRJ3, Predicted gene 6657 (Fragment)	8.6274e+07	1.02265e+08	1.10246e+08	6.3856e+08	4.71163e+08	5.43062e+08				1.5153e+07			2.80541e+06											3.56557e+07	9.0991e+07	1.4126e+08	1.44713e+08	1.91364e+08	1.62176e+08	1.38796e+08										5.46177e+07	8.17819e+07	3.06707e+07	4.49919e+07
A0A1B0GR60;Q9CPX4	A0A1B0GR60;Q9CPX4	A0A1B0GR60_MOUSE;Q9CPX4_MOUSE	Ftl1	Isoform of P29391, Ferritin														2.07026e+06					1.37931e+07	5.67785e+06	4.99671e+07			2.90141e+06	2.16616e+07	2.83557e+07	1.22822e+07		1.56353e+07	1.38296e+07				5.04932e+07	5.34886e+07	5.95796e+07	1.96897e+06	5.45055e+06	4.19564e+06	1.22228e+07	5.18494e+06	4.93591e+06		4.56812e+07	3.959e+07
A0A1B0GR85	A0A1B0GR85	A0A1B0GR85_MOUSE	2900026A02Rik	Isoform of Q8BRV5, RIKEN cDNA 2900026A02 gene	7.52601e+06	6.70174e+06	4.19963e+06	4.69341e+06	3.92211e+06	2.73389e+06	2.61047e+06	3.4806e+06	2.27525e+06	3.33603e+06	5.74541e+06	4.1632e+06	1.04484e+06	1.37205e+06	1.43379e+06	3.43353e+06	3.55706e+06	4.02651e+06	8.90437e+06	2.78653e+07	1.46208e+07	1.48455e+06	1.29128e+06	1.37167e+06							5.17087e+06	4.53523e+06	5.23742e+06	2.95079e+06	1.94317e+06	1.75935e+06	4.39472e+06	7.45593e+06	5.892e+06	2.05984e+06		1.7133e+06	606003	1.07837e+06	1.26073e+06
A0A1B0GRC8	A0A1B0GSB9;A0A1B0GRC8;Q9D2Y6	A0A1B0GRC8_MOUSE	Fbxo25	Isoform of Q9D2Y6, F-box protein 25														199127	261561
A0A1B0GRI9	A0A1B0GRI9;A0A1B0GRI2	A0A1B0GRI9_MOUSE	Gm45871	Predicted gene 45871														194870																										489724		641940		437832	237959
A0A1B0GRK0	A0A1B0GRK0	A0A1B0GRK0_MOUSE	Gm45521	Predicted gene 45521								1.99005e+06	1.73958e+06								209312	417525			310895														541430	540514
A0A1B0GRV0	A0A1B0GRV0	A0A1B0GRV0_MOUSE	Bpnt1	Isoform of Q9Z0S1, 3'(2'), 5'-bisphosphate nucleotidase 1													175619	224089	205866				1.37827e+07		2.29505e+07				298268									3.04754e+06	3.5682e+06	3.48517e+06							629656
A0A1B0GRV7	A0A1B0GRV7	A0A1B0GRV7_MOUSE	Gm17949	Predicted gene, 17949																									350913							282969		3.17971e+06	2.28265e+06	1.48075e+06	163063	376331	153353	439400		499954
A0A1B0GSF9	A0A1B0GSF9	A0A1B0GSF9_MOUSE	Gm19935	Predicted gene, 19935																651718	1.17757e+06	1.30618e+06
A0A1B0GSN3;A0A1B0GSU0;D3Z0B9	D3Z0B9;A0A1B0GSU0;A0A1B0GSN3	A0A1B0GSN3_MOUSE;A0A1B0GSU0_MOUSE;D3Z0B9_MOUSE	Aldh16a1	Isoform of Q571I9, Aldehyde dehydrogenase 16 family, member A1 (Fragment)																																					1.83147e+06	1.14763e+06	1.42997e+06	1.85831e+06	2.89319e+06	2.56289e+06
A0A1B0GSX7	A0A1B0GSX7;Q6PFD9	A0A1B0GSX7_MOUSE	Nup98	Isoform of Q6PFD9, Nuclear pore complex protein Nup98-Nup96							3.06591e+06	2.93301e+06	4.29224e+06				4.00429e+06	4.41581e+06	4.4709e+06	2.46041e+06	1.93233e+06	1.46463e+06						3.21872e+06													1.58225e+06	1.60002e+06	1.75719e+06	398799			718044	6.46283e+06	6.04624e+06
A0A1B0GT27	A0A1B0GT27	A0A1B0GT27_MOUSE	Pnma8c	PNMA family member 8C		653736		1.67742e+06	1.83377e+06	1.69568e+06				1.14304e+06	1.3037e+06	1.62245e+06	256765	153710	280981																												806113
A0A1D5RLB2	A0A1D5RLB2	A0A1D5RLB2_MOUSE	Ank2	Isoform of Q8C8R3, Ankyrin 2, brain (Fragment)	1.97016e+07	2.63636e+07	2.21475e+07		5.54242e+06	5.81206e+06	3.1148e+07	2.96072e+07	2.58933e+07	5.79647e+07	7.49377e+07	5.20582e+07	284707	412014		7.4385e+06	8.89286e+06	9.95487e+06	6.85458e+06	1.76273e+07	8.41143e+06																								1.26359e+07
A0A1D5RLG3	A0A1D5RLG3	A0A1D5RLG3_MOUSE	Rab3gap1	Isoform of Q80UJ7, Rab3 GTPase-activating protein catalytic subunit																			2.47459e+06
A0A1D5RLL4	E9PZA7;E9PWT1;F7CGG2;A0A1D5RLL4;E9QLK7;Q80YV3	A0A1D5RLL4_MOUSE	Trrap	Isoform of Q80YV3, Transformation/transcription domain-associated protein	9.80974e+06	1.17017e+07	1.4164e+07	8.27215e+06	9.56619e+06	1.20069e+07	1.86947e+07	1.98635e+07	1.85704e+07	1.52684e+07	1.50794e+07	1.63351e+07	2.32073e+07	2.09967e+07	2.2519e+07	2.17388e+07	1.8796e+07	1.69969e+07	3.90202e+06	3.23716e+06	4.53163e+06	2.07696e+07	1.78277e+07	1.6027e+07	8.57663e+06	1.07249e+07	1.0056e+07	6.24187e+06	8.40163e+06	8.56766e+06	7.29802e+06	5.70959e+06	6.91378e+06	1.34929e+07			9.24888e+06	8.91256e+06	1.12846e+07	1.43922e+07	1.93189e+07	1.57204e+07	2.18677e+07	1.79581e+07	1.48267e+07
A0A1D5RLN6	A0A1D5RLN6	A0A1D5RLN6_MOUSE	2900026A02Rik	Isoform of Q8BRV5, RIKEN cDNA 2900026A02 gene	1.26074e+06						1.06015e+06	921013	1.11963e+06	2.23338e+06	2.36367e+06	2.5966e+06	665098	852107	923488	2.04813e+06	2.68033e+06	2.33089e+06	3.87716e+06	1.53244e+07	8.27788e+06																1.11794e+06	1.64769e+06	835553	2.23464e+06	1.70267e+06	1.97282e+06		794019	570308
A0A1D5RLQ9;E9PVY0;F6Q5A5;F6YZJ7	E9PVY0;F6YZJ7;F6Q5A5;A0A1D5RLQ9	A0A1D5RLQ9_MOUSE;E9PVY0_MOUSE;F6Q5A5_MOUSE;F6YZJ7_MOUSE	Cdc42bpa	Isoform of Q3UU96, non-specific serine/threonine protein kinase	1.99562e+06	2.04504e+06	1.08209e+06	3.21273e+06	4.24419e+06	3.2247e+06	2.85749e+06	3.74032e+06	3.37401e+06	3.09465e+06	3.98133e+06	3.57487e+06	358415	453970	520761	1.45151e+06	2.05637e+06	1.87094e+06	1.01557e+06	1.58043e+06
A0A1D5RLV1	A0A1D5RLV1	A0A1D5RLV1_MOUSE	Epb41	Isoform of P48193, Erythrocyte membrane protein band 4.1 (Fragment)							1.23074e+06			425389	410590	615709				1.18388e+06	1.45984e+06	1.04308e+06	902766			1.98275e+06															855585	936929	1.04419e+06
A0A1D5RLZ3	S4R1P5;A0A087WSP0;A0A1D5RLZ3	A0A1D5RLZ3_MOUSE	Dst	Isoform of Q91ZU6, Dystonin (Fragment)		1.18315e+06					889359		802166	1.01337e+06	1.19465e+06	1.96021e+06										768371		379108	1.02817e+06	804568		1.60353e+06	1.71958e+06	1.4049e+06	4.36797e+06	3.78846e+06	4.4284e+06	1.90785e+06	1.95987e+06	2.02911e+06	449673	647146	642191
A0A1D5RM15;F6YAM1	F6YAM1;A0A1D5RM15	A0A1D5RM15_MOUSE;F6YAM1_MOUSE	Zfp930	Zinc finger protein 930													519116	507826	617218	278553	682743	514871																										903628	917272
A0A1D5RM71;A0A1D5RMH4;F8VQK5	F8VQK5;A0A1D5RM71;A0A1D5RMH4	A0A1D5RM71_MOUSE;A0A1D5RMH4_MOUSE;F8VQK5_MOUSE	Sash1	Isoform of P59808, SAM and SH3 domain containing 1 (Fragment)	867526	1.20812e+06			2.99575e+06	2.10049e+06			442777	1.18576e+06	1.85494e+06	1.69368e+06	173133	192126	214650		532931	470126		1.03288e+06	1.09953e+06	222873																							99947.7
A0A1D5RM83	E9PUA3;A0A5F8MPT9;Q8R0S2-2;A0A1D5RM83;Q8R0S2	A0A1D5RM83_MOUSE	Iqsec1	Isoform of Q8R0S2, IQ motif and Sec7 domain 1	1.90758e+08	1.64691e+08	1.44941e+08	5.92562e+07	5.42381e+07	5.48041e+07	1.71606e+08	1.85935e+08	1.33985e+08	1.76194e+08	2.05308e+08	1.66323e+08	8.53524e+06	9.89254e+06	1.14265e+07	7.6954e+07	9.18412e+07	9.43835e+07	5.38718e+07	8.01842e+07	6.09415e+07	4.59515e+06	4.10678e+06	4.8799e+06	2.15346e+06	2.43056e+06	2.17133e+06	1.69997e+06	3.55337e+06	2.00592e+06	1.02222e+07	7.71408e+06	7.72416e+06	4.5501e+06	4.11956e+06	4.99641e+06	6.02888e+06	5.87878e+06	7.0396e+06	1.58336e+06	759588	1.4029e+06	7.74941e+06	1.21208e+06	1.46385e+06
A0A1D5RMC2	Q3V041;A0A1D5RMC2	A0A1D5RMC2_MOUSE	Zfp612	Zinc finger protein 612				1.52673e+06	2.47803e+06	2.60205e+06			921851				1.96894e+06	2.09679e+06	1.92683e+06	2.15329e+06	1.67006e+06	2.18139e+06																						800322			3.74331e+06
A0A1I7Q4G8	A0A1I7Q4G8	A0A1I7Q4G8_MOUSE	Gatad2a	Isoform of Q8CHY6, GATA zinc finger domain containing 2A																						3.55464e+06	4.20514e+06	2.76136e+06	1.70896e+06	2.28717e+06	1.66832e+06	1.63369e+06	2.00148e+06	2.08418e+06		469645	529728							1.67769e+06	2.66563e+06	1.25067e+06		315743	354732
A0A1L1SQ51;A0A1L1SQP9;A0A1L1SRI1;E9PUM4;Q8CDM9	E9PUM4;Q8CDM9;A0A1L1SQP9;A0A1L1SRI1;A0A1L1SQ51	A0A1L1SQ51_MOUSE;A0A1L1SQP9_MOUSE;A0A1L1SRI1_MOUSE;E9PUM4_MOUSE;Q8CDM9_MOUSE	Tln2	Isoform of Q71LX4, Talin 2	1.40311e+07	4.88093e+06	3.19773e+06	7.06684e+06	8.18755e+06	4.30056e+06	6.54888e+06	6.7786e+06	5.9544e+06	7.78556e+06	1.29718e+07	9.17411e+06	1.24722e+06	2.26774e+06	1.90036e+06	3.77299e+06	3.92355e+06	3.69603e+06	1.59693e+07	2.08203e+07	1.68398e+07	2.27869e+06	2.15638e+06	2.60791e+06	3.28107e+06	2.71069e+06	3.41242e+06	2.24171e+06	3.60298e+06	3.03933e+06	4.17486e+06	2.28517e+06	4.064e+06		4.47956e+06	7.96092e+06	1.20703e+07	1.81252e+07	2.45236e+07	1.22022e+06	1.16531e+06			850280	1.60066e+06
A0A1L1SQ83	Q3U2X6;A0A1L1SVC2;A0A1L1SQ83	A0A1L1SQ83_MOUSE	Pdcd7	Isoform of Q9WTY1, Programmed cell death 7 (Fragment)													462966	573549	525601	658364	820008	1.01783e+06				198321															814996	730104	456758					495388	619993
A0A1L1SQE2;E9QP54	E9QP54;A0A1L1SQE2	A0A1L1SQE2_MOUSE;E9QP54_MOUSE	Ahi1	Isoform of Q8K3E5, Abelson helper integration site 1	910578	582794	890768	5.69945e+06	1.66391e+07	1.43375e+07	2.21116e+06	1.3639e+06	2.27544e+06		1.78368e+06	541523	214331	329193	374017	2.22911e+06	2.89757e+06	3.34361e+06	2.73489e+06		2.50259e+06
A0A1L1SQN1;A0A1L1SSL7	A0A1L1SQN1;A0A1L1SSL7	A0A1L1SQN1_MOUSE;A0A1L1SSL7_MOUSE	Zbtb44	Isoform of Q8R0A2, Zinc finger and BTB domain containing 44 (Fragment)													81056.9		68663.5																													103586	129385
A0A1L1SS44;Q60709	Q60709;A0A1L1SS44	A0A1L1SS44_MOUSE;Q60709_MOUSE	Aplp2	Isoform of Q06335, Amyloid beta (A4) precursor-like protein 2 (Fragment)	2.7451e+06	3.36044e+06					897928	996638	773541	1.90755e+06	2.17286e+06	1.5462e+06	461472	590158	547123	1.60613e+06	1.89451e+06	2.04392e+06	3.1389e+06	2.59756e+06	1.94209e+06												671485				354164	265292	263087				595261
A0A1L1SSC7	A0A338P6N2;E9Q723;Q3UMK4;D3YVV0;A0A1L1SSC7	A0A1L1SSC7_MOUSE	Ttc13	Tetratricopeptide repeat domain 13									1.35993e+06	1.92361e+06	1.47066e+06	1.60199e+06	696992	798604	847457	1.37731e+06	1.40722e+06	1.65092e+06			985406								1.94203e+06								1.53654e+06	1.44731e+06	973543	828159			998226	216419	244901
A0A1L1SSL0	A0A1L1SSL0	A0A1L1SSL0_MOUSE	Arhgap42	Isoform of B2RQE8, Rho GTPase activating protein 42 (Fragment)																																					604864	759836	683269					471546	730366
A0A1L1SSL9;E9QPK4	A0A1L1SSL9;E9QPK4	A0A1L1SSL9_MOUSE;E9QPK4_MOUSE	Atr	Isoform of Q9JKK8, Serine/threonine-protein kinase ATR																						844660	661824	420237																				513027	823676
A0A1L1ST07;F8VQ39	A0A1L1ST07;F8VQ39	A0A1L1ST07_MOUSE;F8VQ39_MOUSE	Ankdd1a	Isoform of F8VQ39, Ankyrin repeat and death domain containing 1A (Fragment)					1.91095e+06		2.38511e+06	1.26509e+06	1.46966e+06
A0A1L1STM6;E9PZ11	A0A1L1STM6;E9PZ11	A0A1L1STM6_MOUSE;E9PZ11_MOUSE	Zfp651	Isoform of E9PZ11, Zinc finger protein 651 (Fragment)										570596			709823	692442	764393	551126	745754	1.11619e+06	611453		4.86331e+07																						2.0845e+06	3.84737e+07
A0A1L1STN6;F6RG10	A0A1L1STN6;F6RG10	A0A1L1STN6_MOUSE;F6RG10_MOUSE	Mpzl2	Isoform of O70255, Myelin protein zero-like 2																																					1.8829e+06	1.29294e+06	2.52841e+06
A0A1L1SUI3;Q9D1F9	A0A1L1SV42;A0A1L1SUV7;A0A1L1SUI3;Q9D1F9	A0A1L1SUI3_MOUSE;Q9D1F9_MOUSE	Slc37a4	Isoform of Q9D1F9, Solute carrier family 37 (glucose-6-phosphate transporter), member 4								1.12462e+07					1.05293e+06	1.79706e+06	2.73459e+06	2.69656e+06	3.05673e+06	3.81737e+06	1.47873e+06		1.97594e+06				1.95694e+06	2.21423e+06	2.01944e+06		2.38835e+06		6.37718e+06	9.66871e+06	8.39745e+06	8.28965e+06	6.68233e+06	6.67626e+06		1.32906e+06	1.18835e+06	3.25591e+06	2.27175e+06	2.71264e+06	87896.8	7.64397e+06	6.51977e+06
A0A1L1SVJ6	A0A1L1SVJ6;A0A1L1SV25	A0A1L1SVJ6_MOUSE	Actn4	Isoform of P57780, Actinin alpha 4 (Fragment)	3.51563e+07	3.03874e+07	1.7977e+07				9.58728e+07	1.03388e+08	7.41239e+07	2.71149e+07	2.66465e+07	3.03547e+07	926081	773296	1.16405e+06	3.62757e+07	5.30408e+07	6.70556e+07	4.65678e+07	8.84449e+06	1.15931e+07
A0A1N9PTV1	A0A1N9PTV1	A0A1N9PTV1_MOUSE	Fbrs	Isoform of Q8R089, Fibrosin		1.91027e+06	2.93075e+06				1.38044e+06		1.34352e+06	1.16004e+06	1.42171e+06	898460	725710	1.76463e+06	1.77414e+06	547481	614235					1.8707e+06	1.55984e+06	1.71149e+06	3.57181e+06	4.0985e+06	4.48119e+06	2.66637e+06	2.3249e+06	2.81523e+06	2.68225e+06	1.73957e+06					2.23629e+06	2.79597e+06	1.76192e+06	6.61644e+06	8.0476e+06	5.73282e+06	3.54197e+06	1.9354e+06	2.74409e+06
A0A1Q1PRS4	A0A1Q1PRS4;A0A668KLA2;A2A9Z1;A2A9Z2;P11531	A0A1Q1PRS4_MOUSE	Dmd	Isoform of P11531, Dystrophin Dp71 delta110 isoform	2.86283e+06	1.26516e+06					918574		850160	1.66033e+06	741997	1.70232e+06					934758			1.64725e+06	3.33757e+06	1.02506e+06	1.19215e+06	950025							2.55607e+06		3.15687e+06			1.63288e+06	2.70041e+06	3.16418e+06	3.75312e+06						427975
A0A1W2P6X9;A0A5F8MPQ7;E9Q374;F8VPM0	A0A1W2P6X9;E9Q374;A0A5F8MPQ7;F8VPM0	A0A1W2P6X9_MOUSE;A0A5F8MPQ7_MOUSE;E9Q374_MOUSE;F8VPM0_MOUSE	Baz2a	Isoform of Q91YE5, Bromodomain adjacent to zinc finger domain, 2A							469010	229295	579573				512841	528512	454325	454089						419391																						1.29589e+06	1.14558e+06
A0A1W2P737;F8VPV0	A0A1W2P737;F8VPV0	A0A1W2P737_MOUSE;F8VPV0_MOUSE	Pcnt	Isoform of P48725, Pericentrin (kendrin)							1.0995e+06							334253		969317	1.18938e+06	611761																				937973	1.59357e+06
A0A1W2P772	A0A1W2P772	A0A1W2P772_MOUSE	Atp2b1	Isoform of G5E829, ATPase, Ca++ transporting, plasma membrane 1 (Fragment)																2.88136e+07	3.74158e+07	4.227e+07	2.44339e+07	7.9395e+06	7.02826e+06
A0A1W2P7G5;A0A1W2P7J1;E9Q3H6	E9Q3H6;A0A1W2P7G5;A0A1W2P7J1	A0A1W2P7G5_MOUSE;A0A1W2P7J1_MOUSE;E9Q3H6_MOUSE	Coq10a	Isoform of A0A1W2P7J1, Coenzyme Q10A													147644	171191	157611				883694	934974	411628													1.35902e+06	1.37978e+06	1.4143e+06								94580.8	68363.8
A0A1W2P7J4	A0A1W2P7J4	A0A1W2P7J4_MOUSE	Atad2b	Isoform of E9Q166, ATPase family, AAA domain containing 2B (Fragment)									488128				397805	438357	501129							1.32463e+06	1.25594e+06																					2.75854e+06	2.49729e+06
A0A1W2P7K6	A0A1W2P7K6	A0A1W2P7K6_MOUSE	Rab3ip	Isoform of Q68EF0, RAB3A interacting protein	2.23285e+06									4.73e+06	6.64962e+06	4.40752e+06	151517	178261					4.91411e+06	1.07099e+07	5.06293e+06	634530			3.48441e+06	5.41406e+06	1.26538e+06			2.29079e+06	8.44447e+06	3.32701e+06	4.7958e+06	9.10467e+06	8.40549e+06	9.51332e+06				1.37584e+06
A0A1W2P7S8	A0A1W2P7S8	A0A1W2P7S8_MOUSE	Gm32717	Predicted gene, 32717		1.88248e+06		8.58319e+06	7.30483e+06	5.42984e+06	1.8436e+06	2.41063e+06	2.06808e+06	1.56159e+06	3.3773e+06		3.18884e+06	4.05615e+06	3.05632e+06	1.60687e+06	1.23814e+06	1.0705e+06				3.85168e+06	3.13298e+06	1.95266e+06	3.25996e+06	3.04367e+06	2.76549e+06	2.73482e+06	3.59144e+06	3.24477e+06	2.32428e+06	2.44661e+06	2.77204e+06				3.32654e+06	2.78379e+06	3.26158e+06	4.68453e+06	4.30689e+06	4.53774e+06	4.40915e+06	2.86683e+06	4.60857e+06
A0A1W2P832	A0A2I3BRX9;A0A1W2P712;A0A1W2P832;Q6GYP7-2;Q6GYP7-4;Q6GYP7	A0A1W2P832_MOUSE	Ralgapa1	Isoform of Q6GYP7, Ral GTPase activating protein, alpha subunit 1	1.63421e+07	7.68321e+06	1.33851e+07	2.52911e+06	6.89204e+06	9.6818e+06	9.273e+06	1.07241e+07	9.53834e+06	2.81946e+07	3.40261e+07	2.35224e+07	1.01834e+06	1.31527e+06	1.31516e+06	4.73557e+06	5.8666e+06	6.60638e+06	9.64929e+06	1.20032e+07	8.86339e+06	2.18071e+06	2.27845e+06	2.20584e+06								1.9674e+06				1.87337e+06
A0A1W2P863	A0A1W2P863	A0A1W2P863_MOUSE	Nf1	Isoform of Q04690, Neurofibromin 1 (Fragment)							1.92885e+06	2.43213e+06	2.06559e+06							1.07024e+06	875371	1.60001e+06	2.66592e+06		903201
A0A1W2P872;A0A1W2P872-2	A0A1W2P872-2;A0A1W2P872	NOVA2_MOUSE	Nova2	RNA-binding protein Nova-2	9.40548e+06	1.03937e+07	1.41873e+07	2.20845e+07	1.9901e+07	2.80592e+07	1.48527e+07	1.12835e+07	1.44804e+07	9.36499e+06	8.30851e+06	7.19499e+06	6.99447e+07	7.01894e+07	6.41182e+07	1.30459e+07	1.08602e+07	1.40887e+07	2.19053e+07	1.3088e+07	1.13218e+07	1.58872e+06		2.31058e+06	1.77231e+06	2.64195e+06	5.31188e+06	4.44668e+06	3.08915e+06	4.48669e+06										765346	950190	1.68589e+06	6.16462e+07	1.2974e+06	1.69783e+06
A0A1Y7VIL8;A0A1Y7VJM7;Q3UV20	A0A1Y7VJM7;A0A1Y7VIL8;Q3UV20	A0A1Y7VIL8_MOUSE;A0A1Y7VJM7_MOUSE;Q3UV20_MOUSE	Mdga2	Isoform of P60755, MAM domain containing glycosylphosphatidylinositol anchor 2	9.75407e+06	7.09487e+06	1.0145e+07	6.0403e+06	1.1058e+07	1.19826e+07	6.91742e+06	8.08798e+06	3.9702e+06	1.4253e+07	1.87853e+07	1.85914e+07	308024	300613	242025	5.1885e+06	5.80331e+06	5.1198e+06	4.33129e+06	9.14258e+06	4.09323e+06
A0A1Y7VIN9	A0A1Y7VIN9	A0A1Y7VIN9_MOUSE	Zfand4	Isoform of D3Z3C6, Zinc finger, AN1-type domain 4		992118	1.38101e+06			1.18771e+06							1.25342e+06	1.76401e+06	1.80012e+06					2.10929e+06	1.36352e+06	1.24107e+06	698686	735412	4.98027e+06	4.29791e+06	3.67534e+06	2.28324e+06	1.99547e+06	1.26558e+06	1.7299e+06	2.35444e+06		1.24745e+06						1.8455e+07	1.05529e+07	4.48792e+06	4.15444e+06	2.25852e+06	2.68783e+06
A0A1Y7VIR0	A0A1Y7VIR0	A0A1Y7VIR0_MOUSE	Ppp2r5c	Isoform of Q60996, Protein phosphatase 2, regulatory subunit B', gamma (Fragment)	8.72827e+06	5.09722e+06	3.48282e+06			1.19928e+06	2.73949e+06	4.43433e+06	3.30575e+06	1.31202e+06	1.52024e+06	1.04518e+06				679276	1.07551e+06	1.68759e+06	4.87823e+06	1.46534e+06	2.22004e+06
A0A1Y7VJN8;Q8CE04	A0A1Y7VJN8;Q8CE04	A0A1Y7VJN8_MOUSE;Q8CE04_MOUSE	Cast	Isoform of P51125, Calpastatin																																													95099.1
A0A1Y7VJP1	A0A1Y7VJP1;F6U7V1;E9Q401	A0A1Y7VJP1_MOUSE	Ryr2	Isoform of E9Q401, Ryanodine receptor 2, cardiac (Fragment)	9.86818e+06	6.74128e+06	6.40539e+06				1.06806e+07	1.204e+07	9.14718e+06	9.54374e+06	1.03846e+07	8.75822e+06	644974	549959	824344	5.77707e+06	7.17673e+06	8.06606e+06	9.6675e+06	4.33606e+06	2.93496e+06								3.52105e+06														338467
A0A1Y7VK00	K7N5X2;Q91VL6;A0A1Y7VK00	A0A1Y7VK00_MOUSE	Zfp825	Zinc finger protein 825											726627	235421	1.7056e+06	2.14857e+06																										9.1218e+06	9.32514e+06	7.07712e+06	1.38941e+06	5.36347e+06	5.44582e+06
A0A1Y7VK09	A0A1Y7VK09	A0A1Y7VK09_MOUSE	Ryr2	Isoform of E9Q401, Ryanodine receptor 2, cardiac (Fragment)	1.96175e+07	1.16774e+07	1.21997e+07				1.99142e+07	2.5384e+07	1.89714e+07	5.44359e+06	8.06825e+06	1.24086e+07				1.5352e+07	1.57168e+07	2.10037e+07	2.05478e+07	5.94641e+06
A0A1Y7VKQ1;A0A5F8MPM1	A0A1Y7VKQ1;A0A5F8MPM1	A0A1Y7VKQ1_MOUSE;A0A5F8MPM1_MOUSE	Shc3	Isoform of Q61120, Src homology 2 domain-containing transforming protein C3									898036	3.78065e+06		3.12975e+06
A0A1Y7VM80;E9QLA5	A0A1Y7VM80;E9QLA5	A0A1Y7VM80_MOUSE;E9QLA5_MOUSE	Inf2	Isoform of Q0GNC1, Inverted formin, FH2 and WH2 domain containing (Fragment)							1.85008e+06	2.44952e+06	2.01805e+06	3.52928e+06	3.50398e+06	3.16944e+06	370879	404309	347850	970890	1.3182e+06	1.11475e+06	2.09928e+06	2.87626e+06	2.69904e+06																665510	480664	567543	1.07626e+06	1.24933e+06	564275	528950	268214	409369
A0A1Y7VMC8;Q8VC77	A0A1Y7VMC8;Q9CZU0;Q8VC77	A0A1Y7VMC8_MOUSE;Q8VC77_MOUSE	Akr1c20	Isoform of Q8VC77, Aldo-keto reductase family 1, member C20 (Fragment)																																					198748							183609	252986
A0A1Y7VME9;E9Q9B7	A0A1Y7VNF8;A0A1Y7VME9;E9Q9B7	A0A1Y7VME9_MOUSE;E9Q9B7_MOUSE	Kidins220	Isoform of E9Q9B7, Kinase D-interacting substrate 220	6.17505e+06	3.80979e+06	4.1448e+06				3.95203e+06	3.93997e+06	3.57468e+06	6.42908e+06	8.1517e+06	5.44609e+06	815406	1.01622e+06	1.17905e+06	4.55475e+06	5.81577e+06	6.07566e+06	5.05008e+06	7.08624e+06	4.08502e+06	1.53277e+06	1.39613e+06	1.22345e+06	658990				919035		5.09481e+06	6.05048e+06	8.04083e+06	3.1794e+06	1.48574e+06	1.93732e+06	1.52088e+06	1.36105e+06	1.33912e+06				876528	192657	198315
A0A1Y7VMN0;F8VPK5	A0A1Y7VMN0;F8VPK5	A0A1Y7VMN0_MOUSE;F8VPK5_MOUSE	Rock2	Isoform of P70336, Rho-associated protein kinase 2 (Fragment)							781690	781751	614022	696778	909637					239898	323832	454745	1.42273e+07	3.37953e+06	3.11676e+06
A0A1Y7VMP7;Q68FG1	Q68FG1;A0A1Y7VMP7	A0A1Y7VMP7_MOUSE;Q68FG1_MOUSE	Mlh3	MutL homolog 3	1.71408e+07	8.90267e+06	1.08095e+07		2.656e+06	2.60512e+06	1.58236e+07	1.52678e+07	1.11388e+07	9.46467e+06	9.17346e+06		604102	865243	790253	8.08783e+06	7.31355e+06	1.06389e+07	2.53309e+07	7.23017e+06	8.38944e+06			773145							3.52241e+06			1.4587e+06			1.62762e+06	2.82024e+06	3.07717e+06					586254
A0A1Y7VNF0;E9PUU5	A0A1Y7VNF0;E9PUU5	A0A1Y7VNF0_MOUSE;E9PUU5_MOUSE	Zfp839	Isoform of E9PUU5, Zinc finger protein 839 (Fragment)							418365						262068	415638				409974				882697	718365	733101	724868	989210	796301	665948	522726	684257							303892		389684	614313		1.17005e+06	670935	351428	450203
A0A1Y7VNF8	A0A1Y7VNF8;A0A1Y7VME9;A0A1Y7VMH7;E9Q9B7	A0A1Y7VNF8_MOUSE	Kidins220	Isoform of E9Q9B7, Kinase D-interacting substrate 220 (Fragment)	2.35295e+06	1.76963e+06								2.47457e+06	3.06088e+06	3.86505e+06					3.11773e+06			1.92851e+06
A0A1Y7VNR5	A0A1Y7VNR5	A0A1Y7VNR5_MOUSE	Ptprf	Isoform of A2A8L5, Protein tyrosine phosphatase, receptor type, F (Fragment)							236478			77020.8						337461	487884	425204	518182	94714.8
A0A1Y7VNT1;E9QKB2	A0A1Y7VNT1;E9QKB2	A0A1Y7VNT1_MOUSE;E9QKB2_MOUSE	Habp4	Isoform of Q9JKS5, Hyaluronic acid binding protein 4												347891																									307741	373688
A0A1Y7VNZ6	A0A1Y7VNZ6;Q03141-3;Q03141-2;Q03141	A0A1Y7VNZ6_MOUSE	Mark3	Isoform of Q03141, non-specific serine/threonine protein kinase	8.62755e+06	7.63436e+06	8.26231e+06	7.91761e+06	3.51351e+06	6.08682e+06	8.60595e+06	9.35164e+06	8.94191e+06	1.27203e+07	1.51446e+07	1.54191e+07	1.21315e+06	1.76897e+06	1.80079e+06	3.64582e+06	4.77807e+06	5.21263e+06	5.15638e+06	9.471e+06	6.4009e+06	1.8916e+06	1.74689e+06	1.26318e+06						2.02777e+06	2.01952e+06	1.74742e+06				3.13594e+06	1.48028e+06	1.42895e+06	1.45915e+06	955666		958472	1.205e+06	437433	903876
A0A286YCB8	A0A286YCB8	A0A286YCB8_MOUSE	Camk2g	Isoform of Q923T9, Calcium/calmodulin-dependent protein kinase II gamma (Fragment)	3.41217e+07	3.67876e+07	2.58231e+07	2.19978e+07	2.18581e+07	2.61686e+07	4.13899e+07	4.97153e+07	3.10983e+07	5.1229e+07	6.20469e+07	6.58465e+07	3.0939e+06	3.04178e+06	2.855e+06	1.71373e+07	2.39799e+07	2.19812e+07	1.30451e+07	1.41738e+07	1.32106e+07																						1.06317e+06
A0A286YCI8	E9PYX6;E9Q6A3;A0A5F8MPJ2;D3Z5J3;A0A286YCQ0;A0A286YCI8;A0A286YDN0;Q62417-2;Q62417-3;Q62417-4;Q62417-5;Q62417-6;Q62417-7;A0A668KL65;E9QNA7;Q62417	A0A286YCI8_MOUSE	Sorbs1	Isoform of Q62417, Sorbin and SH3 domain containing 1	6.28854e+07	4.34451e+07	4.78601e+07	3.10067e+07	3.98107e+07	4.33435e+07	3.98017e+07	3.9282e+07	3.1732e+07	4.7824e+07	5.55252e+07	5.45087e+07	959601	1.22412e+06	1.48421e+06	1.77682e+07	2.15749e+07	2.57667e+07	1.83648e+07	2.3946e+07	1.39731e+07	2.27205e+07	1.91565e+07	1.79426e+07	8.81669e+06	8.62651e+06	9.94873e+06	1.04907e+07	1.31738e+07	9.74073e+06	5.48954e+07	4.34801e+07	5.32902e+07	1.1648e+07	1.0786e+07	1.23494e+07	3.67768e+07	4.87951e+07	4.50235e+07	2.54953e+06	2.61075e+06	2.51333e+06	1.28721e+06	1.9759e+06	2.83798e+06
A0A286YCK1	A0A286YCK1	A0A286YCK1_MOUSE	Jade3	Isoform of Q6IE82, Jade family PHD finger 3													475371	367085	522129		154317
A0A286YCR9;A0A494B991;A0A494B9N4;A0A494BB44;A0A498WGM0	A0A494B991;A0A494B9N4;A0A498WGM0;A0A494BB44;A0A286YCR9	A0A286YCR9_MOUSE;A0A494B991_MOUSE;A0A494B9N4_MOUSE;A0A494BB44_MOUSE;A0A498WGM0_MOUSE	Syt7	Isoform of Q9R0N7, Synaptotagmin VII	6.18217e+06	6.15918e+06					3.01375e+06	3.49014e+06	2.38051e+06	1.2447e+07	1.28545e+07	1.20505e+07				2.55753e+06	3.17351e+06	4.39304e+06	3.61361e+06	5.86554e+06	1.42061e+06
A0A286YCT6	A0A286YCT6	A0A286YCT6_MOUSE	Epb41l3	Isoform of Q9WV92, Erythrocyte membrane protein band 4.1 like 3 (Fragment)							1.16327e+06	917819	1.38926e+06							250671	310457	467726	678547
A0A286YCV9	E9Q4K7;A0A286YD28;A0A286YCV9	A0A286YCV9_MOUSE	Kif13b	Kinesin family member 13B		2.64387e+06	1.75121e+06			1.49835e+09				434273		9.48345e+06	1.18525e+06			5.94626e+06		3.11354e+06	1.3717e+06	2.52087e+06	1.14797e+06	1.57519e+06	2.6586e+06	796801	1.3296e+06	539580					3.17949e+06	2.94768e+06	3.13135e+06	5.24829e+06	5.5006e+06	6.40071e+06	3.19806e+06	4.48681e+06	3.73712e+06	3.07103e+06	2.42476e+06	2.51519e+06	1.75796e+06	571910	721132
A0A286YCW8	A0A286YCW8	A0A286YCW8_MOUSE	Camk2g	Isoform of Q923T9, Calcium/calmodulin-dependent protein kinase II gamma (Fragment)							1.06517e+06	1.45901e+06	912816		664234					640145	662226	837709	388111
A0A286YCX6	E9PY51;A0A286YCE0;A0A286YCX6	A0A286YCX6_MOUSE	Trappc8	Trafficking protein particle complex 8						1.99864e+07	915169	1.60345e+06	2.41474e+06	1.61506e+06	2.50076e+06	2.10751e+06		250868	334069		456392	537157	5.96456e+06	9.22242e+06	8.7089e+06	986260	647008	672907					804049			1.87962e+06	3.35983e+06	5.43608e+06	5.13657e+06	5.64245e+06	832970	491411	1.18774e+06	1.18226e+06		656394		313757	265611
A0A286YD34	A0A286YD34	A0A286YD34_MOUSE	Sorbs1	Isoform of Q62417, Sorbin and SH3 domain containing 1 (Fragment)		546618					817233	1.12935e+06	968962	1.063e+06	934634	1.14842e+06						313170		578312		813101	680030	522851							1.53441e+06	946369						907624	423832
A0A286YD55;Q5SZT6	A0A286YD55;Q5SZT6	A0A286YD55_MOUSE;Q5SZT6_MOUSE	Zkscan4	Isoform of Q5SZT6, Zinc finger with KRAB and SCAN domains 4													203390	195865	126929																											33175.1	628268
A0A286YD74	A0A286YD74;A0A286YDT5	A0A286YD74_MOUSE	Adgrf5	Isoform of G5E8Q8, Adhesion G protein-coupled receptor F5 (Fragment)																																					1.96708e+06	1.92704e+06	2.72618e+06
A0A286YDA2	E9Q5C9-2;A0A286YDV7;A0A286YDT3;A0A286YDA2;E9Q5C9	A0A286YDA2_MOUSE	Nolc1	Isoform of E9Q5C9, Nucleolar and coiled-body phosphoprotein 1			787423													2.37285e+06	1.74628e+06	1.71011e+06																					410469	973737	1.93953e+06	939899	1.27296e+06
A0A286YDE4	A0A286YDE4	A0A286YDE4_MOUSE	Ttbk1	Isoform of Q6PCN3, Tau tubulin kinase 1		701999					690431		648592	3.18894e+06	4.40252e+06	3.61816e+06								1.76138e+06
A0A286YDI8	A0A2I3BQS4;A0A286YDI8	A0A286YDI8_MOUSE	Sec24c	Isoform of G3X972, Sec24 related gene family, member C (S. cerevisiae)	3.12192e+06	2.19669e+06					2.34556e+06	3.60196e+06	2.2798e+06	9.53317e+06	1.03494e+07	8.41947e+06	416244	764022	1.34757e+06				610765	1.19227e+07	6.43615e+06																						531073
A0A286YDK9	A0A2I3BQP6;A0A286YDL6;A0A286YDK9	A0A286YDK9_MOUSE	Camk2g	Isoform of Q923T9, Calcium/calmodulin-dependent protein kinase II gamma (Fragment)	2.09674e+06	1.41628e+06	780291		294148		3.20308e+06	3.48559e+06	2.25711e+06	8.22398e+06	8.4622e+06	7.84872e+06	188645	288338		2.31212e+06	3.02771e+06	3.97112e+06	2.8739e+06	2.26454e+06	495412																						593806
A0A286YDL2	A0A286YDL2;Q0GA42	A0A286YDL2_MOUSE	Cnnm1	Isoform of Q0GA42, Metal transporter																1.18556e+06	1.26864e+06	2.24814e+06	2.00692e+06	2.7417e+06
A0A286YDN9;D3YTL8	D3YTL8;A0A286YDN9	A0A286YDN9_MOUSE;D3YTL8_MOUSE	Spire1	Isoform of Q52KF3, Spire type actin nucleation factor 1	939893	911332	1.47907e+06		1.13148e+06	839373		610086	501899	1.2738e+06	1.71344e+06	1.26749e+06								860600	566948										966301
A0A286YDU3	A0A286YDU3	A0A286YDU3_MOUSE	Ap3s1	Isoform of Q9DCR2, AP complex subunit sigma	5.05411e+06	4.17514e+06	3.73347e+06		1.00574e+06	565615	6.07232e+06	5.76516e+06	5.21558e+06	5.10045e+06	5.64808e+06	5.99856e+06	1.13634e+06	1.42463e+06	1.5365e+06	4.45129e+06	6.25311e+06	7.60564e+06	1.16338e+07	3.55343e+06	5.24489e+06
A0A2I3BPN6;E9QAP7	A0A2I3BPN6;E9QAP7	A0A2I3BPN6_MOUSE;E9QAP7_MOUSE	Taf4	Isoform of E9QAP7, TATA-box binding protein associated factor 4	2.98242e+06	6.29118e+06	9.64374e+06	1.29708e+07	1.12302e+07	2.15743e+07	5.47682e+06	8.27584e+06	6.82952e+06	8.72071e+06	1.16877e+07	1.02321e+07	9.95467e+06	9.45652e+06	1.11029e+07	7.35072e+06	8.26296e+06	6.12351e+06				2.0029e+07	1.75264e+07	1.67741e+07	1.92184e+07	2.25952e+07	2.02645e+07	2.19125e+07	2.19122e+07	2.38775e+07	1.67645e+07	1.67737e+07	1.60154e+07				1.98394e+07	2.52013e+07	2.46433e+07	1.89635e+07	2.29902e+07	2.23204e+07	8.7238e+06	1.74313e+07	1.58061e+07
A0A2I3BPQ5	A0A2I3BPQ5	A0A2I3BPQ5_MOUSE	Zc3h13	Isoform of E9Q784, Zinc finger CCCH type containing 13																		16657.4																										6199.88	14650.5
A0A2I3BPY7	A0A2I3BPY7	A0A2I3BPY7_MOUSE	Rai14	Isoform of Q9EP71, Retinoic acid induced 14																	798996														5.49864e+06	5.45971e+06	5.61123e+06				3.71952e+06	1.7515e+06	3.13139e+06						119711
A0A2I3BQG3;A0A2I3BRW0	A0A2I3BQG3;A0A2I3BRW0	A0A2I3BQG3_MOUSE;A0A2I3BRW0_MOUSE	Spcs1	Isoform of Q9D958, Signal peptidase complex subunit 1							602962			2.88323e+06	3.15528e+06	2.85319e+06	6.25418e+06	6.45814e+06	4.39116e+06	1.05641e+07	1.25729e+07	8.77442e+06	3.40432e+06	1.94337e+06	2.91678e+06	983579	922758	1.78923e+06	5.4709e+06	5.53562e+06	1.03121e+07	5.61821e+06	9.59093e+06	7.70986e+06	4.80422e+06	8.06905e+06	4.80673e+06			5.09918e+06	360034		1.38098e+06	3.43925e+06	2.84536e+06	4.47026e+06	3.92612e+06	5.37522e+06	5.99591e+06
A0A2I3BQK1	A0A2I3BQK1	A0A2I3BQK1_MOUSE	Cyrib	Isoform of Q921M7, CYFIP related Rac1 interactor B (Fragment)													377203	301026					1.42331e+07		2.73027e+07
A0A2I3BQL0	A0A2I3BQL0;G5E8C1	A0A2I3BQL0_MOUSE	Vmn1r67	Isoform of G5E8C1, Vomeronasal type-1 receptor
A0A2I3BQS6	A0A2I3BQS6;E9Q2H1;Q80TP3	A0A2I3BQS6_MOUSE	Ubr5	Isoform of Q80TP3, Ubiquitin protein ligase E3 component n-recognin 5		1.7113e+06				2.61534e+07	1.47815e+06	641460	1.95383e+06	1.3752e+06	1.70895e+06	961306	1.83448e+06	2.65586e+06	3.46353e+06	3.87734e+06	3.97648e+06	4.26482e+06	1.76251e+06	2.91585e+06	1.69072e+06	5.38927e+06	3.8849e+06	4.01138e+06	6.49552e+06	5.64786e+06	5.79609e+06	4.43771e+06	2.70331e+06	4.25547e+06	6.94656e+06	3.80113e+06	4.01359e+06				2.22027e+06	2.24574e+06	3.04218e+06	1.14228e+07	1.30738e+07	1.25935e+07	4.76742e+06	6.30425e+06	4.87435e+06
A0A2I3BQV4	A0A2I3BQV4;Q9QX96	A0A2I3BQV4_MOUSE	Sall2	Isoform of Q9QX96, Spalt like transcription factor 2					649155	632802			598034	779106	803396	696026	408262	421605	350083	386654	487778	503867	699654		397472	949977	776626	483636	809854	1.28533e+06	853483	1.02838e+06	1.22476e+06	1.38089e+06										572918		556237	952750	191294	137251
A0A2I3BR81;A0A2I3BRL0	A0A2I3BPH8;A0A2I3BQR1;A0A2I3BRL0;Q91X76;A0A2I3BR81	A0A2I3BR81_MOUSE;A0A2I3BRL0_MOUSE	Nt5dc2	5'-nucleotidase domain containing 2		281647	367206		428658		886365	790459	949312	1.42988e+06	1.72177e+06	1.47954e+06									261420	1.24474e+06			212745	245555	300815				251130
A0A2I3BRA9;A0A2I3BRU6	A0A2I3BRA9;A0A2I3BRU6	A0A2I3BRA9_MOUSE;A0A2I3BRU6_MOUSE	Rbfox2	Isoform of Q8BP71, RNA binding protein, fox-1 homolog (C. elegans) 2 (Fragment)							3.21444e+06	3.76856e+06	4.25392e+06	3.46333e+06	2.3022e+06	3.1908e+06	1.14634e+07	1.10868e+07	1.26779e+07	1.85212e+06	1.87738e+06	1.68832e+06	1.4385e+06	1.10388e+06	994518																						9.32949e+06
A0A2I3BRL3;A0A2I3BRW2;Q8K1K3	Q8K1K3;A0A2I3BRL3;A0A2I3BRW2	A0A2I3BRL3_MOUSE;A0A2I3BRW2_MOUSE;Q8K1K3_MOUSE	Tinf2	Isoform of Q9QXG9, Terf1 (TRF1)-interacting nuclear factor 2																																					506546	387374	432545	736047		740330		882747	846540
A0A2I3BRN2	A0A2I3BQP8;A0A2I3BRN2	A0A2I3BRN2_MOUSE	Gprin2	G protein regulated inducer of neurite outgrowth 2				2.66505e+06	3.44291e+06	4.66471e+06				4.63356e+06	5.26824e+06	3.1196e+06					472119	597320	590856	2.12351e+06	1.3355e+06															6.75548e+06							189827
A0A2I3BRQ1	A0A2I3BQE1;A0A2I3BRQ1;A2AS37	A0A2I3BRQ1_MOUSE	AI182371	Isoform of A2AS37, Expressed sequence AI182371														40203.4																										143332
A0A2I3BRQ7	A0A2I3BRQ7	A0A2I3BRQ7_MOUSE	Scaf11	Isoform of E9PZM7, SR-related CTD-associated factor 11 (Fragment)													347847		433039	1.22796e+06								814856													564556		765139	797604		1.15047e+06	1.72402e+06
A0A2I3BRX9	A0A2I3BRX9;A0A1W2P712;A0A1W2P832;Q6GYP7-2;Q6GYP7-4;Q6GYP7-6;Q6GYP7	A0A2I3BRX9_MOUSE	Ralgapa1	Isoform of Q6GYP7, Ral GTPase activating protein, alpha subunit 1										2.01783e+06	2.13126e+06	2.53632e+06								538627
A0A2R8VHH6;Q91V35	A0A2R8VHH6;Q91V35	A0A2R8VHH6_MOUSE;Q91V35_MOUSE	Ptpra	Isoform of P18052, Protein tyrosine phosphatase, receptor type, A (Fragment)	608703							973472	680105	1.15961e+06	980352	1.23267e+06	728301	690312	492237	1.93443e+06	3.52281e+06	3.72641e+06	1.25747e+07	2.25093e+07	8.71402e+06				650135				573077		8.62208e+06	9.76305e+06	1.07401e+07			2.95147e+06	367569	381567	318606	427517		498440	764164		385107
A0A2R8VHJ1	A0A2R8VHJ1	A0A2R8VHJ1_MOUSE	Pdgfb	Isoform of P31240, Platelet derived growth factor, B polypeptide (Fragment)																						4.44101e+07	4.98718e+07	4.96911e+07	1.11265e+07	7.49628e+06	6.68299e+06	2.80739e+06	5.96287e+06	4.26987e+06	4.94687e+07	6.6118e+07	5.93651e+07	1.10141e+08	1.74293e+08	1.38493e+08	2.38747e+07	4.22259e+07	2.1745e+07	4.04622e+06	5.01634e+06	6.37065e+06		2.29951e+06	5.1234e+06
A0A2R8VHV1	A0A5S8DHC4;A0A2R8VHV1;A0A2R8VKH6;Q8CCJ9-1;Q8CCJ9-2;Q8CCJ9-3;Q8CCJ9-4;Q8CCJ9-5;Q8CCJ9	A0A2R8VHV1_MOUSE	Phf20l1	Isoform of Q8CCJ9, PHD finger protein 20-like protein 1	2.78752e+06	4.63181e+06	4.20538e+06				2.76988e+06	1.93892e+06	2.78592e+06				5.63338e+06	5.69583e+06	3.82112e+06	4.04744e+06	3.20895e+06	3.44301e+06																									753927	235957
A0A2R8VI80;A0A2R8W6R9;Q9JIZ5	A0A2R8VI80;A0A2R8W6R9;Q9JIZ5	A0A2R8VI80_MOUSE;A0A2R8W6R9_MOUSE;Q9JIZ5_MOUSE	Tfap4	Isoform of Q9JIZ5, Transcription factor AP4 (Fragment)											1.03141e+06		509399	542812	508578																						867267	979921	743963	508775	628359	963638	660237	990498	1.34903e+06
A0A2R8VJU7	Q9D9U8;Q9D451;A0A2R8VJU7	A0A2R8VJU7_MOUSE	Septin12	Septin 12							776570		595271							459347	673015	833108	1.27693e+06
A0A2R8VJW0	A0A2R8VJW0	A0A2R8VJW0_MOUSE	Aco2	Isoform of Q99KI0, Aconitase 2, mitochondrial (Fragment)													310065	636693	557628				8.87123e+06	2.38817e+06	1.2241e+07													3.09984e+06	3.73619e+06	3.57443e+06
A0A2R8VK70;A0A2R8W6P0	A0A2R8VK70;A0A2R8W6P0	A0A2R8VK70_MOUSE;A0A2R8W6P0_MOUSE	Cd47	Isoform of Q61735, Leukocyte surface antigen CD47	7.37801e+06	4.26984e+06					5.9203e+06	7.68602e+06	5.90686e+06	823997	954190	947727	1.2468e+06			8.33404e+07	9.46677e+07	1.41138e+08	7.51041e+07	8.20921e+06	2.86392e+07																						306552
A0A2R8VKF0	A0A2R8VHG2;A0A2R8VKF0;A0A2R8VJY1	A0A2R8VKF0_MOUSE	Pcbp2	Isoform of Q61990, Poly(rC) binding protein 2 (Fragment)										1.48603e+06	1.85576e+06	1.15044e+06	1.90266e+06	2.5629e+06							1.857e+06																			1.09672e+06		1.26178e+06	2.37814e+06		1.67471e+06
A0A2R8VKG2	A0A2R8VHF1;F6ZGR6;D3YZ21;A0A2R8VKG2	A0A2R8VKG2_MOUSE	D430041D05Rik	RIKEN cDNA D430041D05 gene	1.72674e+07	1.83514e+07	1.53397e+07	9.94431e+06	6.23666e+06	5.46577e+06	2.07336e+07	2.33302e+07	2.16253e+07	2.52065e+07	2.76604e+07	2.62369e+07	728491	704093	726499	1.38888e+07	1.38343e+07	1.57918e+07	1.15567e+07	1.10039e+07	1.05283e+07																						1.54542e+06
A0A2R8VKH6;A0A5S8DHC4	A0A5S8DHC4;A0A2R8VKH6	A0A2R8VKH6_MOUSE;A0A5S8DHC4_MOUSE	Phf20l1	Isoform of Q8CCJ9, PHD finger protein 20-like protein 1	4.48181e+06	4.15726e+06	6.84213e+06				4.74221e+06		5.37893e+06				5.80332e+06	6.66077e+06	5.09666e+06	1.60207e+06	1.58848e+06	1.43081e+06				2.08735e+06	2.16944e+06	2.39175e+06		4.53487e+06	4.18974e+06	4.20838e+06	4.28829e+06	4.36707e+06														1.39086e+06	1.16892e+06
A0A2R8W6X1;G3X8Q6	A0A2R8W6X1;G3X8Q6	A0A2R8W6X1_MOUSE;G3X8Q6_MOUSE	Kifc2	Isoform of O08672, Kinesin-like protein	1.58956e+06	4.14512e+06	3.23684e+06				1.71499e+06	1.50671e+06	2.47436e+06	2.94401e+06	4.11428e+06	2.88054e+06	230098	256067	284108	1.33334e+06	1.1683e+06	1.54765e+06	1.96292e+06	3.58393e+06	1.74159e+06
A0A2R8W6Z9;E9Q7P1	A0A2R8W6Z9;E9Q7P1	A0A2R8W6Z9_MOUSE;E9Q7P1_MOUSE	Col22a1	Isoform of E9Q7P1, Collagen, type XXII, alpha 1							2.1984e+06	1.4992e+06	1.26965e+06				451052	833963	602744	342036	711326	743879	409881		420505																							332490	677668
A0A338P6B6;Q8BTN3	A0A338P6B6;Q8BTN3	A0A338P6B6_MOUSE;Q8BTN3_MOUSE	Tango2	Isoform of P54797, Transport and golgi organization 2																			1.14323e+06	542195	1.00141e+06				497972	525726								2.91257e+06	2.80004e+06	1.99266e+06				193944
A0A338P6I9	A0A338P6I9	A0A338P6I9_MOUSE	Gm56451	Predicted gene, 56451												397807				3.75986e+06	5.29097e+06	6.20714e+06	4.47316e+06		1.73365e+06				841726						3.40693e+06	5.88434e+06	4.65648e+06	1.87346e+06	1.97585e+06	2.11844e+06			242057
A0A338P6J6;A0A338P6W3;F6ZS17;G5E8T2	A0A338P6W3;F6ZS17;A0A338P6J6;G5E8T2	A0A338P6J6_MOUSE;A0A338P6W3_MOUSE;F6ZS17_MOUSE;G5E8T2_MOUSE	Ttc3	Isoform of O88196, Tetratricopeptide repeat domain 3 (Fragment)							401013		277781							499790	636032	714156	247821
A0A338P6K2	A0A2R8VHF9;A0A338P6K2;E9QPE7	A0A338P6K2_MOUSE	Myh11	Isoform of O08638, Myosin, heavy polypeptide 11, smooth muscle	2.53556e+07						5.70768e+06	3.91004e+06	5.74152e+06	1.06206e+07		7.76176e+06				1.98805e+06	6.74236e+06	4.27422e+06		1.35753e+07		6.75653e+06	7.93246e+06								1.86899e+07	1.73786e+07	1.99209e+07				3.72771e+06	5.22845e+06	1.06824e+07
A0A338P6K9	A0A338P6K9-2;A0A338P6K9	QSER1_MOUSE	Qser1	Glutamine and serine-rich protein 1																						1.11394e+06	1.03523e+06	991852	2.70074e+06	3.1039e+06	1.77764e+06			1.77704e+06								542029	488749	4.15486e+06	2.65634e+06	3.16679e+06	997280	640304	560016
A0A338P6L0;Q0VB45;Q8C4T8	A0A338P6L0;Q8C4T8;Q0VB45	A0A338P6L0_MOUSE;Q0VB45_MOUSE;Q8C4T8_MOUSE	Kcnj6	Isoform of P48542, G protein-activated inward rectifier potassium channel 2																1.76437e+06	1.90259e+06	2.62792e+06	1.54477e+06
A0A338P6P6	A0A338P6P6;Q6ZQK5-2;D4AFX6;Q6ZQK5	A0A338P6P6_MOUSE	Acap2	Isoform of Q6ZQK5, Arf-GAP with coiled-coil, ANK repeat and PH domain-containing protein	8.06169e+06	4.0238e+06	2.93132e+06		939063	1.22734e+06	3.82941e+06	4.11248e+06	2.62645e+06	7.67565e+06	9.06955e+06	7.92294e+06		222548			750533	463135	1.04616e+07	1.16668e+07	5.86414e+06	277863	347469	407008										6.85724e+06						415044			486866		615407
A0A338P6P7	A0A338P6P7	A0A338P6P7_MOUSE	Pacsin2	Isoform of Q9WVE8, Protein kinase C and casein kinase substrate in neurons 2 (Fragment)	3.7273e+06	2.9918e+06	1.98151e+06				2.18641e+06	1.65729e+06	832280	8.90356e+06	8.60337e+06	7.70778e+06						635130	1.73431e+06	4.11812e+06	2.77925e+06										923088			954842	1.03107e+06	874281				1.12537e+06
A0A338P6Q3	A0A338P6Q3	A0A338P6Q3_MOUSE	A630089N07Rik	Isoform of A0A338P6D3, RIKEN cDNA A630089N07 gene (Fragment)														200873																							172120			1.08767e+06	1.37945e+06	1.24363e+06	474049	247780	352142
A0A338P6R6	A0A338P6R6;Q91YN8;Q9JIB4	A0A338P6R6_MOUSE	Gtf2h2	Isoform of Q9JIB4, General transcription factor II H, polypeptide 2 (Fragment)													513502	564218	430776		691159		414057			920385															390540		357487	566079		529973	422847	1.01144e+06	965070
A0A338P6R8;A0A338P769	A0A338P769;A0A338P6R8	A0A338P6R8_MOUSE;A0A338P769_MOUSE	Gm49601;Septin5	Gm49601 readthrough, Septin	1.3917e+08	6.93611e+07	6.80393e+07	1.03879e+07	9.83073e+06	8.73419e+06	4.54069e+07	5.1049e+07	4.49662e+07	8.46227e+07	1.04183e+08	7.97336e+07	5.35698e+06	1.04565e+07	1.05018e+07	7.27076e+07	8.29578e+07	8.67323e+07	2.53066e+08	2.13294e+08	1.27263e+08	1.5576e+08																					6.06297e+06
A0A338P6U8;A0A8Q0PK87;E9Q6R4	A0A8Q0PK87;A0A338P6U8;E9Q6R4	A0A338P6U8_MOUSE;A0A8Q0PK87_MOUSE;E9Q6R4_MOUSE	Arid1b	Isoform of E9Q4N7, AT rich interactive domain 1B (SWI-like)	2.82934e+06	2.98824e+06	2.99288e+06				207153		174306	1.7589e+06	2.19543e+06	3.2944e+06	1.32872e+06	1.57764e+06	1.17978e+06										4.6259e+06	3.365e+06	6.15482e+06	1.60728e+06	1.89443e+06	2.02346e+06	1.25637e+06	1.27842e+06	1.12049e+06							2.79961e+06	2.96354e+06	2.7332e+06	3.11462e+06	396852	918302
A0A338P6W1	A0A338P6W1	A0A338P6W1_MOUSE	Rbbp6	Isoform of P97868, Retinoblastoma binding protein 6, ubiquitin ligase (Fragment)							1.25943e+06	1.45892e+06	1.64615e+06	922723	1.09598e+06	1.16806e+06	2.88742e+06	2.4616e+06	3.00307e+06	1.15196e+06		1.32316e+06																									3.73463e+06
A0A338P7C9	Q3U3W2;A0A338P7C9	A0A338P7C9_MOUSE	Tmem181a	Transmembrane protein 181A													195586	432839	612713	1.03777e+06	1.38466e+06	1.49739e+06	2.2225e+06		1.59883e+06
A0A338P7G3	A0A338P7G3	A0A338P7G3_MOUSE	Atp5o	Isoform of Q9DB20, ATP synthase peripheral stalk subunit OSCP (Fragment)																2.81906e+06	4.22777e+06	3.47548e+06	3.74883e+06
A0A3B2W7J8	A0A3B2W7J8	A0A3B2W7J8_MOUSE	Plec	Isoform of Q9QXS1, Plectin (Fragment)							2.86085e+06	2.65806e+06	1.65657e+06			732789				790171	1.06691e+06	1.28767e+06																			672657	539794	966395
A0A3B2W820;A0A3B2W824;A0A3B2WBL1;A0A3B2WDD2;Q5XJF6	Q5XJF6;A0A3B2WBL1;A0A3B2WDD2;A0A3B2W820;A0A3B2W824	A0A3B2W820_MOUSE;A0A3B2W824_MOUSE;A0A3B2WBL1_MOUSE;A0A3B2WDD2_MOUSE;Q5XJF6_MOUSE	Rpl10a	Isoform of P53026, Ribosomal protein L10A	9.71766e+07	1.28092e+08	5.66105e+07	1.01074e+07	1.34847e+07	1.50753e+07	7.62255e+07	1.08552e+08	8.31065e+07	9.73596e+07	1.19127e+08	1.22538e+08	1.48949e+07	1.98102e+07	3.18056e+07	7.66511e+07	9.76258e+07	8.08403e+07	2.29503e+07	4.27373e+07	4.968e+07	2.26983e+07	2.18044e+07	2.68175e+07	1.33876e+07	1.16731e+07	8.26088e+06	8.12491e+06	1.06304e+07	7.81384e+06	1.07464e+08	1.36423e+08	1.33756e+08	3.92475e+07	3.41955e+07	4.6375e+07	1.77609e+08	1.55952e+08	1.64147e+08	3.44439e+07	2.52507e+07	4.00152e+07	2.93732e+07	1.74569e+07	1.71818e+07
A0A3B2WBC6	A0A3B2WBC6	A0A3B2WBC6_MOUSE	Polr2m	Isoform of Q6P6I6, Polymerase (RNA) II (DNA directed) polypeptide M													306904	598431				308707	4.25656e+07	1.81397e+07	1.62966e+07				2.492e+06	650485		724321	1.06566e+06	1.17297e+06				6.52402e+06	7.43126e+06	6.45336e+06				632125	526966	287907	689183	398612
A0A3B2WCD2	A0A0R4J0W7;A0A3B2WCD2;A0A1B0GSR5;Q5XJV6	A0A3B2WCD2_MOUSE	Lmtk3	Isoform of Q5XJV6, Lemur tyrosine kinase 3	8.66221e+06	6.40809e+06	1.02081e+07				1.30124e+07	1.5444e+07	1.403e+07	1.91772e+07	2.21589e+07	2.31158e+07	1.34236e+06	1.39159e+06	1.92025e+06	1.31797e+07	1.46842e+07	1.77494e+07	8.45686e+06	8.48877e+06	5.64263e+06													2.2752e+07								8.80029e+06	682430	4.57448e+06	3.82946e+06
A0A3B2WCF4	A0A3B2WCF4	A0A3B2WCF4_MOUSE	Gm7072	Predicted gene 7072													380536	499847	728338	807396																					557540						247286
A0A3B2WCL2	A0A3B2WCL2	A0A3B2WCL2_MOUSE	Tcp10c	Isoform of E9Q046, T-complex protein 10c	2.8831e+06		1.78958e+06		862870						799750	853583				97741.9					585124
A0A3Q4EGQ9	A0A3Q4EGQ9;E9QNE9;Q99JP0	A0A3Q4EGQ9_MOUSE	Map4k3	Isoform of Q99JP0, Mitogen-activated protein kinase kinase kinase kinase 3	4.12905e+06								423686	1.97613e+06	2.4295e+06	2.60316e+06								637000																	410330
A0A494B917	A0A494B917	A0A494B917_MOUSE	Hspa12a	Isoform of Q8K0U4, Heat shock protein 12A (Fragment)							2.22391e+06	4.35545e+06	1.74569e+06	1.72807e+06	2.5244e+06	1.44348e+06				805731	728414	853294	3.15798e+06	1.63322e+06	622267
A0A494B996	A0A494B996;A0A494B9G0;A0A498WGK2;A0A494BB89;A0A494BB92	A0A494B996_MOUSE	Nars	Isoform of Q8BP47, Asparaginyl-tRNA synthetase																					1.81732e+06
A0A494B9B6	A0A494B9B6	A0A494B9B6_MOUSE	Ccdc85b	Isoform of Q6PDY0, Coiled-coil domain containing 85B										4.23472e+06			80995.3																												3.56906e+06				217557
A0A494B9E6	A0A494B9E6	A0A494B9E6_MOUSE	Tjp2	Isoform of Q9Z0U1, Tight junction protein 2 (Fragment)		2.672e+06	1.81824e+06
A0A494B9G1	A0A494B9G1	A0A494B9G1_MOUSE	Mrpl49	Isoform of Q9CQ40, 39S ribosomal protein L49, mitochondrial (Fragment)																476368	451654	566650	452424
A0A494B9G8	A0A494B9G8	A0A494B9G8_MOUSE	H2-K1	Isoform of P01901, Histocompatibility 2, K1, K region (Fragment)
A0A494B9L0	Q5RL57;A0A494B9L0;A0A494BBL1;Q9R0L7	A0A494B9L0_MOUSE	Akap8l	Isoform of Q9R0L7, A kinase (PRKA) anchor protein 8-like							706973						628089	941441	782222	1.15952e+06	937706	598163																										292346	121046
A0A494B9V8	A0A494BBC8;A0A494B9V8	A0A494B9V8_MOUSE	Ptar1	Protein prenyltransferase alpha subunit repeat containing 1													429978						2.7507e+06	4.22117e+06	4.42665e+06
A0A494BAN5;A0A494BAP2	A0A494BAN5;A0A494BAP2	A0A494BAN5_MOUSE;A0A494BAP2_MOUSE	Csnk1g3	Isoform of Q8C4X2, non-specific serine/threonine protein kinase (Fragment)	5.23885e+06									7.2358e+06	7.71453e+06	8.784e+06								4.55471e+06
A0A494BAP7	A0A494BAP7	A0A494BAP7_MOUSE	Kat5	Isoform of Q8CHK4, Histone acetyltransferase												475181	595110	616451	654270																												857850	107858	126517
A0A494BB10	A0A494BB10	A0A494BB10_MOUSE	Gm50478	Predicted gene, 50478										857984	1.59743e+06	2.07986e+06					2.3343e+06	4.29911e+06																			4.09162e+06	4.87942e+06	3.1684e+06	4.04191e+06	3.69864e+06	3.39766e+06	500687	804084	1.10846e+06
A0A494BB75	A0A494BB75	A0A494BB75_MOUSE	Wdr26	Isoform of Q8C6G8, WD repeat domain 26							634931	89912.8		34202.6							48331.8	57508.6																						162249	105281	120597	22156.2	34443	77989.1
A0A494BBE3;G3X8R0	A0A494BBE3;G3X8R0	A0A494BBE3_MOUSE;G3X8R0_MOUSE	Reep5	Isoform of Q60870, Receptor accessory protein 5 (Fragment)													3.08284e+06	3.00264e+06	2.62395e+06	4.43903e+06	4.89398e+06	7.81576e+06	7.80558e+07	4.09468e+07	1.13053e+07				1.06611e+07	1.02509e+07	1.06832e+07	9.16433e+06	1.39332e+07	9.26846e+06	4.30949e+06	1.40723e+07		3.3238e+07	3.0875e+07	3.20438e+07				3.35072e+06	3.87622e+06	1.77625e+06	6.24237e+06	2.4251e+06	1.66827e+06
A0A494BBJ3	A0A494BBJ3	A0A494BBJ3_MOUSE	Tmem132a	Isoform of Q922P8, Transmembrane protein 132A (Fragment)																	2.39271e+06	4.89832e+06	2.15944e+06	6.91948e+06
A0A498U6I0;O78196	O78196;A0A498U6I0	A0A498U6I0_MOUSE;O78196_MOUSE	H2-Eb1	Isoform of P04230, Histocompatibility 2, class II antigen E beta (Fragment)																									2.2324e+06	3.42737e+06	4.24294e+06	2.92199e+06	3.8047e+06	4.50132e+06										868215				1.43239e+06	1.94747e+06
A0A571BDA2	Q80U40-2;D3YXR8;A0A571BDA2;A0A0G2JGW5;A0A0G2JFB0;Q80U40	A0A571BDA2_MOUSE	Rimbp2	Isoform of Q80U40, RIMS binding protein 2	3.15755e+07	2.45081e+07	2.65077e+07	1.25841e+07	1.25765e+07	9.02348e+06	2.95909e+07	3.1158e+07	1.98499e+07	3.78582e+07	5.08676e+07	4.73685e+07			1.35101e+06	1.04961e+07	1.30427e+07	1.51838e+07	8.38312e+06	1.85877e+07	1.03653e+07																	5.61793e+06
A0A571BDG6	B1AQX7;A0A571BDG6	A0A571BDG6_MOUSE	Srcin1	Isoform of Q9QWI6, SRC kinase signaling inhibitor 1	5.77712e+07	4.7637e+07	4.54781e+07	2.25013e+07	2.01249e+07	1.82732e+07	8.63688e+07	9.2106e+07	7.46019e+07	2.83587e+07	3.41568e+07	4.36629e+07	1.41199e+06	1.65049e+06	1.5124e+06	3.47392e+07	4.04733e+07	4.70093e+07	4.55585e+07	1.33048e+07	2.01748e+07										8.05471e+06	2.25836e+06
A0A571BDM4;A0A571BEI2	A0A571BDM4;A0A571BEI2	A0A571BDM4_MOUSE;A0A571BEI2_MOUSE	Aak1	Isoform of Q3UHJ0, AP2 associated kinase 1 (Fragment)								1.6314e+06											2.08232e+06												3.88479e+06		3.07068e+06	1.96847e+06	1.01141e+06	1.97967e+06	859950	1.04793e+06	1.27286e+06
A0A571BE38	A0A571BE38	A0A571BE38_MOUSE	Gnas	Isoform of Q6R0H7, GNAS (guanine nucleotide binding protein, alpha stimulating) complex locus							982702	1.04362e+06	598756							708216	1.00965e+06	833419	181361
A0A571BE55	A0A571BE55	A0A571BE55_MOUSE	Slc4a4	Isoform of O88343, Solute carrier family 4 (anion exchanger), member 4 (Fragment)																681038	718187	853690	779929
A0A571BE75	A0A571BE75	A0A571BE75_MOUSE	Cacna1a	Isoform of P97445, Calcium channel, voltage-dependent, P/Q type, alpha 1A subunit (Fragment)	590683	677864					525074	313276	316306	492494	729021					1.02755e+06	959672	1.39383e+06
A0A571BE94;A0A571BF12;F6RGI3	A0A571BE94;A0A571BF12;F6RGI3	A0A571BE94_MOUSE;A0A571BF12_MOUSE;F6RGI3_MOUSE	Lcor	Isoform of Q6ZPI3, Ligand dependent nuclear receptor corepressor							1.26797e+06		906987	2.7314e+06			1.57635e+06	1.5273e+06	1.68714e+06	1.60657e+06	1.24714e+06	1.10604e+06			4.29845e+06	3.94703e+06	4.00608e+06	3.24069e+06	2.60971e+06	3.4866e+06	5.57258e+06	3.64646e+06	3.01149e+06	2.99401e+06							1.63786e+06	1.35578e+06	1.76528e+06	2.50764e+06	3.37433e+06	1.89388e+06	2.00237e+06	1.72814e+06	1.41195e+06
A0A571BEE9	A0A7P0A164;A0A571BEE9	A0A571BEE9_MOUSE	4930517N10Rik	Isoform of Q9D498, RIKEN cDNA 4930517N10 gene	1.64365e+08	1.17689e+08	1.20904e+08	6.02528e+07	4.72792e+07	6.66793e+07	3.82875e+08	3.21227e+08	2.22289e+08	1.92879e+08	1.88498e+08	2.13835e+08	3.93652e+08	7.25144e+08	3.33179e+08	5.51256e+08	6.03146e+08	5.03548e+08	4.46223e+08	1.38625e+08	2.55472e+08	4.88536e+08	4.00364e+08	4.07821e+08	1.6845e+08	1.4212e+08	1.53802e+08	1.79548e+08	1.79227e+08	1.91699e+08	2.92205e+08	3.21355e+08	3.04764e+08	4.43102e+07	9.7232e+07	1.34005e+08	1.01235e+08	1.36279e+08	1.25437e+08	4.5007e+08	1.82316e+08	4.29603e+08	1.2685e+08	6.66486e+08	1.51526e+09
A0A571BEF4;A0A571BGG1	A0A571BGG1;A0A571BEF4	A0A571BEF4_MOUSE;A0A571BGG1_MOUSE	Sh3d19	Isoform of Q91X43, SH3 domain protein D19												1.56188e+06																			1.98135e+06						3.05632e+06	3.67481e+06	2.81554e+06
A0A571BEG9	A0A571BEG9	A0A571BEG9_MOUSE	Tnks1bp1	Isoform of P58871, Tankyrase 1 binding protein 1 (Fragment)																																					1.41872e+06	2.36341e+06	1.81236e+06	1.14589e+06	1.26296e+06				427485
A0A571BEM7;A0A571BGH0	A0A571BGH0;A0A571BEM7	A0A571BEM7_MOUSE;A0A571BGH0_MOUSE	Kcnab2	Isoform of P62482, Voltage-gated potassium channel subunit beta-1							1.89898e+06	1.51432e+06	1.03981e+06	1.4641e+06						580970	904510	1.22846e+06	1.28581e+06
A0A571BF18	A0A571BF18	A0A571BF18_MOUSE	Cacna1e	Isoform of Q61290, Voltage-dependent R-type calcium channel subunit alpha (Fragment)	3.28951e+06	2.48617e+06	2.41566e+06							2.40261e+06	2.24199e+06	4.88747e+06								1.46126e+06
A0A571BF46;A0A571BF58;E9Q1W3	A2AQA9;A2AQB2;E9Q1W3;G3UWS1;A0A571BF46;A0A571BF58	A0A571BF46_MOUSE;A0A571BF58_MOUSE;E9Q1W3_MOUSE	Neb	Isoform of A0A571BF58, Nebulin							581945	932754	350952	1.73958e+06	2.57717e+06	3.10425e+06	135399	145839	579455	1.69788e+06	1.70689e+06	2.76015e+06	330975	1.18665e+07	1.19116e+07	329784	368814	536996											1.34137e+06		687858			3.13216e+06	4.13199e+06	6.95291e+06	2.98571e+06	997952	1.5573e+06
A0A571BF63	Q8CDJ6;A0A140LIW7;A0A571BF63	ANKF1_MOUSE	Ankfn1	Ankyrin-repeat and fibronectin type III domain-containing 1																											634831	1.05059e+06		1.07406e+06										1.25562e+06			1.63999e+06
A0A571BF69	A0A0J9YVE6;A0A0J9YVJ0;B5THE2;A0A571BDS5;A0A571BF69	A0A571BF69_MOUSE	Mgam	Maltase-glucoamylase														769291	2.24759e+06	1.00578e+07			2.56453e+06		1.34568e+06	943493	965526		7.11511e+06	1.84967e+06	1.27464e+06		1.35302e+06		1.09812e+07	1.3462e+07	1.08645e+07	2.94374e+07	2.21953e+07	2.29256e+07								782502
A0A571BF78	A0A571BF78	A0A571BF78_MOUSE	Wasf3	Isoform of Q8VHI6, WASP family, member 3 (Fragment)							819716	1.21383e+06	759503	1.60837e+06	1.96435e+06	1.99303e+06					633265	540086		351050
A0A571BG95	E9PUE7;Q5SSL4-2;Q5SSL4-3;Q5SSL4-4;A0A571BG95;Q5SSL4	A0A571BG95_MOUSE	Abr	Isoform of Q5SSL4, Active breakpoint cluster region-related protein										2.2314e+06	2.18436e+06	2.47452e+06	317446	212719					571104	6.00038e+06	2.51345e+06																		703521
A0A5F8MP75;E9QN59;Q3TQZ7;Q80W80;Q8C9D4	Q3TQZ7;Q80W80;A0A5F8MP75;Q8C9D4;E9QN59	A0A5F8MP75_MOUSE;E9QN59_MOUSE;Q3TQZ7_MOUSE;Q80W80_MOUSE;Q8C9D4_MOUSE	Mapk10	Isoform of Q61831, Stress-activated protein kinase JNK										546794		486539	191069	136251		443524	386211	768051	4.72125e+06	6.62667e+06	1.68384e+06																						126897
A0A5F8MPB8	A0A5F8MPB8	A0A5F8MPB8_MOUSE	Cnot10	Isoform of Q8BH15, CCR4-NOT transcription complex subunit 10 (Fragment)										1.21068e+06	1.09597e+06			58510.5		917800	1.25775e+06	1.1332e+06	1.17682e+06		1.06196e+06
A0A5F8MPE6	A0A5F8MPE6	CX058_MOUSE		Uncharacterized protein CXorf58 homolog										7.18685e+06	7.00795e+06	6.51323e+06				998643				2.93771e+06
A0A5F8MPH8	E9Q2T3;A0A571BG59;O35452;A0A5F8MPH8	A0A5F8MPH8_MOUSE	Tnxb	Tenascin XB	2.7913e+07	2.81637e+07	1.62341e+06	1.70961e+07			8.47976e+06	9.10601e+06	6.46647e+06	6.98522e+06	2.85352e+07	2.29746e+07	6.94384e+06	7.29115e+06	8.29036e+06	3.94503e+06	4.4252e+07	4.9937e+07	6.03248e+07	2.52532e+07	2.12427e+07		5.32157e+06	7.89252e+06							9.5054e+06	1.20461e+07		9.64643e+06	8.24734e+06		5.26803e+06	6.97864e+06	6.88653e+06	2.24017e+06	2.91824e+06	4.69614e+06	6.2896e+06	1.33601e+06	1.00046e+06
A0A5F8MPK1	A0A5F8MPK1	A0A5F8MPK1_MOUSE	Dpp10	Isoform of Q6NXK7, Dipeptidylpeptidase 10									331214							1.1501e+06	1.80564e+06	1.84412e+06	2.71939e+06		270256
A0A5F8MPP0;F6S200	Q3UX37;F6S200;A0A5F8MPP0	A0A5F8MPP0_MOUSE;F6S200_MOUSE	Plekhg1	Pleckstrin homology domain containing, family G (with RhoGef domain) member 1	1.60499e+07	7.5462e+06	8.63891e+06	1.626e+07	1.39071e+07		1.00391e+07	1.31683e+07	1.09389e+07	2.6651e+07	2.6464e+07	2.85961e+07	850074		778249	4.7476e+06	5.16603e+06	6.53213e+06	8.43408e+06	1.33437e+07	8.94063e+06			1.4546e+06													6.24467e+06	8.30246e+06	1.04449e+07	6.96242e+06		7.67764e+06			628165
A0A5F8MPT3;B2RUJ6;Q5NCJ0;Q5NCJ1	A0A1W2P734;A0A5F8MPT3;Q5NCJ1;Q5NCJ4;Q5NCJ5;B2RUJ6;Q5NCJ0	A0A5F8MPT3_MOUSE;B2RUJ6_MOUSE;Q5NCJ0_MOUSE;Q5NCJ1_MOUSE	Rapgef6	Isoform of Q5NCJ0, Rap guanine nucleotide exchange factor (GEF) 6							2.92058e+06	1.88316e+06	1.75836e+06							1.27276e+06	1.44032e+06	1.66887e+06	4.53231e+06		2.40628e+06
A0A5F8MPT6;D3YUW7;E9QMC1	A0A5F8MPT6;D3YUW7;E9QMC1	A0A5F8MPT6_MOUSE;D3YUW7_MOUSE;E9QMC1_MOUSE	Cgn	Isoform of P59242, Cingulin					1.75529e+06				3.03913e+06	1.54141e+06	1.6994e+06	1.12469e+06										2.48125e+06	2.80718e+06	2.68479e+06							2.35436e+07	2.16846e+07	2.78546e+07	3.85511e+06	3.49813e+06	2.9475e+06		2.7235e+07	4.58694e+07			552391		924470	364743
A0A5F8MPW1;Q3UTR7	A0A5F8MPW1;Q3UTR7	A0A5F8MPW1_MOUSE;Q3UTR7_MOUSE	Agt	Isoform of P11859, Angiotensinogen
A0A5F8MPY0	A0A5F8MPY0	A0A5F8MPY0_MOUSE	Pigbos1	MCG1034862																1.18596e+06	1.39155e+06	1.69666e+06	1.55134e+06		284816				403635						1.73966e+06	2.25192e+06	2.1328e+06			1.20828e+06
A0A5F8MPZ2;E9Q7C9;Q5UE59;Q7TNF4;Q8CD76	E9Q7C9;A0A5F8MPZ2;Q7TNF4;Q5UE59;Q8CD76	A0A5F8MPZ2_MOUSE;E9Q7C9_MOUSE;Q5UE59_MOUSE;Q7TNF4_MOUSE;Q8CD76_MOUSE	Klc1	Isoform of O88447, Kinesin light chain									803849									566756	6.42842e+06	1.37298e+06	1.37271e+06
A0A5F8MPZ6;A2API8;A2API9;F7AA26	A2API8;A2API9;A0A5F8MPZ6;F7AA26	A0A5F8MPZ6_MOUSE;A2API8_MOUSE;A2API9_MOUSE;F7AA26_MOUSE	Pakap	Isoform of O54931, Paralemmin A kinase anchor protein (Fragment)	1.245e+06	1.13466e+06	797383					830061	474860							196926	185420	324604	397319
A0A5F8MQ13	M0QWJ9;A0A5F8MQ13	A0A5F8MQ13_MOUSE	Tmem178b	Transmembrane protein 178B	2.6491e+06	1.84873e+06	1.7076e+06				1.98541e+06	2.40696e+06	2.45185e+06	2.42582e+06	3.69295e+06	2.42812e+06				1.71112e+06	2.20023e+06	2.43874e+06	1.69139e+06		2.15959e+06
A0A5F8MQ17	A0A5F8MQ17	A0A5F8MQ17_MOUSE	Aqp4	Isoform of P55088, Aquaporin 4																1.22086e+07		3.16025e+07	1.80606e+07
A0A5F8MQ65	A0A5F8MQ65	A0A5F8MQ65_MOUSE	Zfp536	Isoform of Q8K083, Zinc finger protein 536 (Fragment)										555054			602664	650112	551255		605534	607221																									814509
A0A5H1ZRL1	Q52KF3-2;Q52KF3-3;A0A5H1ZRL1;D3YTL8;A0A286YDN9;A0A286YE32;Q52KF3	A0A5H1ZRL1_MOUSE	Spire1	Isoform of Q52KF3, Spire type actin nucleation factor 1							5.3546e+06	5.75936e+06	6.78534e+06		2.14629e+06					4.19625e+06	3.61538e+06	5.25664e+06	4.07462e+06		907955
A0A668KL65	A0A5F8MPJ2;A0A668KL65	A0A668KL65_MOUSE	Sorbs1	Isoform of Q62417, Sorbin and SH3 domain containing 1 (Fragment)	2.31989e+07	1.66644e+07	1.83355e+07		6.44144e+06	8.48115e+06	1.79336e+07	1.79837e+07	1.43215e+07	1.74824e+07	2.05005e+07	2.09129e+07	437615	437195	2.91211e+07	6.49634e+06	7.64847e+06	8.42015e+06	4.96068e+06	8.80254e+06	7.4844e+06		446357							2.37169e+06													502194
A0A668KL68	A0A668KL68	A0A668KL68_MOUSE	Nkrf	Isoform of Q8BY02, NF-kappaB repressing factor				1.91211e+06									354723	369129			857081					1.64946e+06	1.52332e+06	1.71614e+06													539134		735117	1.29328e+06		1.61817e+06	1.51362e+06	1.67218e+06	1.35725e+06
A0A668KLE1	A0A668KLE1;A0A1L1SSC0	A0A668KLE1_MOUSE	Lrrfip2	Isoform of Q91WK0, Leucine rich repeat (in FLII) interacting protein 2	1.10431e+07	9.4566e+06	6.0024e+06	2.03616e+06	7.08699e+06	5.34138e+06	1.03616e+07	1.26348e+07	8.57345e+06	4.42848e+06	6.04815e+06	5.50985e+06	327498		480740	3.71005e+06	4.90613e+06	4.81766e+06	4.19461e+06	5.37085e+06	5.44055e+06		461025	747098	1.3838e+06		750432	1.66281e+06	1.56797e+06	1.42635e+06	2.94823e+07	2.37364e+07	2.1335e+07				6.29418e+06	8.08152e+06	6.6192e+06	1.09434e+07		4.15803e+06	7.30149e+06	983523	1.00469e+06
A0A668KLE6	A0A668KLE6	A0A668KLE6_MOUSE	Afdn	Isoform of Q9QZQ1, Afadin, adherens junction formation factor (Fragment)																																					1.07064e+06	1.92965e+06	1.38938e+06
A0A668KM61	E9Q8N8;A0A668KM61;O88343-2;A7E1Z5;O88343	A0A668KM61_MOUSE	Slc4a4	Isoform of O88343, Anion exchange protein	3.08762e+07	4.97146e+06	5.75392e+06	1.57825e+06	1.14149e+06	2.78444e+06	7.73448e+06	9.81304e+06	5.89106e+06	1.49251e+07	1.76686e+07	1.75912e+07	7.33058e+06	6.9997e+06	7.55671e+06	8.52634e+07	1.20436e+08	1.28576e+08	1.19976e+08	1.03126e+08	1.37592e+08	8.47563e+06	7.86499e+06	9.12413e+06	6.46729e+07	2.27245e+07	2.53653e+07	1.61169e+07	2.30758e+07	1.22214e+07	7.68455e+08	6.8162e+08	7.68949e+08	1.19595e+08	1.13508e+08	1.35514e+08	801390	982200	1.08566e+06				7.38397e+06	2.29129e+06	4.11935e+06
A0A6I8MWW1	A0A8I4T5Q7;Q3U432;B1ATI9;A0A6I8MWW1;F6QB26;A0A8I4SYY7	A0A6I8MWW1_MOUSE	Gas7	Isoform of Q60780, Growth arrest specific 7	7.0664e+06	7.42807e+06	9.55008e+06				1.13613e+07	1.1737e+07	1.02829e+07	6.5924e+06	6.43264e+06	5.12277e+06	386200	524798	759043	875234	471148	522042	4.96038e+06	1.70061e+06	2.38503e+06
A0A6I8MWW6	A0A6I8MWW6	A0A6I8MWW6_MOUSE	Zdbf2	Isoform of Q5SS00, Zinc finger, DBF-type containing 2									384178			645261																															945047		729062
A0A6I8MWX0	E9Q043;A0A8V5KYN9;A0A6I8MWX0	A0A6I8MWX0_MOUSE	Fndc1	Fibronectin type III domain containing 1										1.77491e+06	2.04122e+06	2.42818e+06								5.16757e+06										522510
A0A6I8MWZ7	A0A1Y7VP88;A0A1Y7VJX8;E9Q524;Q8C7M3-3;Q8C7M3-4;Q8C7M3-5;Q8C7M3-6;Q8C7M3-2;A0A6I8MWZ7;E9QLH4;Q8C7M3	A0A6I8MWZ7_MOUSE	Trim9	Isoform of Q8C7M3, Tripartite motif-containing 9	3.17e+07	2.16426e+07	2.24291e+07	9.3363e+06	7.84665e+06	6.48661e+06	3.09622e+07	3.2088e+07	2.71735e+07	2.30682e+07	2.85701e+07	1.91813e+07	1.71876e+06	1.79945e+06	2.38361e+06	9.52335e+06	9.3931e+06	1.24891e+07	2.15308e+07	1.49431e+07	1.04442e+07										2.85827e+07												1.14429e+06		1.07294e+06
A0A6I8MX06;A0A6I8MX21	A0A6I8MX21;A0A6I8MX06	A0A6I8MX06_MOUSE;A0A6I8MX21_MOUSE	Gm10033	Predicted gene 10033																																								5.29332e+06	5.31662e+06	3.49144e+06	1.83247e+06
A0A7N9VR94	A0A7N9VR94	A0A7N9VR94_MOUSE	Ahnak2	AHNAK nucleoprotein 2	1.12889e+06	2.3832e+06	2.57105e+06		2.49922e+06	3.05834e+06	4.40382e+06	4.84431e+06	6.31054e+06	1.18911e+08	1.97326e+08	2.54648e+08				1.56415e+06	1.92188e+06	1.25238e+06	3.21047e+06	4.1428e+07	5.61326e+06	2.81683e+06		2.92483e+06						2.15603e+06							9.64261e+06	1.36583e+07	3.42623e+06
A0A7N9VSG0	A0A7N9VSG0	AFG2B_MOUSE	Afg2b	ATPase family gene 2 protein homolog B		393606									381160		95689.8	116684	742147		558905	265104						395246												794427	241447	283854	87054.6	1.24436e+06	765209	1.12652e+06		1.22703e+06	926441
A0A8I4SYN6	A0A8I4SYN6	A0A8I4SYN6_MOUSE	H3f4	Histone H3									1.88744e+06				7.31403e+06	7.96079e+06	1.36766e+07	4.75343e+06	6.98962e+06	8.70811e+06	1.33222e+06			1.51205e+06	904889	545033							1.86365e+06	4.98811e+06					876117	3.996e+06	2.2669e+06			1.68981e+07			2.35257e+06
A0A8I4SZH4;S4R1C4	S4R1C4;A0A8I4SZH4	A0A8I4SZH4_MOUSE;S4R1C4_MOUSE	Atp2b2	Isoform of Q9R0K7, ATPase, Ca++ transporting, plasma membrane 2 (Fragment)													189610	242587	225700	4.40008e+06	5.97214e+06	9.6011e+06	8.78653e+06	4.13775e+06	1.86683e+06
A0A8Q0L6P9	A0A8Q0L6P9	A0A8Q0L6P9_MOUSE	Mphosph9	Isoform of A6H5Y1, M-phase phosphoprotein 9							1.30743e+06	398651	784608												2.45728e+06			584615									2.13777e+06
A0A8V5KX72;L7N2A4	A0A8V5KX72;A0A8V5KX64;L7N2A4;E9Q2U5	A0A8V5KX72_MOUSE;L7N2A4_MOUSE	Vmn2r92	Isoform of L7N2A4, Vomeronasal 2, receptor 92
A0A8V5KYN1;D3Z6V7	D3Z6V7;A0A8V5KYN1	A0A8V5KYN1_MOUSE;D3Z6V7_MOUSE	Iqsec2	Isoform of Q5DU25, IQ motif and Sec7 domain 2										452620	674436	654129
A0A991EKZ2	A0A991EKZ2;Q6P5B5	A0A991EKZ2_MOUSE	Fxr2	Isoform of Q9WVR4, FMR1 autosomal homolog 2	7.26132e+06	4.50716e+06	3.57709e+06	7.96643e+06	1.50541e+06		3.92766e+06	5.74309e+06	5.10095e+06	3.23898e+06	8.19681e+06	4.211e+06	1.13856e+06	1.46557e+06	1.76219e+06	2.94564e+06	4.0788e+06	3.8777e+06		4.04085e+06	3.15909e+06										2.11968e+06	2.37198e+06					1.55929e+06	3.64706e+06	930253				1.20184e+06	166715	165292
A0A991EQV5	P60670-2;A0A991EQV5;P60670	A0A991EQV5_MOUSE	Nploc4	Isoform of P60670, NPL4 homolog, ubiquitin recognition factor	7.6265e+06				1.87823e+06	1.74677e+06	1.44155e+06	1.16527e+06	1.48617e+06	4.3056e+06	3.84648e+06	4.70531e+06	1.09197e+06	890242	866350	2.59423e+06	1.66131e+06	1.74577e+06	1.11693e+07	8.31851e+06	6.71344e+06	776074	3.0136e+06	865800	1.69424e+06	2.16768e+06	1.49739e+06	2.52382e+06	1.15093e+06	1.4428e+06	2.6765e+06	3.09555e+06	5.31643e+06	7.60511e+06	7.27769e+06	7.59076e+06	2.86325e+06	4.02163e+06	3.81946e+06	7.74769e+06	6.45788e+06	6.51079e+06	1.34425e+06	3.12832e+06	3.53835e+06
A0JNT9	F6RQR3;A0JNT9	BICL1_MOUSE	Bicdl1	BICD family-like cargo adapter 1							2.02631e+06	1.70055e+06	1.90635e+06		627525	1.34776e+06	1.42849e+06	1.63863e+06	1.48895e+06	2.36085e+06	3.03248e+06	2.19445e+06																			51296.6	59895.6	64878.1	45657.1		37810.1	24891.6		908728
A0JNU3	A0JNU3	LPP60_MOUSE	Aspg	60 kDa lysophospholipase																1.15949e+06																		2.39528e+06						4.01062e+06	3.26999e+06	3.23925e+06		679662	649695
A1A5B6	E9PWX7;A0A6I8MX15;S4R2S6;A1A5B6	TBC25_MOUSE	Tbc1d25	TBC1 domain family member 25									959700										3.1806e+06		1.14206e+06	351683	407331
A1BN54	A1BN54	A1BN54_MOUSE	Actn1	Isoform of Q7TPR4, Actinin, alpha 1	1.5054e+06	2.5216e+06	1.0423e+06				2.54439e+07	1.95377e+07	1.22032e+07	5.57161e+06	5.53022e+06	4.98253e+06				1.15073e+07	1.60309e+07	1.96219e+07	8.21891e+06		2.49961e+06
A1EGX6	E9QJV1;A1EGX6	FSCB_MOUSE	Fscb	Fibrous sheath CABYR-binding protein													3.56611e+06	4.37642e+06	3.32113e+06						7.61774e+07
A1IGU4;A1IGU4-2	E9Q5R6;A1IGU4-2;A1IGU4	ARH37_MOUSE	Arhgef37	Rho guanine nucleotide exchange factor 37
A1L314	E9QN37;A1L314	MPEG1_MOUSE	Mpeg1	Macrophage-expressed gene 1 protein																																					145239	190387						638084	337350
A1L338;Q3UHC1	F6ZDE5;Q3UGX8;Q3UHC1;A1L338;Q91ZZ2;A0A5F8MPI9	A1L338_MOUSE;Q3UHC1_MOUSE	Rapgef1	Isoform of A0A5F8MPI9, Rap guanine nucleotide exchange factor (GEF) 1		1.17705e+06					869454	896628	1.52082e+06	2.19766e+06	2.30013e+06	1.72176e+06	238951	239586	310170	637996	879073	1.08052e+06	1.64862e+06	3.31598e+06	1.67933e+06																573549
A1L3P4	B0QZV3;A0A140LJ55;A1L3P4	SL9A6_MOUSE	Slc9a6	Sodium/hydrogen exchanger 6							802204	1.8332e+06	936371	1.02774e+06	1.18169e+06		687454	533470	573759	6.04773e+06	7.94319e+06	8.29839e+06	7.28168e+06	3.31643e+06	3.27108e+06										1.2319e+06	2.40309e+06	2.06126e+06		1.56144e+06	758831				1.18339e+06
A2A3V1	A2A3V1	AK17B_MOUSE	Akap17b	A-kinase anchor protein 17B							1.4584e+06		387668				2.93706e+06	2.68972e+06	2.58882e+06	2.53541e+06	2.26717e+06	924710				1.44864e+06	1.48554e+06	1.0188e+06	1.08941e+06	1.7717e+06	963980	1.29337e+06	962253	1.09536e+06							1.09661e+06	946659	1.26636e+06	4.2263e+06	4.53966e+06	3.08806e+06	1.9858e+06	4.61127e+06	2.73948e+06
A2A432	E9PXY1;A2A432-2;J3QJX0;A2A432	CUL4B_MOUSE	Cul4b	Cullin-4B							3.1606e+06						6.12639e+06	5.36726e+06	5.44525e+06	2.41153e+06	2.35901e+06	1.6917e+06	1.05681e+07	1.18904e+07	1.55885e+07	2.25291e+06	2.43016e+06	1.84701e+06	6.66326e+06	7.21582e+06	7.80118e+06	5.24321e+06	5.90432e+06	8.13454e+06	3.47059e+06		4.00023e+06	7.04051e+06	5.53235e+06	3.96302e+06	1.44721e+06	3.77061e+06	1.27577e+06	1.07516e+07	1.58659e+07	1.05995e+07	1.10373e+07	5.6754e+06	5.3246e+06
A2A472;A2A473	E9Q0B9;A2A473;A2A472	A2A472_MOUSE;A2A473_MOUSE	Tox2	TOX high mobility group box family member 2													683912	1.23211e+06	1.07761e+06						1.65325e+06																						1.85573e+06
A2A484	Q3U1M7;E9Q8D1;Q3UH28;A2A480;A2A481;A2A482;A2A483;A2A485;A2A484	A2A484_MOUSE	Zmynd8	Zinc finger, MYND-type containing 8	1.02006e+07	1.41712e+07	1.42896e+07	1.21087e+07	1.38374e+07	1.47469e+07	1.36159e+07	1.30313e+07	1.18076e+07	9.10908e+06	8.49001e+06	1.05937e+07	1.86796e+07	1.91175e+07	1.46302e+07	1.51558e+07	1.32228e+07	1.03622e+07	2.78206e+06	3.04265e+06	3.26485e+06	1.33925e+07	1.27217e+07	1.22149e+07	1.69148e+07	1.81652e+07	1.81223e+07	1.96294e+07	2.07329e+07	2.00788e+07	9.63824e+06	1.01302e+07	1.06691e+07				6.09789e+06	5.50008e+06	6.97388e+06	9.8655e+06	1.37485e+07	9.68807e+06	1.31319e+07	9.62469e+06	8.8523e+06
A2A485	Q3U1M7;E9Q8D1;Q3UH28;A2A483;A2A485	A2A485_MOUSE	Zmynd8	Isoform of A2A484, Zinc finger, MYND-type containing 8		560015					1.38682e+06	1.37632e+06	643100	3.4982e+06	1.48613e+06	2.96751e+06	670654	995874		514273	640020	922574	775031		762754	2.75398e+06	3.71098e+06	2.78826e+06	5.17263e+06	3.9303e+06	5.21844e+06	5.08412e+06	4.14784e+06	4.36259e+06		9.95487e+06	1.19008e+07				1.57287e+06	1.69239e+06	1.59565e+06	3.46138e+06	4.62229e+06	3.4859e+06	1.50997e+06	1.34945e+06	1.80979e+06
A2A4P0	A2A4P0	DHX8_MOUSE	Dhx8	ATP-dependent RNA helicase DHX8	7.08706e+06	6.7551e+06	5.58429e+06				5.30199e+06	7.33718e+06	8.2996e+06	9.52319e+06	1.14471e+07	9.18038e+06	5.60796e+06	5.89965e+06	6.74153e+06	7.40538e+06	7.07639e+06	7.11269e+06	7.1105e+06		1.74693e+06	1.14729e+07	1.19305e+07	9.85125e+06	5.28455e+06	4.53934e+06	5.08482e+06	4.25055e+06	6.79345e+06	6.91449e+06	5.15992e+06	5.06784e+06	5.22906e+06			3.21416e+06	7.15601e+06	5.6023e+06	8.10286e+06	1.47416e+07	1.65945e+07	1.47912e+07	9.9483e+06	1.19792e+07	1.04051e+07
A2A4U6	A2A4U6	A2A4U6_MOUSE	Zfp334	Zinc finger protein 334							439623			704010	650161	785701	1.23756e+06	1.28426e+06	1.21115e+06	1.20951e+06	1.18107e+06	940304																				1.09502e+06		131815		199917	1.72638e+06	86268.7	99675.7
A2A5K6	A2A5K6	ZN335_MOUSE	Znf335	Zinc finger protein 335														430600													602117													1.09016e+06	899968	1.55116e+06	648714	915397	503624
A2A5R2	A2A5R2	BIG2_MOUSE	Arfgef2	Brefeldin A-inhibited guanine nucleotide-exchange protein 2	1.89821e+07	1.47915e+07	1.38188e+07		5.3169e+06	5.90896e+06	1.10548e+07	1.07216e+07	8.2315e+06	9.00279e+06	1.20596e+07	9.56302e+06	655118	628181	1.06682e+06	3.83325e+06	4.44311e+06	4.38466e+06	1.62143e+07	9.64658e+06	1.49612e+07					1.22814e+06	1.96715e+06		2.27748e+06		4.60472e+06	2.78305e+06	3.28374e+06	7.58593e+06	7.85215e+06	6.28002e+06	814009	918801	1.93159e+06	1.19821e+06	1.85026e+06	1.06133e+06	1.01992e+06	1.08308e+06	875460
A2A5S3;V9GX87	V9GX87;A2A5S3	A2A5S3_MOUSE;V9GX87_MOUSE	Stau1	Isoform of Q9Z108, Staufen double-stranded RNA binding protein 1							719750	524783	528977		496651		167313	238717		1.05673e+06	1.36487e+06	1.39041e+06																			381000	355293	337416					149376	157232
A2A5Y4	A2A5Y4	A2A5Y4_MOUSE	Kansl1	Isoform of Q80TG1, KAT8 regulatory NSL complex subunit 1													866641	1.3014e+06				724913					2.06849e+06	2.55163e+06		1.46604e+06	2.06634e+06	1.89064e+06	1.69348e+06	2.16471e+06							1.03393e+06	1.42695e+06	1.67406e+06	3.66773e+06	3.39513e+06	3.06935e+06	2.20308e+06	1.93576e+06	2.04237e+06
A2A5Y6	A2A5Y6	A2A5Y6_MOUSE	Mapt	Isoform of P10637, Microtubule-associated protein							414701	373655	352412				306760	441382	501574						7.22691e+06													1.42421e+06											148342
A2A5Z6	A2A5Z6-2;A2A5Z6	SMUF2_MOUSE	Smurf2	E3 ubiquitin-protein ligase SMURF2			3.93936e+06				2.40672e+06	1.54835e+06	1.59339e+06	2.771e+06	3.30675e+06	3.33841e+06		369756	464748	1.05346e+06	1.03238e+06	1.33383e+06		1.22894e+06	1.0317e+06	2.17742e+06	2.5986e+06	1.68657e+06													2.03598e+06	1.46543e+06	1.8779e+06	2.27408e+06		1.91312e+06	427538	818260	755874
A2A654	E9Q6A7;A2A655;A0A140LHY5;A2A654	A2A654_MOUSE	Bptf	Bromodomain PHD finger transcription factor	6.43393e+06	6.52998e+06	7.43177e+06	1.02159e+07	9.43542e+06	8.55298e+06	8.83438e+06	7.21896e+06	6.98285e+06	1.15337e+07	1.39059e+07	1.24632e+07	1.07462e+07	9.75813e+06	1.12372e+07	7.99036e+06	7.28104e+06	6.33132e+06	775227	8.44461e+06	2.26067e+06	1.44622e+07	1.48052e+07	1.38582e+07	7.67544e+06	1.03464e+07	1.06105e+07	1.14001e+07	1.19557e+07	1.11971e+07	7.97877e+06	8.23962e+06	7.68368e+06				5.22067e+06	5.16044e+06	7.11586e+06	5.71317e+06	7.50462e+06	6.25642e+06	9.53997e+06	7.66136e+06	6.29229e+06
A2A690;A2A690-2	A2A690-2;A2A690	TANC2_MOUSE	Tanc2	Protein TANC2	3.25178e+07	2.73798e+07	2.72928e+07	7.13865e+06	7.80766e+06	6.62585e+06	3.1789e+07	3.34308e+07	2.66158e+07	3.5329e+07	4.52033e+07	3.35831e+07	1.18041e+06	1.39681e+06	1.88264e+06	8.08478e+06	9.09188e+06	1.11082e+07	1.06891e+07	1.88496e+07	1.24737e+07	1.54231e+06	1.83283e+06	1.40884e+06							4.63751e+06	3.13221e+06	4.43767e+06	3.55027e+06	2.17273e+06	3.09672e+06	635026	627205	683644				938816		838324
A2A699	A2A699	F1712_MOUSE	Fam171a2	Protein FAM171A2	1.97355e+07	1.51016e+07	1.08407e+07	1.03377e+06			6.38968e+06	7.12033e+06	4.81105e+06	2.38804e+07	2.94873e+07	2.5187e+07	452801	458563	299137	4.92869e+06	6.47122e+06	6.8858e+06	7.5762e+06	1.6475e+07	9.05014e+06				1.92238e+07	2.87754e+07	2.03127e+07	2.69248e+07	3.15302e+07	244488	1.13092e+07	2.1968e+07	1.39979e+07										1.18427e+06
A2A6A1	A2A6A1	GPTC8_MOUSE	Gpatch8	G patch domain-containing protein 8	6.6201e+06	8.71446e+06	8.9415e+06	6.28849e+06	7.87272e+06	9.71904e+06	4.71137e+06	5.41058e+06	5.52516e+06	6.00006e+06	4.81145e+06	4.89154e+06	5.51948e+06	5.8667e+06	5.60691e+06	5.09796e+06	4.14826e+06	3.9299e+06			1.10457e+06	1.01617e+07	1.11737e+07	1.16412e+07	1.23066e+07	1.11987e+07	1.2074e+07	9.24762e+06	6.6321e+06	9.59612e+06	8.88376e+06	9.53865e+06	9.13027e+06				6.08447e+06	6.9372e+06	6.65822e+06	8.27402e+06	7.56626e+06	7.82288e+06	7.16376e+06	3.69031e+06	4.58811e+06
A2A6P4	A2A6P4	A2A6P4_MOUSE	Fam104a	Family with sequence similarity 104, member A										664323		570038	492838	413164	414518	720585	1.26198e+06			367558	462847	1.10147e+06	1.50728e+06		3.43267e+06	3.11885e+06	3.32639e+06		1.40376e+06	2.52515e+06	4.0704e+06	3.33678e+06	5.17759e+06				713156	1.21402e+06	926490	5.85512e+06	5.06048e+06	5.53743e+06	1.56009e+06	4.6986e+06	5.84418e+06
A2A6Q5-2	A2A6Q5-2	CDC27_MOUSE	Cdc27	Isoform of A2A6Q5, Isoform 2 of Cell division cycle protein 27 homolog																						175714																						190980	104207
A2A6Q5;A2A6Q5-3	A2A6Q5-2;A2A6Q5-3;A2A6Q5	CDC27_MOUSE	Cdc27	Cell division cycle protein 27 homolog	2.67478e+06	1.61834e+06	2.14868e+06				2.7481e+06	2.43154e+06	2.3507e+06	3.93384e+06	2.22673e+06	2.49499e+06	1.48665e+06	1.33886e+06	1.49276e+06	3.46436e+06	3.46648e+06	3.52276e+06	2.40155e+06	1.59043e+06	654703	2.43864e+06	2.23051e+06	2.02915e+06	2.10238e+06	1.9722e+06	1.57179e+06	2.40197e+06	1.74717e+06	1.5683e+06							1.51026e+06	1.44269e+06	1.28126e+06	1.6205e+06	2.05886e+06	2.003e+06	1.22298e+06	2.11e+06	1.37081e+06
A2A6T1	A2A6T1	CDR2L_MOUSE	Cdr2l	Cerebellar degeneration-related protein 2-like		1.03455e+06			555780		1.40532e+06	880170	503991	1.7957e+06	3.14612e+06	1.95206e+06	445135	455559	483996	1.12463e+06	1.19917e+06	972057	1.63054e+06	2.33282e+06	1.64168e+06																						542840
A2A716;F8VQM4	F8VQM4;A2A716	A2A716_MOUSE;F8VQM4_MOUSE	Osbpl7	Oxysterol-binding protein							935580	1.29043e+06	1.20231e+06	1.97912e+06	2.37594e+06	2.09411e+06				1.02186e+06	1.12202e+06	1.08306e+06	1.30322e+06
A2A761	A2A761	ZFP69_MOUSE	Zfp69	Zinc finger protein 69																																											4.33576e+06
A2A791	A2A791-2;F6VYE2;A2A791	ZMYM4_MOUSE	Zmym4	Zinc finger MYM-type protein 4	4.90722e+06	5.20201e+06	5.45661e+06	1.11794e+07	1.05346e+07	1.09391e+07	7.27083e+06	7.56559e+06	7.31164e+06	6.11569e+06	6.59512e+06	5.40863e+06	7.98873e+06	7.37231e+06	8.43505e+06	6.54308e+06	6.66314e+06	6.25782e+06	536720		6.26064e+06	5.58784e+06	5.08925e+06	4.9372e+06	5.7109e+06	5.91506e+06	6.5037e+06	5.19675e+06	5.9379e+06	8.33135e+06	3.42326e+06	3.09783e+06	4.15806e+06				3.92973e+06	2.9109e+06	3.14044e+06	3.38844e+06	3.50542e+06	3.91543e+06	7.16871e+06	2.83459e+06	3.54597e+06
A2A7B5	A2A7B5	A2A7B5_MOUSE	Prdm2	PR domain containing 2, with ZNF domain	7.10628e+06	8.84712e+06	6.57548e+06				6.5921e+06	6.74338e+06	7.12993e+06	4.39912e+06	4.29568e+06	6.58773e+06	8.91686e+06	8.30002e+06	7.87733e+06	7.10195e+06	6.10142e+06	6.06054e+06			1.35841e+06	8.31064e+06	7.84874e+06	7.62815e+06	5.93478e+06	7.51999e+06	8.25338e+06	1.05509e+07	1.33122e+07	1.17832e+07	6.88482e+06	6.64391e+06	7.74351e+06				3.12495e+06	3.15632e+06	4.04968e+06	5.40156e+06	6.88377e+06	8.11768e+06	6.20492e+06	7.7844e+06	5.15534e+06
A2A7F4	E9Q532;A2A7F4	A2A7F4_MOUSE	Rlf	Rearranged L-myc fusion sequence					644834		1.30304e+06		1.72643e+06	1.19046e+06	1.37938e+06	1.33235e+06	1.50802e+06	1.53435e+06	1.67067e+06	817327	1.06339e+06	1.11375e+06				1.85647e+06	2.15404e+06	1.46378e+06	1.6289e+06	1.75066e+06	1.45498e+06	1.57523e+06	1.64341e+06	1.72191e+06							859897	731391	947011	1.14738e+06	1.97259e+06	779308	1.45711e+06	1.27748e+06	910479
A2A7P4	A2A7P4	A2A7P4_MOUSE	Zfp691	Isoform of Q3TDE8, Zinc finger protein 691													413643	525497	283929								323784	722850	526622					1.54362e+06														1.45559e+06	1.15928e+06
A2A7S7	A2A7S7;Q91WQ3	A2A7S7_MOUSE	Yars	Isoform of Q91WQ3, Tyrosine--tRNA ligase	826234	1.05649e+06	451844		1.29043e+06	1.07242e+06	1.98401e+06	2.98494e+06	3.61838e+06	981589	1.25571e+06	927340				5.12946e+06	7.27792e+06	7.65049e+06	4.20454e+06		380351			204532											950403	554952				220027		220789
A2A7S8-2	A2A7S8-2;A2A7S8-3;A2A7S8-4;A2A7S8	K1522_MOUSE	Kiaa1522	Isoform of A2A7S8, Isoform 2 of Uncharacterized protein KIAA1522	3.37089e+06	2.16722e+06	2.60414e+06	7.82355e+07		5.03631e+07	4.22344e+06	3.72557e+06	2.86428e+06	3.74083e+06	4.58295e+06	4.22964e+06				1.25221e+06	1.12793e+06	1.21688e+06	2.2248e+06	2.42138e+06	1.51414e+06	986422	861026	1.03811e+06	2.91919e+06				2.41315e+06	2.33153e+06	4.46919e+06	5.7438e+06	6.00229e+06	3.65727e+06	4.21488e+06	2.79749e+06	4.31107e+06	8.78179e+06	5.86889e+06	2.36094e+06	2.17205e+06	2.36339e+06		1.10205e+06	1.72565e+06
A2A863;A2A863-2;A2A863-3	A2A863-2;A2A863-3;A2A864;A2A863	ITB4_MOUSE	Itgb4	Integrin beta-4		4.74978e+06			5.99842e+06	5.78264e+06													493609																					712025
A2A884	A2A884	ZEP3_MOUSE	Hivep3	Transcription factor HIVEP3	3.54931e+06									832834	1.18545e+06		776932	954026	990093									279092								1.2109e+06											1.84804e+06		759692
A2A891	A2A891-2;A2A891-5;A2A891	CMTA1_MOUSE	Camta1	Calmodulin-binding transcription activator 1	6.42152e+06	7.12121e+06	5.45698e+06	9.00524e+06	8.28459e+06	9.40456e+06	8.9679e+06	9.39758e+06	9.5599e+06	1.03933e+07	1.30433e+07	7.3182e+06	9.92533e+06	1.02882e+07	1.02821e+07	9.17272e+06	8.62775e+06	7.94738e+06	3.19948e+06		1.2548e+06	2.1828e+07					1.52497e+07			1.58805e+06						2.63232e+07			8.58486e+06		1.16406e+07	9.86908e+06	1.55731e+07	6.74406e+06	7.83346e+06
A2A8L1	E9PYL1;E9PYU4;A2A8L1	CHD5_MOUSE	Chd5	Chromodomain-helicase-DNA-binding protein 5	1.58821e+07	1.63381e+07	1.32825e+07	8.509e+06	4.74779e+06	3.70971e+06	1.75103e+07	1.70367e+07	1.60462e+07	2.87866e+07	2.68172e+07	2.80241e+07	1.73417e+07	1.63212e+07	1.90405e+07	1.97964e+07	1.79781e+07	1.47629e+07	2.45544e+06	7.94269e+06	2.07666e+06	6.01176e+06	7.40524e+06			1.68188e+07	2.00754e+07			2.28208e+07		1.09722e+07					4.95325e+06		6.8548e+06				4.66756e+07	7.856e+06	5.07098e+06
A2A8L5	F6Y3V0;A2A8L5	PTPRF_MOUSE	Ptprf	Receptor-type tyrosine-protein phosphatase F		2.0226e+07					2.89439e+06	4.15081e+06	2.65849e+06	3.70831e+06	4.0586e+06	4.36255e+06		278333		5.76087e+06	7.62808e+06	8.1805e+06	9.04482e+06	8.09835e+06	6.3841e+06				1.02832e+07						1.65982e+07	1.59676e+07	1.67389e+07	6.83552e+06	6.05081e+06	6.20589e+06	3.9181e+06	3.72231e+06	5.59242e+06	2.42913e+06		8.65369e+06		849788	991724
A2A8R0;A8Y5G5	A8Y5G5;A2A8R0	A2A8R0_MOUSE;A8Y5G5_MOUSE	Zfyve9	Zinc finger FYVE domain-containing protein														208176			159286		1.52983e+06	2.6247e+06	3.80404e+06															1.02271e+06
A2A8U2;A2A8U2-3	A2A8U2-2;A2A8U2-3;A2A8U2	TM201_MOUSE	Tmem201	Transmembrane protein 201	1.47207e+07	1.83799e+07	2.0289e+07	4.10427e+07	6.3014e+07	3.98844e+07	1.95593e+07	2.20751e+07	2.07773e+07	2.55115e+07	2.43883e+07	2.45771e+07	5.3881e+07	4.28781e+07	4.84965e+07	3.0614e+07	3.05661e+07	2.24759e+07	4.08257e+06	5.14336e+06	3.96143e+06	3.28946e+07	3.46036e+07	3.13978e+07	2.2552e+07	2.06645e+07	1.96678e+07	2.96424e+07	2.4625e+07	1.80832e+07	1.84002e+07	1.71871e+07	2.10057e+07				3.97638e+06	3.36699e+06	3.75302e+06	1.79345e+07	2.27199e+07	2.46032e+07	1.85669e+07	1.37603e+07	1.61404e+07
A2A8Z1	Q5FWX7;E9PXZ2;E9Q6C1;A0A0A6YXH3;F6UHR6;A2A8Z1-2;A2A8Z1	OSBL9_MOUSE	Osbpl9	Oxysterol-binding protein-related protein 9			3.10354e+06			1.268e+06					805990	775561	330985	330725	386148	1.09583e+06	1.35608e+06	304920	2.67209e+06	8.34207e+06	4.25949e+06				1.73187e+06	1.32019e+06	956413		1.01899e+06	932059	2.27636e+06	2.12791e+06		6.66399e+06	7.08301e+06	9.60833e+06			866896	1.17758e+06	1.09484e+06	891212	570869		466145
A2A935-3	A2A935-2;A2A935-3;A2A930;A2A931;A2A933;A2A934;A2A929;A2A935	PRD16_MOUSE	Prdm16	Isoform of A2A935, Isoform 3 of Histone-lysine N-methyltransferase PRDM16						6.54154e+06							715493	714958	1.00247e+06	455586		293603				1.12012e+06	1.01779e+06	1.26624e+06	3.88248e+06	4.80238e+06	3.78367e+06	7.8634e+06	7.62351e+06	8.06417e+06	3.74876e+06	2.27358e+06	3.26279e+06					1.39219e+06	1.4921e+06				401457
A2A974	A2A974	CP4CB_MOUSE	Cyp4a12b	Cytochrome P450 4A12B																																												695219
A2A995	E9PZ08;A2A995	FYB2_MOUSE	Fyb2	FYN-binding protein 2																																					2.25846e+06	3.80268e+06	2.48175e+06
A2A9C3	A2A9C3-2;A2A9C3	SZT2_MOUSE	Szt2	KICSTOR complex protein SZT2	4.1229e+06	4.04298e+06	4.92965e+06	2.28607e+06	2.30362e+06	3.22703e+06	1.3765e+06	1.42795e+06	1.28522e+06	2.40162e+06	3.32016e+06	2.28943e+06	18608.1	325955		857357	736038	714988	1.22563e+06	1.81473e+06	829799										1.3641e+06	1.27629e+06	1.10326e+06			572536	319022		59847.4	89337.1	102681	199142			301601
A2A9F4	A8Y5H9;A2A9F2;A2A9F3;A2A9F4	KDF1_MOUSE	Kdf1	Keratinocyte differentiation factor 1																															5.10674e+06	5.21902e+06	5.59517e+06										429580
A2A9R5	A2A9R5	A2A9R5_MOUSE	Elavl4	Isoform of Q61701, ELAV like RNA binding protein 4 (Fragment)																										1.21076e+07																	6.70347e+06
A2A9T0	Z4YKN2;A2A9T0-2;A2A9T0	TBKB1_MOUSE	Tbkbp1	TANK-binding kinase 1-binding protein 1	1.45964e+06	1.10906e+06	1.97648e+06				904565	1.66597e+06		1.81361e+06	1.69552e+06	1.82473e+06				489035	1.06259e+06	1.07238e+06	1.58183e+06	785204	715655																	212888
A2AAE1;A2AAE1-2;A2AAE1-3;A2AAE1-6	A2AAE1-2;A2AAE1-3;A2AAE1-4;A2AAE1-6;A2AB97;F6RPM4;F6YAT5;A2AAE1	BLTP1_MOUSE	Bltp1	Bridge-like lipid transfer protein family member 1	7.35711e+06	6.61488e+06	4.84836e+06			3.74717e+06	4.01488e+06	4.7339e+06	3.89266e+06	8.24145e+06	9.36602e+06	8.70828e+06	629008	739930	623504	3.15833e+06	3.96577e+06	4.4008e+06	2.70463e+06	6.26118e+06	2.75169e+06										2.60159e+06	3.2901e+06	5.03662e+06				1.04966e+06	872234	1.47707e+06	1.49914e+06			729877
A2AAJ9	H7BX05;F6TJX7;A2AAJ9	OBSCN_MOUSE	Obscn	Obscurin			1.46013e+07							6.54205e+07	9.86628e+07	6.98458e+07	1.06105e+06	843798	1.1784e+06	404254	747906	703764	281553			971546															714939	1.6908e+06	1.11388e+06			1.62262e+06	888165
A2AAX3	A2AAX3-2;A2AAX3-3;A2AAX3	KLH15_MOUSE	Klhl15	Kelch-like protein 15								728052	850588				630341	645886	693655	602020	662327																										570072	329234	316828
A2AAY5	A0A5F8MPP7;A2AAY5	SPD2B_MOUSE	Sh3pxd2b	SH3 and PX domain-containing protein 2B	890310	688071					354756	745972	549972	2.41814e+06	4.12584e+06	3.62805e+06		395604	326176				3.27767e+06	2.99022e+06	1.18168e+06	455202	381219	463078													644999	502296	1.73654e+06	1.00457e+06		497491		578388	273584
A2AB59	A2AB59-2;A2AB59	RHG27_MOUSE	Arhgap27	Rho GTPase-activating protein 27		1.49757e+06					935429	687121	553289	6.09344e+06	7.2802e+06	4.46365e+06							1.75403e+06	1.98344e+06	561593					361744								1.60945e+06	1.88847e+06	1.64585e+06
A2ABV5	A2ABV5-2;A2ABV5-3;A2ABV5-4;A2BDN7;A2ABV5	MED14_MOUSE	Med14	Mediator of RNA polymerase II transcription subunit 14	4.29303e+06	4.50294e+06	4.31162e+06		5.77517e+06		6.73236e+06	6.10666e+06	6.33435e+06	5.0456e+06	5.31272e+06	5.28016e+06	7.87046e+06	7.7583e+06	7.71899e+06	5.82861e+06	5.29097e+06	4.27704e+06	6.40214e+06		1.58131e+06	9.98658e+06	8.98906e+06	7.52237e+06	6.20168e+06	5.67672e+06	6.38274e+06	4.3682e+06	5.23312e+06	5.79017e+06	5.53893e+06	3.84536e+06	3.96371e+06				6.87216e+06	5.83487e+06	8.01492e+06	7.71683e+06	8.64391e+06	7.77611e+06	8.56893e+06	7.4188e+06	7.15281e+06
A2ACG7	A2ACG7;Q9DBG6	A2ACG7_MOUSE	Rpn2	Isoform of Q9DBG6, Dolichyl-diphosphooligosaccharide--protein glycosyltransferase subunit 2	1.56352e+07	1.23673e+07	1.26629e+07		1.23529e+07	1.46098e+07	5.38853e+07	5.00394e+07	5.03431e+07	2.50608e+07	3.02241e+07	2.6086e+07	5.93849e+07	5.93263e+07	6.99269e+07	1.61469e+08	1.6746e+08	1.63924e+08	4.93079e+07	1.59447e+07	2.72351e+07	1.20061e+07	9.04535e+06	9.62919e+06	1.74002e+07	1.75963e+07	2.36026e+07	2.40591e+07	2.21722e+07	2.4254e+07	8.98758e+07	8.74205e+07	1.05197e+08	2.37291e+07	2.9952e+07	4.08665e+07	4.1777e+07	5.29525e+07	3.88008e+07	1.6163e+07	1.8153e+07	2.33629e+07	3.28354e+07	4.76667e+07	3.77482e+07
A2ACQ1	Q8K1G9;A2ACQ1	A2ACQ1_MOUSE	Dhx35	RNA helicase	2.69158e+06	2.41473e+06	4.69552e+06			1.46177e+06	3.3281e+06	3.44646e+06	3.19489e+06	4.15711e+06	3.51469e+06	3.5215e+06	1.47951e+06	1.95821e+06	2.46823e+06	3.61159e+06	3.06e+06	2.96724e+06	1.19358e+06	2.2704e+07	1.46602e+06	4.60772e+06	3.20164e+06	3.06864e+06	838882	368771	1.17438e+06		946762		2.18694e+06	1.72541e+06	2.21291e+06				4.34218e+06	3.80676e+06	4.20588e+06	2.733e+06	3.24281e+06	4.24445e+06	2.73454e+06	4.09073e+06	4.26078e+06
A2ADA5	A2ADA5-2;A2ADA5	PUSL1_MOUSE	Pusl1	tRNA pseudouridine synthase-like 1							1.17743e+06	1.91329e+06	1.24013e+06	2.80845e+06	3.62777e+06	3.05864e+06				727525	1.68678e+06	1.96178e+06		1.86767e+06	715597	1.41511e+06	1.34133e+06	1.21729e+06													1.46204e+06	2.05321e+06	2.52662e+06					743393	632139
A2ADA6;Q6NXL5	A2ADA6;Q6NXL5	A2ADA6_MOUSE;Q6NXL5_MOUSE	Acap3	Isoform of Q6NXL5, Arf-GAP with coiled-coil, ANK repeat and PH domain-containing protein	4.26442e+06	3.56339e+06	2.38025e+06				2.55837e+06	2.94424e+06	3.19669e+06	4.68291e+06	5.39633e+06	4.97821e+06		225327		585027	856526	1.30518e+06	2.92e+06	4.19008e+06	2.23616e+06
A2ADB0;A2ADB1	A2ADB0;A2ADB1	A2ADB0_MOUSE;A2ADB1_MOUSE	Spen	Isoform of Q62504, Spen family transcription repressor							1.58546e+06	1.47662e+06	1.73012e+06			3.21568e+06	1.84811e+06	1.64143e+06	1.79732e+06	1.35459e+06	1.02535e+06	1.90717e+06				638718		883756	1.84386e+06	2.6591e+06	2.07289e+06		1.83573e+06	969999							539819	279808	1.15315e+06	1.96801e+06	3.33309e+06	1.81151e+06	2.72082e+06	1.51873e+06	1.18414e+06
A2ADY9	A2ADY9	DDI2_MOUSE	Ddi2	Protein DDI1 homolog 2												1.65509e+07	1.93319e+06	2.02835e+06	3.00617e+06		1.27478e+06	1.29753e+06	2.52632e+07	1.3485e+07	1.36593e+07	5.24435e+06	898063	2.1052e+06	1.47859e+07	1.56539e+07	1.22768e+07	7.61958e+06	8.50381e+06	1.27833e+07				2.4422e+07	2.20266e+07	2.18233e+07	633447	2.1441e+06	2.33947e+06	5.30223e+07	4.58001e+07	4.53524e+07	4.39341e+06	2.24456e+07	2.77984e+07
A2ADZ8	A2ADZ8	IQCC_MOUSE	Iqcc	IQ domain-containing protein C																						853786	505200	465048					414705	311425										621385
A2AE27	A2AE27;Q9DBT5	A2AE27_MOUSE	Ampd2	Isoform of Q9DBT5, AMP deaminase							492558			1.20699e+06	967535	1.45964e+06							4.19923e+06	2.48884e+06	605198																			318767
A2AEK1	A2AEK1	A2AEK1_MOUSE	Cstf2	Isoform of Q8BIQ5, AlphaCstF-64 variant 4													241521	204521	228949		243670											638176	311662	573069							520760	522355	521027	190313	297763	340440		304880	405544
A2AEV7	A0A286YDD1;A2AEV7	CC120_MOUSE	Ccdc120	Coiled-coil domain-containing protein 120				2.39082e+06			426438	340461		1.25167e+06	1.47589e+06	1.25177e+06		113035			210923				394633
A2AEW8;A2AEW9	A2AEW8;A2AEW9	A2AEW8_MOUSE;A2AEW9_MOUSE	Gripap1	Isoform of Q8VD04, GRIP1 associated protein 1																	232270	620188	5.19219e+06		2.08772e+06
A2AF28;A2AF34;E9PZF7	A2AF34;A2AF35;A2AF28;E9PZF7	A2AF28_MOUSE;A2AF34_MOUSE;E9PZF7_MOUSE	Slc25a53	Isoform of E9PZF7, Solute carrier family 25, member 53																459714	672135	972464	1.31865e+06
A2AF47	A2AF47	DOC11_MOUSE	Dock11	Dedicator of cytokinesis protein 11	4.42246e+06	3.12865e+06	2.29029e+06	2.60897e+06	2.18512e+06	2.51639e+06	5.96461e+06	5.79094e+06	5.53757e+06	3.68643e+06	4.10845e+06	5.32412e+06		301555		1.57316e+06	1.64308e+06	1.89223e+06	2.97802e+06																		968894	393453	1.99877e+06			1.65065e+06
A2AFF6	A2AFF6;O35638	A2AFF6_MOUSE	Stag2	Isoform of O35638, Cohesin subunit SA										630376	659830	684465	626506	714132	632162							855886	912855	739761																2.29785e+06	1.9993e+06	1.80106e+06	1.43427e+06	885404	1.06326e+06
A2AFG7;A2AFG8;Q6PGJ3	A2AFG7;A2AFG8;Q6PGJ3	A2AFG7_MOUSE;A2AFG8_MOUSE;Q6PGJ3_MOUSE	L1cam	Isoform of P11627, L1 cell adhesion molecule	7.56874e+06	4.54112e+06	3.65868e+06	6.41668e+06	7.57975e+06	7.36272e+06	4.70026e+06	6.27169e+06	3.67588e+06	7.53636e+06	1.01872e+07	7.38395e+06	982851	1.18775e+06	737203	6.00546e+06	1.00662e+07	8.81954e+06	9.65737e+06	1.41731e+07	9.67158e+06										5.29061e+06	5.21624e+06	5.50191e+06			1.09542e+06							1.97427e+06
A2AFQ2;Q99N15	A2AFQ2;Q99N15	A2AFQ2_MOUSE;Q99N15_MOUSE	Hsd17b10	Isoform of O08756, Hydroxysteroid (17-beta) dehydrogenase 10	2.4339e+07	1.6203e+07	1.34149e+07	5.0042e+06	3.55607e+06	7.2138e+06	6.16804e+06	6.51951e+06	5.37674e+06	2.25448e+07	3.02035e+07	2.69539e+07	2.57544e+06	3.81141e+06	4.44642e+06	2.61936e+06	3.82136e+06	3.92233e+06	5.72384e+06	2.0299e+07	4.23616e+07	6.31921e+07	5.5226e+07	6.43011e+07	4.48619e+07	1.49649e+07	1.33684e+07	8.05307e+06	1.48847e+07	1.13393e+07	2.36976e+07	2.74291e+07	2.75686e+07	5.04303e+07	7.70155e+07	9.4246e+07	3.43124e+06	3.16183e+06	3.20959e+06	7.06361e+06	4.61864e+06	1.72717e+07	1.01017e+06	2.63263e+07	3.85458e+07
A2AFQ9	E9PUU4;A2AFQ9;Q8BX17	A2AFQ9_MOUSE	Gemin5	Isoform of Q8BX17, Gem nuclear organelle associated protein 5																465628	932824	939259
A2AFR3-3	A2AFR3-2;A2AFR3-3;A0A589MR22;A0A571BG68;A2AFR3	FRPD4_MOUSE	Frmpd4	Isoform of A2AFR3, Isoform 3 of FERM and PDZ domain-containing protein 4	8.50078e+06	6.64667e+06	5.09782e+06				1.22861e+06	1.43976e+06	960530	4.38447e+06	5.62217e+06	4.79965e+06				521368	804250	1.19903e+06	1.5476e+06	4.19192e+06	1.05198e+06																			825018	790970
A2AFS3	A0A0A0MQC6;A2AFS3	ELAP1_MOUSE	Elapor1	Endosome/lysosome-associated apoptosis and autophagy regulator 1													562927	513208	602636	937191	1.1736e+06	1.37928e+06	1.57166e+06
A2AFS3-2;A2AFS3-3	A0A0A0MQC6;A2AFS3-2;A2AFS3-3;A2AFS3	ELAP1_MOUSE	Elapor1	Isoform of A2AFS3, Isoform 2 of Endosome/lysosome-associated apoptosis and autophagy regulator 1													457641	757662	644434	733653	928426	1.23745e+06	1.02189e+06		1.15473e+06																								147761
A2AG30	A2AG30;O89114	A2AG30_MOUSE	Dnajb5	Isoform of O89114, DnaJ heat shock protein family (Hsp40) member B5									789476	4.81352e+06	6.30792e+06	2.9477e+06		248980	218606	846851	852925	1.58157e+06	1.16615e+06	2.71129e+06																					2.6031e+07	335752	562474
A2AG36;Q562G0	Q562G0;A2AG36;F6YPG3	A2AG36_MOUSE;Q562G0_MOUSE	Pigo	Isoform of Q9JJI6, GPI ethanolamine phosphate transferase 3													232985	284306	203654	237719	351181	270849									215348		440947		269769							106093					353709	118055	117852
A2AG50	A2AG51;A2AG50-2;A2AG50-3;A2AG50	MA7D2_MOUSE	Map7d2	MAP7 domain-containing protein 2	2.12123e+07	1.63496e+07	2.05775e+07	2.73438e+07	2.18291e+07	2.6736e+07	1.18511e+07	1.21978e+07	9.55882e+06	2.48387e+07	3.15777e+07	2.83633e+07	604219	983495	1.27069e+06	2.82234e+06	3.56809e+06	3.55038e+06	8.66197e+06	2.06285e+07	1.27794e+07			812372							2.12152e+06				2.6497e+06						6.05384e+06		1.61484e+06
A2AG58	A2AG58-2;A2AG58	BCLA3_MOUSE	Bclaf3	BCLAF1 and THRAP3 family member 3	3.54488e+06	4.41556e+06	5.85277e+06	6.15877e+06	7.65624e+06	9.21417e+06	5.5276e+06	4.62933e+06	5.32619e+06	6.00269e+06	1.08934e+07	6.88988e+06	6.00069e+06	6.98756e+06	6.31907e+06	5.73704e+06	5.93415e+06	5.42545e+06			5.00318e+06	1.21177e+07	1.06846e+07	8.49569e+06	7.74997e+06	8.70017e+06	1.01878e+07	9.83226e+06	1.0418e+07	9.22529e+06	5.4254e+06	6.62101e+06	6.0855e+06				6.41239e+06	5.73397e+06	6.07417e+06	5.94261e+06	8.55601e+06	6.60102e+06	7.71743e+06	2.87324e+06	3.48856e+06
A2AGH6;A2AGH6-2	A2AGH6-2;A2AGH8;A2AGH9;A2AGH6	MED12_MOUSE	Med12	Mediator of RNA polymerase II transcription subunit 12	5.62576e+06	5.27557e+06	2.76572e+06	6.90128e+07	1.60831e+06	3.84248e+07	3.11522e+06	2.35295e+06	2.92298e+06	2.28324e+06	3.30403e+06	3.18076e+06	3.34531e+06	3.50382e+06	3.59858e+06	3.45654e+06	2.54878e+06	2.57494e+06	2.35204e+06		4.40632e+06	8.54262e+06	8.957e+06	8.12636e+06	7.82236e+06	1.09787e+07	9.04995e+06	8.05111e+06	8.07737e+06	9.79274e+06	4.54556e+06	4.65477e+06	4.60679e+06				7.28536e+06	6.37655e+06	9.11198e+06	6.41696e+06	7.82494e+06	7.49515e+06	4.41905e+06	6.42028e+06	5.57274e+06
A2AGJ9;Q6P6P5	A2AGJ9;Q6P6P5	A2AGJ9_MOUSE;Q6P6P5_MOUSE	Gm21985;Slc12a6	Isoform of Q924N4, Solute carrier family 12, member 6										1.32175e+06	1.95592e+06	890063		575424	909839	720652	996444	1.01145e+06	1.89066e+06	2.82911e+06	1.6354e+06
A2AGL3;A2AGL3-2	E9PW34;A2AGL3-2;A0A140LJF7;A0A140LJK7;A2AGL3	RYR3_MOUSE	Ryr3	Ryanodine receptor 3	1.02133e+07	9.90718e+06	5.67618e+06				6.7908e+06	7.78012e+06	6.34893e+06	6.15981e+07	3.45275e+07	2.20508e+07	930404	940052	1.2902e+06	4.72207e+06	5.39042e+06	5.83658e+06	4.38882e+06		3.48285e+06
A2AGT5;A2AGT5-3	Z4YL78;A0A0R4J0K2;A2AGT5-2;A2AGT5-3;K3W4R5;A2AGT5	CKAP5_MOUSE	Ckap5	Cytoskeleton-associated protein 5	4.03608e+07	3.23889e+07	2.71863e+07		5.3542e+06	1.00768e+07	3.13454e+07	3.15954e+07	2.60937e+07	3.2182e+07	3.52195e+07	3.44483e+07	2.14084e+06	2.67242e+06	3.28524e+06	1.79319e+07	2.14502e+07	2.14164e+07	1.92913e+07	2.77852e+07	1.86799e+07	2.1819e+07	1.37366e+07	1.5916e+07	1.63814e+07	7.47688e+07	2.84626e+06			2.08747e+07	1.00447e+07	8.96519e+06	1.11483e+07	5.66758e+06	4.8277e+06	6.28551e+06	3.84729e+06	4.02013e+06	5.1765e+06	7.10321e+06	8.84118e+06	6.02068e+06	2.26155e+06	9.06532e+06	4.98818e+06
A2AGW7	A2AGW7	A2AGW7_MOUSE	Pramel23	PRAME like 23																															2.66768e+06		2.9755e+06				398764	320271	410963	342201		488816	187516
A2AGX3	A0A5F8MPE3;A2AGX3	PRD11_MOUSE	Prdm11	PR domain-containing protein 11										4.81344e+06	5.04708e+06	5.80732e+06								1.73621e+06	799383																			8.61041e+06	7.96308e+06	1.02289e+07	8.82857e+06
A2AH22;A2AH22-6	A2AH22-2;A2AH22-3;A2AH22-6;A2AH22	AMRA1_MOUSE	Ambra1	Activating molecule in BECN1-regulated autophagy protein 1		1.09507e+06			1.95443e+06		2.55439e+06	1.65097e+06	1.25782e+06	3.70572e+06			1.06872e+06	1.60757e+06	1.86247e+06	1.86415e+06	1.61574e+06	2.0182e+06				2.16338e+06	1.52018e+06	1.94125e+06	2.19893e+06	2.35589e+06		1.12433e+06	1.6692e+06	1.91619e+06	3.36662e+06		9.00944e+06				407568	630005	461953	3.51252e+06	3.03612e+06	3.56568e+06	2.14435e+06	1.09903e+06	893021
A2AHC3	A0A0A0MQE5;A2AHC4;A2AHC3-2;A2AHC3	CAMP1_MOUSE	Camsap1	Calmodulin-regulated spectrin-associated protein 1	1.24674e+07	1.13126e+07	9.51182e+06	8.45631e+06	1.04754e+07	1.45097e+07	7.75336e+06	8.96867e+06	6.74144e+06	1.15276e+07	1.35823e+07	1.42974e+07	1.25122e+06	1.35991e+06	1.02032e+06	2.22339e+06	2.74839e+06	2.91042e+06	4.80322e+06	1.37112e+07	8.6092e+06					4.90048e+06	6.69478e+06		6.67583e+06		7.73987e+06													237177
A2AHG0	A2AHG0-3;A2AHG0	LZTS3_MOUSE	Lzts3	Leucine zipper putative tumor suppressor 3	1.69412e+07	1.17103e+07	1.18437e+07	2.73545e+06	2.75948e+06	3.32247e+06	1.68839e+07	1.91597e+07	1.3e+07	9.363e+06	1.26723e+07	9.29107e+06	383259	778328	813489	9.92853e+06	1.19744e+07	1.45146e+07	7.13547e+06	4.48594e+06	7.08449e+06	2.29032e+06	2.11748e+06	1.89471e+06							8.68013e+06	8.07258e+06	9.17344e+06	4.89517e+06		1.02549e+06	3.64646e+06	4.39362e+06	3.67012e+06	2.42691e+06		2.77275e+06
A2AHJ4	A2AHJ4-2;A2AHJ4-3;G3UZT0;G3UXF9;A2AHJ4	BRWD3_MOUSE	Brwd3	Bromodomain and WD repeat-containing protein 3								805591	539058	1.60578e+06		926873	809665	712930	945924	593194	647981	437054				1.21191e+06	812356	574209		776000	1.16053e+06		1.04448e+06	1.03401e+06							2.85631e+06	2.0738e+06	2.98535e+06	2.5331e+06	3.87429e+06	3.91171e+06	1.56734e+06	1.70882e+06	1.21802e+06
A2AHJ7	A2AHJ7	A2AHJ7_MOUSE	Dgkz	Isoform of Q80UP3, Diacylglycerol kinase							3.50853e+06	2.56216e+06	2.1757e+06				1.28589e+06	1.4115e+06	1.29835e+06	994343	1.50427e+06	1.21296e+06	1.50097e+06																								908405	540865	571349
A2AHL1	A2AHL1-2;A2AHL1	ANO3_MOUSE	Ano3	Anoctamin-3							306571						202648	109746		1.10425e+06	1.46252e+06	1.84741e+06	1.69818e+06	1.71516e+06	672831
A2AHR2	B0QZY2;B0QZY3;B0QZY4;E0CXU7;A2AHR2	A2AHR2_MOUSE	Acbd4	Acyl-Coenzyme A binding domain containing 4															285508			2.22797e+06
A2AI05-3	A0A2I3BQN1;F6XCS1;A2AI05-2;A2AI05-3;A2AI05	NDOR1_MOUSE	Ndor1	Isoform of A2AI05, Isoform 3 of NADPH-dependent diflavin oxidoreductase 1																			3.88895e+06	6.09891e+06	4.343e+06																					1.67717e+06
A2AI08	A2AI08	TPRN_MOUSE	Tprn	Taperin	2.59781e+06	1.76199e+06	2.89414e+06	1.83537e+06	1.59922e+06	2.05379e+06	5.64412e+06	5.3399e+06	4.04596e+06	1.43599e+06	1.84673e+06	1.62904e+06	211457	418842	701185	612364	817959	868012			751664	1.16455e+06	1.08709e+06	958080	739109				312475		5.0538e+06	4.67319e+06	4.94397e+06	2.63091e+06	1.5564e+06	1.61388e+06	501842	803984	1.1126e+06				323638
A2AI20	A2AI14;A2AI16;A2AI20;A2AI21	A2AI20_MOUSE	Grin1	Isoform of P35438, Glutamate receptor	1.52518e+06						1.43769e+06	1.47196e+06	841813	2.04082e+06	2.21109e+06	1.66092e+06				871268	805606	1.12769e+06		451901	1.70372e+06					3.49576e+07
A2AIG8;A2AIG8-2	A2AIG8-2;A2AIG8	1A1L1_MOUSE	Accs	1-aminocyclopropane-1-carboxylate synthase-like protein 1							1.44074e+06	881251	854983										372939								502440
A2AIL4	A2AIL4	NDUF6_MOUSE	Ndufaf6	NADH dehydrogenase (ubiquinone) complex I, assembly factor 6	1.36365e+06	1.37925e+06		2.53499e+06	3.78286e+06	2.59939e+06	3.57143e+06	4.0713e+06	4.01604e+06	7.2412e+06	6.04357e+06	4.75899e+06				2.21013e+06	2.85731e+06	2.16567e+06	5.97803e+06	5.57062e+06	3.56076e+06	2.72825e+06	2.09746e+06	1.96638e+06	1.32643e+06							1.35589e+06	1.60459e+06	4.27966e+06	4.37751e+06	3.93907e+06	9.47683e+06	4.94331e+06	3.29983e+06					464196
A2AIR5;A2AIR5-2	A2AIR5-2;A2AIR5	NMD3A_MOUSE	Grin3a	Glutamate receptor ionotropic, NMDA 3A										855227	762252	809170	405286	378547	254848	1.34146e+06	1.41912e+06	1.42755e+06	1.40038e+06	1.91873e+06	1.75551e+06																						398971
A2AIR7	O55017-2;A2AIR7;A2AIR9;A2AIS0;O55017	A2AIR7_MOUSE	Cacna1b	Isoform of O55017, Voltage-dependent N-type calcium channel subunit alpha							2.04987e+06	2.0299e+06	1.31781e+06							1.962e+06	2.17624e+06	2.81926e+06	741264		481849	1.55559e+06
A2AIV2	E9PZY8;A2AIV2-2;A2AIV2	VIR_MOUSE	Virma	Protein virilizer homolog	4.5935e+06	4.02138e+06	4.95207e+06	6.55344e+06	2.55271e+06	2.23158e+06	4.09073e+06	4.93181e+06	5.25822e+06	2.76637e+06	3.07914e+06	2.23309e+06	3.76567e+06	4.35577e+06	4.99286e+06	5.10643e+06	4.53944e+06	5.20149e+06			877113	2.93979e+06	3.22303e+06	2.14006e+06	5.14885e+06	5.30077e+06	4.82757e+06	3.29458e+06	3.85931e+06	4.22002e+06	4.07603e+06	4.01759e+06	3.05707e+06				4.94436e+06	5.16096e+06	5.71534e+06	5.52322e+06	7.46594e+06	5.84682e+06	5.17026e+06	4.67746e+06	5.92538e+06
A2AIV8	A2AIV8	CARD9_MOUSE	Card9	Caspase recruitment domain-containing protein 9																																					533871		1.17401e+06
A2AJ15	A2AJ15	MA1B1_MOUSE	Man1b1	Endoplasmic reticulum mannosyl-oligosaccharide 1,2-alpha-mannosidase	5.89447e+06	2.42362e+06	1.92584e+06				1.84687e+06	2.23875e+06	1.03244e+06	4.86637e+06	5.10817e+06	3.9496e+06	198971	338497	418410	451707	559295	568677	5.55458e+06	1.07254e+07	7.50523e+06						3.93962e+06		5.58479e+06		1.29632e+06			732339	1.21141e+06		257648	427969	513409					157753
A2AJ71	A2AJ71	A2AJ71_MOUSE	Fubp3	Isoform of A2AJ72, Far upstream element (FUSE) binding protein 3 (Fragment)													591344	1.21844e+06	926478							547413	668493	635356	1.29952e+06		1.40204e+06	1.26435e+06	1.23676e+06	1.23581e+06							1.50037e+06	1.72864e+06	1.86656e+06	3.25936e+06	3.72273e+06	3.42694e+06	2.29113e+06	1.62569e+06	1.34523e+06
A2AJ72;Q3TIX6	Q3TIX6;A2AJ72	A2AJ72_MOUSE;Q3TIX6_MOUSE	Fubp3	Far upstream element (FUSE) binding protein 3	6.39819e+06	2.30196e+06	4.71589e+06	1.89204e+07	2.91754e+06		3.40355e+06	4.64035e+06	5.35196e+06	9.48229e+06	8.16552e+06	1.05887e+07	3.73389e+07	4.16991e+07	4.18933e+07	915550	1.02455e+06	1.16907e+06	6.65137e+06	1.09408e+07	5.51868e+06	2.87993e+07	2.68004e+07	3.10826e+07	4.41459e+07	4.60112e+07	4.85049e+07	4.72663e+07	4.6632e+07	5.1334e+07	1.0041e+07	6.52844e+06	7.29966e+06	1.18428e+07	1.07953e+07	8.87876e+06	2.11439e+07	2.32196e+07	2.77686e+07	8.60509e+07	9.02668e+07	7.87221e+07	4.41932e+07	5.45869e+07	4.66398e+07
A2AJ88;A2AJ88-2	A2AJ88-2;A2AJ88-3;Q3TRM4-2;Q3TRM4-3;Q3TRM4-4;A0A140LI54;A0A140LHU9;A2AJ88;Q3TRM4	PLPL7_MOUSE	Pnpla7	Patatin-like phospholipase domain-containing protein 7							1.0368e+06	5.05494e+06	1.11488e+06	1.04047e+06		2.35528e+06	755132	867576	1.22264e+06	1.12948e+06	1.47591e+06	1.28869e+06	1.2689e+06		1.16605e+06								1.15057e+06		4.00597e+06	4.32329e+06	3.57982e+06				2.53093e+06	2.03633e+06	2.22257e+06	1.32017e+06		1.97694e+06	372923	969733	1.21408e+06
A2AJA9	A2AJA9-2;A2AJA9	AJM1_MOUSE	Ajm1	Apical junction component 1 homolog	4.33016e+07	3.61449e+07	2.91434e+07	8.14625e+06	6.45874e+06	8.57887e+06	2.94736e+07	3.31252e+07	2.3478e+07	3.09556e+07	3.99829e+07	3.19431e+07	600526	800161	955009	1.46346e+07	1.84862e+07	1.97495e+07	7.0859e+06	1.06139e+07	8.80085e+06																	3.78337e+06					636778
A2AJB2	F8WGV9;A2AJB2	TM141_MOUSE	Tmem141	Transmembrane protein 141																767483	905376	898036	1.4783e+06		305280											862137
A2AJI0	A8Y5P4;A2AJI1;A2AJI0-2;A2AJI0	MA7D1_MOUSE	Map7d1	MAP7 domain-containing protein 1	1.06593e+07	7.00683e+06	6.00301e+06	1.01206e+07	6.19397e+06	7.50307e+06	1.32325e+07	1.228e+07	8.13898e+06	8.00314e+06	8.46925e+06	6.7399e+06	905687	1.18169e+06	1.42556e+06	5.96284e+06	6.99695e+06	8.12803e+06	6.00999e+06	8.26545e+06	8.47672e+06	2.69221e+06	1.20195e+06	1.63337e+06				1.72396e+06			1.70546e+06	3.23942e+06	4.68698e+06	2.07748e+06			1.25906e+06	1.18442e+06	1.67512e+06				905832	1.60775e+06	1.42841e+06
A2AJK6	A2AJK6-3;A2AJK6	CHD7_MOUSE	Chd7	Chromodomain-helicase-DNA-binding protein 7	4.74712e+06				1.59761e+06	4.58245e+06	3.13729e+06						1.62609e+06	1.9019e+06	3.30632e+06	5.75016e+06	4.06133e+06	6.43435e+06		2.56803e+07		1.67268e+06	2.13684e+06	1.53811e+06						1.91684e+06							2.69491e+06	1.70342e+06	2.54176e+06	3.29421e+06	4.43495e+06	3.18006e+06	1.86817e+06	2.80567e+06	2.40431e+06
A2AJL3	A2AJL4;A2AJL3-2;B1AY71;D6RHR3;H3BJ80;A2AJL3	FGGY_MOUSE	Fggy	FGGY carbohydrate kinase domain-containing protein																			1.76644e+06		1.3427e+06	332132			860034	834186								1.12465e+07	1.10464e+07	1.03199e+07				5.39567e+06	4.45615e+06	4.12648e+06		355893	616193
A2AJQ3;A2AJQ3-2	A2AJQ2;A2AJQ3-2;A2AJQ3	D19L4_MOUSE	Dpy19l4	Probable C-mannosyltransferase DPY19L4						7.02091e+06							714093	636456	889967	522273	483446	705558							415727						897774			5.0841e+06						309037			458996	402281	491328
A2AJT4	A2AJT5;A2AJT4	PNISR_MOUSE	Pnisr	Arginine/serine-rich protein PNISR	5.92817e+06	6.45406e+06	7.8221e+06		9.63512e+06	1.30296e+07	6.5598e+06	8.97664e+06	5.70114e+06	1.12645e+07	1.16652e+07	1.08774e+07	3.86821e+06	3.91955e+06	4.40322e+06	1.25765e+07	1.37064e+07	1.30191e+07		3.74169e+06	1.85609e+06	7.53292e+06	6.89948e+06	5.59751e+06	4.63846e+06	2.85152e+06	4.05687e+06	5.04385e+06	4.42153e+06	4.98608e+06	7.189e+06	8.02898e+06	9.1537e+06				7.00545e+06	7.56997e+06	7.10286e+06	1.09905e+07	1.22006e+07	1.10392e+07	1.31954e+07	5.14932e+06	2.56349e+06
A2AJW5	A2AJW5	A2AJW5_MOUSE	Fam217b	Family with sequence similarity 217, member B	7.16673e+06	4.74848e+06	4.3289e+06	4.29671e+06	4.76958e+06	6.53275e+06	3.45227e+06	3.57562e+06	2.40837e+06	5.26788e+06	5.75416e+06	5.43557e+06	391877	425592	423918	1.8677e+06	1.5961e+06	1.77373e+06	1.42968e+06	2.83434e+06	1.85097e+06	9.88158e+06																					860230
A2AKB9;A2AKB9-2	Z4YN28;A2AKB9-2;A2AKB9-3;A2AKB9	DCA10_MOUSE	Dcaf10	DDB1- and CUL4-associated factor 10															374921																							329841			523304		676766
A2AKD7	A2AKD7;Q61234	A2AKD7_MOUSE	Snta1	Isoform of Q61234, Syntrophin, acidic 1	2.63657e+07	8.73427e+06	6.64449e+06	3.42434e+06	4.82296e+06	4.34847e+06	1.08615e+07	8.6251e+06	1.04664e+07	3.00196e+07	2.37886e+07	2.81232e+07	384452	603060	518756	7.64275e+06	1.08338e+07	1.01856e+07	1.15577e+07	2.95517e+07	1.18549e+07	1.57734e+06	1.35774e+06	1.46302e+06	1.23986e+06		3.43209e+06		1.9619e+06	2.12938e+06	1.10768e+07	7.90114e+06	9.42848e+06	6.85914e+06	5.83021e+06	4.41964e+06	7.22367e+06	8.85474e+06	8.40277e+06	1.2363e+06	5.43814e+06	935628	1.12744e+06	301396	525114
A2AKG8	E9PYJ6;A2AKG8	FOCAD_MOUSE	Focad	Focadhesin	1.36976e+06						1.78775e+06	1.60798e+06	1.66061e+06	594668	770169	1.16367e+06	278899	324860	264890		164257	260174	540275		1.33479e+06							726313									146040			564498				280496
A2AKK5	A2AKK5-2;A2AKK5	ACNT1_MOUSE	Acnat1	Acyl-coenzyme A amino acid N-acyltransferase 1							5.27696e+06	8.68821e+06	4.50356e+06							1.05429e+07	1.61744e+07	1.58553e+07	1.41344e+07			1.14202e+07	5.77592e+06	6.75878e+06	2.20723e+06						7.19684e+06	9.91509e+06	7.3026e+06	1.07118e+07	1.55271e+07	1.6791e+07	1.06126e+07	7.98826e+06	7.08126e+06	2.43933e+06	2.91121e+06	2.85734e+06		2.05359e+06	1.09602e+06
A2AKQ0;A2AKQ0-2	V9GX08;A0A217FL58;A2AKQ0-2;A2AKQ0	S35D1_MOUSE	Slc35d1	Nucleotide sugar transporter SLC35D1																		4.03677e+06			3.19196e+06															1.00662e+06	184808	318512	171288	886016		817423		1.76959e+06	716991
A2AKX3	F6R186;A2AKX3-2;A2AKX3	SETX_MOUSE	Setx	Probable helicase senataxin		1.71953e+06					539449		434102	933397	1.15424e+06	1.1299e+06	792339	978908	926900	629843	645269	647216				1.59049e+06	1.06476e+06	1.04541e+06			1.45442e+06			1.1459e+06	2.5496e+06	3.92792e+06	3.55051e+06				1.93853e+06	1.15918e+06	1.80405e+06	2.77248e+06	2.47417e+06	2.84326e+06	1.45885e+06	1.11895e+06	837237
A2AL36	A2AS42;R4GML3;R4GML4;E9Q9E7;F6QP53;A2AL36	CNTRL_MOUSE	Cntrl	Centriolin											3.39948e+06							2.35687e+06																			820869	851592	1.54853e+06
A2ALI5	A2ALI5	AJAP1_MOUSE	Ajap1	Adherens junction-associated protein 1	4.54031e+06	3.95102e+06	3.95495e+06		2.91651e+06	4.89807e+06	6.65689e+06	7.27278e+06	5.95511e+06	2.27085e+06	3.4088e+06	3.10407e+06				2.42357e+06	3.3464e+06	3.80573e+06	2.38783e+06	1.72908e+06	2.24393e+06						230801
A2ALK6	A2ALK6;Q9JMC8	A2ALK6_MOUSE	Epb41l4b	Isoform of Q9JMC8, Erythrocyte membrane protein band 4.1 like 4b	3.71591e+06	3.87688e+06	3.95308e+06		3.21192e+06	2.95542e+06	3.55551e+06	4.34898e+06	2.60824e+06	8.5223e+06	9.66474e+06	1.04971e+07	116203	217402		1.74588e+06	2.11889e+06	1.99124e+06	1.23129e+06	2.93647e+06	1.66732e+06	1.67748e+06	891446	1.05055e+06		1.68659e+06						1.55629e+06					1.77034e+06	3.04641e+06	2.63931e+06	1.25351e+06	864483	1.1798e+06		760594	566391
A2ALK8	A2ALK8	PTN3_MOUSE	Ptpn3	Tyrosine-protein phosphatase non-receptor type 3	2.6938e+06	1.23628e+06					1.01899e+06	1.34767e+06	1.16531e+06	1.24361e+06	1.14746e+06	838292		326034		919958	910236	966457	1.87713e+06	1.66293e+06	1.81809e+06	760674	292542	442357												876851	424388	661283	344895						176426
A2ALL9	A2ALL9	A2ALL9_MOUSE	Atp2b3	Isoform of Q0VF55, Calcium-transporting ATPase																2.71516e+06	3.99885e+06	5.278e+06	3.7436e+06		1.29759e+06
A2ALS5-2	A2ALS3;A2ALS4;A2ALS5-2;A2ALS5-3;A2ALS5-4;A2ALS5	RPGP1_MOUSE	Rap1gap	Isoform of A2ALS5, Isoform 2 of Rap1 GTPase-activating protein 1		2.1135e+06			5.23984e+06		7.34333e+06	5.17288e+06	5.03851e+06	4.00719e+06	5.8427e+06	7.05901e+06	3.9547e+06	4.41298e+06	5.06351e+06	4.89965e+06	5.86929e+06	6.21484e+06	3.05728e+07	2.29913e+07	3.14538e+07								2.55686e+06					6.59049e+06	6.11662e+06	6.72078e+06							1.88121e+06	485546	299799
A2ALS7	A2ALS7;A2ALS4;A2ALS5-2;A2ALS5-3;A2ALS5-4;A2ALS5	A2ALS7_MOUSE	Rap1gap	Isoform of A2ALS5, Rap1 GTPase-activating protein (Fragment)	2.41783e+06						2.53075e+06		1.24317e+06	480444	776353		582290	605230	987560	1.46445e+06				3.67582e+06	7.01808e+06														1.04254e+06
A2ALU4	A7TU71;A2ALU4	SHRM2_MOUSE	Shroom2	Protein Shroom2	7.23002e+06	5.59822e+06	4.99695e+06		8.77377e+06	6.75712e+06	3.45876e+06	3.646e+06	3.0789e+06	4.39161e+06	5.6918e+06	5.03982e+06	744988	1.18932e+06	1.9287e+06	1.45209e+06	2.18614e+06	2.25603e+06	3.30615e+07	2.91994e+07	2.93279e+07	1.96734e+06	1.63446e+06	1.5252e+06							2.65996e+06	4.39859e+06	5.47112e+06	7.30217e+06	6.7758e+06	3.69231e+06	8.92089e+06	1.38511e+07	1.0268e+07	914041		609405	1.4026e+06	766776	748476
A2ALW2	A2ALW2	A2ALW2_MOUSE	Zkscan16	Zinc finger with KRAB and SCAN domains 16		2.12049e+06	1.60564e+06	4.68396e+06	5.21264e+06	2.89292e+06	2.39303e+06	1.03494e+06	1.14716e+06	3.05019e+06	3.32984e+06	2.60105e+06	6.13168e+06	6.27183e+06	7.1737e+06	1.0597e+07	1.12412e+07	1.06772e+07	3.0494e+06		1.69639e+06															1.13181e+06							8.04898e+06
A2ALW5	F2Z3Z8;F2Z410;A2ALW5	DJC25_MOUSE	Dnajc25	DnaJ homolog subfamily C member 25																	189905																				1.05399e+06		727716			299925		147698	523272
A2AM29	E9Q3B8;A2AM29	AF9_MOUSE	Mllt3	Protein AF-9		2.10648e+06	4.35195e+06		2.34153e+06	1.17296e+06	2.23065e+06	3.14257e+06	2.72188e+06	3.14911e+06	2.77181e+06	3.09772e+06	2.21829e+06	2.25976e+06	2.49826e+06	3.21971e+06	2.85473e+06	2.21849e+06	688547		1.03051e+06	1.40126e+06	1.57486e+06	1.01166e+06	2.30591e+06	1.71839e+06	1.94725e+06	3.17258e+06	1.62982e+06	1.26331e+06	1.47103e+06		1.81735e+06				2.46066e+06	2.49928e+06	2.04037e+06	1.97326e+06	3.66534e+06	1.38557e+06	5.04052e+06	891741	2.25909e+06
A2AMD0	A2AMD0	A2AMD0_MOUSE	Larp7-ps	Predicted gene 12666 (Fragment)																																					1.62483e+06	1.44044e+06
A2AN08;A2AN08-3	Z4YMA7;A2AN08-2;A2AN08-3;A2AN08-5;A2AN08	UBR4_MOUSE	Ubr4	E3 ubiquitin-protein ligase UBR4		3.8412e+06	5.43432e+06		3.30229e+06	6.4065e+06	3.03607e+06	2.84437e+06	2.72609e+06	5.44051e+06	5.56644e+06	5.67689e+06	1.1593e+06	1.16623e+06	983746	1.56853e+06	2.02889e+06	1.76254e+06	1.06974e+07	2.35011e+07	1.57583e+07		2.29643e+06		3.29516e+06	2.1863e+06		1.11771e+07				4.90279e+06		1.31901e+07	1.22469e+07	1.0552e+07	1.8804e+06	2.69727e+06	2.15256e+06	4.45019e+06	3.20908e+06	3.04582e+06		773260	815013
A2AN61	A2AN61;F7AT58;Q3UUV0;Q8VEH2	A2AN61_MOUSE	Ciz1	Isoform of Q8VEH2, CDKN1A interacting zinc finger protein 1	7.15523e+06	9.77163e+06	9.43722e+06	2.30665e+07	2.24167e+07	2.14144e+07	7.94378e+06	8.90342e+06	5.8089e+06	5.69757e+06	5.18976e+06	4.95528e+06	1.05237e+07	1.18992e+07	1.12933e+07	9.2203e+06	6.91759e+06	6.57159e+06	2.65222e+06		1.17285e+06	5.1354e+06	7.91603e+06	6.80593e+06	1.14242e+07	1.32367e+07	1.26266e+07	1.50231e+07	1.39287e+07	1.56397e+07	5.31419e+06	5.43273e+06	5.78911e+06				1.46113e+07	1.86298e+07	1.53204e+07	1.48037e+07	1.6162e+07	1.47456e+07	1.68952e+07	3.38004e+06	8.61879e+06
A2AN81	A2AN81	A2AN81_MOUSE	Dkc1	Isoform of Q9ESX5, Dyskeratosis congenita 1, dyskerin (Fragment)													246152	224946	500640			617038				1.26691e+06	1.27845e+06	1.21425e+06					1.3365e+06								1.06756e+06	967304	1.39094e+06	1.90533e+06		2.48978e+06	612078	1.33803e+06	1.0929e+06
A2ANU3	B1AYD3;B1AYD4;B1AYD5;B1AYD6;A2ANU3	SYNG1_MOUSE	Syndig1	Synapse differentiation-inducing gene protein 1								795689	1.0277e+06		899833		166849	175320	248614	1.03984e+06	1.12397e+06	1.53554e+06	1.27536e+06	2.38328e+06	1.08722e+06
A2ANY6	A2ANY6;J3QMC5	A2ANY6_MOUSE	Mdn1	Isoform of J3QMC5, Midasin	4.5748e+06	4.29441e+06	4.54587e+06	1.48844e+08		1.05461e+08	6.20042e+06	6.06183e+06	6.21383e+06	4.47627e+06	7.12956e+06	5.39902e+06	5.68701e+06	6.73589e+06	7.81085e+06	8.61824e+06	8.17914e+06	6.64709e+06	1.12846e+06	1.01772e+07	1.84669e+06	6.34291e+06	5.34592e+06	3.73458e+06	2.72792e+06	4.40713e+06	3.61006e+06	4.14682e+06	2.98212e+06	3.28943e+06	751608	3.70408e+06	2.08398e+06				4.79775e+06	3.70365e+06	4.61541e+06	6.98726e+06	7.99838e+06	7.10271e+06	8.49514e+06	6.41553e+06	5.88338e+06
A2AP18-2	A2AP18-2;A2AP18-3;A2AP18-4;A2AP18-5;H3BIW6;F7C3A0;A2AP18	PLCH2_MOUSE	Plch2	Isoform of A2AP18, Isoform 2 of 1-phosphatidylinositol 4,5-bisphosphate phosphodiesterase eta-2	5.63513e+06	4.82907e+06	4.01947e+06	4.98252e+06	4.13165e+06	6.5779e+06	6.02125e+06	6.28508e+06	5.11071e+06	1.17889e+07	1.2635e+07	1.03606e+07	1.75454e+06	3.46111e+06	3.11353e+06	4.59275e+06	5.2105e+06	6.35117e+06	1.29974e+07	1.76767e+07	1.11702e+07															9.41874e+06				5.91607e+06			831521
A2APB8	A2APB8	TPX2_MOUSE	Tpx2	Targeting protein for Xklp2				4.15717e+06	2.48e+06								339842		388007														735375								3.58501e+06	685126	640894	3.06227e+06	1.17209e+06	942788		362104
A2APT9	A2APT9	KLD7A_MOUSE	Klhdc7a	Kelch domain-containing protein 7A										1.0103e+06	1.00714e+06	1.35734e+06				594029	760443	762591	1.19605e+06	3.08532e+06	2.29654e+06										5.25222e+06	5.47424e+06	5.86324e+06		4.6128e+06	3.58322e+06	2.81682e+06	3.4043e+06	4.31309e+06		2.11298e+06
A2APV2-3	A2APV2-2;A2APV2-3;A2AQW2;E9PXE6;F8VPR2;A2APV2	FMNL2_MOUSE	Fmnl2	Isoform of A2APV2, Isoform 3 of Formin-like protein 2	1.19985e+07	1.00769e+07	8.68268e+06	6.64068e+06	6.01082e+06	6.45546e+06	1.42032e+07	1.32731e+07	1.11506e+07	8.03234e+06	8.344e+06	8.45354e+06	333544	649198	1.49468e+06	3.39083e+06	3.78803e+06	4.73444e+06	4.91235e+06	4.05472e+06	4.05701e+06	9.6499e+06		1.11309e+07							2.69891e+06	1.53601e+06	1.63301e+06	4.00999e+06	1.34129e+06	1.68262e+06	1.06203e+06	1.05465e+06	1.93368e+06				1.70472e+06		386421
A2APX8;A2APX8-2;A2APX8-3	A2APX8-2;A2APX8-3;A2APX8	SCN1A_MOUSE	Scn1a	Sodium channel protein type 1 subunit alpha	2.62532e+06						1.57422e+06	1.23869e+06	1.29181e+06	4.05805e+06	5.24639e+06	4.92396e+06	580830	536751	912842	5.9235e+06	7.17259e+06	7.18259e+06	6.29777e+06	1.00407e+07	5.05943e+06																						1.01747e+06
A2APY7	A2APY7-2;A2APY7	NDUF5_MOUSE	Ndufaf5	Arginine-hydroxylase NDUFAF5, mitochondrial			1.51297e+06			1.0547e+07						621306		481404	648844	2.75008e+06	1.61928e+06	4.12233e+06	6.944e+06	6.38782e+06	8.17298e+06	1.24517e+06			4.78262e+06					1.18222e+06				1.13724e+07	1.22861e+07	1.11523e+07
A2AQ07	A2AQ07	TBB1_MOUSE	Tubb1	Tubulin beta-1 chain							2.38182e+06	2.49205e+06	3.08607e+06	4.62543e+06	4.72831e+06	2.316e+07	179375	1.80098e+06	1.16421e+06	4.93256e+06	4.41473e+06	5.41301e+06	1.28263e+07	2.49242e+06	3.15305e+06																							160486	137859
A2AQ19	A2AQ19	RTF1_MOUSE	Rtf1	RNA polymerase-associated protein RTF1 homolog	2.23358e+06	3.0896e+06	2.74319e+06	6.82032e+06	4.69156e+06	8.96173e+06				2.59591e+06	2.0737e+06	2.35778e+06	1.58942e+06	1.93851e+06	1.59692e+06	3.38622e+06	3.60262e+06	2.92418e+06	1.67465e+06	2.55387e+06	2.8995e+06	1.4402e+06	2.04102e+06	1.3556e+06	5.64449e+06	5.00016e+06	4.83558e+06	4.26301e+06	3.02518e+06	4.51766e+06	4.67032e+06	5.08331e+06	5.00442e+06				1.8002e+06	2.75117e+06	2.73788e+06	9.38376e+06	8.82313e+06	8.35391e+06	6.47487e+06	2.37253e+06	3.42714e+06
A2AQ25	E9QAU4;Q8BHR1;D3Z781;A2AQ25-3;A2AQ25-4;A2AQ25-8;A2AQ25	SKT_MOUSE	Skt	Sickle tail protein	1.61539e+07	1.01099e+07	9.20055e+06				1.33499e+07	1.68367e+07	1.14109e+07	4.41277e+07	5.35255e+07	4.97901e+07			2.5599e+06	1.87749e+06	3.49963e+06	1.2108e+07		1.59622e+07	1.99376e+06	6.34314e+06					976959				1.41399e+07	8.65034e+06	8.03806e+06			5.87115e+06	1.27157e+07	1.10034e+07	8.98282e+06				584699	363209	795415
A2AQ50;A2AQ51;A2AQ52	A2AQ50;A2AQ51;A2AQ52	A2AQ50_MOUSE;A2AQ51_MOUSE;A2AQ52_MOUSE	Slc12a1	Isoform of P55014, Solute carrier family 12, member 1																						1.15568e+06		1.3285e+06	9.34426e+06	5.84964e+06	8.76117e+06	2.23816e+07	3.01171e+07	1.47185e+07	3.6982e+07	5.1331e+07	4.68564e+07	1.2062e+07	1.88479e+07	2.53377e+07
A2AQ89	A2AQ87;A2AQ88;A2AQ89;Q8CG80-2;Q8CG80	A2AQ89_MOUSE	Shf	Isoform of Q8CG80, Src homology 2 domain containing F (Fragment)																			814579		925025
A2AQH4	A2AQH4	BCORL_MOUSE	Bcorl1	BCL-6 corepressor-like protein 1	2.30919e+07	5.51153e+06			2.91324e+06		2.27823e+06	2.35796e+06	2.619e+06	3.16347e+06	3.52916e+06	3.50537e+06	3.34579e+06	3.53789e+06	3.77035e+06	2.21138e+06	2.20099e+06	1.74394e+06				4.44106e+06	5.00727e+06	3.22424e+06	5.30402e+06	8.73118e+06	5.92687e+06	6.01576e+06	7.37744e+06	4.98718e+06				2.05654e+07			4.36771e+06	4.53767e+06	5.80642e+06	7.12687e+06	5.5322e+06	7.08714e+06	5.49705e+06	3.23813e+06	2.07295e+06
A2AQR4	A2AQR4	A2AQR4_MOUSE	Zfp64	Isoform of Q99KE8, Zinc finger protein 64													148566		108233										318365	373411	561908			425310										470478	307313	386559	218126	138172	239521
A2AR02	A2AR02	PPIG_MOUSE	Ppig	Peptidyl-prolyl cis-trans isomerase G	3.76559e+07	5.29186e+07	6.19617e+07	7.04327e+06	5.36773e+07	6.38973e+07	5.50089e+07	5.03534e+07	5.73533e+07	1.72721e+07	1.50568e+07	1.89609e+07	1.15434e+07	1.00824e+07	1.19737e+07	5.53083e+07	4.22816e+07	5.08561e+07	4.59965e+07	4.58657e+06	7.34277e+06	3.19922e+07	4.03585e+07	4.28941e+07	4.76047e+07	4.60468e+07	4.60316e+07	4.6136e+07	4.99167e+07	6.08773e+07	5.22641e+07	5.35519e+07	5.9495e+07	5.91264e+06	2.8221e+07	1.40392e+07	3.52867e+07	4.09531e+07	3.66257e+07	1.89956e+07	2.06764e+07	1.90098e+07	3.39471e+07	2.01354e+07	1.28249e+07
A2AR50	A0A0A0MQE4;A2AR50-2;A2AR50-3;A2AR50	RGPS1_MOUSE	Ralgps1	Ras-specific guanine nucleotide-releasing factor RalGPS1							1.44692e+06	1.61864e+06	1.32474e+06	2.91189e+06	3.43251e+06	3.21867e+06	244473	293347	308138	533051	1.9178e+06	1.27565e+06	3.09112e+06	1.892e+06	808507	611529	593380	697832						805008													261025
A2ARA8	G3UYN5;A2ARA8	ITA8_MOUSE	Itga8	Integrin alpha-8																																					481660	504192	919827	248129		385096		140002	209348
A2ARI4	A2ARI4	LGR4_MOUSE	Lgr4	Leucine-rich repeat-containing G-protein coupled receptor 4																															1.08444e+06	1.54087e+06
A2ARP1	A2ARP1-2;A2ARP1-3;A2ARP1	VIP1_MOUSE	Ppip5k1	Inositol hexakisphosphate and diphosphoinositol-pentakisphosphate kinase 1							541446		425892		814273		470710	170288			383159		3.24082e+06	3.27849e+06	3.13726e+06							937189
A2ARS0	A2ARS0	ANR63_MOUSE	Ankrd63	Ankyrin repeat domain-containing protein 63	6.16826e+06	6.87845e+06	4.82164e+06				3.38015e+07	3.14682e+07	2.44015e+07	2.06542e+07	2.29699e+07	1.64874e+07	3.81353e+06	3.33182e+06	3.30117e+06	9.84225e+06	1.05829e+07	1.32007e+07	1.37267e+07	1.09557e+07	1.06525e+07																						2.60371e+06
A2ARV4	A2ARV5;A2ARV4	LRP2_MOUSE	Lrp2	Low-density lipoprotein receptor-related protein 2	6.52832e+06	3.53051e+06	4.94246e+06		2.92506e+06	5.17173e+06	3.1557e+06		2.33582e+07		9.9604e+06			7.92751e+06	1.13406e+07	6.71111e+06	5.18564e+08	5.52254e+07	3.07863e+07			1.12863e+07	1.61942e+07	9.67424e+06	6.58312e+07	2.17512e+07	2.2768e+07	1.6919e+07	2.05279e+07	1.4617e+07	2.50396e+08	3.87377e+08	2.65985e+08	2.98084e+08	3.21886e+08	3.3408e+08	2.54715e+07	2.65713e+06	8.22339e+07	1.92622e+07	1.31963e+08	1.05646e+06	2.46165e+06	6.06759e+07
A2ARZ3	A2ARZ3	FSIP2_MOUSE	Fsip2	Fibrous sheath-interacting protein 2	1.01954e+07	4.88342e+06	5.28388e+06	8.02316e+06	8.51264e+06	9.07388e+06	1.17103e+06			2.61018e+06	4.29319e+06	4.37614e+06	493895	841139	3.29478e+06	2.61571e+06	1.32875e+06	2.51629e+06		5.06191e+06		1.77348e+06	1.60867e+06	1.2481e+06		3.59702e+06	2.8206e+06	1.73206e+06	1.3896e+06	1.09198e+06	5.56379e+07	8.02687e+07	5.09027e+07	5.85927e+07	5.79405e+07	5.17872e+07	2.97823e+06	3.70697e+06	970900		6.02434e+06		3.26275e+06	525132	2.08437e+06
A2AS89	A2AS89	GDAH_MOUSE	Agmat	Guanidino acid hydrolase, mitochondrial				1.07679e+06																																	6.91287e+07	8.28444e+07	9.0674e+07	5.40596e+06	5.77741e+06	1.12682e+07		1.93808e+06	4.01219e+06
A2ASI5;A2ASI5-2;A2ASI5-3	A2ASI5-2;A2ASI5-3;A0A571BEB6;A0A571BFW3;A0A571BG54;A2ASI5	SCN3A_MOUSE	Scn3a	Sodium channel protein type 3 subunit alpha							721426	894364	408425	2.27631e+06						788080	703069	787455
A2ASS6	A2ASS6-2;A0A5K1VVQ1;A0A5K1VVQ9;E9Q8K5;E9Q8N1;A2ASS6	TITIN_MOUSE	Ttn	Titin	6.55002e+06	6.44504e+06	7.38204e+06	2.24097e+07	1.98668e+07	1.76296e+07	4.51056e+06	5.93163e+06	4.15082e+06	8.35051e+06	8.03234e+06	8.90417e+06	1.69084e+06	2.00372e+06	1.91522e+06	2.63525e+06	2.38616e+06	2.0496e+06	1.07659e+07	5.49308e+06	5.30422e+07	1.19131e+07	1.20318e+07	9.84519e+06	6.50848e+06	6.02242e+06	7.12876e+06	7.30077e+06	5.97023e+06	8.81681e+06	1.1696e+07	1.16607e+07	1.33024e+07	1.36879e+07	1.62047e+07	1.60918e+07	3.52126e+06	4.62394e+06	4.94604e+06	1.26719e+07	1.12427e+07	6.52065e+06	1.0669e+07	2.10291e+06	2.29061e+06
A2ASZ8-5	Z4YLR9;A2ASZ8-2;A2ASZ8-3;A2ASZ8-4;A2ASZ8-5;A2ASZ8	SCMC2_MOUSE	Slc25a25	Isoform of A2ASZ8, Isoform 5 of Mitochondrial adenyl nucleotide antiporter SLC25A25							2.05144e+06	1.7664e+06	1.53067e+06	3.50026e+06	3.6896e+06	2.45572e+06	337845	318676	327911	7.97382e+06	9.99376e+06	1.08946e+07	9.99436e+06	8.45438e+06	5.56683e+06										3.7052e+06		3.54325e+06										1.83495e+06		125335
A2AT37	A2AT37	RENT2_MOUSE	Upf2	Regulator of nonsense transcripts 2	1.40301e+07	8.11552e+06	9.48266e+06		4.75508e+06	4.09323e+06	7.55603e+06	8.10479e+06	6.80779e+06	1.43827e+07	1.8297e+07	1.61349e+07	1.28233e+06	1.71575e+06	2.42803e+06	5.47082e+06	6.17157e+06	6.00861e+06	5.35922e+06	9.04759e+06	4.95499e+06	1.22602e+06	723002	866244							3.25893e+06	3.22512e+06	5.42589e+06	4.06217e+06	2.99188e+06	3.1311e+06	3.06238e+06	2.54324e+06	2.7753e+06	2.57262e+06	2.3425e+06	2.94169e+06	1.05679e+06	1.08438e+06	1.19355e+06
A2AT93	A2AT93	A2AT93_MOUSE	Plcb4	Isoform of Q91UZ1, Phospholipase C, beta 4 (Fragment)							2.23949e+06	2.84351e+06	2.29255e+06	5.83998e+06	4.54277e+06	3.17671e+06	439253	699778	730351	341795	532123	353486	586265	2.24034e+06	1.31408e+06	396795	403512	546326													432892	425891	575985					298180	245662
A2ATK9	A2ATL0;A2ATL1;A2ATK9	A2ATK9_MOUSE	Fam171a1	Family with sequence similarity 171, member A1	9.32751e+06	7.60887e+06	7.39613e+06		1.28949e+06		8.22087e+06	9.12587e+06	6.31469e+06	1.36493e+07	1.67311e+07	1.48204e+07	164824	671126	339939	3.79341e+06	5.61136e+06	6.63666e+06	6.0763e+06	9.56618e+06	5.71977e+06		1.92195e+06	6.02009e+06	965755	419971	988137	1.52489e+06	1.43798e+06	1.0237e+06										75727.1			275769	139480	359574
A2ATU0	A2ATU0	DHTK1_MOUSE	Dhtkd1	2-oxoadipate dehydrogenase complex component E1																236168		4.88614e+06		3.84166e+07					7.91711e+06	3.33593e+06	2.07158e+06		3.6496e+06		4.30332e+06	2.89989e+06	5.334e+06	3.25691e+07	2.62138e+07	3.36586e+07	954438	742603	1.47188e+06	1.205e+06		3.7286e+06		915968	3.91493e+06
A2ATY4	A2ATY4	A2ATY4_MOUSE	Zbtb34	Zinc finger and BTB domain containing 34													635683	350424	322155								1.69024e+06																	997004	1.25627e+06	1.2646e+06		201151	172459
A2AUK5;A2AUK8	A2AUK5;A2AUK8	A2AUK5_MOUSE;A2AUK8_MOUSE	Epb41l1	Isoform of Q9Z2H5, Erythrocyte membrane protein band 4.1 like 1																					1.98968e+06
A2AUM9	A2AUM9	CE152_MOUSE	Cep152	Centrosomal protein of 152 kDa																																					435775	260271	463516
A2AUU0-5	A2AUU0-5	METL8_MOUSE	Mettl8	Isoform of A2AUU0, Isoform 5 of tRNA N(3)-methylcytidine methyltransferase METTL8, mitochondrial					370719	1.02907e+06													9.75864e+06	2.52669e+07	1.134e+07		161186		3.11872e+07	9.28076e+06	6.08086e+06	4.37572e+06	5.5075e+06	4.33782e+06	2.28056e+06	3.8291e+06	2.66707e+06	2.03295e+08	2.17681e+08	1.82903e+08	325262	459278	347308	8.6827e+06	8.01897e+06	2.17926e+07	394525		2.1605e+06
A2AUY4-2	A2AUY4-2;F6R4Y5;A2AUY4	BAZ2B_MOUSE	Baz2b	Isoform of A2AUY4, Isoform 2 of Bromodomain adjacent to zinc finger domain protein 2B		2.29487e+06		6.26499e+06	2.52326e+06		940711	2.22221e+06	2.58714e+06	4.12502e+06		5.50935e+06	1.50806e+06	1.60195e+06	1.68922e+06	900621	809244	778443				6.01654e+06	4.91064e+06	4.75198e+06	4.62009e+06	4.44044e+06	5.46875e+06	5.71583e+06	5.39162e+06	5.50398e+06	3.87495e+06	3.4822e+06	3.60342e+06			4.20934e+06	2.36498e+06	2.36495e+06	3.28267e+06	3.72942e+06	3.4822e+06	3.73161e+06	2.53845e+06	2.03674e+06	1.86099e+06
A2AV25	A2AV25	FBCD1_MOUSE	Fibcd1	Fibrinogen C domain-containing protein 1	9.71719e+06	6.79096e+06	5.88672e+06				1.26892e+06	1.32938e+06	1.02113e+06	5.11225e+06	6.36465e+06	4.79621e+06	319575	295655	405994	1.12602e+06	1.54602e+06	1.95566e+06	1.84508e+06	3.24847e+06	2.00465e+06																2.83997e+06						715960
A2AVJ7	A2AVJ7;Q99PL5	A2AVJ7_MOUSE	Rrbp1	Isoform of Q99PL5, Ribosome binding protein 1											747405																										1.05504e+06		2.2842e+06			605597	321014
A2AVZ9	A2AVZ9-2;A2AVZ9	S43A3_MOUSE	Slc43a3	Equilibrative nucleobase transporter 1																											2.99905e+06			3.59553e+06							192182		422875					804302	1.04732e+06
A2AWA9	A2AWA7;A2AWA9-2;A2AWA9	RBGP1_MOUSE	Rabgap1	Rab GTPase-activating protein 1	5.18771e+06							1.18639e+06	865929	1.42926e+07	2.37873e+07	1.96314e+07	454170	433816	437316	218343	473127	1.26309e+06	1.06184e+07	7.0467e+06	9.86913e+06													5.86988e+06	6.05682e+06	5.54661e+06		1.28762e+06	1.67317e+06
A2AWI7	A2AWI7;A2AWI9;Q8R3V5-1;Q8R3V5-3;Q8R3V5	A2AWI7_MOUSE	Sh3glb2	Isoform of Q8R3V5, SH3-domain GRB2-like endophilin B2	8.22078e+06	5.44613e+06		4.65997e+06	5.321e+06		4.34923e+06	5.12284e+06	4.97275e+06	7.17866e+06	8.02316e+06	6.23897e+06	8.29913e+06	8.75265e+06	8.52425e+06	2.84311e+06	3.88957e+06	4.11226e+06	1.12268e+08	1.43061e+08	1.34638e+08				1.44352e+06		1.37838e+06		2.85328e+06					1.0956e+07	8.01009e+06	9.63958e+06	441305	1.09263e+06	237288	2.13064e+06	2.49918e+06	2.10932e+06	5.43869e+06	657369	751954
A2AWL7	H7BX50;A2AWL7-3;E9QLG3;A2AWL7	MGAP_MOUSE	Mga	MAX gene-associated protein	2.48188e+06	2.63522e+06	2.61668e+06	2.45579e+06	3.61662e+06	3.20846e+06	2.35388e+06	3.01292e+06	2.54991e+06	2.17195e+06	2.49939e+06	3.10594e+06	3.50002e+06	3.21683e+06	3.59297e+06	2.84418e+06	2.38157e+06	3.07739e+06	4.2825e+06	2.78021e+07		3.89628e+06	3.56186e+06	3.05621e+06	6.02231e+06	6.9895e+06	6.25214e+06	6.70485e+06	5.77722e+06	5.8003e+06	3.05099e+06	2.30257e+06	3.80588e+06				2.86844e+06	3.06363e+06	2.15542e+06	4.29494e+06	5.15139e+06	4.01212e+06	3.63355e+06	2.9675e+06	3.25806e+06
A2AWP8;A2AWP8-2;A2AWP8-3;A2AWP8-4	A2AWP8-2;A2AWP8-3;A2AWP8-4;A2AWP8-5;A2AWP6;F6S3V7;A2AWP8	ARGAL_MOUSE	Arhgef10l	Rho guanine nucleotide exchange factor 10-like protein							794546	1.74079e+06	967052			998434				96272		1.15045e+06	2.66784e+06	2.67415e+06	1.02559e+06	970510	607114	1.13638e+06							1.87996e+06	1.99585e+06	1.18292e+06		945410	1.21513e+06	451584	643543	825280					460821	316938
A2AWR2;A2AWR3	A2AWR2;F6Z6G4;A2AWR3	A2AWR2_MOUSE;A2AWR3_MOUSE	Gpr155	Isoform of A2AWR3, G protein-coupled receptor 155										696354	740070	610412	89723.5	103077	169660	389565	354538	481539			679256																								132941
A2AWT3;A2AWT3-2	F6RCN9;Z4YN62;A2AWT3-2;A2AWT3	AT7L3_MOUSE	Atxn7l3	Ataxin-7-like protein 3		680107	1.22227e+06			2.65411e+06	3.97788e+06	3.20285e+06	3.15549e+06	2.37454e+06	1.81425e+06	2.04263e+06	4.86279e+06	4.00454e+06	3.555e+06	2.64442e+06	2.40379e+06	1.64413e+06			944913				1.7476e+06	1.77219e+06	1.02752e+06			949793							1.09979e+06	1.14694e+06	839712	2.06818e+06	1.97893e+06	1.90333e+06	4.48463e+06	1.13906e+06	1.68381e+06
A2AWT5;A2AWT6;A2AWT7	A2AWT5;A2AWT6;A2AWT7	A2AWT5_MOUSE;A2AWT6_MOUSE;A2AWT7_MOUSE	Ubtf	Isoform of P25976, Upstream binding transcription factor, RNA polymerase I		2.4095e+06	3.11391e+06				1.6493e+06	1.62e+06	1.05839e+06	2.32893e+06	2.17668e+06		1.63106e+06	1.63166e+06	495089	5.37479e+06	5.24006e+06	3.60246e+06	821272			1.62809e+06	2.01908e+06	4.20021e+06	2.73104e+06	2.27494e+06	2.66564e+06	2.20786e+06	2.31229e+06	3.6789e+06	4.0128e+06	3.96647e+06	1.23246e+06				1.16961e+06	1.55654e+06	1.47116e+06	2.46496e+06	1.07975e+06	2.35029e+06	2.12787e+06	3.47006e+06	4.52226e+06
A2AX52	A2AX52	CO6A4_MOUSE	Col6a4	Collagen alpha-4(VI) chain																						1.23215e+06	2.15892e+06	1.67119e+06		1.63789e+06											265255	307810	380896		4.60763e+06
A2BDX3	A2BDX3	MOCS3_MOUSE	Mocs3	Adenylyltransferase and sulfurtransferase MOCS3							4.08385e+07	3.67608e+07	3.97788e+07	3.07572e+07	2.87262e+07	1.73515e+07	4.69393e+07	2.21814e+07	6.33357e+07	3.2499e+07	2.74464e+07	2.89655e+07	4.67498e+07	6.23134e+07	2.46029e+07			3.29612e+07				2.20671e+07	5.20899e+07		2.45561e+07	5.11562e+07		1.96149e+07	2.81445e+07	2.75504e+07	1.22277e+07	2.70194e+07	3.62062e+06	3.71196e+07	4.89894e+07	1.91381e+07	5.881e+06	7.0668e+06	3.1258e+06
A2BE23	A2BE23;K7N769	A2BE23_MOUSE	Gm14305	Isoform of A2ART4, Novel KRAB box and zinc finger, C2H2 type domain containing protein																																								347698		281444		328283	175612
A2BE28;A2BE28-2	A2BE28-2;A2BE28	LAS1L_MOUSE	Las1l	Ribosomal biogenesis protein LAS1L	1.20174e+07	1.24414e+07	1.31732e+07	1.85855e+07	2.01107e+07	2.54828e+07	9.27278e+06	9.55156e+06	1.02849e+07	1.27114e+07	1.45006e+07	1.21241e+07	1.11043e+07	1.26157e+07	1.21213e+07	1.27314e+07	1.02133e+07	1.1772e+07	3.73199e+06	3.72015e+06	2.95546e+06	1.81383e+07	1.64614e+07	1.42291e+07	1.98415e+07	2.37619e+07	2.29701e+07	1.57014e+07	1.87397e+07	1.288e+07	1.08681e+07	8.89479e+06	9.98386e+06	3.38408e+06			6.32036e+06	4.79327e+06	6.28121e+06	2.38728e+07	2.20422e+07	1.81734e+07	1.8105e+07	1.54155e+07	1.38734e+07
A2BEE9;Q52KF7	Q52KF7;A2BEE9	A2BEE9_MOUSE;Q52KF7_MOUSE	Dlg3	Isoform of P70175, Discs large MAGUK scaffold protein 3										4.48063e+07	6.21783e+07	5.74833e+07								1.90007e+07																							830830
A2BFF5;A2BFF9;Q3TPJ8	Q3TPJ8;A2BFF5;A2BFF9	A2BFF5_MOUSE;A2BFF9_MOUSE;Q3TPJ8_MOUSE	Dync1i2	Isoform of O88487, Dynein cytoplasmic 1 intermediate chain 2	4.05988e+06	4.235e+06	3.89423e+06	4.24e+06	4.78896e+06	5.04418e+06	4.16737e+06	5.5007e+06	5.12928e+06	8.42963e+06	1.01844e+07	1.2502e+07	847466	1.10523e+06	577116	2.06255e+06	2.94198e+06	2.32912e+06	1.214e+07	1.23591e+07	1.09415e+07																						883207
A2BFG8	A2BFG8	A2BFG8_MOUSE	Zfp971	Zinc finger protein 971																										300592	271076										104620			24878.6		19308.6		87203.8
A2BG91	A2ARL5;E9QA51;A2ARW1;A2ARX1;F7CEW8;A0A087WRL6;A2BE23;A2BFG5;A2ART4;A2ART0;A2ARW8;A2AW67;A2BG91	A2BG91_MOUSE	Gm14295	Novel KRAB box and zinc finger, C2H2 type domain containing protein													932675	1.29121e+06	1.13292e+06							979573	990682	1.04174e+06	1.9129e+06	1.55947e+06	1.48329e+06	2.28278e+06	2.25546e+06	1.3178e+06							615715	498051	503013	4.68599e+06	5.19654e+06	4.17004e+06	1.50251e+06	2.23683e+06	2.03055e+06
A2BH40	E9QAQ7;A2BH40-2;A2BH40-3;A2BH40-4;A2BH40	ARI1A_MOUSE	Arid1a	AT-rich interactive domain-containing protein 1A	3.71397e+07	4.6921e+07	4.71419e+07	7.20754e+07	6.59588e+07	6.89878e+07	4.04853e+07	4.29675e+07	4.34342e+07	6.04282e+07	5.59737e+07	5.94243e+07	5.96256e+07	7.10595e+07	5.86012e+07	5.72693e+07	4.98486e+07	4.17254e+07	8.94685e+06	1.68334e+07	9.47291e+06	4.48532e+07	4.45167e+07	4.27496e+07	6.85819e+07	7.1974e+07	7.18538e+07	5.47132e+07	5.42998e+07	6.31237e+07	3.79463e+07	3.29139e+07	3.4301e+07	3.16439e+07		6.48294e+06	5.01248e+07	4.96377e+07	5.23e+07	7.34774e+07	7.78381e+07	6.93649e+07	9.69257e+07	3.44885e+07	4.24136e+07
A2BI12	A2BI12	A2BI12_MOUSE	Psip1	Isoform of Q99JF8, PC4 and SFRS1 interacting protein 1	1.11372e+07	1.19707e+07	1.27962e+07	1.8306e+07	1.73745e+07	1.38025e+07	7.10545e+06	8.32144e+06	6.40385e+06	4.44354e+07	4.11833e+07	4.99115e+07	1.05371e+07	9.1556e+06	7.47868e+06	9.05951e+06	1.01751e+07	7.93701e+06		8.97417e+06																	2.55145e+06	3.45059e+06	1.94422e+06	5.76222e+06	5.73775e+06	6.20807e+06	7.27498e+07	620437	732726
A2BI37;G5E8W8	B1AXE7;G5E8W8;A2BI37	A2BI37_MOUSE;G5E8W8_MOUSE	Zfp185	Isoform of Q62394, Zinc finger protein 185	6.55815e+06	2.11724e+06					605793	663852	458936	2.9278e+06	3.23428e+06	3.07634e+06										2.48545e+06	1.54739e+06	1.76031e+06	1.10912e+06				1.07942e+06		4.46966e+06	4.9127e+06	3.62131e+06	3.29117e+06	1.62179e+06	1.21063e+06	1.99574e+06	743405
A2CG49	F6QYT9;A2CG49-2;A2CG49-4;A2CG49-6;A2CG49-7;D3Z4R2;D3Z532;D3Z534;D3Z535;A2CG49	KALRN_MOUSE	Kalrn	Kalirin	4.52135e+07	3.73473e+07	3.12278e+07				3.65508e+07	3.6292e+07	2.91963e+07	2.54856e+07	3.04191e+07	2.96509e+07	1.33971e+06	1.45054e+06	1.79626e+06	1.08737e+07	1.42391e+07	1.47705e+07	9.53696e+06	1.02891e+07	1.6471e+07																		2.43637e+06	2.05253e+07	2.76417e+07		1.15767e+06
A2CG49-5	A2CG49-5;A2CG49-8;A2CG49-9;A2CG49-10	KALRN_MOUSE	Kalrn	Isoform of A2CG49, Isoform 5 of Kalirin	6.89337e+06	6.77679e+06	3.78696e+06				8.43254e+06	9.59412e+06	5.39018e+06	7.99442e+06	1.03449e+07	8.02196e+06	174124			4.53502e+06	4.74399e+06	6.23512e+06	4.31493e+06	4.81204e+06	2.0902e+06
A2CG63;A2CG63-2	A2CG63-2;A2CG63	ARI4B_MOUSE	Arid4b	AT-rich interactive domain-containing protein 4B	5.63425e+06	4.51012e+06	4.13464e+06	4.04204e+06	8.3052e+06	8.51743e+06	3.70426e+06	3.11168e+06	3.11789e+06	3.76587e+06	3.19693e+06	3.87546e+06	5.05225e+06	4.5436e+06	5.00108e+06	4.63176e+06	3.78763e+06	3.14186e+06	2.32371e+06			2.30609e+06	2.57307e+06	2.46336e+06	7.2804e+06	6.57198e+06	6.41294e+06	4.91637e+06	6.03561e+06	5.63746e+06	3.87703e+06	4.55703e+06	2.85383e+06				2.28141e+06	2.21364e+06	2.3396e+06	4.26345e+06	6.35457e+06	4.85632e+06	4.77014e+06	3.71817e+06	3.67075e+06
A2RSJ4	Q8C318;A2RSJ4	BLT3B_MOUSE	Bltp3b	Bridge-like lipid transfer protein family member 3B	3.92173e+06	3.10755e+06	2.17056e+06				2.34236e+06	2.14318e+06	2.06007e+06	6.06496e+06	6.44697e+06	5.57884e+06	508131	815023	730370	969389	1.12597e+06	1.07685e+06	5.01024e+06	1.06918e+07	6.62652e+06	1.60989e+06	836481	1.19099e+06							5.11724e+06	2.91646e+06	5.05619e+06	3.25234e+06	2.66516e+06	3.00129e+06	1.23039e+06	1.57622e+06	951821	2.04915e+06	1.47291e+06	1.35827e+06		424341	706312
A2RSQ0	A2RSQ0	DEN5B_MOUSE	Dennd5b	DENN domain-containing protein 5B					2.80136e+06		571093		330175										1.4971e+06	1.03151e+06	389388	1.56744e+06			1.954e+06	2.22557e+06	2.00496e+06	2.39059e+06	2.06611e+06	1.22462e+06							155315							88030.9
A2RSX7	A2RSX7	TYW5_MOUSE	Tyw5	tRNA wybutosine-synthesizing protein 5																			1.35756e+06	4.18345e+06	2.03388e+06														2.16999e+06	1.88593e+06				871160
A2RSY1;A2RSY1-2	A2RSY1-2;A2RSY1-3;A2RSY1	KANL3_MOUSE	Kansl3	KAT8 regulatory NSL complex subunit 3		1.56916e+06					1.22548e+06	964812	969307	2.21691e+06	1.60931e+06	1.86383e+06	1.15683e+06	1.20317e+06	1.06039e+06	1.91697e+06	1.79432e+06	1.32002e+06				4.61449e+06	5.26513e+06	4.40115e+06	5.50807e+06	5.13482e+06	3.66239e+06	3.82795e+06	4.58992e+06	4.52475e+06	2.97859e+06	4.0593e+06	3.79141e+06				1.9777e+06	1.70126e+06	2.39857e+06	3.82974e+06	4.12062e+06	4.28492e+06	2.89579e+06	2.89304e+06	2.93737e+06
A2RSY6	A0A0R4J0U8;A2RSY6-2;A2RSY6-3;A0A087WQ23;A2RSY6	TRM1L_MOUSE	Trmt1l	TRMT1-like protein	2.62638e+06	3.41917e+06	5.37747e+06	9.77421e+06	5.81783e+06	6.66322e+06	2.36452e+06	3.42851e+06	2.69305e+06	4.96386e+06	6.7737e+06	4.68887e+06	949662	1.60889e+06	1.59892e+06	3.5368e+06	3.66026e+06	3.25192e+06		1.95536e+06	1.40606e+06	5.68505e+06	6.07205e+06	4.89817e+06	2.95051e+06	2.34166e+06	2.94409e+06	2.22873e+06	2.28873e+06	3.4551e+06	6.82854e+06	6.41784e+06	6.71499e+06				5.39234e+06	5.43202e+06	5.25637e+06	1.19573e+07	5.61086e+06	1.07114e+07	2.77409e+06	6.14408e+06	5.17439e+06
A2RT62	A0A494B9I8;A2RT62	FXL16_MOUSE	Fbxl16	F-box/LRR-repeat protein 16	5.47975e+06	3.62838e+06	3.72201e+06				6.3678e+06	4.93217e+06	5.14907e+06	1.00405e+07	1.27484e+07	9.50073e+06	550769	703083	389934	1.16182e+06	1.26029e+06	1.56147e+06	1.74057e+07	2.15071e+07	3.37548e+07																						558890
A2RT81	A2RT81	A2RT81_MOUSE	Rnf39	Ring finger protein 39																																					439646	887411	868756
A2RTL5	S4R1M5;S4R265;S4R2L4;A2RTL5	RSRC2_MOUSE	Rsrc2	Arginine/serine-rich coiled-coil protein 2	4.60059e+06	7.24921e+06	4.91206e+06		4.17646e+06	3.00681e+06	8.72863e+06	7.03358e+06	5.69845e+06	5.77436e+06	5.20193e+06	5.88643e+06				2.76145e+06	2.93089e+06	3.61764e+06				4.4882e+06	6.01353e+06	7.87312e+06							4.06118e+06	3.52008e+06	3.37367e+06				3.63782e+06	4.9003e+06	4.69536e+06	3.24267e+06	2.21516e+06	2.37779e+06	1.66126e+06	684406	535761
A2TJV2	A2TJV2	PALM3_MOUSE	Palm3	Paralemmin-3										1.28314e+06	1.248e+06	1.15824e+06			76777.9	525871	1.25097e+06	440467	575027	1.6045e+06	1.33701e+06										4.40512e+06	3.6785e+06	4.01909e+06		1.16884e+06	1.95471e+06
A3KFM7;A3KFM7-2	A3KFM7-2;A3KFM7	CHD6_MOUSE	Chd6	Chromodomain-helicase-DNA-binding protein 6		3.32398e+06	5.26283e+06	1.04998e+07	7.29936e+06	1.11614e+07	3.92612e+06	3.07134e+06	3.40779e+06	4.85104e+06	5.6456e+06	4.37733e+06	5.20022e+06	5.5055e+06	5.88969e+06	4.07844e+06	3.6468e+06	4.01492e+06				2.89125e+06	2.961e+06	2.63353e+06		5.37767e+06	8.0912e+06		3.75101e+06	3.59036e+06			3.9095e+06				1.16486e+06	1.10466e+06	1.50306e+06	1.70181e+06	892179	1.23961e+06	7.55084e+06	1.19989e+06	1.0591e+06
A3KFX0	A3KFX0	5NT1A_MOUSE	Nt5c1a	Cytosolic 5'-nucleotidase 1A														90005.7					2.9295e+06		3.51209e+06
A3KG57	A3KG57	A3KG57_MOUSE	Srsf12	Isoform of Q8C8K3, Serine and arginine-rich splicing factor 12 (Fragment)				4.30635e+06	6.1042e+06	7.55285e+06	3.81305e+06	5.4289e+06	6.33562e+06	3.59288e+06	3.69117e+06	2.86813e+06	2.2582e+06	1.84113e+06	1.81203e+06	7.18037e+06	6.29096e+06	4.17631e+06		1.85299e+06	1.89884e+06																						7.80475e+06
A3KGB4	A3KGB4	TBC8B_MOUSE	Tbc1d8b	TBC1 domain family member 8B																			1.45148e+06
A3KGE4;G3X9Q7;Q8R357	Q8R357;A3KGE4;G3X9Q7	A3KGE4_MOUSE;G3X9Q7_MOUSE;Q8R357_MOUSE	Olfm1	Isoform of O88998, Olfactomedin 1										1.40654e+07	1.70266e+07	1.2668e+07								7.1206e+06																							1.09008e+06
A3KGF9	A0A8Q0K7A4;A3KGF9	CCD9B_MOUSE	Ccdc9b	Coiled-coil domain-containing protein 9B							387577		254166				256281	334185	265935	279375	316657	348761																										168326	175223
A3KGS3	A0A2I3BPN8;A0A0A0MQD7;A3KGS3-2;A3KGS3	RGPA2_MOUSE	Ralgapa2	Ral GTPase-activating protein subunit alpha-2							1.62879e+06	1.14236e+06	1.25865e+06	1.26953e+06	1.17565e+06	1.28622e+06				973961	471536	408779	1.52842e+06				494204	512197							941625		641491		1.2775e+06	1.71105e+06	623226	886574	747795					269424	393480
A3KGU9;E9Q447	E9Q447;A3KGU9	A3KGU9_MOUSE;E9Q447_MOUSE	Sptan1	Isoform of P16546, Spectrin alpha, non-erythrocytic 1	2.06982e+08	2.15677e+08	2.99511e+08	2.78924e+08	3.58438e+08	3.5739e+08	2.01076e+08	1.1693e+08	1.11996e+08	1.05136e+08	1.20729e+08	1.027e+08	1.45179e+06	1.15611e+06	1.93723e+06	6.46132e+07	8.61076e+07	9.28494e+07	7.05291e+07	3.87141e+07	3.30793e+07		1.03476e+06	1.71034e+06	1.75125e+06		1.49792e+06	2.89779e+06	2.40706e+06	2.1575e+06	1.03834e+07	1.05708e+07	8.44626e+06	3.50492e+06	2.78505e+06	2.90482e+06	1.09212e+07	1.07222e+07	9.33152e+06				1.14881e+06
A3KGV1;A3KGV1-2;A3KGV1-3;A3KGV1-4	V9GXZ0;A3KGV1-6;A3KGV1-7;A3KGV1-2;A3KGV1-3;A3KGV1-4;A3KGV1-5;A3KGV9;A3KGW0;A3KGV1	ODFP2_MOUSE	Odf2	Outer dense fiber protein 2	879760	875481	859725	679016	991931	1.30124e+06	910202	1.12439e+06	793180	1.88441e+06	1.7762e+06	2.46965e+06	144208	362054	534830	1.47642e+06	1.49069e+06	1.45438e+06	4.73632e+06			939233	1.05363e+06	728672	397966	465294	408109		430640	406870	2.21552e+06	1.67368e+06	1.54776e+06				808819	1.12688e+06	1.74708e+06	337292			383396	304236	329162
A3KMF4;B1AVP1;E9Q921	E9Q921;B1AVP1;A3KMF4	A3KMF4_MOUSE;B1AVP1_MOUSE;E9Q921_MOUSE	Aff1	Isoform of O88573, AF4/FMR2 family, member 1																																								187551					234010
A3KMN5	A3KMN5-2;A3KMN5	LARGN_MOUSE	Prr16	Protein Largen																																					686706	1.19067e+06	564341
A3KMP2	D6RH59;A3KMP2	TTC38_MOUSE	Ttc38	Tetratricopeptide repeat protein 38										4.24715e+07		5.1381e+07							7.42746e+06	1.21932e+07	9.58074e+06				7.90372e+06	9.36423e+06	6.81726e+06		3.47657e+06					6.15582e+07	4.97359e+07	5.08207e+07				4.11442e+07	2.80365e+07	2.3972e+07		1.76876e+06	1.38557e+06
A3QM89;Q7M6W1	A3QM89;Q7M6W1	A3QM89_MOUSE;Q7M6W1_MOUSE	Rtn1	Isoform of Q8K0T0, Reticulon (Fragment)									295221				3.5625e+06	3.26938e+06	2.77724e+06	1.18959e+07	2.01462e+07	2.09581e+07	1.06417e+08	7.28972e+06	4.29933e+07																						1.05966e+06
A4FUP9	A4FUP9	GL1D1_MOUSE	Glt1d1	Glycosyltransferase 1 domain-containing protein 1																			2.01431e+06		1.69511e+06													696980	556719	596248
A4GZ26;D3Z5I6;E9QAD8	E9QAD8;A4GZ26;D3Z5I6	A4GZ26_MOUSE;D3Z5I6_MOUSE;E9QAD8_MOUSE	Iqsec2	Isoform of Q5DU25, ARF6 guanine nucleotide exchange factor IQArfGEF	902637	1.04334e+06					5.59977e+06	6.58492e+06	4.69343e+06	950131	1.37802e+06					1.78966e+06	2.59313e+06	4.15256e+06	1.88563e+06
A4Q9E8	A4Q9E8-2;A4Q9E8	TTLL6_MOUSE	Ttll6	Tubulin polyglutamylase TTLL6				9.73594e+06	3.76459e+06							3.05325e+06							1.39003e+06							968135	1.05926e+06	1.76395e+06	2.3235e+06	1.868e+06										1.06884e+06				1.04802e+06	652104
A4Q9F0	A4Q9F0-2;E9PWB8;E9Q6C6;A0A0G2LB90;A4Q9F0	TTLL7_MOUSE	Ttll7	Tubulin polyglutamylase TTLL7							1.28304e+06	1.20915e+06	1.43378e+06	2.1562e+06	2.54133e+06	2.19831e+06			692364	660112	603337	802151	547899		490553
A4Q9F4;A4Q9F4-2	A4Q9F4-2;A4Q9F4-3;E0CZ80;A4Q9F4	TTL11_MOUSE	Ttll11	Tubulin polyglutamylase TTLL11	203085	213058					1.89818e+06	1.86946e+06	1.30699e+06			750573	1.5009e+06	1.47283e+06	1.81828e+06	791218	682970	751552	303446					775835														831346	733549
A6H584	A0A140T8T7;A0A140T8W1;A6H584	CO6A5_MOUSE	Col6a5	Collagen alpha-5(VI) chain													552446	151068	296793								440434	352950	4.75751e+06	6.41743e+06	2.98687e+06	2.31536e+06	2.58446e+06	2.62329e+06							1.09762e+06	1.66391e+06	1.22952e+06						68734.9
A6H5X4;A6H5X4-3	A6H5X4-2;A6H5X4-3;A6H5X4	PHF11_MOUSE	Phf11	PHD finger protein 11														149439								1.80873e+06	1.89195e+06	1.48528e+06	1.85051e+06	2.19027e+06	2.84895e+06	2.96216e+06	2.71839e+06	1.92167e+06	1.69429e+06						566041	504110	1.2236e+06	2.96081e+06	3.6701e+06	2.35164e+06		1.59719e+06	1.24496e+06
A6H5Y3	A6H5Y3	METH_MOUSE	Mtr	Methionine synthase																			1.38319e+06	1.73014e+06	2.56374e+06															1.09899e+06
A6H5Z3	A6H5Z3-2;A6H5Z3	EXC6B_MOUSE	Exoc6b	Exocyst complex component 6B	2.53042e+07	1.72092e+07	1.4521e+07	9.43142e+06	6.52969e+06	7.37627e+06	1.97986e+07	1.8905e+07	1.75212e+07	2.35126e+07	3.06681e+07	2.95264e+07	579209	1.65742e+06	1.10869e+06	7.23558e+06	8.59144e+06	8.0298e+06	8.01452e+06	1.11823e+07	8.07537e+06	3.06109e+06	1.32239e+06	2.63468e+06							5.85628e+06	4.87535e+06	5.72623e+06	2.94069e+06		1.16348e+06	2.08474e+06	1.6886e+06	2.76179e+06	5.58842e+06		2.0767e+06		1.4141e+06	346933
A6H603	A0A2I3BR96;E0CX99;A6H603	NWD1_MOUSE	Nwd1	NACHT domain- and WD repeat-containing protein 1											443698
A6H611	A0A286YDC5;A6H611	MIPEP_MOUSE	Mipep	Mitochondrial intermediate peptidase																			3.49252e+06	4.35895e+06	3.69394e+06													5.05981e+06	5.73505e+06	5.2488e+06									326449
A6H619	F6WXS6;F7ANA1;A6H619-2;A6H619	PHRF1_MOUSE	Phrf1	PHD and RING finger domain-containing protein 1	5.156e+06	5.56306e+06	5.09984e+06	2.42245e+06	4.15816e+06	5.00431e+06	5.17617e+06	5.17753e+06	5.90453e+06	3.24352e+06	2.87382e+06	3.36592e+06	5.61272e+06	4.80298e+06	6.25352e+06	5.36138e+06	5.09436e+06	4.62045e+06		371433	856477	7.80619e+06	7.83701e+06	8.84084e+06	7.06981e+06	7.25114e+06	7.00272e+06	9.46696e+06	1.03108e+07	9.82005e+06	8.7485e+06	7.13607e+06	8.60354e+06				8.15136e+06	7.58534e+06	9.29191e+06	6.20853e+06	6.51111e+06	4.95422e+06	6.63765e+06	5.01627e+06	4.43596e+06
A6H630	D6RG65;A6H630-2;A6H630-3;A6H630-4;A6H630	ARMT1_MOUSE	Armt1	Damage-control phosphatase ARMT1								2.65121e+07											7.33362e+06	9.79035e+06	1.06434e+07													3.04231e+06	2.66826e+06	3.84816e+06				655942		436692
A6H687	G5E8Q7;A6H687	SAC31_MOUSE	Sac3d1	SAC3 domain-containing protein 1							3.21056e+06	2.6862e+06		1.81557e+06	1.58215e+06	2.35342e+06	3.23254e+06	3.41872e+06	3.04267e+06	1.24205e+06	819011	1.2479e+06				1.82519e+06	1.25177e+06														1.21646e+06	1.13589e+06	659363	1.14581e+06			945868	1.56754e+06	1.1931e+06
A6H690	A0A0G2JE43;A0A0G2JEV3;A6H690	IQCAL_MOUSE	Iqca1l	IQ and AAA domain-containing protein 1-like																									1.42726e+06	1.25798e+06	1.54558e+06				463293
A6H6A9	A6H6A9-2;A6H6A9	RBG1L_MOUSE	Rabgap1l	Rab GTPase-activating protein 1-like								258582		346465	504181	450757	195730		305911	226062		244647	1.11567e+06	6.58608e+06	3.96715e+06	1.04744e+06	980358	824869					402100	299849				5.81862e+06	3.89275e+06	4.02257e+06				682592		364430		589167	632943
A6H6A9-3	A6H6A9-3	RBG1L_MOUSE	Rabgap1l	Isoform of A6H6A9, Isoform 3 of Rab GTPase-activating protein 1-like		1.69692e+06							926736				98571.4	155919	223173		340976	405300	5.78077e+06	6.80184e+06	8.47638e+06													3.95398e+06	5.66785e+06	6.03648e+06				690578		751762	108945
A6H6E2	A6H6E2	MMRN2_MOUSE	Mmrn2	Multimerin-2										3.12722e+06		4.24267e+06				2.43153e+06	838646	615098		2.73822e+06			430628		2.0135e+06	2.5706e+06	2.79699e+06	2.57218e+06	2.44284e+06	2.04806e+06	1.74937e+06	1.87026e+06		5.34409e+06	4.55009e+06	3.61979e+06	1.11926e+06	1.11014e+06	2.59527e+06	775789					833893
A6H6J2	Q9WUD0;G3X8Q9;A6H6J2	A6H6J2_MOUSE	Cyp2b13	Cytochrome P450												645800																												3.69429e+06	3.6869e+06	4.98023e+06			1.13485e+06
A6H6S0	A6H6S0	A6H6S0_MOUSE	Herc3	Hect domain and RLD 3		570780					2.60119e+06	2.10197e+06	2.77485e+06	3.07807e+06	3.77985e+06	1.27731e+06	416880	670044		2.12615e+06	1.65449e+06	1.94843e+06	5.1398e+06	1.91336e+06	3.90276e+06																126828		439753
A6H8H2;A6H8H2-2	E9Q449;A6H8H2-2;A6H8H2	DEN4C_MOUSE	Dennd4c	DENN domain-containing protein 4C																	1.46291e+06	130187	405962	1.99801e+06	1.0696e+06		112246							531295	1.73767e+06			6.71351e+06	6.23533e+06	5.60869e+06				217614	251739
A6H8H5	A6H8H5	KCNB2_MOUSE	Kcnb2	Potassium voltage-gated channel subfamily B member 2										2.53875e+06	2.79447e+06	2.70212e+06	173009	246820	446101	696617	570100	668545	1.00656e+06		510136
A6PWY4	A6PWY4-3;A6PWY4	WDR76_MOUSE	Wdr76	WD repeat-containing protein 76									237003				277874	176259	404114		308438	452064				1.68919e+06	1.21833e+06	912558			705502		660746								984341	726211	950592	812121	1.32782e+06	1.74211e+06		899508	1.03823e+06
A6X8Z5	A6X8Z5	RHG31_MOUSE	Arhgap31	Rho GTPase-activating protein 31			4.29126e+06											101870																														338763	530101
A6X919	A6X919-2;A6X919-3;A6X919	D19L1_MOUSE	Dpy19l1	Probable C-mannosyltransferase DPY19L1							1.24667e+06	1.32804e+06	683872	1.02772e+06	1.28702e+06	1.28125e+06	1.60154e+06	1.72185e+06	1.90574e+06	3.79067e+06	4.27451e+06	4.49062e+06	2.19176e+06		1.19229e+06																	414663					1.12317e+06	678636	389963
A6X935	E9Q5L2;E9PVD2;A0A2K6EDJ7;A6X935-2;A6X935	ITIH4_MOUSE	Itih4	Inter alpha-trypsin inhibitor, heavy chain 4																			4.54371e+06	2.38284e+06	4.60348e+06				4.62618e+06	1.05376e+07	3.35317e+06	4.06424e+06	2.34788e+06	4.53035e+06				1.52959e+07	1.86256e+07	1.21701e+07	4.92062e+06	5.33064e+06	8.73603e+06	4.73785e+06	2.5054e+06	1.97082e+06		1.92143e+06	1.52899e+06
A6ZI47	A6ZI47	A6ZI47_MOUSE	Aldoart2	Fructose-bisphosphate aldolase		2.16901e+06					3.71877e+06	3.0321e+06		566516	293536	413497	1.35485e+06	1.30712e+06	1.54051e+06				3.22067e+07	2.31597e+06	9.23376e+06													9.56262e+06	7.58908e+06	4.44145e+06				701855			133435	2.65396e+06	3.09729e+06
A7E1Z5;D3Z7G8	A7E1Z5;D3Z7G8	A7E1Z5_MOUSE;D3Z7G8_MOUSE	Slc4a4	Isoform of O88343, Anion exchange protein										202968	550729	311606								3.42909e+06	693769				505613						1.08e+07	8.84285e+06	1.06815e+07	2.87092e+06	2.25136e+06	3.01133e+06
A7MCT6;A7MCT6-2	A7MCT6-2;H9KV13;A7MCT6	EKI2_MOUSE	Etnk2	Ethanolamine kinase 2																	367423						899813																	546271		824270
A7YQ68	A7YQ68	A7YQ68_MOUSE	Prickle2	Isoform of Q80Y24, Prickle planar cell polarity protein 2		767706					1.64842e+06	1.70895e+06	1.74692e+06	1.37062e+06		1.82917e+06									1.23404e+06
A8DUK4	E9Q223;P02088;A8DUK4	A8DUK4_MOUSE	Hbb-bs	Beta-globin	8.07907e+07	5.73136e+07	8.75263e+07	2.26156e+08	1.54705e+08	1.10448e+08	1.07175e+08	1.14034e+08	1.15986e+08	1.45403e+07	2.38844e+07	1.32438e+07	5.00105e+07	5.82742e+07	4.90272e+07	8.3646e+07	1.85844e+08	1.88027e+08	9.27942e+09	1.11723e+09	1.01634e+10	7.39289e+07	9.5574e+07	1.07628e+08	3.92031e+09	3.60267e+09	1.61475e+09	1.59572e+09	1.67512e+09	2.09712e+09	2.32127e+08	5.81813e+08	4.0373e+08	1.18185e+10	1.77105e+10	1.45075e+10	1.54552e+07	3.70258e+07	4.68557e+07	3.95521e+08	2.7963e+08	1.65986e+09	1.56215e+07	1.61581e+08	2.50807e+08
A8Y5H7;A8Y5H7-2;A8Y5H7-3	A8Y5H7-2;A8Y5H7-3;A8Y5H7	S14L1_MOUSE	Sec14l1	SEC14-like protein 1											1.25941e+06		310522	501448	677291	385158	509669		2.14041e+06		1.76998e+06			6.1608e+06
A9Z1V5	F7D0T1;A9Z1V5	VW5B1_MOUSE	Vwa5b1	von Willebrand factor A domain-containing protein 5B1					881401		1.5862e+06	1.21773e+06	1.61184e+06	851820	1.21016e+06	798513				800906	1.08487e+06	916036	1.0926e+06		412400
B0F2B4	B0F2B4	NLGN4_MOUSE	Nlgn4l	Neuroligin 4-like	1.18339e+07	6.05074e+06	4.51352e+06				5.62942e+06	5.70614e+06	3.72491e+06	8.32644e+06	1.15506e+07	1.22243e+07	604546	641603	818230	4.46099e+06	5.39514e+06	4.7775e+06	3.4544e+06	1.02007e+07	7.98094e+06												5.14033e+06										1.36872e+06
B0QZW1;F2Z488;G5E863;G5E8H1	B0QZW1;G5E863;G5E8H1;F2Z488	B0QZW1_MOUSE;F2Z488_MOUSE;G5E863_MOUSE;G5E8H1_MOUSE	Gria2;Gria3;Gria4	Isoform of Q9Z2W9, Glutamate receptor	8.45443e+06	7.11841e+06	4.0284e+06				6.24871e+06	6.36423e+06	5.82882e+06				620421	615345	798308	1.12362e+07	1.09251e+07	1.67117e+07	7.08088e+06
B0R031;Q8JZX5	Q8JZX5;B0R031	B0R031_MOUSE;Q8JZX5_MOUSE	Lrrc57	Isoform of Q9D1G5, Leucine rich repeat containing 57 (Fragment)	1.17956e+07	9.14594e+06	5.72876e+06				1.63284e+07	1.64579e+07	1.24753e+07	2.29345e+06	2.66815e+06	3.60641e+06		203191					4.01819e+06		9.84466e+06
B0V2N1-3;B0V2N1-4	B0V2N1-3;B0V2N1-4	PTPRS_MOUSE	Ptprs	Isoform of B0V2N1, Isoform 3 of Receptor-type tyrosine-protein phosphatase S	2.60718e+06	1.2418e+06	1.01683e+06				2.20371e+06	2.28519e+06	2.61871e+06	1.47931e+06	1.38011e+06	586431				3.24836e+06	3.1746e+06	4.76504e+06	3.49201e+06	728306	1.50075e+06
B0V2N1;B0V2N1-6	B0V2N1-2;B0V2N1-3;B0V2N1-4;B0V2N1-6;B0V2N1	PTPRS_MOUSE	Ptprs	Receptor-type tyrosine-protein phosphatase S	3.98026e+07	3.27672e+07	3.04301e+07	1.6388e+07	1.3575e+07	1.79844e+07	2.04029e+07	2.25198e+07	1.93056e+07	4.09396e+07	4.73804e+07	4.84647e+07	1.34328e+06	1.01875e+06	1.56371e+06	2.28037e+07	2.68563e+07	3.24111e+07	2.41819e+07	2.84009e+07	1.96014e+07										2.23747e+07	2.5072e+07	2.2029e+07	9.33086e+06	1.70884e+07	1.67091e+07	747137	1.16164e+06	2.20791e+06				1.83721e+06	6.37124e+06	3.74652e+06
B0V2W4	B0V2W3;B0V2W4	B0V2W4_MOUSE	Zfp952	Zinc finger protein 952													732801	873111	917251			882006																						464065			710020	321369	318992
B1APX2	B1APX2;Q3UE31	B1APX2_MOUSE	5031439G07Rik	Isoform of Q3UE31, RIKEN cDNA 5031439G07 gene	2.4319e+06	1.40686e+06	1.32015e+06				1.30536e+06	1.46319e+06	1.29757e+06	3.32716e+06	2.58091e+06	3.49367e+06	231684			357590	496643	582948	1.69096e+06	5.54406e+06	633217	220961							2.44933e+06								621122		217609				412438		464631
B1AQ77	B1AQ77;P08730-2;P08730;Q61414;Cont_P08730;Cont_Q61414	B1AQ77_MOUSE	Krt15	Isoform of Q61414, Keratin 15							466386			3.14188e+06		3.95932e+06									624652	1.57851e+07	1.51247e+07	2.3572e+07	1.20344e+06						1.9198e+07	1.50913e+07	1.51523e+07		3.0612e+06										129690
B1AQJ2	B1AQJ2	UBP36_MOUSE	Usp36	Ubiquitin carboxyl-terminal hydrolase 36		2.58607e+06						5.89834e+06	1.25353e+06	1.20968e+06	1.77565e+06	1.45338e+06	1.39103e+06	1.20829e+06	1.36635e+06	1.29777e+06	1.43398e+06	1.29956e+06				3.21846e+06	3.06019e+06	2.67437e+06	2.23385e+06	3.87022e+06	3.45269e+06	2.65933e+06	3.68568e+06	3.19066e+06	2.20138e+06		2.86305e+06				4.8134e+06	4.10998e+06	6.43168e+06	6.47286e+06	7.79965e+06	6.50273e+06	1.77239e+06	4.0538e+06	3.52774e+06
B1AQZ0	B1AQZ0	B1AQZ0_MOUSE	Septin8	Isoform of Q8CHH9, Septin 8	5.89392e+06	4.72925e+06	2.69154e+06		2.54773e+06	2.34617e+06	2.39415e+06	2.01116e+06	2.25484e+06	1.21266e+06	1.18032e+06					3.69669e+06	5.17018e+06	6.47508e+06	4.61919e+06	541602
B1AR09;B1AR10	B1AR09;B1AR10	B1AR09_MOUSE;B1AR10_MOUSE	Mllt6	Isoform of B1AR10, Myeloid/lymphoid or mixed-lineage leukemia; translocated to, 6		530098					1.2633e+06	638261	780400	1.92526e+06	1.07944e+06		1.32069e+06	1.42907e+06	1.0547e+06	453099	744905	378870				837573	1.40653e+06	1.47058e+06	1.56986e+06	926459	1.51467e+06	565533	1.08443e+06	1.34092e+06										974888		760462	1.90531e+06	652434	667115
B1AR13	Z4YKM2;B2RWE3;B1AR13	CISD3_MOUSE	Cisd3	CDGSH iron-sulfur domain-containing protein 3, mitochondrial	2.12635e+07	1.85715e+07	1.83287e+07	1.53809e+07	2.75836e+07	2.4346e+07	1.33345e+07	1.67193e+07	1.35225e+07	1.15433e+07	1.12828e+07	1.0973e+07	3.68835e+06	3.35969e+06	2.9807e+06	6.88651e+06	8.44064e+06	7.06884e+06	1.30589e+07	9.03621e+06	1.83464e+07	6.47147e+07	6.17645e+07	5.44227e+07	2.94947e+07	1.18235e+07	1.00089e+07	1.55262e+07	2.27128e+07	1.37297e+07	8.24896e+07	8.37133e+07	7.02e+07	5.05945e+07	4.76451e+07	4.97126e+07	2.42758e+07	2.4707e+07	1.45569e+07	1.61295e+06		2.99833e+06		7.04516e+06	9.03359e+06
B1AR17	E9Q614;F7C528;B1AR17	B1AR17_MOUSE	Chd3	DNA helicase	1.11515e+07	1.17789e+07	1.11686e+07		3.40322e+06	1.07703e+07	1.01878e+07	1.11483e+07	9.98382e+06	1.48671e+07	1.61524e+07	1.51347e+07	1.3593e+07	1.27731e+07	1.45523e+07	1.00527e+07	9.85658e+06	8.10675e+06	1.82545e+06	3.16428e+06	1.41167e+06	1.94422e+07	2.12586e+07	1.80701e+07	1.16245e+07	1.44694e+07	1.31373e+07	9.9602e+06	1.32761e+07	1.60381e+07	9.50144e+06	9.81698e+06	9.45928e+06				4.39032e+06	4.27303e+06	6.01069e+06	7.90091e+06	1.017e+07	8.80898e+06	2.5538e+07	4.70794e+06	3.83384e+06
B1AR34	B1AR34;P34927	B1AR34_MOUSE	Asgr1	Isoform of P34927, Asialoglycoprotein receptor 1
B1AR51	B1AR51	B1AR51_MOUSE	Dnah9	Dynein, axonemal, heavy chain 9	3.48819e+07	2.50287e+07	2.03062e+07				2.66114e+07	4.57795e+07	2.64877e+07	2.37481e+07	3.22202e+07	5.5017e+07	1.31172e+06	1.56575e+06	2.11736e+06	6.94742e+06	8.90896e+06	7.62381e+06		3.4864e+07	6.53727e+06						1.62661e+06										4.42912e+06	5.50098e+06	4.33062e+06	3.52939e+06		2.40745e+06	1.70919e+06
B1ART1;B1ART2	V9GX23;B1ART1;B1ART2	B1ART1_MOUSE;B1ART2_MOUSE	Vps13d	Isoform of B1ART2, Vacuolar protein sorting 13D	5.70392e+06	3.71281e+06	3.42997e+06		5.23264e+06	2.89492e+06	2.51075e+06	2.50298e+06	2.0782e+06	5.23748e+06	4.99084e+06	4.8393e+06	258758	221639	506617	1.01116e+06	959312	1.07888e+06	2.58757e+06	3.40667e+06	2.67272e+06	849817	633344	598628	4.59455e+06	4.6549e+06	4.67459e+06	5.52812e+06	7.19459e+06	5.16896e+06	1.8792e+06	1.83691e+06	4.44004e+06	2.85373e+06	2.36288e+06	3.11639e+06	1.63076e+06	1.7972e+06	1.42225e+06	1.4043e+06					304855
B1ARW8	B1ARW8	CA122_MOUSE		Uncharacterized protein C1orf122 homolog											2.83153e+06								1.89723e+06
B1AS29	B1AS29	GRIK3_MOUSE	Grik3	Glutamate receptor ionotropic, kainate 3	4.8349e+06	3.70724e+06	3.71827e+06				4.57059e+06	4.36e+06	4.00975e+06	7.96287e+06	8.51639e+06	9.62451e+06	1.0075e+06	907965	1.4276e+06	6.22414e+06	7.11293e+06	9.2924e+06	6.18624e+06	4.05396e+06	4.55277e+06																			4.6351e+06			310222
B1ASA5;E9QA68	E9QA68;B1ASA5	B1ASA5_MOUSE;E9QA68_MOUSE	Zfp362	Zinc finger protein 362							2.33056e+06	1.79558e+06	2.23164e+06	2.5866e+06	4.8517e+06		4.4705e+06	3.43e+06	4.46072e+06	2.44975e+06	2.53814e+06	1.72273e+06				3.7347e+06	4.37749e+06	3.50639e+06	5.36537e+06	3.83785e+06	2.98482e+06	3.62639e+06	2.61759e+06	3.19566e+06	3.46352e+06	3.46683e+06					1.10475e+06	1.54695e+06	3.08645e+06	1.71935e+06	2.41721e+06	3.16227e+06	5.90263e+06	2.69306e+06	1.80297e+06
B1ASC8	B1ASC8	B1ASC8_MOUSE	Meaf6	Isoform of Q2VPQ9, Chromatin modification-related protein MEAF6 (Fragment)								641710	914951				2.79699e+06	2.9253e+06	2.35417e+06	1.53979e+06	1.80699e+06	1.27415e+06																									2.48792e+06
B1ASP2	B1ASP2	B1ASP2_MOUSE	Jak1	Isoform of P52332, Tyrosine-protein kinase							1.41457e+06	672459	785724									382733	1.0156e+06		1.27132e+06															993708
B1ASU0	B1ASU0;Q0VDP7;P59823	B1ASU0_MOUSE	Il1rapl1	Isoform of P59823, Interleukin-1 receptor accessory protein-like 1			1.10354e+07				6.57319e+06	6.51503e+06	4.98246e+06	2.5656e+06	2.51216e+06	8.57638e+06				5.87426e+06	7.23313e+06	9.11556e+06	5.44002e+06		1.48292e+06											1.57191e+07
B1AT03;Q3TJN5;Q3UC82;Q80ZH7	Q3TJN5;Q3UC82;B1AT03;Q80ZH7	B1AT03_MOUSE;Q3TJN5_MOUSE;Q3UC82_MOUSE;Q80ZH7_MOUSE	Lig3	Isoform of P97386, DNA ligase							4.38267e+06	1.9933e+06					772187			1.67847e+06	2.34321e+06					6.0492e+06	5.35697e+06	4.58548e+06			3.37208e+06			2.4437e+06	6.62642e+06						5.33646e+06	4.21522e+06	4.96903e+06					5.00882e+06	5.77892e+06
B1AUC0	B1AUB8;B1AUB9;B1AUC0;F7CDR2;Q02780-2;Q02780-3;Q02780-4;Q02780-5;Q02780-7;Q02780	B1AUC0_MOUSE	Nfia	Isoform of Q02780, Nuclear factor 1	1.63137e+07	1.64213e+07	2.09309e+07	1.98902e+07	1.8925e+07	1.70731e+07	1.60439e+07	1.56489e+07	1.16104e+07	5.88025e+06	1.02134e+07	6.25521e+06	7.1788e+06	1.13066e+07	8.25974e+06	8.37917e+06	9.00215e+06	7.20942e+06	2.81144e+06		3.94511e+06	5.28053e+07	5.70616e+07	4.48604e+07	3.10071e+07	3.11823e+07	3.56524e+07	3.23997e+07	3.0447e+07	3.2145e+07	1.6661e+07	1.30904e+07	1.57284e+07	6.24801e+06	2.13908e+06	6.29008e+06	2.06324e+07	2.31663e+07	2.22126e+07	3.17984e+07	3.96582e+07	2.899e+07	5.73648e+06	2.14328e+07	3.9656e+07
B1AUE5	B1AUE5	PEX10_MOUSE	Pex10	Peroxisome biogenesis factor 10											678462						352968	419237	365785			3.22385e+06						1.6781e+06			8.8622e+06			626274	1.38476e+06			892920
B1AUF1;B1AUF2	B1AUF1;B1AUF2	B1AUF1_MOUSE;B1AUF2_MOUSE	Ski	Isoform of Q60698, Ski oncogene	2.10548e+06	2.15881e+06	4.30421e+06	1.12982e+06		3.48855e+06	686400	640529		2.11627e+06	3.03148e+06	2.74619e+06	1.18276e+06	1.27701e+06	1.13987e+06	675192	705788	817519				698223	1.02004e+06	813331	1.75381e+06	1.98289e+06	2.64719e+06	1.72329e+06	1.3875e+06	2.22798e+06							4.10946e+06	4.19624e+06	2.49912e+06	3.78699e+06	5.38264e+06	4.10177e+06	2.42782e+06	1.35284e+06	2.35672e+06
B1AUH1;B1AUH1-2	B1AUH1-2;Q3V360;B1AUH1	PTPRU_MOUSE	Ptpru	Receptor-type tyrosine-protein phosphatase U	2.82224e+06	1.6551e+06	1.55965e+06		1.95013e+06	1.59156e+06	1.31163e+06	1.44012e+06	1.23514e+06	2.20317e+06	3.4765e+06	2.21948e+06				622403	653800	628433	596492		661187						339046
B1AUH5	B1AUH5	B1AUH5_MOUSE	Cask	Isoform of O70589, Calcium/calmodulin-dependent serine protein kinase (MAGUK family) (Fragment)							1.05106e+06	1.35758e+06	931603	1.81782e+06	2.20818e+06	2.74335e+06				672981	575351	907026	1.11094e+06		375083
B1AUN2	B1AUN3;Q3UKV0;B1AUN2	B1AUN2_MOUSE	Eif2b3	Eukaryotic translation initiation factor 2B, subunit 3				1.22456e+06			1.08566e+06	1.70307e+06	1.17145e+06	805807	1.37448e+06	1.40327e+06	210065	404212	575813			564489	3.8521e+06	5.96905e+06	3.9866e+06		323675	465861							1.08151e+06		1.3135e+06	3.4837e+06	2.2142e+06	2.55371e+06	298073	1.03246e+06	453009	1.5727e+06	1.08673e+06	1.41475e+06		911948	540914
B1AUR6;B1AUR6-2	G8JL47;B1AUR6-2;G3UXR9;B1AUR6	MMS22_MOUSE	Mms22l	Protein MMS22-like		1.75337e+06					6.22735e+06		3.03466e+06					1.97881e+06		4.7354e+06	2.74934e+06								2.59085e+06	3.25717e+06	1.96734e+06	4.41992e+06	4.03782e+06	3.68641e+06	3.44467e+06	2.9303e+06	2.11634e+06				358628							8.37257e+06
B1AV60	B1AV60;B9EJX2	B1AV60_MOUSE	Nhs	Isoform of B9EJX2, NHS actin remodeling regulator							1.67183e+06		2.81395e+06	2.37661e+06	3.34858e+06	2.56963e+06					1.43612e+06	2.15837e+06			958456			1.82474e+06							2.30644e+06	1.71354e+06	2.97286e+06			1.46838e+06
B1AVD1	B1AVD2;Q8BU59;B1AVD1	XPP2_MOUSE	Xpnpep2	Xaa-Pro aminopeptidase 2																318256							658927		402355						1.71554e+06	2.16941e+06	1.79171e+06	2.63858e+06	2.55589e+06	2.73094e+06
B1AVN9;B1AVP0	B1AVN9;F7D4H5;Q3UQ19;B1AVP0	B1AVN9_MOUSE;B1AVP0_MOUSE	Phactr2	Isoform of B1AVP0, Phosphatase and actin regulator							9.1091e+08	8.49128e+08	6.72769e+08	1.60348e+09		1.60937e+09	6.46215e+07	6.91827e+07	6.05815e+07	6.97048e+07	2.51257e+08	8.00676e+07	3.83351e+08	7.92138e+08	5.14918e+08													2.98935e+07	6.87483e+07	8.66309e+07					4.4586e+06			3.6641e+06	3.46181e+06
B1AVY7	E7FLY0;A0A1D5RMD4;B1AVY7	KI16B_MOUSE	Kif16b	Kinesin-like protein KIF16B							1.09886e+07	1.13092e+07	7.83887e+06	2.3108e+07	2.95204e+07	3.01977e+07	1.10016e+06	1.19993e+06	1.48055e+06		3.13619e+06		6.90281e+06	1.36349e+07	8.59766e+06	505731															798818			1.22548e+06		1.08812e+06	965434	227157	318128
B1AVZ0	B1AVZ0	UPP_MOUSE	Uprt	Uracil phosphoribosyltransferase homolog											301244		503890	656436	713218	556158	2.02458e+06	2.42509e+06	8.00614e+06	2.91076e+06	3.65991e+06	1.01549e+06	945842	516540	1.65225e+06	1.57053e+06	2.47814e+06	636636		1.17374e+06						1.80912e+06	873744			3.196e+06	3.07569e+06	2.17833e+06	2.30202e+06	1.42128e+06	1.39069e+06
B1AWC9	G3UWT3;B1AWC9	B1AWC9_MOUSE	Pde4b	Phosphodiesterase												2.1717e+06				688674	836217	986444	1.24124e+06
B1AWE0;Q6PFA2	B1AWE0;Q6PFA2	B1AWE0_MOUSE;Q6PFA2_MOUSE	Clta	Isoform of O08585, Clathrin light chain							1.52733e+06	920008	1.46081e+06	1.02575e+06						332607	637337	1.01284e+06	1.61889e+06				400791	845206							2.58673e+06	2.20259e+06	2.82988e+06				7.72955e+06	1.12077e+07	1.23276e+07	430090				104471	256728
B1AWL2	B1AWL4;B1AWL5;B1AWL2	ZN462_MOUSE	Znf462	Zinc finger protein 462		6.1395e+06	4.30972e+06	8.42764e+06	1.16867e+07	1.08922e+07	3.47689e+06	4.65547e+06	4.23995e+06	5.13614e+06	5.42266e+06	5.09219e+06	5.74946e+06	5.25028e+06	5.63337e+06	3.8304e+06	3.52086e+06	3.23518e+06				6.64761e+06	7.23612e+06	5.96336e+06	3.67467e+06	3.85203e+06	4.68469e+06	3.65487e+06	4.34885e+06	5.40411e+06			3.98973e+06					1.25878e+06	1.13248e+06				8.33196e+06		1.15095e+06
B1AWN6	A2APX8-2;A2APX8-3;A0A0J9YUW5;Q9WTU3-2;Q9WTU3-3;Q9WTU3-5;E9PW82;B1AYL0;A0A5H1ZRM8;F7D6J5;F7D6K4;A2ASI5-2;A2ASI5-3;F8VPQ7;G3X8T7;F6U329;Q62205;A2ASI5;A2APX8;Q9WTU3;B1AWN6;Q9ER60	SCN2A_MOUSE	Scn2a	Sodium channel protein type 2 subunit alpha	7.9327e+07	3.08536e+07	2.87197e+07	2.67309e+07	8.75602e+06	2.00575e+07	2.95026e+07	3.2477e+07	2.03471e+07	6.74862e+07	7.84627e+07	8.0147e+07	8.05739e+06	7.61948e+06	7.9053e+06	9.98244e+07	1.20518e+08	1.35499e+08	1.15296e+08	2.66202e+08	1.24818e+08																						1.0566e+07
B1AX39	B1AX39	ZCHC7_MOUSE	Zcchc7	Zinc finger CCHC domain-containing protein 7							743942			762744		1.56249e+06	962492	776304	731831	1.981e+06	1.82449e+06	1.6135e+06				6.87055e+06	8.12697e+06	7.72896e+06	2.55844e+06	2.64502e+06	2.77125e+06	2.67403e+06	3.13042e+06	2.2617e+06	2.42359e+06	2.03657e+06	1.96958e+06				3.67931e+06	4.05457e+06	3.82594e+06	5.49408e+06	7.72703e+06	5.45613e+06	1.80668e+06	3.45834e+06	3.36456e+06
B1AX58	A0A1C7CYV0;B1AX58;Q99K51	B1AX58_MOUSE	Pls3	Isoform of Q99K51, Plastin 3 (T-isoform)																			2.09989e+07	3.35954e+06	7.59627e+06
B1AXH1	A0A0G2JFH6;B1AXH1	NHSL2_MOUSE	Nhsl2	NHS-like protein 2	1.85659e+07	1.56025e+07	1.51087e+07	4.12904e+06	7.10683e+06	4.42888e+06	1.13556e+07	1.29335e+07	1.06531e+07	2.48471e+07	2.78377e+07	2.44906e+07	524504	566781	831643	3.19821e+06	3.67947e+06	5.27339e+06	3.75074e+06	1.14152e+07	3.69536e+06	2.07051e+06	2.65009e+06	1.97536e+06		513736	1.01131e+06		534360	4.51324e+06	5.55316e+06	5.05854e+06	5.46715e+06	2.90285e+06	2.33649e+06	2.54179e+06	858347	970222	1.36014e+06			6.31722e+06	466797	4.98226e+06
B1AXP6	B1AXP6	TOM5_MOUSE	Tomm5	Mitochondrial import receptor subunit TOM5 homolog	9.48436e+06	5.87746e+06	4.42227e+06				9.42525e+06	5.48969e+06	5.64436e+06	4.3788e+07	4.22512e+07	5.68573e+07	870554	977192	759175	2.08316e+07	2.35035e+07	2.606e+07	3.08676e+07	5.17644e+07	9.53945e+06				6.0272e+06	2.80425e+06	1.97391e+06				1.96919e+07	2.64276e+07	2.08166e+07	5.96414e+06	7.8202e+06	7.1981e+06	2.96501e+06	6.53303e+06	5.33048e+06				1.82688e+06
B1AXV0	B1AXV0	FRS1L_MOUSE	Frrs1l	DOMON domain-containing protein FRRS1L	2.26655e+07	2.12364e+07	2.53532e+07	5.19766e+06	5.50197e+06	6.82483e+06	1.59831e+07	1.76229e+07	1.37263e+07	3.48449e+07	3.96536e+07	3.98387e+07	1.2533e+07	1.28735e+07	1.30781e+07	1.9553e+07	2.63696e+07	2.24923e+07	1.9644e+07	2.98004e+07	2.50696e+07																						1.43956e+07
B1AXW5	B1AXW5	B1AXW5_MOUSE	Prdx1	Isoform of P35700, Peroxiredoxin 1 (Fragment)
B1AXZ3;B1AXZ4;B1AXZ5;B1AXZ6	B1AXZ3;B1AXZ4;B1AXZ5;B1AXZ6	B1AXZ3_MOUSE;B1AXZ4_MOUSE;B1AXZ5_MOUSE;B1AXZ6_MOUSE	Elavl2	Isoform of Q60899, ELAV like RNA binding protein 1 (Fragment)	1.25406e+07	1.41015e+07	1.42791e+07	3.61504e+07	3.51652e+07	2.43714e+07	1.81761e+07	2.32922e+07	1.98255e+07	1.16344e+07	1.26055e+07	9.72472e+06	2.97248e+07	2.91402e+07	3.05287e+07	5.22878e+07	4.09709e+07	3.52658e+07		5.83655e+06	6.182e+06																						2.79445e+07
B1AY10	B1AY10-2;B1AY10-3;B1AY10	NFX1_MOUSE	Nfx1	Transcriptional repressor NF-X1		1.27893e+06					1.75223e+06	1.93272e+06	1.53042e+06	3.57322e+06	3.68385e+06	3.44358e+06	705518	785664	849444	1.053e+06	1.41826e+06	1.32964e+06	363398	1.94542e+06	1.07105e+06	905928	1.00681e+06	1.43342e+06													1.51803e+06	1.64953e+06	1.45351e+06			1.16077e+06		730529	496058
B1AY13	E9PV45;B1AY13	UBP24_MOUSE	Usp24	Ubiquitin carboxyl-terminal hydrolase 24	3.08341e+06	2.56151e+06	2.21778e+06			2.78842e+07	1.9126e+06	2.29228e+06	2.70035e+06	5.05566e+06	5.59102e+06	6.18578e+06	196580	275511	437372	1.1252e+06	890319	798111	5.77735e+06	1.44379e+07	7.60763e+06	349657			1.37448e+06	1.44054e+06		322217	966620		2.53679e+06	1.28615e+06	1.55985e+06	1.24802e+07	1.19159e+07	1.07183e+07	914042	1.00923e+06	599114	4.76984e+06	5.382e+06	4.67943e+06	761936	654159	683110
B1AY49;B1AY50;E9QAU4	E9QAU4;B1AY49;B1AY50	B1AY49_MOUSE;B1AY50_MOUSE;E9QAU4_MOUSE	Etl4	Isoform of A2AQ25, Enhancer trap locus 4 (Fragment)							788496	1.13354e+06	724994	1.26997e+06	2.06071e+06	1.25845e+06
B1AYB6	B1AYB5;B1AYB7;A0A0G2JF81;B1AYB6	MBD5_MOUSE	Mbd5	Methyl-CpG-binding domain protein 5		6.51614e+06	7.96611e+06				548876					170692	741998	688808	733922	742741	755610	660937																			2.21574e+06		2.82386e+06				310725	1.1495e+06	158718
B1AZ26	B1AZ14;B1AZ15;B1AZ26;Q3UMF0-2;Q3UMF0-3;Q3UMF0-4;Q3UMF0	B1AZ26_MOUSE	Cobll1	Isoform of Q3UMF0, Cobl-like 1 (Fragment)																		4.47104e+06				2.31657e+06	809187	3.51795e+06	4.40814e+06	2.28327e+06	2.06161e+06	1.48712e+06	2.39068e+06	1.79132e+06	6.17963e+06	9.51001e+06	6.20567e+06	1.39458e+07	1.23686e+07	1.45259e+07	6.54164e+06	1.20639e+07	1.18914e+07					1.03893e+06	1.06624e+06
B1AZ46	B1AZ46	B1AZ46_MOUSE	Baiap2	Isoform of Q8BKX1, Brain-specific angiogenesis inhibitor 1-associated protein 2																															734750						3.77789e+06	4.72814e+06	3.58334e+06
B1AZ99	B1AZ99	OTUD3_MOUSE	Otud3	OTU domain-containing protein 3					867800		615841		359939	1.51674e+06	975214	1.38305e+06	1.30428e+06	1.60062e+06	1.68134e+06	1.8195e+06	886614	1.75574e+06				7.38017e+06	6.23491e+06	8.77611e+06	4.19537e+06	4.5883e+06	4.33307e+06	4.98549e+06	7.06369e+06	4.57951e+06	3.08964e+06	4.02316e+06	3.75244e+06				4.93092e+06	4.06135e+06	4.67562e+06	2.29078e+06	2.65214e+06	2.23696e+06	475740	3.88738e+06	2.77403e+06
B1AZA5	D3YWD3;B1AZA5	TM245_MOUSE	Tmem245	Transmembrane protein 245							6.33975e+07						7.11672e+06	6.87781e+06	7.57172e+06	1.92085e+07	2.44999e+07	2.90473e+07	3.0847e+07	2.22928e+07	7.95977e+06				3.14112e+06	3.87593e+06	4.73722e+06	5.04162e+06	7.0659e+06	4.41213e+06	7.32534e+06	8.76439e+06											3.43873e+06	1.45426e+06	1.3902e+06
B1AZI6	E9Q5E2;B1AZI6	THOC2_MOUSE	Thoc2	THO complex subunit 2	1.39133e+07	1.79642e+07	1.38008e+07	6.52959e+06	4.20182e+06	7.51276e+06	2.64997e+07	2.44117e+07	2.72308e+07	1.32773e+07	1.38499e+07	1.28249e+07	2.5956e+07	2.36881e+07	3.26594e+07	3.10503e+07	2.54547e+07	2.26883e+07	936961	3.06349e+07	4.58458e+06	3.69572e+07	3.36442e+07	3.52851e+07	2.07405e+07	2.24206e+07	2.458e+07	2.30437e+07	2.84536e+07	2.58587e+07	1.83812e+07	2.44216e+07	2.18585e+07	4.07382e+06		3.45929e+07	1.73453e+07	1.51203e+07	1.82003e+07	2.00469e+07	2.48897e+07	2.43233e+07	1.45316e+07	4.77328e+07	4.28932e+07
B1AZP2	B1AZP2-3;B7ZNS2;B1AZP2	DLGP4_MOUSE	Dlgap4	Disks large-associated protein 4	1.53216e+06	2.15738e+06	1.2437e+06		835768	1.19753e+06	676869	1.22508e+06	924456	284460				66664.2		1.06537e+06	1.43546e+06	589117	599762		703189
B1AZP2-2	B1AZP2-2;B7ZNS2;B1AZP2	DLGP4_MOUSE	Dlgap4	Isoform of B1AZP2, Isoform 2 of Disks large-associated protein 4	6.43105e+07	5.54825e+07	4.68838e+07	1.9729e+07	1.95912e+07	2.69047e+07	5.06408e+07	6.05502e+07	4.3858e+07	6.55768e+07	7.55556e+07	7.20492e+07	1.6233e+06	2.0578e+06	1.69757e+06	2.09766e+07	2.77563e+07	2.8515e+07	2.41174e+07	3.58876e+07	2.69019e+07					1.68141e+06								1.17478e+07	1.02769e+07	9.85238e+06	1.9323e+07			2.74303e+06			1.34271e+06
B1B0C7;E9PZ16	E9PZ16;B1B0C7	B1B0C7_MOUSE;E9PZ16_MOUSE	Hspg2	Isoform of Q05793, Perlecan (heparan sulfate proteoglycan 2)	7.32288e+06	3.21057e+06					7.41977e+06	6.80679e+06	8.81693e+06	1.49901e+07	6.20134e+06	1.67842e+07			1.4533e+06	4.61736e+06	7.28897e+06	5.92018e+06	918894	1.03925e+07	2.44751e+06	3.33619e+06	3.4373e+06	5.85752e+06	1.54593e+06	772540	2.4004e+06	1.69958e+06	2.50057e+06	1.12087e+06	6.25204e+06	9.25095e+06	5.54914e+06	9.71457e+06	5.07513e+06	4.48985e+06	4.11621e+07	3.35417e+07	6.73485e+07	1.70229e+06	1.37495e+06	1.40441e+06		696567	1.20811e+06
B1B1A0	A0A0A0MQK6;B1B1A0	LMBL4_MOUSE	L3mbtl4	Lethal(3)malignant brain tumor-like protein 4		3.73304e+07									2.32037e+07	1.74073e+07
B1B1A8	Q6PDN3-2;Q6PDN3-3;Q6PDN3-4;B1B1A8;Q6PDN3	B1B1A8_MOUSE	Mylk	Isoform of Q6PDN3, Myosin light chain kinase, smooth muscle																																219299
B2B9E1	B2B9E1	TRIQK_MOUSE	Triqk	Triple QxxK/R motif-containing protein	2.12213e+06	1.60574e+06			696439	1.05555e+06	1.0446e+06	598041	386706	1.6657e+06	1.17447e+06	1.21698e+06	2.49318e+06	2.44816e+06	2.76029e+06	1.58514e+07	1.37554e+07	1.3777e+07	4.87513e+06	983051	2.52758e+06						832381		1.37467e+06	606520	1.37479e+06	1.3966e+06	1.03727e+06										558016
B2KF05	A0A3B2WD05;A0A3B2WD39;B2KF05	BRPF3_MOUSE	Brpf3	Bromodomain and PHD finger-containing protein 3	7.1184e+06	6.83859e+06	3.50356e+06	5.99711e+06	4.30381e+06	3.9367e+06	1.87764e+06	2.48061e+06	2.04252e+06	2.24318e+06	2.00026e+06		3.06566e+06	2.909e+06	3.44471e+06	3.74848e+06	3.87099e+06	3.1765e+06			1.84345e+06	3.73448e+06	3.96251e+06	3.42443e+06	4.25583e+06	5.27658e+06	4.46507e+06	4.20646e+06	5.89638e+06	4.45052e+06	2.89889e+06	3.2534e+06	3.50109e+06				1.62584e+06	1.37079e+06	1.45816e+06	1.86986e+06	1.9827e+06	821976	1.75385e+06	3.01068e+06	2.56441e+06
B2KF50	B2KF50	B2KF50_MOUSE	Bltp3a	UHRF1 (ICBP90) binding protein 1							1.24106e+06	1.09688e+06	1.02192e+06	1.6979e+06	2.5764e+06	1.93364e+06	465020	345625	176978	1.48534e+06	1.84153e+06	1.78356e+06	2.22908e+06	2.63865e+06	2.29942e+06											3.18076e+06				1.10868e+06								551301	441825
B2KFA8	B2KFA8	B2KFA8_MOUSE	Bcat1	Isoform of P24288, branched-chain-amino-acid transaminase (Fragment)																			1.11053e+06	291301	311864
B2RPU8	B2RPU8	B2RPU8_MOUSE	Zbed5	Coiled-coil-helix-coiled-coil-helix domain containing 2-like										1.84863e+06		2.10508e+06	179946	227791								1.10556e+06	1.00647e+06	443997		439547	594584			505900											3.61357e+06		824090
B2RPV6	A0A0N4SVL8;G3UVV6;B2RPV6	MMRN1_MOUSE	Mmrn1	Multimerin-1																							542286														1.54601e+06	860460	1.71655e+06
B2RQ57	B2RQ57	B2RQ57_MOUSE	Abl2	Isoform of Q4JIM5, Tyrosine-protein kinase	970088	781834					787424	946570	966706		483283	490391									791178									163418	1.40753e+06
B2RQ71;E9PWR4	B2RQ71;E9PWR4	B2RQ71_MOUSE;E9PWR4_MOUSE	Dip2c	Isoform of E9PWR4, Dip2c protein									1.40012e+06				1.65409e+06			1.22036e+06	1.49367e+06	1.82421e+06	2.27416e+06	663374	1.1929e+06																280323		218231
B2RQ80;E0CY98	B2RQ80;B9EKN8;E0CXD6;E0CY98	B2RQ80_MOUSE;E0CY98_MOUSE	Tnik	Isoform of P83510, TRAF2 and NCK interacting kinase	5.84083e+06	3.70822e+06	3.05017e+06				3.27744e+06	4.48036e+06	4.92204e+06	6.30524e+06	8.37186e+06	7.07038e+06	393311	429349	740770	1.65536e+06	2.30082e+06	2.52149e+06	3.03279e+06	4.86331e+06	2.62515e+06																						287230
B2RQC2	B2RQC2	UBP42_MOUSE	Usp42	Ubiquitin carboxyl-terminal hydrolase 42							2.97688e+06	3.43124e+06	4.324e+06	7.82472e+06	9.60643e+06	6.37419e+06	6.52595e+06	6.09637e+06	7.72053e+06	3.47285e+06	3.12938e+06	2.70378e+06				4.77628e+06	7.28278e+06	4.35264e+06				4.21992e+06	3.92529e+06								5.62854e+06	6.11599e+06	6.23706e+06	9.66125e+06	9.58296e+06	8.26483e+06	1.20366e+07	4.2962e+06	4.07652e+06
B2RQC6	E9QAI5;B2RQC6-2;G3UWN2;B2RQC6	PYR1_MOUSE	Cad	CAD protein							2.50806e+06	2.45219e+06	2.92448e+06	4.10485e+06	4.22543e+06	4.00638e+06		483943	1.09036e+06	788652	970164	1.64225e+06	1.03207e+07	7.60055e+06	7.04108e+06				8.34569e+06									4.02266e+06	3.96863e+06	4.60727e+06	404286	436909	555214	2.96749e+06		2.60039e+06	2.00434e+06	901157	689821
B2RQC7	B2RQC7	B2RQC7_MOUSE	Dip2b	Isoform of Q3UH60, DIP2 disco-interacting protein 2 homolog B (Drosophila)	221730	257218	147867				1.65609e+06	1.53786e+06	1.1077e+06	131519	182995	260597	53724.6	70417	93992.9	266442	503331	535223	770944		428509
B2RQE8	B2RQE8	RHG42_MOUSE	Arhgap42	Rho GTPase-activating protein 42					3.25126e+06		1.09614e+06	665920	862881	2.83412e+06		4.22204e+06		543831		515113	616511	529210				1.50699e+06	1.60018e+06	1.58104e+06									1.93713e+06				2.2591e+06	2.25337e+06	2.60328e+06		948695			1.09649e+06	933046
B2RQG2	B2RQG2	B2RQG2_MOUSE	Phf3	PHD finger protein 3	1.08995e+07	1.0902e+07	1.2954e+07	1.19223e+07	1.95109e+07	2.14705e+07	1.291e+07	1.34262e+07	1.28281e+07	7.38905e+06	5.98601e+06	6.46465e+06	1.77258e+07	1.82818e+07	1.88596e+07	1.23748e+07	1.11652e+07	1.05615e+07	1.47593e+06	2.28258e+06	2.81716e+06	1.79323e+07	1.68949e+07	1.59001e+07	1.79795e+07	1.96958e+07	1.99996e+07	1.88525e+07	1.90289e+07	2.13234e+07	1.5628e+07	1.69156e+07	1.58215e+07				8.41949e+06	9.01204e+06	7.38762e+06	1.26897e+07	1.72937e+07	1.30387e+07	1.14921e+07	1.86823e+07	2.25703e+07
B2RQR5;D3YUT7;D3Z7V4	D3YUT7;B2RQR5;D3Z7V4	B2RQR5_MOUSE;D3YUT7_MOUSE;D3Z7V4_MOUSE	Sgsm1	Isoform of Q8BPQ7, Small G protein signaling modulator 1					876207						3.07513e+06	1.06331e+06	635958	705891	539197	408968	415666	379261	4.59791e+06	8.3655e+06	4.77795e+06
B2RQR8;P0DPD9-2	P0DPD9-2;E9Q1S5;B2RQR8;B2RQR8-2;P0DPD9	ECE2_MOUSE;EFCE2_MOUSE	Ece2;Eef1akmt4-Ece2	Isoform of P0DPD9, Endothelin-converting enzyme 2										190174																														561029		202031	175496
B2RQS1	B2RQS1	B2RQS1_MOUSE	Strn3	Isoform of Q9ERG2, Striatin, calmodulin binding protein 3																299229	308204	363711	814087
B2RR83	B2RR83	YTDC2_MOUSE	Ythdc2	3'-5' RNA helicase YTHDC2	2.52779e+06	3.69462e+06	1.30877e+06				3.32732e+06	2.83947e+06	2.52761e+06	4.36528e+06	6.03505e+06	4.7608e+06	324563	449568	673050	2.03661e+06	2.45154e+06	2.51895e+06	1.30271e+06	4.42457e+06	1.41656e+06	941139		703965													909255	910461	627482	778340			465536	291688	376623
B2RR88	B2RR88	B2RR88_MOUSE	Zfp964	EG636741 protein													177924	185576																										659485		394056	181215		199869
B2RRA8;Q3UTF4	Q3UTF4;B2RRA8	B2RRA8_MOUSE;Q3UTF4_MOUSE	Zfp114	Zfp114 protein				855379									712026	706260	595231							1.54687e+06																		660341				259963
B2RRD7	Q3U109;E9PXP1;Q80XK2;A0A0N4SVG7;A0A0N4SUT9;B2RRD7	BRPF1_MOUSE	Brpf1	Peregrin	2.85593e+06	3.55681e+06	4.18674e+06	4.2456e+06	4.17052e+06	3.40627e+06	2.25212e+06	2.10887e+06	2.35468e+06	3.49167e+06	3.11761e+06	1.555e+06	2.52659e+06	2.34739e+06	2.96217e+06	3.20291e+06	3.15336e+06	2.98582e+06	460132	3.09062e+06		4.87643e+06	5.04581e+06	4.52018e+06	3.69222e+06	4.17585e+06	4.22657e+06	3.96455e+06	6.25699e+06	4.29879e+06	4.09201e+06	4.9925e+06	4.10315e+06				3.37695e+06	2.77106e+06	3.54655e+06	3.62061e+06	5.32369e+06	2.80754e+06	3.26007e+06	4.52362e+06	3.84443e+06
B2RRE4	J3QPN0;B2RRE4	Z518B_MOUSE	Znf518b	Zinc finger protein 518B													939308	542169	843153																												1.47326e+06		186437
B2RRE7	A0A0R4J260;B2RRE7	OTUD4_MOUSE	Otud4	OTU domain-containing protein 4	3.28429e+06	2.77899e+06	3.03204e+06	4.14867e+06	1.34419e+06		1.89172e+06	1.66523e+06	1.47298e+06	3.67363e+06	3.12243e+06	2.01052e+06	1.40039e+06	1.74983e+06	2.29503e+06	1.23867e+06	1.62926e+06	1.55444e+06	2.14119e+06	3.88827e+06	3.21304e+06	2.27267e+06	4.23611e+06	2.94867e+06	1.27186e+06	1.35657e+06		1.37989e+06		1.16604e+06	2.54795e+06	3.78531e+06	2.47419e+06	4.59502e+06	3.39985e+06	3.83733e+06	1.66916e+06	1.7773e+06	1.38601e+06	2.17485e+06	1.88837e+06	1.31759e+06	1.60869e+06	989993	725010
B2RRF0	B2RRF0	B2RRF0_MOUSE	Ptprk	Isoform of P35822, protein-tyrosine-phosphatase																															6.39351e+06	9.45568e+06	1.90627e+07
B2RRF6	B2RRF6	Z518A_MOUSE	Znf518a	Zinc finger protein 518A		2.17444e+07	3.63298e+07		6.19089e+06	6.99166e+06							355014	274115	337211							730525	724676	851755			1.33201e+06		450427	1.26451e+06							658641	509010	599243	1.50532e+06	1.39233e+06	1.65395e+06	863966	312037	372575
B2RRL2	Q0VBL1;B2RRL2	JERKL_MOUSE	Jrkl	Jerky protein homolog-like		846650					549891	642251	666035	762739	503646	785309	841187	942806	807966							788257	731114	849337	1.02016e+06	1.67067e+06	1.23902e+06	1.46866e+06	1.30363e+06	1.36012e+06							940896	718514	874206	781550	964216	1.14242e+06	1.20791e+06	479822	467228
B2RSH2	P18872-2;P08752;Q9DC51;B2RSH2	GNAI1_MOUSE	Gnai1	Guanine nucleotide-binding protein G(i) subunit alpha-1	8.54617e+08	7.89852e+08	1.03485e+09	3.72951e+08	4.54687e+08	5.54808e+08	1.61848e+09	1.4601e+09	1.27133e+09	1.254e+09	1.41734e+09	1.28488e+09	5.73926e+07	5.682e+07	5.18937e+07	8.45635e+08	9.53494e+08	1.04902e+09	1.2199e+09	7.43368e+08	1.08334e+09	1.3895e+07	1.21768e+07	1.25089e+07	3.67863e+07	2.54953e+07	2.64518e+07	2.39753e+07	2.93682e+07	1.0773e+07	1.83989e+08	2.19456e+08	2.2301e+08	1.04307e+08	8.90017e+07	9.09522e+07	3.39674e+07	3.75799e+07	5.72111e+07	4.65587e+06	6.38845e+06	4.53631e+06	5.13332e+07	9.47134e+06	9.30052e+06
B2RT14	B2RT14	B2RT14_MOUSE	Ugt1a5	UDP-glucuronosyltransferase																							7.3619e+07														2.16906e+06	2.1044e+06	1.41987e+06	7.149e+06	1.02032e+07	1.96029e+07		9.2575e+06	1.57741e+07
B2RT41	B2RT41	B2RT41_MOUSE	Zfc3h1	Zinc finger, C3H1-type containing	1.58754e+06	2.09784e+06	1.34369e+06				1.70094e+06	1.52048e+06	1.65758e+06	1.87063e+06	2.4233e+06	1.92053e+06	1.63466e+06	1.39507e+06	1.67812e+06	1.62276e+06	1.6028e+06	1.34787e+06				3.28895e+06	3.54074e+06	2.74383e+06	3.14784e+06	2.79581e+06	3.22982e+06	2.05348e+06	3.29699e+06	2.54269e+06	1.6131e+06	3.67408e+06	2.30583e+06	1.05028e+07			4.18481e+06	3.07946e+06	3.78743e+06	3.03466e+06	3.35541e+06	4.3694e+06	2.51643e+06	3.40621e+06	2.9345e+06
B2RT54	B2RT54	B2RT54_MOUSE	Apol7a	Apolipoprotein L 7a																																						388670	359832					134542	193218
B2RU80	A0A1W2P7W3;B2RU80	PTPRB_MOUSE	Ptprb	Receptor-type tyrosine-protein phosphatase beta																103768		253124																				1.35489e+06						508878	511931
B2RUG9;E9QLQ9	B2RUG9;E9QLQ9	B2RUG9_MOUSE;E9QLQ9_MOUSE	Apc	Isoform of Q61315, APC, WNT signaling pathway regulator	5.15259e+06	3.21046e+06	2.59648e+06		1.221e+06	1.19006e+06	2.53478e+06	3.05548e+06	2.69382e+06	3.42862e+06	4.50523e+06	4.11683e+06				996216	1.28229e+06	1.71731e+06		2.57125e+06	1.58364e+06
B2RUI1	B2RUI1	ZN551_MOUSE	Znf551	Zinc finger protein 551													612155	721218	699544																												2.0635e+06
B2RUJ5	B2RUJ5-3;B2RUJ5	APBA1_MOUSE	Apba1	Amyloid-beta A4 precursor protein-binding family A member 1	3.82863e+06	997718	2.15731e+06		1.76984e+06		3.70799e+06	4.44473e+06	3.49208e+06	3.18269e+06	4.92402e+06	3.71705e+06	295775	299883	558910	2.62224e+06	3.48205e+06	3.68486e+06	1.11356e+07	6.14142e+06	5.30239e+06																					3.26652e+06	1.04279e+06	1.38163e+06
B2RUJ8;S4R203	B2RUJ8;S4R203	B2RUJ8_MOUSE;S4R203_MOUSE	Arhgap12	Isoform of Q8C0D4, Rho GTPase activating protein 12										2.00528e+06	2.46988e+06	2.63773e+06
B2RUR8	B2RUR8	OTU7B_MOUSE	Otud7b	OTU domain-containing protein 7B																			932403	1.36317e+06	769542														636462	1.10711e+06
B2RUS7	E9PUE8;P70170-2;P70170-3;A0A1B0GT25;P70170;B2RUS7	B2RUS7_MOUSE	Abcc8	ATP-binding cassette, sub-family C (CFTR/MRP), member 8	2.98779e+06	2.12066e+06					2.00136e+06	1.98789e+06	1.70639e+06	920717	1.12764e+06	818563	216751	143209		1.84904e+06	2.31596e+06	2.45987e+06	1.72307e+06	485751	852315																							1.23833e+06
B2RVL6	B2RVL6	ZCH24_MOUSE	Zcchc24	Zinc finger CCHC domain-containing protein 24			582641		2.12005e+06	3.24133e+06	462778	1.14399e+06				1.55413e+06	192784	230179	234739	762432	714372	636236																			563245	755304	568976					173320
B2RW11	B2RW11	B2RW11_MOUSE	Ankrd34a	Ankyrin repeat domain 34A	1.58419e+06	3.07336e+06			2.00852e+06		4.22608e+06	4.10913e+06	6.44966e+06	5.02373e+06	4.52706e+06	1.62234e+06	750385	967905	757010	1.17385e+06	795936	1.21596e+06	4.61689e+06	8.00817e+06	5.28062e+06
B2RW27;D3Z0W7	B2RW27;D3Z0W7	B2RW27_MOUSE;D3Z0W7_MOUSE	1700018F24Rik;Gm4871	1700018F24Rik protein							126981						77263.5	124684																														59472.3
B2RWC4;F6U1P7	F6U1P7;B2RWC4	B2RWC4_MOUSE;F6U1P7_MOUSE	Lrrc73	Gm88 protein	1.41257e+07	1.55213e+07	1.74294e+07	1.00895e+07	1.09812e+07	9.53806e+06	2.99468e+06	4.58529e+06	3.73374e+06	1.30298e+07	1.94689e+07	1.84472e+07	365490	381783	336176	4.5695e+06	4.78841e+06	1.30486e+07	1.08953e+07	3.27763e+06	6.35634e+06																						726878
B2RWJ3	B2RWJ3	TM240_MOUSE	Tmem240	Transmembrane protein 240								1.47065e+06	1.67272e+06					249578	264451	1.17672e+06	1.72628e+06	1.60359e+06
B2RWS6	B2RWS6	EP300_MOUSE	Ep300	Histone acetyltransferase p300		4.84278e+06		1.29085e+07	7.18118e+06		2.63776e+06	2.56348e+06	3.04881e+06	1.85205e+06	1.79446e+06	1.8518e+06	3.54868e+06	4.11769e+06	3.81806e+06	2.9658e+06	2.33675e+06	2.15263e+06	2.01594e+06		2.81617e+06	2.65064e+06	3.12471e+06	2.49807e+06	4.84008e+06	5.79383e+06	4.87634e+06	4.62393e+06	3.29878e+06	6.49975e+06	2.35901e+07	1.6851e+07					4.58411e+06	4.61208e+06	4.8752e+06	8.8847e+06	1.22603e+07	8.55003e+06	6.80561e+06	5.36504e+06	6.16882e+06
B2RX12;B2RX12-2;B2RX12-3	B2RX12-2;B2RX12-3;A0A0R4J015;B2RX12	MRP3_MOUSE	Abcc3	ATP-binding cassette sub-family C member 3			6.47348e+07						1.77949e+07				9.18853e+07								1.33333e+07		1.44202e+06	1.25927e+07						1.83698e+07	8.34543e+06	8.15573e+06	1.02654e+07				1.64604e+06	3.75524e+06	3.789e+06			1.11168e+06		731183	1.2485e+06
B2RX14	A2A8R7;B2RX14	TUT4_MOUSE	Tut4	Terminal uridylyltransferase 4										727533	709761	697289		738619	784923		853753			646532																	531437	519491	302634	657334	708864	674697			195564
B2RX31	B2RX31	B2RX31_MOUSE	Zscan25	Zinc finger and SCAN domain containing 25													211328	233867	179132								144485															361887	246415	268871		451399	422847	90784.9
B2RX88;B2RX88-4	B2RX88-2;B2RX88-4;B2RX88	CSPP1_MOUSE	Cspp1	Centrosome and spindle pole associated protein 1		5.81933e+06			6.17659e+06					1.01823e+06	1.34499e+06	1.48163e+06		52306.5														4.96854e+06	7.92503e+06			3.54598e+06					78142	1.38087e+06	1.11216e+06
B2RXA7	B2RXA7	CP26C_MOUSE	Cyp26c1	Cytochrome P450 26C1										4.41376e+06	5.9323e+06	6.55149e+06								3.1898e+06
B2RXC1	B2RXC1	TPC11_MOUSE	Trappc11	Trafficking protein particle complex subunit 11							1.0034e+06	852273	970605	550298	730520	760872		135252			253633	196670	3.73047e+06	2.54781e+06	5.06781e+06	414360	175894	318966											4.45297e+06	2.99011e+06				230956
B2RXC2	B2RXC2	B2RXC2_MOUSE	Itpkb	Kinase	1.16114e+06			2.02176e+06	2.29127e+06	2.23721e+06				1.64526e+06	1.42521e+06	1.69971e+06								1.07645e+06	753770													1.93044e+06				227914	223248
B2RXC6	Q7TSI4;B2RXC6	B2RXC6_MOUSE	Polr3a	DNA-directed RNA polymerase subunit	1.35172e+07							1.94937e+06	1.48067e+06	1.49025e+06	882563	1.62018e+06	1.05604e+06	1.18298e+06	1.20782e+06	1.42777e+06	1.59995e+06	1.95927e+06	3.48889e+07	1.17652e+06	2.24888e+06	1.93975e+06	2.17015e+06	1.93915e+06	3.12795e+06	2.96225e+06	3.10136e+06	2.84502e+06	2.82628e+06	2.09972e+06	3.60929e+06	2.94956e+06	3.56546e+06	3.81023e+07			2.82731e+06	2.26641e+06	2.89677e+06	4.52134e+06	7.28542e+06	5.33356e+06	3.22776e+06	2.95752e+06	2.80831e+06
B2RXE2	B2RXE2	SL9A5_MOUSE	Slc9a5	Sodium/hydrogen exchanger 5																5.71672e+06	1.72637e+07	2.022e+07																					3.41135e+06
B2RXQ2;B2RXW8	B2RXW8;S4R1D4;B2RXQ2	B2RXQ2_MOUSE;B2RXW8_MOUSE	Ppfia1	Ppfia1 protein	4.57957e+06	3.12195e+06	3.38175e+06	1.58867e+06	1.61515e+06	2.06508e+06	5.33957e+06	5.00026e+06	4.45511e+06	4.29824e+06	4.44875e+06	5.80526e+06			1.09722e+06	2.19295e+06	3.05094e+06	3.57765e+06	4.07246e+06	3.21069e+06	3.39246e+06	1.30839e+06		1.68033e+06							3.25845e+06	2.07252e+06	1.93771e+06	3.76206e+06	3.49417e+06	3.47979e+06	8.284e+06	9.74492e+06	9.33304e+06					699194	599817
B2RXR6	J3QK13;E9QNQ2;B2RXR6	ANR44_MOUSE	Ankrd44	Serine/threonine-protein phosphatase 6 regulatory ankyrin repeat subunit B																			564058		504605														1.29745e+06	1.22823e+06		800755
B2RXS3;F8VQ70	Q8BIZ8;F8VQ70;B2RXS3	B2RXS3_MOUSE;F8VQ70_MOUSE	Scaper	S phase cyclin A-associated protein in the ER	6.81518e+06	5.44019e+06	5.77086e+06		3.27035e+06	1.91798e+06	4.39088e+06	4.35142e+06	3.49572e+06	5.91985e+06	7.7841e+06	7.62838e+06	617286	357749	801847	5.84518e+06	5.19496e+06	4.58135e+06	2.25493e+06	6.8284e+06	4.23219e+06																1.36212e+07	550878	492880	5.35975e+06		4.44241e+06	5.27108e+06	4.21554e+06
B2RXS4	B2RXS4	PLXB2_MOUSE	Plxnb2	Plexin-B2									1.82215e+06		1.31693e+07		1.29259e+06	1.26439e+06	1.06605e+06	3.71771e+06	5.03735e+06	5.30442e+06	1.10399e+07	1.93548e+07	1.0308e+07	6.82149e+07			8.4392e+06	6.4454e+06	5.20636e+06	5.8812e+06	6.13513e+06	6.00195e+06	6.07589e+07	6.29929e+07	7.18827e+07	1.80487e+07	1.93277e+07	1.95797e+07	1.34365e+06	1.72726e+06		3.41153e+06	2.84928e+06	3.16901e+06	1.85812e+06	2.42122e+06	3.02681e+06
B2RXT3	E9Q7L0;B2RXT3	B2RXT3_MOUSE	Ogdhl	oxoglutarate dehydrogenase (succinyl-transferring)	4.41817e+07	3.03025e+07	3.02014e+07	1.55635e+07	1.42424e+07	1.84286e+07	6.23599e+07	5.84663e+07	5.32474e+07	4.48603e+07	4.66614e+07	4.78649e+07	1.66449e+06	2.69618e+06	2.62883e+06	3.75414e+07	5.35308e+07	5.70024e+07	8.27146e+07	5.17842e+07	5.12778e+07		1.96692e+07			5.33857e+07	4.02463e+07								2.494e+06	2.30132e+06							1.2873e+06
B2RXZ2	B2RXZ2	B2RXZ2_MOUSE	Cyp2a22	Cytochrome P450													208351	290763																								811999							266549
B2RY04	B2RY04	DOCK5_MOUSE	Dock5	Dedicator of cytokinesis protein 5							4.5928e+06	4.19827e+06	4.43371e+06	3.12295e+06	2.8189e+06	3.57319e+06		433130		575307	609802	426631	905005		2.27659e+06	1.01973e+06	1.03179e+06	921561													1.07802e+06	556476	1.59422e+06					689750	505483
B2RY52;E9PZY4;M0QWR4;M0QWS9	M0QWR4;M0QWS9;E9PZY4;B2RY52	B2RY52_MOUSE;E9PZY4_MOUSE;M0QWR4_MOUSE;M0QWS9_MOUSE	Gm4302;Gm4303;Gm4340;Gm6763	EG667568 protein										1.34609e+07	1.72453e+07	1.67131e+07				209570				7.53211e+06	1.03674e+06																	5.84417e+06
B2RY56	B2RY56	RBM25_MOUSE	Rbm25	RNA-binding protein 25	5.26333e+07	6.17955e+07	7.20767e+07	6.24898e+07	7.6829e+07	8.36727e+07	7.58806e+07	8.05563e+07	8.08359e+07	5.53852e+07	5.2888e+07	5.90722e+07	7.51706e+07	9.08009e+07	1.01656e+08	8.86492e+07	8.32856e+07	6.63357e+07	1.07339e+07	7.16814e+06	1.27032e+07	1.10604e+08	1.10084e+08	1.08195e+08	1.00754e+08	1.05634e+08	9.97478e+07	8.87412e+07	7.33505e+07	9.21382e+07	7.54229e+07	7.57659e+07	6.78309e+07	1.04062e+07		5.29661e+06	1.2807e+08	1.09845e+08	1.25844e+08	1.17855e+08	1.2137e+08	1.08311e+08	9.82535e+07	1.38307e+08	1.47419e+08
B4XVQ1	B4XVQ1	B4XVQ1_MOUSE	Phf11b	PHD finger protein 11B																						212170		314350													359485	678838	1.60256e+06	499650	497872	327504		309113	135099
B5B2N2;B5B2N4;B5B2N7;Q6P7T9	B5B2N2;B5B2N4;B5B2N7;Q6P7T9	B5B2N2_MOUSE;B5B2N4_MOUSE;B5B2N7_MOUSE;Q6P7T9_MOUSE	Nfatc1	Isoform of O88942, Nuclear factor of activated T cells, cytoplasmic, calcineurin dependent 1														327303										347802													1.4318e+06	1.13169e+06	1.37156e+06	1.50497e+06	1.24615e+06	1.30843e+06		620470	884079
B5B2U1;B5B2U2;Q3UZ64	B5B2U2;B5B2U1;Q3UZ64	B5B2U1_MOUSE;B5B2U2_MOUSE;Q3UZ64_MOUSE	Nfatc3	Isoform of P97305, Nuclear factor of activated T cells, cytoplasmic, calcineurin dependent 3																																								525248		563794		447650	412232
B5TVM2	A0A0A6YVY9;A0A0A6YWD2;A0A0A6YY19;A0A0A6YXV2;A0A0A6YY76;B5TVM2-3;B5TVM2-4;B5TVM2-5;B5TVM2-6;B5TVM2-2;B5TVM2	ILDR2_MOUSE	Ildr2	Immunoglobulin-like domain-containing receptor 2	2.17245e+07	1.89297e+07	1.87786e+07		2.14706e+06	2.59706e+06	1.71615e+07	1.82611e+07	1.33327e+07	3.65403e+07	4.93999e+07	4.8271e+07		319265		5.5212e+06	7.1453e+06	7.41722e+06	8.04548e+06	1.55065e+07	1.19035e+07																636146	1.8317e+06	1.70139e+06	3.99014e+06
B5X0G2	A2AKN8;Q58EV3;A2CEK6;E9PVW0;B5X0G2;E9QA79;L7N222	MUP17_MOUSE	Mup17	Major urinary protein 17																									2.01915e+06						1.82016e+06			4.47253e+06	2.46762e+07	2.67879e+07								1.26793e+07	1.02061e+06
B7ZC24	B7ZC24;Q91W39	B7ZC24_MOUSE	Ncoa5	Isoform of Q91W39, Nuclear receptor coactivator 5	3.81278e+07	3.89105e+07	5.64926e+07	9.59789e+07	6.72984e+07	6.51503e+07	5.98412e+07	5.43455e+07	5.05128e+07	5.90379e+07	5.0355e+07	5.62528e+07	1.21963e+08	1.25833e+08	1.19356e+08	4.1142e+07	4.56784e+07	3.74616e+07	1.47725e+07	1.65962e+07	1.14195e+07	3.67506e+07	3.94288e+07	4.48653e+07	4.38522e+07	3.91652e+07	4.34876e+07	4.9689e+07	4.34584e+07	3.43486e+07	1.98482e+07	2.28761e+07	2.63805e+07	7.56556e+06	6.71935e+06	4.74982e+06	2.42642e+07	2.34649e+07	2.50324e+07	4.399e+07	4.14417e+07	3.91512e+07	1.12235e+08	3.29154e+07	3.18673e+07
B7ZC46	B1AQZ0;B1AQY9;B7ZC46;Q8CHH9-2;Q8CHH9	B7ZC46_MOUSE	Septin8	Isoform of Q8CHH9, Septin	3.06463e+08	2.55058e+08	1.99313e+08	2.29681e+08	1.709e+08	2.47274e+08	2.15323e+08	2.39923e+08	1.78898e+08	4.86958e+08	4.49641e+08	5.24925e+08	7.59276e+06	1.17173e+07	1.00999e+07	8.08875e+07	1.08107e+08	1.03852e+08	1.4917e+08	2.85401e+08	2.26004e+08	4.13329e+06	3.39815e+06	2.55137e+06	3.38943e+06	7.11813e+06	5.9313e+06	5.30962e+06	3.00067e+06	5.22013e+06	1.12167e+07	2.16197e+07		1.07759e+07	1.32808e+07	1.56338e+07	3.70526e+06	3.68201e+06	5.57904e+06	5.54225e+06	7.70144e+06	4.92304e+06	1.25939e+07	3.52123e+06	5.23263e+06
B7ZCC3;B7ZCC4;Q8C8K6	B7ZCC3;B7ZCC4;Q8C8K6	B7ZCC3_MOUSE;B7ZCC4_MOUSE;Q8C8K6_MOUSE	Atxn7l2	Isoform of Q8C8K6, Ataxin 7-like 2							3.04484e+06	2.51938e+06	2.45504e+06				997027	987264	936843	1.88515e+06	913504	1.18425e+06			1.19827e+06													2.11847e+06					112781				1.13562e+06	219948	241156
B7ZCR6;Q6PHP4	F6R5G3;B7ZCR6;Q6PHP4	B7ZCR6_MOUSE;Q6PHP4_MOUSE	Zfp512b	Isoform of Q6PHP4, Zinc finger protein 512B	3.42507e+06	4.18026e+06	2.89101e+06				3.18443e+06	4.40917e+06	6.3683e+06	5.67205e+06	3.79958e+06	4.63478e+06	5.4919e+06	5.63705e+06	4.59187e+06	4.68855e+06	4.78383e+06	3.88019e+06				5.1145e+06	5.64282e+06	5.60379e+06	5.77484e+06	6.93696e+06	7.23405e+06	7.31636e+06	7.25624e+06	5.72296e+06	4.7636e+06	2.61561e+06	2.76066e+06				5.50674e+06	5.57101e+06	5.55943e+06	1.08997e+07	1.10873e+07	1.14609e+07	8.48854e+06	4.95178e+06	6.351e+06
B7ZMP1	B7ZMP1-2;B7ZMP1	XPP3_MOUSE	Xpnpep3	Xaa-Pro aminopeptidase 3	1.47935e+06	1.70056e+06					1.85038e+06	1.98433e+06	1.30699e+06	4.10979e+06	6.15582e+06	4.0455e+06	211402	325979					2.80734e+06	3.7783e+06	2.23502e+06	1.79325e+06	1.9367e+06	2.51445e+06	672309									3.44068e+06	3.12625e+06	3.96548e+06	2.24274e+06	1.95658e+06	2.2083e+06					1.21676e+06	2.08102e+06
B7ZMZ7	B7ZMZ7;B2RQ71;E9PWR4	B7ZMZ7_MOUSE	Dip2c	Isoform of E9PWR4, Dip2c protein	9.86812e+06	6.73737e+06	6.77929e+06	1.49115e+07	4.85167e+06	7.59888e+06	9.78398e+06	9.77513e+06	9.25358e+06	1.32332e+07	1.63084e+07	1.51277e+07	1.81622e+06	1.99968e+06	2.15284e+06	6.34626e+06	7.88375e+06	7.53702e+06	1.07402e+07	9.98243e+06	9.84285e+06	1.38066e+06	979009	1.15307e+06							2.18464e+06	4.81809e+06			1.39286e+06	3.21876e+06	1.6084e+06	1.71571e+06	1.80539e+06		4.91514e+06		664697	311510	410435
B7ZNF6;E9QKH8	B7ZNF6;E9QKH8	B7ZNF6_MOUSE;E9QKH8_MOUSE	Ctnnd2	Isoform of O35927, Catenin (cadherin associated protein), delta 2	8.16896e+06	6.96765e+06	4.49857e+06				3.20621e+06	3.93143e+06	3.3049e+06				304105	409243		1.05255e+06	1.84231e+06	1.58607e+06	3.73582e+06		3.46924e+06
B7ZNG0;B7ZNG0-2	B7ZNG0-2;J3QNW9;E9QMU1;B7ZNG0	KIF7_MOUSE	Kif7	Kinesin-like protein KIF7		1.41977e+07						1.44952e+06		298695			1.22992e+06	1.5297e+06	1.18218e+06					1.75691e+06	809049		710293		9.04794e+06		1.05075e+07		1.63615e+07	1.45758e+07				5.94947e+06									907221	660785
B7ZNL9	F8VQE6;B7ZNL9	B7ZNL9_MOUSE	Tatdn2	TatD DNase domain containing 2		6.27471e+06	1.60415e+06		3.20387e+06	3.55675e+06	4.42302e+06	3.20833e+06	3.01218e+06	4.95966e+06	4.70826e+06	5.24382e+06	2.8735e+06	3.04738e+06	3.5488e+06	2.28298e+06	2.4305e+06	2.07536e+06			4.88059e+06	6.58208e+06	5.22799e+06	4.80206e+06	3.24069e+06	4.31541e+06	4.55428e+06	3.96732e+06	4.17031e+06	3.4665e+06	4.475e+06	4.40954e+06	4.64776e+06		1.16746e+07		2.59081e+06	2.36601e+06	2.87876e+06	2.88831e+06	3.31114e+06	3.15945e+06	5.75698e+06	1.74785e+06	1.90762e+06
B8JI96	A2AKN8;B8JI96;E9PVW0;A2CEK7	B8JI96_MOUSE	Mup14	Isoform of A2CEK7, Major urinary protein 14 (Fragment)										5.18152e+07										1.41278e+07					4.70938e+07	2.53861e+07		1.61192e+07	1.78998e+07	1.19256e+07		1.87223e+07		1.36365e+08	2.55044e+08	1.21506e+08		1e+06		2.88838e+08	1.79282e+08	2.35016e+08		6.56922e+07	1.70646e+07
B8JJ66;B8JJ69	F6X1P1;B8JJ66;B8JJ67;B8JJ69	B8JJ66_MOUSE;B8JJ69_MOUSE	2310061I04Rik	Isoform of B8JJ69, RIKEN cDNA 2310061I04 gene							1.47975e+06				1.39404e+06		409661	473671	524838	1.86232e+06	2.17589e+06	1.85064e+06	3.51513e+06	4.97391e+06	2.77754e+06														4.19815e+06	4.32995e+06								829075	458914
B8JJ84;D6RJ81;Q3TYA4	Q3TYA4;D6RJ81;B8JJ84	B8JJ84_MOUSE;D6RJ81_MOUSE;Q3TYA4_MOUSE	Stxbp6	Isoform of Q8R3T5, Syntaxin binding protein 6 (amisyn) (Fragment)							1.63122e+06	710911	555563	1.83615e+06	1.706e+06	990481				1.35992e+06	1.43281e+06	1.68335e+06	2.78411e+06	2.03939e+06
B8JJH9	B8JJH9	B8JJH9_MOUSE	Dpf3	Isoform of P58269, Double PHD fingers 3 (Fragment)																																					737610	774677	443069						216363
B8JJX8	B8JJX8	B8JJX8_MOUSE	Zfp738	Zinc finger protein 738													300363	388925	435060																												586421
B8JJZ7	B8JJZ7	B8JJZ7_MOUSE	Zfp81	Zinc finger protein 81													134738	103683
B8JK39	B8JK39	ITA9_MOUSE	Itga9	Integrin alpha-9	1.49208e+08	1.70484e+08																		5.46373e+06											4.5337e+07				408928	601855	1.56564e+06	2.39802e+06	2.4576e+06			146593		343185	585896
B8JKU3	B8JKU3	B8JKU3_MOUSE	Dennd5b	Isoform of A2RSQ0, DENN/MADD domain containing 5B (Fragment)																																								151686
B8Q3N4	B8Q3N4	B8Q3N4_MOUSE	Insr	Isoform of P15208, Insulin receptor (Fragment)																															1.07208e+07	7.20786e+06	1.15172e+07	2.7772e+06	3.04364e+06	2.54154e+06
B8QI36	A0A087WPJ3;A0A087WPM2;B8QI36	B8QI36_MOUSE	Ppfia4	Liprin-alpha 4	1.76429e+07	1.59356e+07	1.36373e+07	1.01683e+07	1.14219e+07	1.16177e+07	1.02155e+07	1.16446e+07	7.85848e+06	1.64469e+07	2.16611e+07	1.84423e+07	392274	373745	613571	3.285e+06	4.26338e+06	4.64455e+06	5.11678e+06	1.1304e+07	6.85858e+06							2.06634e+06
B8ZXI1;B8ZXI1-2	Z4YJE9;B8ZXI1-2;A0A5F8MPV7;A0A5F8MPN7;B8ZXI1	QTRT2_MOUSE	Qtrt2	Queuine tRNA-ribosyltransferase accessory subunit 2										1.25967e+06	1.4586e+06	1.06916e+06	62978.8			1.23488e+06				973353	1.31113e+06														704627	545715				313993		1.50853e+06
B9EHJ3	B9EHJ3;P39447	B9EHJ3_MOUSE	Tjp1	Isoform of P39447, Tight junction protein 1		1.131e+06					1.73298e+06	1.7528e+06	1.42879e+06	4.07791e+06	3.32647e+06	4.30681e+06				738704	1.17163e+06	853509			387449										1.36775e+06	1.21206e+06	1.74489e+06				746496	1.24369e+06	1.42717e+06						201174
B9EHT4	B9EHT4	CLIP3_MOUSE	Clip3	CAP-Gly domain-containing linker protein 3	1.10415e+07	7.28685e+06	1.15815e+07	5.80066e+06	7.784e+06	7.88407e+06	2.88811e+06	4.3418e+06	4.16757e+06	1.16923e+07	1.10873e+07	1.23023e+07	843679	642082	790708	2.26917e+06	2.37253e+06	2.68604e+06	6.17019e+06	8.62671e+06	5.12988e+06		464919			1.27263e+06	1.15136e+06												1.15845e+06
B9EJ80	B9EJ80	PDZD8_MOUSE	Pdzd8	PDZ domain-containing protein 8	905068						368871	426593			1.84974e+07		1.1125e+06	848407	1.16158e+06	2.00887e+06	2.89633e+06	3.11335e+06	4.03755e+06	3.11348e+06	3.52043e+06							683853	637780		2.17807e+06	1.64735e+06			2.51304e+06	3.19916e+06								127192	143780
B9EJ86	A0A0R4J150;A0A5F8MPC5;B9EJ86	OSBL8_MOUSE	Osbpl8	Oxysterol-binding protein-related protein 8	2.02064e+07	1.77948e+07	1.26847e+07		3.27662e+06	2.92086e+06	2.47625e+07	2.7473e+07	2.21658e+07	3.04425e+07	3.7889e+07	2.86158e+07	6.59465e+06	6.79544e+06	8.05737e+06	1.79056e+07	1.89468e+07	2.13966e+07	1.17132e+07	2.5341e+07	1.23507e+07	9.07625e+06	1.01349e+07	8.2517e+06	6.75526e+06	5.75292e+06	6.4316e+06	6.62153e+06	7.48655e+06	5.17595e+06	3.28557e+07	2.90209e+07	2.87972e+07	1.54945e+07	1.29012e+07	1.23345e+07	1.30406e+07	1.2889e+07	1.0989e+07	2.04344e+06	1.64252e+06	2.26721e+06	7.47653e+06	1.75232e+06	1.30593e+06
B9EJA2;B9EJA2-5	B9EJA2-2;B9EJA2-3;B9EJA2-4;B9EJA2-5;F6Q1W8;B9EJA2	CTTB2_MOUSE	Cttnbp2	Cortactin-binding protein 2	2.27833e+07	1.30005e+07	1.33659e+07	8.88606e+06	9.49802e+06	3.28165e+07	1.28143e+07	1.47086e+07	1.21323e+07	1.3939e+07	1.76607e+07	1.35174e+07	784203	819001	1.10253e+06	7.67665e+06	9.30778e+06	9.58963e+06	1.8684e+07	1.33457e+07	1.38736e+07																2.22089e+06			726521			622221
B9EJI9	B9EJI9	T229A_MOUSE	Tmem229a	Transmembrane protein 229A							826415	676747	706133	451726			248769	332842	325184	964638	1.18956e+06	1.52625e+06	1.64179e+06	365451	699254			409769							1.17725e+06	1.14073e+06	948824	1.22548e+06	603860	811300							387423
B9EJX5	B9EJX5;Q8C176	B9EJX5_MOUSE	Taf2	Isoform of Q8C176, Transcription initiation factor TFIID subunit 2		2.19777e+06					1.72133e+06	1.94847e+06	1.84059e+06				1.87856e+06	1.43467e+06	2.3558e+06	2.96894e+06	2.90933e+06	2.51072e+06		6.43225e+06		5.59675e+06	4.92269e+06	3.94613e+06	2.48462e+06	3.89391e+06	2.99648e+06	2.09374e+06	3.77047e+06	3.44913e+06	3.92622e+06		3.96267e+06				1.61134e+06	2.1725e+06	1.73096e+06			2.03319e+06	1.28078e+06	4.48771e+06	3.46656e+06
B9EKF4	G5E8L5;F6QAV8;B9EKF4	B9EKF4_MOUSE	Zfp777	Zinc finger protein 777									458088	414356	360595	374678	1.29073e+06	1.11924e+06	1.09941e+06	1.41669e+06	619006	517081					283196				192636			209128							281104		203043			541560	1.41335e+06	122339	357370
B9EKI3	B9EKI3	TMF1_MOUSE	Tmf1	TATA element modulatory factor														285793	380438	175059	336676	254441	297909	1.64711e+06	1.20065e+06											343990					967859	1.26534e+06	757386	129866	177701		98921.6	75650.6
B9EKR1	B2RXS8;B9EKR1	PTPRZ_MOUSE	Ptprz1	Receptor-type tyrosine-protein phosphatase zeta	3.89101e+08	3.07447e+08	2.70663e+08	2.46004e+08	1.89952e+08	2.1226e+08	2.4047e+08	2.84764e+08	2.38205e+08	3.69308e+08	4.64015e+08	4.22628e+08	1.26608e+07	1.40608e+07	1.38861e+07	1.04964e+08	1.60271e+08	1.60871e+08	3.38025e+08	2.47456e+08	1.60018e+08	1.44527e+07	3.34147e+07																				2.60015e+07
C0HK79;C0HK80	C0HK80;C0HK79	ARXS1_MOUSE;ARXS2_MOUSE	Arxes1;Arxes2	Adipocyte-related X-chromosome expressed sequence 1	8.08353e+06	5.68851e+06					2.74746e+06	2.85068e+06	3.00623e+06	6.29107e+06	6.80978e+06	6.34839e+06	1.06239e+07	1.18325e+07	1.27476e+07	1.06895e+07	1.25132e+07	1.21049e+07	5.12433e+06	4.24887e+06	6.71902e+06																						6.86557e+06
C0HKC8;C0HKC9	C0HKC8;C0HKC9;A0A087WSF2	SMK3A_MOUSE;SMK3B_MOUSE	Smok3a;Smok3b	Sperm motility kinase 3A		2.24117e+06			667159		1.53018e+06	1.7981e+06	1.70755e+06	1.11922e+06	545518					1.21963e+06							1.4053e+06		3.072e+06	5.37422e+06	4.31396e+06	6.28872e+06	4.8385e+06	3.98482e+06	2.90794e+06	4.32715e+06								2.22934e+06		2.26849e+06	1.37069e+06	3.65087e+06	2.00094e+06
C0HKD8;C0HKD9	C0HKD9;C0HKD8	MFA1A_MOUSE;MFA1B_MOUSE	Mfap1a;Mfap1b	Microfibrillar-associated protein 1A	2.55822e+07	3.23811e+07	3.48665e+07	4.68525e+07	4.63929e+07	4.72636e+07	2.85654e+07	2.72069e+07	2.58736e+07	4.72901e+07	4.84025e+07	4.83672e+07	5.67264e+07	5.87505e+07	5.7664e+07	3.26947e+07	3.08605e+07	2.51446e+07	3.06507e+06	7.87453e+06	5.21683e+06	5.73795e+07	6.54384e+07	7.20253e+07	4.91463e+07	5.01433e+07	4.89781e+07	5.76015e+07	5.66504e+07	5.60789e+07	5.28162e+07	5.70325e+07	5.03928e+07	3.23557e+06		2.663e+06	4.62713e+07	7.53078e+07	7.28579e+07	1.02005e+08	8.52863e+07	8.84432e+07	7.0342e+07	4.94053e+07	5.18475e+07
C0HKE1;C0HKE2;C0HKE3;C0HKE4;C0HKE5;C0HKE6;C0HKE7;C0HKE8;C0HKE9;Q8BFU2;Q8CGP5;Q8CGP6;Q8CGP7	A0A0N4SV66;C0HKE3;Q8CGP7;Q8CGP6;Q64523;Q8CGP5;C0HKE6;C0HKE8;C0HKE5;C0HKE9;C0HKE1;Q8R1M2;Q8BFU2;C0HKE2;C0HKE7;Q8CGP4;C0HKE4;Q6GSS7	H2A1B_MOUSE;H2A1C_MOUSE;H2A1D_MOUSE;H2A1E_MOUSE;H2A1F_MOUSE;H2A1G_MOUSE;H2A1H_MOUSE;H2A1I_MOUSE;H2A1K_MOUSE;H2A1N_MOUSE;H2A1O_MOUSE;H2A1P_MOUSE;H2A3_MOUSE	H2ac11;H2ac12;H2ac13;H2ac15;H2ac25;H2ac4;H2ac6;H2ac7;H2ac8;Hist1h2af;Hist1h2an;Hist1h2ao;Hist1h2ap	Histone H2A type 1-B	5.75963e+08	6.43124e+08	1.35004e+09	1.03933e+08	6.61335e+08	7.53201e+08	9.97164e+08		7.31735e+08	4.83333e+09	2.90471e+09	5.5129e+09	4.16229e+08	1.64613e+08	1.53234e+08	6.85331e+08	2.4323e+08	8.43899e+08	4.11512e+07	4.97556e+08	1.17932e+08	1.41309e+09	1.81983e+09	1.50847e+09	1.08705e+09	3.06117e+09	1.22489e+09	5.92086e+09	2.84558e+08	3.97349e+09	2.56907e+09	1.04139e+09	1.44866e+09	1.95246e+08	8.21725e+07	7.48017e+07	5.10484e+09	4.98873e+09	6.17024e+09	4.17044e+09	5.76988e+09	6.1462e+09	6.69476e+09	1.6594e+07	6.88581e+06
C0HKG5;C0HKG6	A0A338P7E3;A0A338P711;C0HKG5;C0HKG6	RNT2A_MOUSE;RNT2B_MOUSE	Rnaset2a;Rnaset2b	Ribonuclease T2-A							1.91147e+07							125614					1.80201e+06	1.89473e+06	2.84927e+06			308756	8.28564e+06	3.86863e+06	2.8123e+06	2.68351e+06	3.67272e+06	2.35645e+06		3.59971e+06		3.79708e+07	3.98601e+07	3.9937e+07	645143	1.25759e+06	997721	2.7056e+06	2.72281e+06	1.9494e+06	382999	743811	2.34101e+06
C3VPR6;C3VPR6-2	C3VPR6-2;A0A1D5RLX4;C3VPR6	NLRC5_MOUSE	Nlrc5	Protein NLRC5																											448411
Cont_O77727	Cont_O77727	K1C15_SHEEP	KRT15	Keratin, type I cytoskeletal 15	5.71708e+06		2.75134e+06		4.70564e+06					1.46911e+06		1.07596e+06	1.18694e+06	891298								1.36162e+07	1.59265e+07	2.02345e+07	6.73867e+06		3.70388e+06				2.87071e+06	6.33327e+06	1.21377e+07							1.9124e+06			922143
Cont_O95678	Cont_O95678	K2C75_HUMAN	KRT75	Keratin, type II cytoskeletal 75	2.00276e+06	2.17342e+06	2.35498e+06				6.47069e+06	9.58943e+06	4.15172e+06	2.76435e+06	5.2393e+06	4.1337e+06					740531		2.04734e+06																		988719	1.19595e+06	984180			213293
Cont_P00761	Cont_P00761	TRYP_PIG		Trypsin	1.04053e+09	5.17684e+08	7.97333e+08	6.82261e+08	3.91033e+08	5.47161e+08	1.75496e+09	2.4277e+09	1.84531e+09	2.15123e+08	1.44009e+08	6.08281e+07	6.01293e+08	6.18171e+08	6.66583e+08	6.25363e+08	5.28927e+08	1.09478e+09	1.68859e+09	3.26909e+08	1.05635e+09	5.69495e+08	6.38076e+08	6.40074e+08	3.94208e+08	4.78881e+08	3.83542e+08	6.34502e+08	5.77751e+08	3.87861e+08	7.09754e+08	8.3352e+08	9.9362e+08	9.91634e+08	7.75723e+08	6.41429e+08	1.5158e+08	1.49224e+08	1.31165e+08	1.65473e+08	1.40473e+08	1.23842e+08	1.01375e+08	5.8709e+08	4.12553e+08
Cont_P02533	Q6IFX2;Cont_P02533;Cont_Q6IFX2	K1C14_HUMAN	KRT14	Keratin, type I cytoskeletal 14	1.85948e+07	4.19309e+07	1.03576e+07	1.29684e+07	1.34286e+07	7.29255e+06	2.0465e+06		2.02664e+06	1.07901e+07	6.33139e+06	8.46438e+06	3.15342e+06	2.93089e+06	2.57194e+06	1.75509e+06	2.72427e+06	6.16283e+06	3.45545e+06	2.39605e+07	5.69535e+06	9.56032e+06	4.57724e+06	8.55198e+06	1.61351e+07	5.28161e+06	9.99034e+06	8.44471e+06	3.67688e+06	1.37359e+06	1.06968e+07	1.65217e+07	1.41794e+07	6.04592e+06	1.12818e+07	6.97148e+06	5.72027e+06	2.911e+06	7.3076e+06	1.12565e+07	1.11266e+07	5.29737e+06	5.36827e+06	1.36766e+06	1.80556e+06
Cont_P02538	Q3UV11;P50446;Q9Z331;Q8BGZ7;Q6IFZ8;A0A2R8VHP3;Cont_O95678;Cont_P02538;Cont_P48668;Cont_P50446;Cont_Q8BGZ7;Cont_Q9Z331	K2C6A_HUMAN	KRT6A	Keratin, type II cytoskeletal 6A		1.13045e+07	3.88574e+06	1.40257e+07	3.21712e+06	1.11987e+07				7.39798e+06			1.10211e+06	895296	1.18642e+06	1.79967e+06		4.71314e+06	4.92769e+06	5.99349e+06	4.36475e+06	5.88268e+06			4.56986e+06		4.70204e+06	4.60262e+06	3.3939e+06			6.7281e+06	4.22588e+06				1.7826e+06		4.62771e+06		1.79487e+06		534360		398747
Cont_P02769	Cont_P02769	ALBU_BOVIN	ALB	Albumin	8.08231e+06	7.63705e+06	6.44501e+06	6.16409e+06	6.68879e+06	7.87055e+06	9.74968e+06	9.96278e+06	6.64939e+06	4.52319e+06	4.43513e+06	2.5089e+06	491438		623530			2.13431e+06	2.27705e+07	5.62755e+06	3.21173e+06	5.75896e+06	4.49558e+06	3.76154e+06	4.69618e+06	6.03875e+06	4.07981e+06	4.65189e+06	5.42804e+06	4.79362e+06	8.56346e+06	1.05694e+07	1.48832e+07	7.06303e+06	6.66918e+06	7.72527e+06	1.68965e+07	9.37405e+06	5.71142e+06	8.01275e+06	5.77489e+06	2.37664e+06	2.15879e+06
Cont_P04104;P04104	P04104;Cont_P04104	K2C1_MOUSE	Krt1	Keratin, type II cytoskeletal 1	7.45077e+06															318795															6.48504e+06	5.09991e+06	2.72286e+06	1.10555e+06	2.56397e+06	2.81249e+06	2.58897e+06	6.09456e+06	4.39941e+06	683987		910162
Cont_P04259	Cont_P04259;Cont_P48668	K2C6B_HUMAN	KRT6B	Keratin, type II cytoskeletal 6B	2.4885e+06	2.03016e+06	1.98791e+06	2.81077e+06	384279	4.20366e+06								225732					757143			743718			869546		758679	1.3678e+06											363694
Cont_P04264	Cont_P04264	K2C1_HUMAN	KRT1	Keratin, type II cytoskeletal 1	2.60932e+08	6.04972e+08	1.52803e+08	1.80973e+08	2.33734e+08	1.25871e+08	6.69369e+07	6.43942e+06	2.08471e+07	5.79943e+07	4.72785e+07	6.80236e+07	4.27081e+07	3.93115e+07	3.13153e+07	3.94958e+07	8.09035e+07	2.11466e+08	1.12952e+08	3.71893e+07	6.88539e+07	3.6618e+07	1.80853e+07	2.42428e+07	2.17021e+08	8.13006e+07	1.19054e+08	1.27187e+08	4.01058e+07	2.77963e+07	1.29489e+08	2.26729e+08	1.4046e+08	4.0961e+07	2.34614e+08	7.18681e+07	5.82812e+07	2.11695e+07	2.79785e+07	3.87356e+07	4.18265e+07	2.21799e+07	3.08154e+07	1.61511e+07	2.11385e+07
Cont_P05783	Cont_P05783	K1C18_HUMAN	KRT18	Keratin, type I cytoskeletal 18																																					153812	445019	255334						112219
Cont_P05784;P05784	P05784;Cont_P05784	K1C18_MOUSE	Krt18	Keratin, type I cytoskeletal 18	1.13779e+08	6.96549e+06	3.92259e+06	2.76965e+07	7.51365e+06	2.18132e+07	1.20858e+07	1.0987e+07	1.66561e+07	1.0887e+07	7.69249e+06	1.35864e+07	3.58834e+06	2.81207e+06	3.22039e+06	7.99455e+06	1.06537e+07	1.00018e+07	1.33961e+07	1.02919e+07	9.52275e+07	8.09279e+07	8.07019e+07	8.68554e+07	2.63578e+07	1.33176e+07	1.6021e+07	1.42363e+07	2.90462e+07	1.88125e+07	1.1952e+08	7.98675e+07	7.81861e+07	7.38972e+07	6.87572e+07	8.55459e+07	1.3955e+09	2.63734e+09	2.38565e+09	1.31942e+08	1.90798e+08	1.39198e+08		2.73137e+08	2.4228e+08
Cont_P08727	Cont_P08727	K1C19_HUMAN	KRT19	Keratin, type I cytoskeletal 19		931169																				1.68301e+07	2.21257e+07	2.35537e+07									1.26165e+07		403917	731764
Cont_P08779	Cont_P08779	K1C16_HUMAN	KRT16	Keratin, type I cytoskeletal 16		2.48125e+06	703180	1.61599e+08	1.12429e+06					2.357e+06		1.70489e+06	754375	552816	962739			1.31564e+06	1.05544e+06	1.19654e+07	1.7439e+06	4.0434e+06	1.117e+06		1.8733e+06		1.20262e+06	3.0188e+06				1.09082e+06	1.40446e+06				5.30979e+06	885697	9.18896e+06	2.36529e+06	3.97773e+06	1.7675e+06	1.29298e+06	524520
Cont_P11679;P11679	P11679;Cont_P11679	K2C8_MOUSE	Krt8	Keratin, type II cytoskeletal 8	1.81183e+08	1.12157e+08	3.64278e+07	4.90416e+07	1.6511e+08	3.82631e+07	1.66863e+07	8.347e+06	9.69694e+06	1.68739e+07	1.26088e+07	2.28011e+07	1.0967e+07	1.2184e+07	8.52405e+06	8.90681e+06	8.19331e+06	1.36082e+07	2.10885e+07	1.22829e+07	2.97614e+07	1.29707e+08	1.30386e+08	1.5252e+08	3.84262e+07	2.28308e+07	2.37801e+07	3.43596e+07	3.51913e+07	2.18935e+07	1.61176e+08	1.28205e+08	1.05032e+08	7.76483e+07	7.14789e+07	6.96859e+07	1.06802e+09	1.81184e+09	1.62179e+09	1.11651e+08	1.36097e+08	1.05348e+08	2.99594e+07	3.87312e+08	3.55726e+08
Cont_P13645	Cont_P13645	K1C10_HUMAN	KRT10	Keratin, type I cytoskeletal 10	4.32286e+08	6.06313e+08	1.79402e+08	1.82521e+08	4.98395e+08	1.7988e+08	5.19252e+07	4.3257e+06	1.76909e+07	1.07449e+08	7.85857e+07	9.03834e+07	4.30717e+07	3.84774e+07	3.19338e+07	4.66676e+07	6.42727e+07	1.29005e+08	1.01182e+08	8.48106e+07	1.47893e+08	7.3327e+07	4.9225e+07	5.1199e+07	2.35401e+08	1.08149e+08	8.76468e+07	1.83746e+08	4.32319e+07	5.45094e+07	2.49768e+08	2.93593e+08	1.57931e+08	1.98028e+08	2.19729e+08	9.91407e+07	6.49926e+07	3.66307e+07	4.44796e+07	5.04833e+07	4.22911e+07	4.61294e+07	4.81179e+07	2.16007e+07	2.95662e+07
Cont_P13646	A2A513;P02535-2;P02535-3;P02535;Cont_P13646;Cont_P02535	K1C13_HUMAN	KRT13	Keratin, type I cytoskeletal 13		8.77848e+06				1.68468e+06				3.89725e+06							917377	2.51424e+06	2.54893e+06				1.67761e+06	1.88601e+06													2.70158e+06		7.50892e+07		3.7612e+06
Cont_P13647	Q922U2;Cont_P13647;Cont_Q922U2	K2C5_HUMAN	KRT5	Keratin, type II cytoskeletal 5	1.81757e+07	3.71831e+07	9.90626e+06	2.01609e+07	1.4705e+07	1.0968e+07	4.2766e+06			1.0695e+07	2.00161e+06	4.39079e+06	2.72925e+06	2.55631e+06	2.19498e+06	2.57771e+06	5.03811e+06	1.28457e+07	6.50908e+06	5.5527e+06	5.88339e+06	2.03526e+07	2.61063e+07	2.78829e+07	1.35182e+07	4.35529e+06	8.64773e+06	6.76663e+06	2.8734e+06	2.42686e+06	1.42657e+07	1.77037e+07	1.55556e+07	5.44808e+06	1.05476e+07	6.9881e+06	4.47e+06	2.08079e+06	3.04675e+06	3.67632e+06	3.09699e+06	2.09724e+06	2.9053e+06	1.07146e+06	1.21577e+06
Cont_P15241	Q9ERE2;P97861;Q6IMF0;Q9CPR6;Q9Z2T6;E9Q1Y9;Cont_O43790;Cont_P78385;Cont_Q14533;Cont_P97861;Cont_Q6IMF0;Cont_Q9ERE2;Cont_Q9Z2T6;Cont_P15241;Cont_P25691	K2M2_SHEEP		Keratin, type II microfibrillar, component 7C															3.23479e+06																											1.07687e+06
Cont_P15497	Cont_P15497	APOA1_BOVIN	APOA1	Apolipoprotein A-I													911311	1.02248e+06																														419222	557776
Cont_P15636	Cont_P15636	API_ACHLY		Protease 1	1.85086e+09	1.18898e+09	1.5067e+09	1.27872e+09	8.73234e+08	1.53118e+09	2.16876e+09	2.69688e+09	2.37389e+09	4.09366e+09	2.58669e+09	1.82471e+09	1.37994e+09	1.35255e+09	1.35356e+09	4.59954e+08	4.78686e+08	8.27578e+08	1.71281e+09	4.33943e+09	3.22349e+09	7.03668e+08	5.35722e+08	5.0146e+08	8.17699e+08	7.54729e+08	6.95185e+08	9.36825e+08	7.64617e+08	7.57289e+08	1.43549e+09	1.49685e+09	1.72912e+09	9.47167e+08	1.10434e+09	1.07271e+09	1.35035e+09	1.56517e+09	1.24366e+09	2.38979e+09	2.26366e+09	1.9854e+09	1.62059e+09	2.08169e+09	1.16722e+09
Cont_P19001;P19001	P19001;Cont_P19001	K1C19_MOUSE	Krt19	Keratin, type I cytoskeletal 19	8.87664e+06	3.56089e+07	8.06256e+06		4.45391e+06	2.43361e+06	9.0645e+06		8.92087e+06	4.17114e+07	3.276e+06	3.5342e+06	3.3536e+06	2.17093e+06	2.5241e+06	2.10964e+06	3.99362e+06	1.85917e+07	9.10835e+06	1.4818e+07	2.05341e+06	1.16245e+08	1.04579e+08	1.26665e+08	8.40923e+06	3.944e+06	4.12418e+06	4.84158e+06	5.89689e+06	3.12294e+06	8.35026e+07	7.24689e+07	6.28813e+07	1.52563e+07	1.92747e+07	1.78508e+07	1.62745e+07	2.2813e+07	1.81738e+07	4.9225e+06	4.62792e+06	3.11157e+06	3.30324e+06	1.43492e+06	1.04136e+06
Cont_P19013	Cont_P19013	K2C4_HUMAN	KRT4	Keratin, type II cytoskeletal 4		1.46672e+07								7.516e+06
Cont_P20930	Cont_P20930	FILA_HUMAN	FLG	Filaggrin	5.72001e+06	2.29006e+06		4.98454e+06	3.18656e+06	2.00572e+06					1.53867e+07			427015							1.01356e+06				1.74063e+06		585013	1.05792e+06
Cont_P22629	Cont_P22629	SAV_STRAV		Streptavidin				2.4022e+06		945568							4.69719e+06		5.5193e+06							311158	501885	565902	487723	349179	385180	392417	589853	560556							1.76986e+07	5.87212e+06	2.182e+06	511057	198194	951895	925149
Cont_P34955	Cont_P34955	A1AT_BOVIN	SERPINA1	Alpha-1-antiproteinase																829937
Cont_P35527	Cont_P35527	K1C9_HUMAN	KRT9	Keratin, type I cytoskeletal 9	1.10413e+08	6.1052e+08	1.05631e+08	1.82102e+08	1.17416e+08	1.01437e+08	3.40298e+07	8.59275e+06	1.19383e+07	4.53695e+07	2.64005e+07	8.92222e+07	3.5044e+07	3.40172e+07	2.60864e+07	1.10567e+07	4.13896e+07	7.14135e+07	4.09837e+07	2.00155e+07	3.60134e+07	3.63539e+07	9.156e+06	1.70842e+07	1.54146e+08	4.77632e+07	1.0993e+08	7.62317e+07	3.12997e+07	2.12093e+07	4.95854e+07	1.16635e+08	8.178e+07	2.4048e+07	1.58159e+08	4.22865e+07	6.62688e+07	1.9862e+07	3.26463e+07	7.87938e+07	7.97601e+07	2.78594e+07	4.80587e+07	9.69301e+06	1.61952e+07
Cont_P35908	Cont_P35908	K22E_HUMAN	KRT2	Keratin, type II cytoskeletal 2 epidermal	1.07881e+08	8.75528e+07	5.38716e+07	1.88115e+08	3.18178e+08	9.58199e+07	4.82679e+07	5.16063e+07	1.48216e+07	2.06137e+07	1.84152e+07	2.13598e+07	1.55111e+07	1.87527e+07	1.42001e+07	2.36709e+07	2.65901e+07	3.86702e+07	6.26745e+07	2.36805e+07	6.7258e+07	3.58795e+07	1.96402e+07	1.73984e+07	9.35735e+07	4.24517e+07	2.5415e+07	6.71934e+07	1.8029e+07	2.36081e+07	7.8116e+07	8.32862e+07	5.37027e+07	1.18813e+08	9.56646e+07	6.04989e+07	2.67066e+07	1.61215e+07	1.11194e+07	1.28798e+07	1.52776e+07	1.35582e+07	1.55039e+07	5.60049e+06	1.18516e+07
Cont_P50446;P50446	Q3UV11;P50446;Q9Z331;Cont_P12035;Cont_P50446;Cont_Q9Z331	K2C6A_MOUSE	Krt6a	Keratin, type II cytoskeletal 6A																		490496
Cont_Q04695	Q9QWL7;Cont_P08727;Cont_Q04695;Cont_Q9QWL7	K1C17_HUMAN	KRT17	Keratin, type I cytoskeletal 17		3.55273e+06	776722		1.05606e+06					1.87844e+07			384844						2.73772e+06	2.36575e+06		907368			955171			1.36731e+06				2.65562e+06					684905			1.68106e+06	821399	716743	369474
Cont_Q0VBK2;Q0VBK2	A0A2R8VHR6;Q0VBK2;Cont_Q0VBK2	K2C80_MOUSE	Krt80	Keratin, type II cytoskeletal 80																								366345
Cont_Q14CN4	Q6IME9;Cont_Q14CN4;Cont_Q3SY84;Cont_Q7RTS7;Cont_Q86Y46;Cont_Q6IME9	K2C72_HUMAN	KRT72	Keratin, type II cytoskeletal 72																		426501
Cont_Q5D862	Cont_Q5D862	FILA2_HUMAN	FLG2	Filaggrin-2	4.49687e+06	1.81602e+06		2.5715e+06	9.56407e+06	1.695e+06						303142	329922	320609		1.60437e+06		590723			1.61255e+06	745606	772249	820006	3.19535e+06	1.72318e+06	1.44454e+06	2.21218e+06		2.51764e+06	3.05537e+06	4.03676e+06					559975	367176	169418					197168	257079
Cont_Q5RL79;Q5RL79	A0A0A0MQN1;Q5RL79;Cont_Q5RL79	KTAP2_MOUSE	Krtcap2	Keratinocyte-associated protein 2																157096	118918	362130																										91938.9
Cont_Q61781;Q61781	Q9QWL7;Q61781;Cont_Q04695;Cont_Q9QWL7;Cont_Q61781	K1C14_MOUSE	Krt14	Keratin, type I cytoskeletal 14		4.89872e+06			2.03773e+06													1.74337e+06				4.26807e+06	3.48034e+06	4.87486e+06	4.72932e+06		1.7665e+06				2.28021e+06	3.3493e+06	1.96286e+06
Cont_Q64291;Q64291	Z4YJD9;Q64291;Cont_Q64291	K1C12_MOUSE	Krt12	Keratin, type I cytoskeletal 12												803782	453381	252888	271590	1.335e+06	1.41017e+06	3.46115e+06	860064																		462778	268899	342560
Cont_Q7Z794	Cont_Q7Z794	K2C1B_HUMAN	KRT77	Keratin, type II cytoskeletal 1b					6.71703e+06													1.27195e+06																			642973
Cont_Q86YZ3	Cont_Q86YZ3	HORN_HUMAN	HRNR	Hornerin		5.12298e+06		1.10176e+07	2.90277e+06	2.81071e+06				1.20321e+06		2.77887e+06	297929	300892	265359						732021	1.21663e+06	1.03476e+06	831461	2.45516e+06	2.86724e+06	912388					3.16594e+06			1.97874e+06		354030			627700	1.16291e+06	554201	790866	157137	209597
Cont_Q8CCX5;Q8CCX5	Q8CCX5-2;Q8CCX5;Cont_Q8CCX5	KT222_MOUSE	Krt222	Keratin-like protein KRT222	4.93547e+06	4.16529e+06	2.71405e+06		2.90639e+06	2.99279e+06	9.44826e+06	1.00302e+07	7.54925e+06	5.5351e+06	5.23299e+06	5.58121e+06		471229		3.37975e+06	3.86853e+06	4.0372e+06	2.16434e+06		2.1611e+06				4.3124e+06	2.59529e+06
Cont_Q8N1N4	Cont_Q8N1N4	K2C78_HUMAN	KRT78	Keratin, type II cytoskeletal 78		1.28306e+06																							1.24869e+06
Cont_Q922U2;Q922U2	Q3UV11;P50446;Q922U2;Q9Z331;Q6IFZ8;A0A2R8VHP3;Cont_P50446;Cont_Q922U2;Cont_Q9Z331	K2C5_MOUSE	Krt5	Keratin, type II cytoskeletal 5																		4.08768e+06				2.50274e+07	2.72747e+07	3.70919e+07							2.18707e+07	2.12692e+07	2.47509e+07
Cont_Q99PS0;Q99PS0	Q99PS0;Cont_Q99PS0	K1C23_MOUSE	Krt23	Keratin, type I cytoskeletal 23	6.02484e+07	8.32596e+07	3.38531e+07	5.97981e+07	6.88634e+07	6.71762e+07														3.65106e+06		776352	1.21121e+06	1.35424e+06							1.83647e+06						388211	5.42201e+06	605425
Cont_Q9DCV7;Q9DCV7	D3Z6N5;Q9R0H5;Q3UV17;Q9DCV7;Cont_Q9DCV7;Cont_Q9R0H5;Cont_Q3UV17	K2C7_MOUSE	Krt7	Keratin, type II cytoskeletal 7							1.80567e+07	2.13156e+07	2.85126e+07							7.56394e+06		1.26498e+07	2.2016e+07		6.47029e+06	5.16654e+07	5.26633e+07	7.07254e+07	8.17181e+06	4.92425e+06	5.48951e+06	5.90076e+06	1.05797e+07	5.92558e+06	8.21873e+07	6.38931e+07	5.27044e+07	3.11516e+07	3.23925e+07	3.36866e+07	1.14785e+07	1.36841e+07	1.07433e+07
D0QMC3	D0QMC3	MNDAL_MOUSE	Mndal	Myeloid cell nuclear differentiation antigen-like protein							1.39168e+06		1.47529e+06								1.06285e+06					1.02309e+07	9.37509e+06	9.93683e+06	4.87244e+06	5.65618e+06	8.87932e+06	5.1118e+06	6.59015e+06	9.83998e+06	9.48202e+06	6.80321e+06			6.63153e+06		8.4266e+06	6.62912e+06	1.25247e+07	1.63706e+07	1.23863e+07	1.21452e+07		8.70137e+06	8.18875e+06
D2EAC2;D2EAC2-2	D2EAC2-2;D2EAC2	ZBED6_MOUSE	Zbed6	Zinc finger BED domain-containing protein 6																						394591	275152		195608		398286			313944										266873	274949	275641		592800	601398
D3YTL5;D3YU77;D3YZN3;Q99LB4	Q99LB4;D3YZN3;D3YU77;D3YTL5	D3YTL5_MOUSE;D3YU77_MOUSE;D3YZN3_MOUSE;Q99LB4_MOUSE	Capg	Isoform of P24452, Capping protein (actin filament), gelsolin-like (Fragment)																				2.50768e+06	2.20457e+06				2.93872e+06	2.88363e+06	1.54792e+06		1.03758e+06	1.06851e+06	2.62345e+06	2.14744e+06	2.82921e+06	2.05234e+07	2.46496e+07	2.3748e+07				1.89084e+06	998358	995932	292044
D3YTP3	D3YTP3	D3YTP3_MOUSE	Mtx3	Metaxin	1.09734e+07	7.95707e+06	7.67898e+06	5.09893e+06	5.31594e+06	6.36996e+06	3.73455e+06	3.76398e+06	2.62445e+06	5.76583e+06	9.43535e+06	8.5763e+06	860880	1.06984e+06	1.50631e+06	5.15569e+06	6.21642e+06	6.32508e+06	9.33463e+06	1.13804e+07	7.6049e+06				1.41037e+06						4.61384e+06	4.89106e+06	4.24e+06	2.36809e+06	2.96982e+06	2.60945e+06		490745					1.52085e+06
D3YTQ3	D3YTQ3;F6VQH5;Q9Z130	D3YTQ3_MOUSE	Hnrnpdl	Isoform of Q9Z130, Heterogeneous nuclear ribonucleoprotein D-like	2.25911e+08	3.19807e+08	3.11185e+08	2.99973e+08	2.51058e+08	2.50951e+08	4.5318e+08	3.98703e+08	4.7313e+08	2.23303e+08	1.81209e+08	2.44424e+08	4.13681e+08	3.94667e+08	4.35392e+08	3.39968e+08	3.22253e+08	3.82645e+08	7.89968e+07	1.04558e+08	5.36665e+07	7.90128e+07	8.12173e+07	9.04832e+07	8.3714e+07	9.37903e+07	9.92648e+07	1.16969e+08	1.06211e+08	1.38549e+08	4.56558e+07	3.92372e+07	4.78157e+07	2.07528e+07	1.27094e+07	1.19877e+07	7.41367e+07	8.12149e+07	1.04009e+08	9.80393e+07	1.60093e+08	1.26651e+08	2.54517e+08	9.97414e+07	7.14297e+07
D3YTT6;D3Z194	D3YTT6;D3Z194	D3YTT6_MOUSE;D3Z194_MOUSE	Osbpl3	Isoform of Q9DBS9, Oxysterol-binding protein																															7.31878e+06	4.27901e+06	5.31611e+06
D3YTU6;D3Z592;D3Z649	A0A0A6YXD8;D3YTU6;D3Z592;D3Z649	D3YTU6_MOUSE;D3Z592_MOUSE;D3Z649_MOUSE	Kcnt2	Isoform of D3Z649, Potassium channel, subfamily T, member 2	2.64529e+06	2.62206e+06					816513	953430	760190	3.07884e+06	3.34239e+06	3.15158e+06				587671	812197	709514		1.74178e+06	1.01968e+06
D3YTZ8;D3YWS1;D3YYX5;D3Z1A7;Q3TYH2	Q3TYH2;D3YYX5;D3YTZ8;D3YWS1;D3Z1A7	D3YTZ8_MOUSE;D3YWS1_MOUSE;D3YYX5_MOUSE;D3Z1A7_MOUSE;Q3TYH2_MOUSE	Rab15	Isoform of Q8K386, RAB15, member RAS oncogene family										2.60484e+06	3.30589e+06	1.89181e+06								2.33729e+06
D3YU56;E9QP59	D3YU56;E9QP59	D3YU56_MOUSE;E9QP59_MOUSE	Lemd3	Isoform of Q9WU40, LEM domain containing 3							606546			1.25479e+06	1.3571e+06	1.02632e+06																												1.15425e+06	3.10445e+06	1.90898e+06	844962
D3YUB6;D3YUB6-3	D3YUB6-3;D3YUW2;Q3TEG0;D3YUB6	BTBD8_MOUSE	Btbd8	BTB/POZ domain-containing protein 8	1.43818e+07	1.11271e+07	1.04107e+07	3.06424e+06	4.11448e+06	4.48549e+06	1.10109e+07	1.16169e+07	1.0057e+07	1.58722e+07	1.98558e+07	1.99915e+07	4.25882e+06	5.86417e+06	4.76761e+06	4.84358e+06	5.60588e+06	6.13168e+06	8.71196e+06	1.30279e+07	1.07186e+07																8.93921e+06		9.45156e+06				1.07698e+06
D3YUD1;E9QL80	D3YUD1;E9QL80	D3YUD1_MOUSE;E9QL80_MOUSE	Lpgat1	Isoform of Q91YX5, Lysophosphatidylglycerol acyltransferase 1 (Fragment)												69445.5				824269	793907	1.38595e+06																						36898.5			68992.8
D3YUD2;D3Z7L2	D3YUD2;D3Z7L2	D3YUD2_MOUSE;D3Z7L2_MOUSE	Afdn	Isoform of Q9QZQ1, Afadin, adherens junction formation factor (Fragment)	1.06318e+07	9.36237e+06	9.97715e+06	1.05577e+07	1.04438e+07	1.26696e+07	7.26997e+06	7.63854e+06	5.91944e+06	1.95909e+07	2.10625e+07	2.11385e+07		550982	589069	1.56052e+06	2.16132e+06	2.0194e+06	4.07666e+06	1.14295e+07	4.07778e+06	3.89489e+06	2.63404e+06	2.40378e+06	1.66736e+06						6.60094e+06	5.80029e+06	6.93505e+06			5.05105e+06	9.35581e+06	1.20644e+07	1.2944e+07						593434
D3YUD3;D3YUL8;D3Z230;E9Q9A0;F6V2U0;Q3UEQ1	E9QAD0;E9Q9A0;A0A0R4J0Q2;F6R4N2;Q3UEQ1;F6V2U0;D3YUL8;D3YUD3;D3Z230	D3YUD3_MOUSE;D3YUL8_MOUSE;D3Z230_MOUSE;E9Q9A0_MOUSE;F6V2U0_MOUSE;Q3UEQ1_MOUSE	Inpp4a	Isoform of Q9EPW0, phosphatidylinositol-3,4-bisphosphate 4-phosphatase	1.00512e+07	4.39322e+06	1.48947e+06	2.1429e+07			5.90811e+06	5.83746e+06	4.75512e+06	3.46877e+06	5.72523e+06	2.6755e+06				2.35192e+06	1.34342e+06	3.86746e+06	1.57196e+07	6.86214e+06	1.17109e+07											2.02206e+06											198213
D3YUE4	D3YUE4	D3YUE4_MOUSE	Fam151b	Family with sequence similarity 151, member B								5.32053e+06									369650	442007	5.90404e+06	1.2914e+07	8.97796e+06	663762	901940											2.25113e+06						1.0156e+06
D3YUJ3	E9Q226;D3YUJ3	D3YUJ3_MOUSE	Ccnyl1	Cyclin Y-like 1								1.8117e+06	2.02582e+06							1.32386e+06	1.64825e+06	1.90932e+06	2.32074e+06	1.51169e+06	1.16639e+06											1.97964e+07
D3YUP5	D3YUP5	D3YUP5_MOUSE	Exoc3l2	Exocyst complex component 3-like 2								683976							172783			1.262e+06				2.59724e+06	1.27806e+06	1.34131e+06	740890	499474	863941		1.40304e+06		2.54104e+06	1.4406e+06	2.01053e+06	3.03615e+06	2.18218e+06	2.63173e+06	1.27596e+06	1.72149e+06	1.84854e+06						230081
D3YUS5;E9PW37	D3YUS5;E9PW37	D3YUS5_MOUSE;E9PW37_MOUSE	Rasal2	Isoform of E9PW37, RAS protein activator like 2	2.04881e+07	1.53618e+07	1.29578e+07	8.67092e+06	4.47229e+06	5.47274e+06	1.76637e+07	2.03674e+07	1.55696e+07	2.70014e+07	3.60262e+07	2.80264e+07	1.22011e+06	1.53477e+06	1.59608e+06	6.59888e+06	8.64431e+06	9.62363e+06	8.84824e+06	1.58801e+07	9.66986e+06									1.80392e+06	1.73159e+06						5.01972e+06	5.70114e+06	5.95643e+06				1.27146e+06		392884
D3YUU0	D3YUU0	D3YUU0_MOUSE	B4galt3	Isoform of Q91YY2, UDP-Gal:betaGlcNAc beta 1,4-galactosyltransferase, polypeptide 3 (Fragment)																			3.39405e+06
D3YUV1	D3YUV1;Q99J45	D3YUV1_MOUSE	Nrbp1	Isoform of Q99J45, Nuclear receptor binding protein 1																			4.16357e+06		7.33165e+06
D3YUZ8	A0A338P6J0;Q91XM9-2;Q91XM9-3;Q91XM9-4;Q91XM9-6;Q91XM9-7;Q91XM9-8;E9Q2L2;D3YWU0;D3YUZ8;A0A571BEZ4;A0A571BEK3;Q91XM9	D3YUZ8_MOUSE	Dlg2	Isoform of Q91XM9, Discs large MAGUK scaffold protein 2	2.61758e+07	1.23992e+07	1.41161e+07				1.0179e+07	6.52879e+06		3.70554e+07	4.55729e+07	4.29602e+07	710875			4.10213e+06	8.19229e+06	6.33065e+06	9.2283e+06	1.78973e+07	9.71954e+06
D3YV66;Q3UXF4	D3YV66;Q3UXF4	D3YV66_MOUSE;Q3UXF4_MOUSE	Nrf1	Isoform of Q9WU00, Nuclear respiratory factor 1 (Fragment)																						1.10323e+06	1.45783e+06	1.51286e+06	1.40523e+06		1.50861e+06		1.24917e+06	1.54953e+06														588775	872841
D3YVE8	D3YVE8	S35G2_MOUSE	Slc35g2	Solute carrier family 35 member G2									184775				161025	94976	174009	425110	905837	817478	1.14786e+06	1.00632e+06	484953																						429712
D3YVF0	H3BIV5;D3YVF0	AKAP5_MOUSE	Akap5	A-kinase anchor protein 5	3.81452e+07	3.46869e+07	3.60501e+07	5.2688e+07	8.60896e+06	9.9422e+06	5.82017e+07	5.87897e+07	5.45239e+07	2.4377e+07	2.98739e+07	2.44378e+07	3.54038e+06	3.6887e+06	3.94925e+06	1.52905e+07	2.00691e+07	2.17302e+07	9.16597e+07	5.10718e+07	4.64835e+07																						1.87509e+06
D3YVL4	D3YVL4	D3YVL4_MOUSE	Mcfd2	Isoform of Q8K5B2, Multiple coagulation factor deficiency 2 (Fragment)
D3YVV3	A0A3Q4EGJ3;D3YVV3	D3YVV3_MOUSE	Ankrd29	Ankyrin repeat domain 29	9.47492e+06	7.38039e+06	9.15174e+06	7.6569e+06	4.09752e+06	8.21749e+06	1.64722e+07	1.69619e+07	1.31537e+07	8.54837e+06	9.1993e+06	9.3609e+06				3.20653e+06	5.2465e+06	5.7106e+06	4.9407e+06	1.90572e+06	1.91751e+06									1.68279e+06												2.49173e+06
D3YVV9;E9Q1U2;F6WWS1	E9Q1U2;F6WWS1;D3YVV9	D3YVV9_MOUSE;E9Q1U2_MOUSE;F6WWS1_MOUSE	Synpo2	Isoform of Q91YE8, Synaptopodin 2							623978	801568	638073	1.46475e+06	1.49062e+06	1.33126e+06				293346	554138					1.00814e+06	1.42053e+06	1.21035e+06					1.25306e+06	777729	2.694e+06	1.91429e+06	3.18036e+06						511950
D3YVW2	D3YVW2;Q8BXA1	D3YVW2_MOUSE	Golim4	Isoform of Q8BXA1, Golgi integral membrane protein 4	1.31099e+06						1.81736e+06			933837		1.87919e+06	278739	329732	479023	1.03904e+06	1.41453e+06	1.22268e+06		1.17032e+06	767940				2.02021e+06	1.60799e+06	3.32999e+06	1.9419e+06	3.3976e+06	1.61794e+06	4.93731e+06	5.99952e+06	5.51644e+06	1.67812e+06	1.55121e+06	1.52531e+06	1.95015e+07	2.15821e+07	1.45355e+07	1.50218e+06	1.79659e+06	1.48003e+06		1.09174e+06	785579
D3YW42	D3YW42	D3YW42_MOUSE	Ccdc9	Isoform of Q8VC31, Coiled-coil domain containing 9	4.78069e+06								394227			471538	364161	433412	432416	395048	262969	544468				611214	579914	670879																			196702
D3YWQ0-2	D3YWQ0-2;D3Z519;D3YWQ0	DGKI_MOUSE	Dgki	Isoform of D3YWQ0, Isoform 2 of Diacylglycerol kinase iota	2.38252e+07	1.6622e+07	1.5824e+07		4.98396e+06	6.00638e+06	2.03742e+07	1.93961e+07	1.62858e+07	2.09807e+07	2.38645e+07	3.16591e+07	2.61119e+06	2.42001e+06	3.6431e+06	1.03485e+07	1.35168e+07	1.26301e+07	1.14123e+07	1.73087e+07	1.15571e+07			480111															2.16699e+06	2.09777e+06		3.83952e+06	1.53316e+06	555377	699710
D3YWS8	D3YWS8	D3YWS8_MOUSE	Leng8	Isoform of Q8CBY3, Leukocyte receptor cluster (LRC) member 8			3.36029e+06		2.96332e+06								637027	503524								2.76904e+06	1.55507e+06	1.08746e+06	2.78138e+06	2.78891e+06	2.87278e+06	2.6516e+06		1.76794e+06							1.26376e+06	995340	1.25296e+06				1.68266e+06	2.04839e+06	1.34253e+06
D3YWX2;F6YTL8	D3YWX2;F6YTL8	D3YWX2_MOUSE;F6YTL8_MOUSE	Ylpm1	Isoform of Q9R0I7, YLP motif containing 1	2.85174e+07	2.93929e+07	3.99118e+07	5.32997e+07	4.41955e+07	4.26331e+07	3.00104e+07	3.44578e+07	3.33348e+07	3.96361e+07	3.95243e+07	3.77452e+07	4.44057e+07	4.60149e+07	4.48059e+07	3.24494e+07	3.17611e+07	2.38127e+07	8.28154e+06	1.25021e+07	5.19048e+06	2.23051e+07	1.93728e+07	2.11167e+07	2.23933e+07	2.30657e+07	2.15724e+07	2.10243e+07	2.06739e+07	2.29197e+07	1.3743e+07	1.76862e+07	1.49582e+07				1.70977e+07	1.89511e+07	1.84704e+07	2.69557e+07	2.80867e+07	2.59141e+07	6.39211e+07	1.24185e+07	1.51663e+07
D3YWZ2;G5E8C6;G5E8H0	G5E8C6;G5E8H0;D3YWZ2	D3YWZ2_MOUSE;G5E8C6_MOUSE;G5E8H0_MOUSE	Vill	Isoform of Q91YD6, Villin-like (Fragment)																									5.17301e+06	2.46483e+06					1.72546e+07	1.62756e+07	1.3892e+07	2.13e+07	2.00214e+07	2.12316e+07
D3YXJ0	A0A2I3BQ48;A0A2I3BQ43;A0JP53;D3YXJ0-2;D3YXJ0	DGKH_MOUSE	Dgkh	Diacylglycerol kinase eta	6.21523e+06	6.29385e+06	4.73954e+06				4.88151e+06	5.1732e+06	6.36373e+06	3.25785e+06	4.49964e+06	1.72997e+06	610797	781790	1.58673e+06	1.80084e+06	1.98338e+06	2.70521e+06	8.96726e+06	6.30974e+06	1.13501e+07			7.34184e+06											1.61169e+06							5.83405e+06		1.14102e+06
D3YXJ5	D3YXJ5	D3YXJ5_MOUSE	Lratd2	LRAT domain containing 1															533477				440869			1.4269e+06		2.95889e+06			799315		697631		1.28145e+06			5.15979e+06	5.39922e+06	3.8215e+06				1.58536e+06					254659
D3YXK0	D3YXK0	D3YXK0_MOUSE	Jakmip2	Janus kinase and microtubule interacting protein 2	9.38385e+06	8.38125e+06	7.32237e+06	5.49321e+06	6.74148e+06	7.05429e+06	5.48698e+06	6.88314e+06	5.76866e+06	7.07605e+06	8.87978e+06	9.29074e+06	439010	582899	504206	4.13397e+06	4.805e+06	5.02633e+06	4.15506e+06	4.83904e+06	4.59944e+06														5.93223e+06	3.43099e+07	3.54541e+06	5.04384e+06
D3YXK1	D3YXK1	SAMD1_MOUSE	Samd1	Sterile alpha motif domain-containing protein 1	681802	1.39533e+06	1.14212e+06	2.03905e+06	1.73511e+06	1.5654e+06	1.76677e+06	1.89714e+06	2.06777e+06	1.30789e+06	892712	700861	2.10569e+06	1.96628e+06	2.14956e+06	2.61277e+06	1.87304e+06	1.82058e+06				1.53406e+06	1.22843e+06	1.06688e+06	2.00245e+06	2.64252e+06	2.08092e+06	2.61769e+06	1.99584e+06	2.21961e+06	1.87365e+06	1.77183e+06	1.6591e+06				1.57934e+06	1.28484e+06	1.66605e+06	1.4468e+06	1.32678e+06	1.33195e+06	2.60526e+06	1.6771e+06	1.58051e+06
D3YXK2	S4R1M2;D3YXK2	SAFB1_MOUSE	Safb	Scaffold attachment factor B1	7.07804e+07	8.3598e+07	1.02971e+08	9.90409e+07	8.88397e+07	8.42555e+07	8.08681e+07	7.69301e+07	7.2265e+07	1.05132e+08	9.75619e+07	9.79455e+07	1.02812e+08	1.18736e+08	8.69572e+07	7.60565e+07	7.274e+07	7.21349e+07	9.88375e+06	2.08713e+07	1.60435e+07	9.96286e+07	9.17172e+07	9.01364e+07	6.21429e+07	6.0752e+07	6.72422e+07	7.68634e+07	6.80351e+07	7.57187e+07	6.78486e+07	6.93542e+07	6.32419e+07	9.14406e+06	2.83154e+06	6.05388e+06	7.01726e+07	8.23173e+07	7.63138e+07	1.16657e+08	9.16625e+07	9.74411e+07	1.31146e+08	7.67412e+07	9.51854e+07
D3YXX1;D3YY86	D3YXX1;D3YY86	D3YXX1_MOUSE;D3YY86_MOUSE	Zmynd11	Isoform of Q8R5C8, Zinc finger, MYND domain containing 11		3.02447e+06	3.59667e+06	8.30761e+06	6.69441e+06	7.3171e+06	1.63632e+06	2.27342e+06	2.06438e+06	3.47578e+06	3.18096e+06	4.78255e+06	4.35166e+06	3.88317e+06	3.70686e+06	2.37314e+06	1.95945e+06	1.59354e+06				1.35203e+06	1.25547e+06	513388	1.95831e+06	2.97175e+06	1.84749e+06	1.54726e+06	3.24208e+06	2.26866e+06										2.31836e+06		5.86842e+06	7.80262e+06	2.00118e+06	2.0338e+06
D3YXZ3;Q91YS4	D3YXZ3;Q91YS4	D3YXZ3_MOUSE;Q91YS4_MOUSE	Klc2	Isoform of O88448, Kinesin light chain	1.473e+06	945615		854520	685818	574146	3.37179e+06	2.6436e+06	2.62155e+06	2.0835e+06	2.02308e+06	2.17215e+06	678348	462347	637776	1.01441e+06	1.12813e+06	1.43494e+06	7.74181e+06	4.21911e+06	2.5037e+06	344160	402928	617845	994592	840593	1.13041e+06	1.25896e+06	1.18643e+06	1.27278e+06					339858	323526							825082
D3YY55;E9Q317	E9Q317;D3YY55	D3YY55_MOUSE;E9Q317_MOUSE	Sap18;Sap18b	Isoform of O55128, Sin3-associated polypeptide 18							977082				331783		916683	763078	670767	1.41536e+06	5.36538e+06					447514	297036	466058													599772	638522	584083	704826	537673	608127	433107	1.34609e+06	1.54758e+06
D3YY94;Q3TJ55;Q80W45	Q3TJ55;Q80W45;D3YY94	D3YY94_MOUSE;Q3TJ55_MOUSE;Q80W45_MOUSE	Stx2	Isoform of Q00262, Syntaxin 2 (Fragment)																	690766	577572	639310																	3.67714e+06		437105						75243	439256
D3YYG4;D3Z3R4	D3YYG4;D3Z1M8;D3Z3R4	D3YYG4_MOUSE;D3Z3R4_MOUSE	Pbrm1	Isoform of Q8BSQ9, Polybromo 1 (Fragment)										1.1753e+06	2.10215e+06	1.23767e+06	1.69692e+06	2.81689e+06	1.58783e+06							2.16469e+06	2.08929e+06	2.6126e+06	1.30007e+06	1.3486e+06	1.51282e+06		1.26454e+06	935682		1.21913e+06	632227							790976	558466	1.83956e+06	2.17942e+06	1.92867e+06	1.9907e+06
D3YYH0	D3YYH0	D3YYH0_MOUSE	Pex5l	Isoform of Q8C437, Peroxisomal biogenesis factor 5-like		1.2409e+06																	358557		1.59297e+06
D3YYR9;E9Q0W6;E9Q4K0	E9Q4K0;E9Q0W6;D3YYR9	D3YYR9_MOUSE;E9Q0W6_MOUSE;E9Q4K0_MOUSE	Ablim2	Isoform of Q8BL65, Actin-binding LIM protein 2 (Fragment)	6.13879e+06	4.97642e+06	4.64437e+06	1.05766e+06			6.7555e+06	7.96819e+06	5.92063e+06	2.3328e+07	2.69005e+07	2.45026e+07	177805	162629		2.43174e+06	2.72934e+06	2.97497e+06	907293	5.85483e+06	2.70198e+06
D3YYT1	D3YYT1;Q922P9	D3YYT1_MOUSE	Glyr1	Isoform of Q922P9, Cytokine-like nuclear factor N-PAC	2.87756e+07	3.49767e+07	2.77268e+07	1.83025e+07	2.64042e+07	2.6819e+07	3.09388e+07	3.17738e+07	3.2145e+07	3.46901e+07	3.31648e+07	3.36295e+07	4.56474e+07	4.18724e+07	3.22902e+07	4.23937e+07	4.01392e+07	3.35215e+07	6.34955e+06	1.41316e+07	7.21639e+06	8.65061e+07	8.72945e+07	8.28228e+07	6.88678e+07	7.3046e+07	8.45267e+07	8.45483e+07	9.96714e+07	6.24497e+07	4.48068e+07	4.20592e+07	4.43397e+07	3.09339e+06	4.73281e+06	4.72397e+06	3.29471e+07	3.16966e+07	4.11266e+07	4.47838e+07	6.05496e+07	6.32385e+07	3.99204e+07	5.41682e+07	4.95829e+07
D3YYY8	D3YYY8	D3YYY8_MOUSE	Arhgef26	Rho guanine nucleotide exchange factor (GEF) 26	2.31916e+06	1.74539e+06	1.21551e+06			765738	1.37801e+06	997155	574230				213373	390019	368743				645174																		467820	482733	435917					359100	294221
D3YZ00;E9PUH7	E9PUH7;D3YZ00	D3YZ00_MOUSE;E9PUH7_MOUSE	Nfix	Isoform of P70257, Nuclear factor 1 (Fragment)	3.47868e+06	3.6504e+06	4.64446e+06				2.12997e+06	2.00017e+06	2.15666e+06	2.82177e+06			3.40912e+06	3.81245e+06	3.75595e+06	1.50021e+06	1.51276e+06	1.09875e+06				545357	640188	519413													2.30341e+06	3.06086e+06	1.80285e+06	3.46952e+06	3.50336e+06	3.89421e+06	4.44709e+06	2.68889e+06	2.18335e+06
D3YZ62;D3Z4J3;F6TDE5;F6Z2S4	F6TDE5;D3YZ62;D3Z4J3;F6Z2S4	D3YZ62_MOUSE;D3Z4J3_MOUSE;F6TDE5_MOUSE;F6Z2S4_MOUSE	Myo5a	Isoform of Q99104, Myosin VA	4.8103e+06	3.0146e+06	1.77914e+06				8.53494e+06	7.5547e+06	5.88492e+06	2.61358e+07	3.01134e+07	2.14937e+07				5.5116e+06	5.9817e+06	7.79438e+06	3.2491e+06	1.03929e+07	1.54743e+06																908077								1.05278e+06
D3YZG8	D3YZG8	MTD2L_MOUSE	Mthfd2l	Bifunctional methylenetetrahydrofolate dehydrogenase/cyclohydrolase 2, mitochondrial	3.13791e+06	1.79113e+06	3.47827e+06	9.70399e+06	1.26018e+07	1.87373e+07	8.9524e+06	6.84776e+06	5.98026e+06	6.30425e+06	9.26247e+06	1.05223e+07	667350	774922	825419	1.61674e+06	2.14442e+06	2.19538e+06	2.52002e+06	9.36758e+06	3.21249e+06	941000	261452															1.4249e+06	512876
D3YZI9	G3UX58;D3YZI9-2;D3YZI9	PGBD5_MOUSE	Pgbd5	PiggyBac transposable element-derived protein 5	3.54695e+06	2.30319e+06	1.39783e+06				1.37132e+06	1.44296e+06	3.22235e+06	2.07202e+06	2.91186e+06	1.58319e+06	123154	148387		1.51724e+06	2.29925e+06	2.47824e+06	1.01326e+07	6.07081e+06	4.72964e+06
D3YZP9	D3YZP9	CCDC6_MOUSE	Ccdc6	Coiled-coil domain-containing protein 6	2.9397e+06	1.75255e+06	1.4533e+06			1.94359e+06	2.16392e+06	1.90127e+06	1.14545e+06	3.16559e+06	3.63805e+06	2.20494e+06	868510	809778	1.28166e+06	804337	771048	685393	5.88385e+06	1.13272e+07	9.6049e+06		1.59755e+06		2.8814e+06	2.0529e+06	2.54538e+06			1.28281e+06	2.16964e+06			7.37886e+06	7.71031e+06	5.4423e+06	1.14389e+06	1.28034e+06	671443	4.67058e+06	5.11078e+06	4.34919e+06	2.27448e+06	1.36416e+06	1.68319e+06
D3YZU1	D3YZU4;D3YZU1	SHAN1_MOUSE	Shank1	SH3 and multiple ankyrin repeat domains protein 1											7.2529e+06	2.12289e+06
D3YZU4	D3YZU4	D3YZU4_MOUSE	Shank1	Isoform of D3YZU1, SH3 and multiple ankyrin repeat domains 1		254990								197598	258351	211523				360554	360943	537772
D3YZU5	D3YZU4;D3YZU5;D3YZU1	D3YZU5_MOUSE	Shank1	Isoform of D3YZU1, SH3 and multiple ankyrin repeat domains 1	1.51465e+08	1.16081e+08	1.1676e+08	3.25913e+07	2.81883e+07	3.38058e+07	9.8646e+07	1.06862e+08	7.55945e+07	1.55215e+08	2.07016e+08	1.95514e+08	1.6144e+06	1.68447e+06	1.5438e+06	3.9538e+07	4.81285e+07	5.17741e+07	2.76095e+07	6.95054e+07	4.21979e+07											7.63471e+07											2.26946e+06
D3YZZ4	D3YZZ4	D3YZZ4_MOUSE	Spacdr	Isoform of Q9EQN3, Sperm acrosome developmental regulator	2.30275e+06	2.22376e+06	2.14394e+06	4.3444e+06	2.54823e+06	1.88337e+06	1.82977e+06	2.0224e+06	1.32137e+06	1.98047e+06	1.79104e+06	2.02061e+06				931877	1.18351e+06	1.21747e+06	1.80059e+06		905227
D3YZZ5;E9Q7G1	E9Q7G1;D3YZZ5	D3YZZ5_MOUSE;E9Q7G1_MOUSE	Tmed7	Transmembrane p24 trafficking protein 7	1.25841e+07	4.57505e+06	7.77451e+06	8.73954e+06	1.14198e+07	1.56884e+07	5.64909e+06	6.97414e+06	5.67481e+06	5.61037e+06	7.45259e+06	5.99819e+06	4.56869e+07	5.6296e+07	5.7102e+07	3.5347e+07	3.49212e+07	3.08914e+07	1.87903e+07	1.24477e+07	2.32956e+07	4.95436e+06	3.14302e+06	4.06753e+06	4.92583e+07	4.58595e+07	6.0142e+07	7.9825e+07	5.73031e+07	4.03211e+07	6.35809e+07	7.0174e+07	6.12051e+07	3.46093e+07	3.12774e+07	2.905e+07	1.0849e+07	1.63344e+07	1.08258e+07	1.18607e+07	1.33353e+07	1.22022e+07	2.3968e+07	2.33936e+07	1.74079e+07
D3Z0K6	A0A0G2JEI9;D3Z0K6	D3Z0K6_MOUSE	Rsbn1l	Round spermatid basic protein 1-like	3.63892e+06	3.35498e+06	4.11631e+06			4.36046e+06	3.16049e+06	3.06739e+06	2.37457e+06	1.79721e+06	2.28294e+06	2.52017e+06	2.04262e+06	1.77121e+06	1.96964e+06	3.31977e+06	2.28569e+06	2.60191e+06				8.31062e+06	8.53672e+06	6.50783e+06	4.73247e+06	5.07539e+06	5.09527e+06	4.28744e+06	5.23425e+06	4.30003e+06	3.58114e+06	4.61094e+06	3.23527e+06				2.62603e+06	1.94326e+06	3.35972e+06	2.98988e+06	3.62174e+06	2.92692e+06	2.81229e+06	1.87006e+06	2.39865e+06
D3Z0L4	Q9D9P1;S4R238;D3Z0L4;Q9CRB9	D3Z0L4_MOUSE	Chchd3	Isoform of Q9CRB9, Coiled-coil-helix-coiled-coil-helix domain containing 3 (Fragment)	1.2437e+08	8.12066e+07	7.29024e+07	7.94767e+07	6.58763e+07	6.47741e+07	2.6809e+07	3.10621e+07	2.79814e+07	5.08745e+07	5.30633e+07	5.39339e+07	2.45385e+06	6.72342e+06	3.67364e+06	5.86901e+07	6.04354e+07	5.96655e+07	4.55274e+07	5.06726e+07	7.95208e+07													2.38625e+08		5.85366e+08			1.50504e+07				883455
D3Z0L8;D3Z761	D3Z761;D3Z0L8	D3Z0L8_MOUSE;D3Z761_MOUSE	Actn4	Isoform of P57780, Actinin alpha 4 (Fragment)							487732	409113	235644								176843
D3Z0M9	D3Z0M9	D3Z0M9_MOUSE	Ddx23	RNA helicase	3.42981e+07	3.71587e+07	4.14391e+07	6.14833e+06	2.77098e+07	2.72437e+07	4.55775e+07	4.37829e+07	4.70646e+07	3.39065e+07	2.97671e+07	3.05882e+07	2.8859e+07	2.45365e+07	3.53176e+07	6.17403e+07	5.11951e+07	4.74589e+07		8.38085e+06	5.52519e+06	6.25923e+07	5.47534e+07	6.16082e+07	5.75588e+07	5.78113e+07	5.3578e+07	4.94404e+07	5.22813e+07	4.41376e+07	3.68709e+07	4.11066e+07	4.5064e+07	7.03069e+06		2.5024e+06	3.55162e+07	3.26701e+07	4.10944e+07	5.6138e+07	6.42509e+07	5.4471e+07	5.14806e+07	6.8605e+07	6.26422e+07
D3Z0Y2;Q6GT24	Q6GT24;D3Z0Y2	D3Z0Y2_MOUSE;Q6GT24_MOUSE	Prdx6	Isoform of O08709, Peroxiredoxin-6																	616100	500393	1.24152e+08		2.63739e+07				1.28639e+06	975144				563963				9.57258e+06	1.15468e+07	1.07112e+07				650729				421311	947120
D3Z183	D3Z183	D3Z183_MOUSE	Mfsd6	Isoform of Q8CBH5, Major facilitator superfamily domain containing 6																417572	549711	347591	1.13877e+06	869988	957561
D3Z1A1	D3Z1A1	D3Z1A1_MOUSE	Qdpr	Isoform of Q8BVI4, Quinoid dihydropteridine reductase (Fragment)																			2.19812e+06
D3Z1M4	D3Z1M4;Q9JLK7-2;Q9JLK7	D3Z1M4_MOUSE	Cabp1	Isoform of Q9JLK7, Calcium binding protein 1	2.3781e+06	1.53813e+06					1.16823e+06	1.0399e+06	956453	2.93056e+06	3.63964e+06	2.90082e+06	197447	219553		147598	293319	356349	520796	977407	1.09637e+06																						139952
D3Z1N4;F8VQD1	F6THL5;E9Q7L2;D3Z1N4;F8VQD1	D3Z1N4_MOUSE;F8VQD1_MOUSE	Pbrm1	Isoform of Q8BSQ9, Polybromo 1						1.12048e+06	761679		1.54587e+06	1.70667e+06	1.84575e+06	1.33413e+06	1.40095e+06	1.36079e+06	1.07851e+06	1.25482e+06	1.65331e+06	1.02601e+06				1.00007e+06			4.74609e+06			4.5498e+06											1.98324e+06	997554		1.4042e+06	2.2693e+06	634519	543683
D3Z1U0;F6SBR5	D3Z1U0;F6SBR5	D3Z1U0_MOUSE;F6SBR5_MOUSE	Cit	Isoform of P49025, Citron Rho-interacting kinase										1.14339e+06	1.39518e+06	1.35772e+06
D3Z286	D3Z286	D3Z286_MOUSE	Tmppe	Transmembrane protein with metallophosphoesterase domain							1.67078e+06	1.17601e+06	1.4973e+06	1.20217e+06	1.20965e+06	1.07863e+06	2.42136e+06	2.13466e+06	3.16483e+06	5.80922e+06	5.93829e+06	5.64207e+06	3.44478e+06	4.68338e+06	3.19897e+06				2.24914e+06	2.14722e+06	2.4368e+06	1.92112e+06	2.76006e+06	1.66358e+06	6.56274e+06	6.24847e+06	8.59984e+06	3.55798e+06	4.41489e+06	4.00225e+06			1.27345e+06	1.34615e+06	1.61273e+06	1.64599e+06	3.73914e+06	773305	707318
D3Z2E7;E9Q3L4	D3Z2E7;E9Q3L4	D3Z2E7_MOUSE;E9Q3L4_MOUSE	Ifi207	Isoform of E9Q3L4, Interferon activated gene 207																				870290											1.86632e+06	1.74764e+06	2.46966e+06				1.03038e+06	349325	1.571e+06	1.4995e+06	1.41569e+06	1.41298e+06		1.26496e+06	1.04551e+06
D3Z2J5	E9Q9V3;D3Z2J5;F6Z4B2;F8VQL9	D3Z2J5_MOUSE	Ncor2	Isoform of Q9WU42, Nuclear receptor co-repressor 2 (Fragment)		789000	855111	547308			812151	676845	622552	1.06927e+06		890667	1.07396e+06	1.26177e+06	972780	668732	793676	668291	546052						638319		449522													1.32727e+06	1.49371e+06	1.4056e+06	452086	893122	670653
D3Z2N7;E9Q3X0	E9Q3X0;D3Z2N7	D3Z2N7_MOUSE;E9Q3X0_MOUSE	Mvp	Isoform of Q9EQK5, Major vault protein (Fragment)							1.30211e+06	751297	633048	1.469e+06	700497	1.36039e+06				184556	369947	418520	363005																		660417	634318	806502					346989
D3Z2R5	D3Z2R5	SELN_MOUSE	Selenon	Selenoprotein N															345588	173249		1.63495e+06							576205		1.00474e+06	1.46661e+06	1.24534e+06	908024														88059.8
D3Z313;Q9DCC5	Q9DCC5;D3Z313	D3Z313_MOUSE;Q9DCC5_MOUSE	Cbx3	Isoform of P23198, Chromobox 3 (Fragment)																																							2.27702e+06				9.65638e+06
D3Z360	Q3TMU8;A0A0R4J1N0;O35098-2;D3Z360;O35098	D3Z360_MOUSE	Dpysl4	Isoform of O35098, Dihydropyrimidinase-like 4 (Fragment)																			9.07986e+06		2.88024e+07
D3Z3B8	D3Z3B8	D3Z3B8_MOUSE	Dlg1	Isoform of Q811D0, Discs large MAGUK scaffold protein 1	3.78424e+06	2.99341e+06	1.98638e+06				3.39441e+06	4.03168e+06	2.64576e+06	1.31188e+06						1.1509e+06	2.3816e+06	2.35303e+06	3.01983e+06		2.62305e+06
D3Z3E4	D3Z3E4	D3Z3E4_MOUSE	Nsd2	Isoform of Q8BVE8, Nuclear receptor binding SET domain protein 2													711487	672819	515210	503705		292449			1.28053e+06																						819164
D3Z3G0;D6RIN2;F6XLN3	F6XLN3;D6RIN2;D3Z3G0	D3Z3G0_MOUSE;D6RIN2_MOUSE;F6XLN3_MOUSE	D930020B18Rik	Isoform of Q8CCC3, RIKEN cDNA D930020B18 gene			2.5347e+06	1.77837e+06	2.74452e+06	2.8588e+06	1.66777e+06	1.41153e+06	1.46979e+06	1.90151e+06	2.07076e+06	1.59109e+06	1.87243e+06	1.94325e+06	2.09702e+06	1.63335e+06	1.48146e+06	1.20868e+06				8.49659e+06	8.79068e+06	8.06174e+06	9.20609e+06	1.02472e+07	1.10392e+07	1.31724e+07	1.38171e+07	1.11879e+07							7.87638e+06	8.65821e+06	9.52432e+06	6.12281e+06	9.24829e+06	6.98256e+06	2.47457e+06	3.20295e+06	4.60064e+06
D3Z3H0	Q8R359;D3Z3H2;D3Z3H0	D3Z3H0_MOUSE	Ino80e	INO80 complex subunit E	3.49823e+06	5.96448e+06	6.19112e+06	1.01369e+07	1.19173e+07	8.05151e+06	4.90131e+06		4.50148e+06	1.75521e+06	4.79646e+06		5.06344e+06	6.11029e+06	5.46547e+06	2.28421e+06	2.68248e+06	2.55849e+06				2.4535e+07	2.71558e+07	2.15514e+07	1.99009e+07	2.02961e+07	2.15082e+07	2.18353e+07	1.70802e+07	1.98155e+07	1.65085e+07	1.46333e+07	1.67792e+07				6.68627e+06	7.76768e+06	9.47386e+06	7.92806e+06	1.06556e+07	8.10699e+06	5.24831e+06	7.95515e+06	9.42147e+06
D3Z3L3	D3Z3L3	D3Z3L3_MOUSE	Trim12c	Tripartite motif-containing 12C																						562216	1.1507e+06	507801													1.14256e+06	1.60138e+06	1.33032e+06	751313	593269	655195		824262	582711
D3Z3M7;F6RCU2	F6RCU2;Q8C0S5;F8WIA1;D3Z3M7;D3Z2Z1	D3Z3M7_MOUSE;F6RCU2_MOUSE	Clip1	Isoform of Q922J3, CAP-GLY domain containing linker protein 1		1.76106e+06					1.06943e+06	1.49649e+06	459034	9.59387e+06	1.18287e+07	9.50198e+06				603733	453097	522546	2.12844e+06	9.87586e+06	1.18806e+06																756654	1.29178e+06	2.32304e+06
D3Z3N4	D3YWT1;D3Z3N4	D3Z3N4_MOUSE	Hnrnph3	Heterogeneous nuclear ribonucleoprotein H3	9.65697e+07	1.0564e+08	1.3227e+08	2.1813e+08	1.96542e+08	1.8378e+08	1.625e+08	1.43344e+08	1.70732e+08	8.9605e+07	9.15661e+07	1.02101e+08	1.31438e+08	1.44947e+08	1.22391e+08	2.60336e+07	3.56757e+07	3.75681e+07	1.95831e+07	2.80322e+07	1.38174e+07	4.66365e+07	5.66576e+07	6.35284e+07	6.08123e+07	8.27548e+07	6.39705e+07	7.9454e+07	9.13734e+07	8.94998e+07	1.2402e+07	1.14905e+07	1.65214e+07	1.19761e+07	8.29537e+06	7.85235e+06	6.00134e+07	6.69162e+07	6.17273e+07	3.87867e+07	4.85986e+07	3.6074e+07	1.36148e+08	3.07766e+07	3.56056e+07
D3Z3P8	D3Z3P8	D3Z3P8_MOUSE	Akr1c6	Isoform of P70694, Aldo-keto reductase family 1, member C6 (Fragment)																																								99446		70246.8
D3Z3Y1;D3Z4I0	D3YTQ6;D3Z4I0;D3Z3Y1	D3Z3Y1_MOUSE;D3Z4I0_MOUSE	Pigg	GPI ethanolamine phosphate transferase 2										2.21372e+06	1.70703e+06	1.36649e+06	1.12332e+06	1.43995e+06	1.69325e+06	1.88365e+06	1.7469e+06	2.37477e+06	1.42831e+06		1.13504e+06	812448		397045	1.184e+06				1.10629e+06	1.11982e+06	4.64941e+06	5.33741e+06	4.1363e+06	3.63129e+06	2.58516e+06	2.01327e+06							1.26064e+06	289489	393429
D3Z3Y4;D6RGU1;Q921W2	D3Z3Y4;D6RGU1;Q921W2	D3Z3Y4_MOUSE;D6RGU1_MOUSE;Q921W2_MOUSE	Tial1	Isoform of P70318, Tia1 cytotoxic granule-associated RNA binding protein-like 1	1.49738e+06	2.16927e+06	2.01446e+06				2.0292e+06	2.27956e+06	3.43076e+06	5.47643e+06	4.49192e+06	5.80121e+06	1.36662e+07	1.54285e+07	1.23212e+07	287611	647601	274478	2.03107e+06	3.05416e+06		4.56046e+06	5.23874e+06	5.55413e+06	3.49048e+06	3.58561e+06	4.45733e+06	3.24848e+06	2.96206e+06	3.9841e+06							4.49156e+06	4.33655e+06	6.53425e+06	2.13257e+07	1.38329e+07	1.47012e+07	2.30082e+07	1.41872e+07	1.39277e+07
D3Z423	A0A1W2P6W2;A0A1W2P7V7;A0A1W2P826;D3Z423	R212B_MOUSE	Rnf212b	RING finger protein 212B		1.92473e+06																																	2.55989e+06	2.03296e+06
D3Z445;F6QUN2	F6QUN2;Q8R0U9;A0A2R8W6H0;D3Z445	D3Z445_MOUSE;F6QUN2_MOUSE	Zfp707	Zinc finger protein 707													155268	203096																							301026			503542		722102		235989	231635
D3Z4I3	D3Z4I3	RBM24_MOUSE	Rbm24	RNA-binding protein 24									627795		865485	2.83745e+06	5.57634e+06	5.09932e+06	6.21048e+06	413460	591494	447092	706788	1.59103e+06						1.72567e+06	1.39387e+06	2.30618e+06		2.921e+06							156726	1.65139e+06		826386		1.07051e+06	7.20022e+06	598726	381442
D3Z4J1	D3Z4J1	D3Z4J1_MOUSE	Dazap1	Isoform of Q9JII5, DAZ associated protein 1 (Fragment)																																								2.86513e+06	1.34749e+06	3.24011e+06	2.21092e+06
D3Z4K0;Q5QNR3	Q5QNR3;Q5QNR4;D3Z4K0	D3Z4K0_MOUSE;Q5QNR3_MOUSE	Ankrd36	Ankyrin repeat domain 36							390886	848048					537348	709445		499526	546857	2.24322e+06		2.92576e+06	1.83675e+06																							858227	958818
D3Z4S3	D3Z4S3	PTRD1_MOUSE	Ptrhd1	Putative peptidyl-tRNA hydrolase PTRHD1													131283						1.33643e+07	6.18684e+06	1.29353e+07
D3Z4T1;D3Z580	D3Z580;D3Z588;D3Z4T1;D3Z4C5	D3Z4T1_MOUSE;D3Z580_MOUSE	Celf5	Isoform of A0A5F8MPH2, CUGBP, Elav-like family member 5	3.37245e+06	5.22312e+06	4.45964e+06		4.46851e+06		3.05661e+06	3.1322e+06	2.36658e+06	9.47459e+06	8.45541e+06	8.68077e+06	5.69374e+06	6.47374e+06	6.3433e+06	2.77683e+06	3.24248e+06	2.7598e+06	2.04608e+06	5.49293e+06	4.39132e+06										2.19195e+06												1.02624e+07
D3Z4U5;G3UYZ9	D3Z4U5;G3UYZ9	D3Z4U5_MOUSE;G3UYZ9_MOUSE	Jakmip1	Isoform of Q8BVL9, Janus kinase and microtubule interacting protein 1	3.79517e+06	3.47672e+06	4.18013e+06	5.08196e+06	5.24575e+06	6.95248e+06	1.38902e+06	2.85332e+06	2.25882e+06	6.8194e+06	7.49609e+06	6.24449e+06				1.4397e+06	1.77397e+06	1.8143e+06	2.70427e+06	4.02393e+06	1.98389e+06
D3Z4Z0	D3Z4Z0	D3Z4Z0_MOUSE	Tada2b	Isoform of D3YW26, Transcriptional adapter	3.17236e+06	2.98222e+06	3.29231e+06			4.04649e+06	1.473e+06	1.85007e+06	1.6918e+06	3.5886e+06	3.63316e+06	3.87666e+06	2.4826e+06	2.36122e+06	1.90823e+06	2.14683e+06	2.00859e+06	1.66829e+06			2.73935e+06	3.59043e+06	3.50835e+06	2.63391e+06	2.67644e+06	4.7154e+06	2.08862e+06	3.28849e+06	2.37744e+06	2.22285e+06	2.11082e+06						3.06715e+06	2.70386e+06	2.62737e+06	2.86351e+06	2.52152e+06	2.61606e+06	2.46696e+06	2.46556e+06	2.68213e+06
D3Z508;E9QAR5	E9QAR5;D3Z508	D3Z508_MOUSE;E9QAR5_MOUSE	Dlgap1	Isoform of Q9D415, DLG associated protein 1	1.65282e+06	1.57151e+06	1.67519e+06				1.55389e+06	1.68634e+06	1.09509e+06	2.55439e+06	3.6649e+06	2.61174e+06				1.23744e+06	1.57856e+06	1.66045e+06	927705		673967
D3Z563	D3Z563	D3Z563_MOUSE	Dbi	Isoform of P31786, Diazepam binding inhibitor		2.06408e+06																	1.63767e+06		4.209e+06				6.35921e+06	894912			8.46471e+06																640333
D3Z5G7	D3Z5G7	D3Z5G7_MOUSE	Ces1b	Carboxylic ester hydrolase																																									3.33793e+06				169673
D3Z5K8	D3Z5K8	D3Z5K8_MOUSE	Shank2	Isoform of Q80Z38, SH3 and multiple ankyrin repeat domains 2								2.67388e+06									1.06048e+06	1.38079e+06
D3Z5N6	F8WIP7;D3Z5N6;A0A494BBF7;Q61103	D3Z5N6_MOUSE	Dpf2	Isoform of Q61103, Double PHD fingers 2							2.04744e+06	2.01832e+06	2.15323e+06				1.65469e+06	1.70105e+06	1.62484e+06	967919	1.51333e+06	762796																							836437		1.06954e+06	2.16608e+06
D3Z689	D3Z689	D3Z689_MOUSE	Adamtsl5	ADAMTS-like 5										807489	390873	796156				206938	276278			653784
D3Z6E3	D3Z6E3	D3Z6E3_MOUSE	Chst13	Carbohydrate sulfotransferase				5.36831e+06	3.25565e+06	3.92168e+06																							1.03595e+06	971217	991338	928573	676873
D3Z6F5	D3Z6F5;Q03265	D3Z6F5_MOUSE	Atp5a1	Isoform of Q03265, ATP synthase subunit alpha	2.06269e+06						2.54767e+06	3.1915e+06	1.89369e+06	1.19216e+06		838029	410456	752123	895756	2.86625e+07	3.13229e+07	4.17442e+07	4.59647e+07	1.11549e+07	1.65372e+07				3.80132e+06						3.57851e+07	3.61485e+07	3.73761e+07	2.05972e+07	1.85187e+07	1.9193e+07						468805		307710	603033
D3Z6I8	D3Z6I8	D3Z6I8_MOUSE	Tpm3	Isoform of P21107, Tropomyosin 3, gamma	8.92098e+07	7.28635e+07	6.29596e+07	4.20199e+07	3.01005e+07	4.89456e+07	9.70287e+07	9.14834e+07	6.39532e+07	6.69419e+07	8.08995e+07	4.28255e+07	642661	1.08695e+06	1.16903e+06	3.1564e+07	3.82569e+07	5.02111e+07	8.46805e+07	5.05886e+07	3.96435e+07	4.71015e+06	2.70942e+07			1.52016e+06	1.38785e+06	1.09145e+06	1.27028e+06	2.34638e+06	5.13378e+07	4.81481e+07	2.00371e+07	9.30826e+06	9.62444e+06	5.9159e+06	7.75389e+06	6.24908e+06	7.28919e+06				400629
D3Z6Q9	A0A5F8MQ05;S4R1B8;S4R270;D3Z6Q9	BIN2_MOUSE	Bin2	Bridging integrator 2											2.71214e+06	2.76337e+06	337046	601856	394268			444470	2.9042e+06	6.95051e+06	4.07525e+06															2.18002e+06	736503		980569	1.77732e+06	1.90201e+06	698676	573123	498142	275136
D3Z6U8	D3Z6U8	D3Z6U8_MOUSE	Fmr1	Isoform of P35922, Fragile X messenger ribonucleoprotein 1																									4.83098e+06	5.36534e+06	2.58034e+06	2.72224e+06	2.44438e+06	2.23393e+06		800372		5.56847e+07	4.06523e+07	4.02076e+07	517377	892794	685477	1.80877e+07	7.59024e+06	5.8325e+06		308934	3.74777e+06
D3Z6Z0;D3Z789;Q78ZM0	D3Z789;D3Z6Z0;Q78ZM0	D3Z6Z0_MOUSE;D3Z789_MOUSE;Q78ZM0_MOUSE	Snx3	Isoform of O70492, Sorting nexin 3											1.14385e+06			618936					4.18539e+06	2.58537e+07	9.18373e+06	947018																1.01947e+06		5.36227e+06	3.46508e+06	3.36366e+06
D3Z729	D3Z729	D3Z729_MOUSE	Eif4e2	Isoform of Q8BMB3, Eukaryotic translation initiation factor 4E member 2			3.79812e+06				976677		1.01695e+06					858952							1.73734e+06
D3Z742	D3Z742	D3Z742_MOUSE	Mb21d2	Isoform of Q8C525, Mab-21 domain containing 2			2.4451e+06				1.56627e+06	1.59419e+06	1.04317e+06	6.18702e+06	7.16701e+06	7.97451e+06	384630	525078	571483				4.80217e+06	8.49186e+06	4.83807e+06																			1.3689e+06		2.35509e+06	798609		198603
D3Z781	E9QAU4;B1AY49;Q8BHR1;B1AY50;A0A5F8MPV1;D3Z781;A2AQ25-3;A2AQ25-4;A2AQ25-7;A2AQ25-8;A2AQ25	D3Z781_MOUSE	Etl4	Isoform of A2AQ25, Enhancer trap locus 4	3.14389e+07	2.56015e+07	3.12396e+07	9.0474e+06	1.07158e+07	1.03787e+07	2.7619e+07	3.15097e+07	2.11422e+07	2.80159e+07	3.44608e+07	3.12224e+07	608136	725336	716410	1.16574e+07	1.54212e+07	1.59388e+07	1.18517e+07	1.45976e+07	9.89277e+06	3.49086e+06	3.04084e+06	2.80449e+06	1.39003e+06	1.21319e+06	970083	1.67677e+06	1.66719e+06	1.18284e+06	6.70404e+06	5.44517e+06	8.38634e+06	3.10374e+06	2.44088e+06	3.33229e+06	4.86121e+06	4.0141e+06	3.38553e+06	1.46509e+07		1.00212e+06	444821	191251	259474
D3Z7A8	D3Z7A8	D3Z7A8_MOUSE	Wdr95	WD40 repeat domain 95	1.52255e+07	1.25457e+07	1.35471e+07										2.86743e+06	1.93612e+06	3.11716e+06							1.23946e+07	1.63726e+07	1.50161e+07	1.97972e+07	2.04826e+07	2.13742e+07	2.18046e+07	1.89664e+07	2.11917e+07	1.81373e+07	1.93637e+07	1.57402e+07											2.36942e+06	1.62959e+06
D3Z7D3;F8WI56	F8WI56;D3Z7D3	D3Z7D3_MOUSE;F8WI56_MOUSE	Dip2a	Isoform of Q8BWT5, Disco interacting protein 2 homolog A	8.65935e+06	5.24986e+06		2.50817e+06	2.77557e+06	4.43614e+06	2.02806e+06	2.23972e+06	1.42977e+06	1.2859e+07	1.85332e+07	1.48908e+07	225970	412330	352837					6.58676e+06	3.77528e+06
D3Z7H4	D3Z7H4	GSG1L_MOUSE	Gsg1l	Germ cell-specific gene 1-like protein	6.52958e+06	4.25107e+06	4.49276e+06				1.24025e+07	1.13352e+07	8.39163e+06	3.14531e+07	3.60788e+07	2.96448e+07				5.84573e+06	8.3597e+06	8.88567e+06	3.92174e+06	1.77623e+07	9.85583e+06
D3Z7I0	D3Z7I0	D3Z7I0_MOUSE	Gtf3c2	Isoform of Q8BL74, General transcription factor IIIC, polypeptide 2, beta																286393						359833	317430	262612	318536		351424		469242	382756							619460	1.0738e+06	463128	878682		674760		275180	283276
D3Z7P3	D3Z7P4;D3Z7P3-2;D3Z7P3	GLSK_MOUSE	Gls	Glutaminase kidney isoform, mitochondrial	1.22634e+07						3.29585e+06	4.2132e+06	5.51188e+06	4.71218e+06	8.02849e+06	5.18915e+06	5.58667e+06	8.90412e+06	9.45557e+06	1.72461e+07	2.71139e+07	3.07534e+07	1.5633e+08	1.35632e+08	1.71388e+08				1.73871e+07	8.04574e+06	8.7369e+06	3.71592e+06	6.14224e+06	4.43494e+06	2.41648e+06		3.3145e+06	5.0237e+07	5.07079e+07	4.68558e+07				2.81857e+06	1.51862e+06	1.849e+06	6.2984e+06		890209
D3Z7P3-2	D3Z7P3-2	GLSK_MOUSE	Gls	Isoform of D3Z7P3, Isoform 2 of Glutaminase kidney isoform, mitochondrial																			268979							1.56644e+06	1.27931e+06		1.13111e+06					1.66457e+06	2.06153e+06	2.36949e+06
D3Z7Q2	D3Z7Q2	SIM20_MOUSE	Smim20	Small integral membrane protein 20										526540	425454	585906		133622		4.62504e+06	7.0675e+06	9.84041e+06	1.00522e+07	5.97627e+06	2.70075e+06				4.04846e+06	842399	923246		577894	786107	9.42902e+06	1.77405e+07	1.42074e+07	5.67011e+06	7.99356e+06	9.09781e+06	758398	1.41461e+06	1.12306e+06	280831		434962
D3Z7X0	D3Z2B3;D3Z7X0	D3Z7X0_MOUSE	Acad12	Acyl-Coenzyme A dehydrogenase family, member 12	2.495e+06	2.16818e+06	1.43623e+06	1.9575e+06	2.27711e+06	2.20888e+06	1.57535e+06	1.55437e+06	1.56913e+06	4.89746e+06	5.53023e+06	7.99251e+06	531398	1.73023e+06	2.17826e+06	3.44487e+06	4.21006e+06	3.71129e+06	2.29135e+06	702131	729209	5.37658e+06	3.65807e+06	4.89901e+06	8.49039e+06	3.25625e+06	2.34243e+06	2.1187e+06	2.98331e+06	1.70603e+06	4.48774e+07	4.99433e+07	4.66718e+07	3.79603e+07	2.88526e+07	2.71179e+07	2.02449e+06	2.85954e+06	1.00395e+06
D6RCY3	D6RCY3	D6RCY3_MOUSE	Gpbp1	Isoform of Q6NXH3, GC-rich promoter binding protein 1							1.46412e+06	1.76452e+06					2.06253e+06	3.61352e+06	2.05403e+06	1.31456e+06	1.41787e+06	780567					886457																					1.3594e+07	9.07022e+06
D6REG4	D6REG4	D6REG4_MOUSE	Grhpr	Isoform of Q91Z53, Glyoxylate reductase/hydroxypyruvate reductase																				5.80093e+06																				8.13703e+06	4.1318e+06	6.10306e+06
D6REH1	Q5D073;D6REH1	D6REH1_MOUSE	Pxmp2	Isoform of P42925, Peroxisomal membrane protein 2
D6RHP2	D6RHP2	D6RHP2_MOUSE	Ercc4	Isoform of Q9QZD4, Excision repair cross-complementing rodent repair deficiency, complementation group 4													182567	187114	107036	318675	331192	419084				161261																					190182
D6RHQ8	D6RHQ8	D6RHQ8_MOUSE	Iqsec3	Isoform of Q3TES0, IQ motif and Sec7 domain 3							1.45064e+06	1.37284e+06	1.21934e+06							1.00776e+06	953447	1.13172e+06	1.1955e+06		461928
D6RI62	D6RI62	D6RI62_MOUSE	Asxl2	Isoform of Q8BZ32, ASXL transcriptional regulator 2 (Fragment)													363476	400831				158805																						655538		825132	664751		437263
D6RIQ3;F7CAL7	D6RIQ3;F7CAL7	D6RIQ3_MOUSE;F7CAL7_MOUSE	Phyhd1	Isoform of Q9DB26, Phytanoyl-CoA dioxygenase domain containing 1							341144	171616	293953			223874	180985	215838	162790	288296	323725	499976	3.96653e+06	1.78935e+06	2.20814e+06						988294							1.88071e+06	2.52207e+06	1.92164e+06				2.00264e+06	1.44974e+06	2.77582e+06	730198	1.70599e+06	1.85675e+06
D9HP81	F6Y0S3;F6VBV0;E9PWP6;A0A2I3BRM1;A0A2I3BRN6;Q0VF51;F6TZK4;D9HP81;Q9EQZ7-3;Q99NE5-2;Q99NE5-7;Q9EQZ7	D9HP81_MOUSE	Rims2	Isoform of Q9EQZ7, Regulating synaptic membrane exocytosis 2	1.71066e+07	1.48515e+07	1.5316e+07	4.81675e+06	8.5726e+06	9.47652e+06	1.1624e+07	1.2633e+07	9.65452e+06	2.27802e+07	2.60641e+07	2.39437e+07	646339	909708	1.02494e+06	4.89546e+06	6.81595e+06	6.73969e+06	3.48986e+06	1.1828e+07	5.60241e+06	1.21856e+08		9.46717e+07						1.47531e+06								2.96237e+06		2.90836e+07				3.6387e+06
E0CXD4	E0CXD4;Q8CFX3	E0CXD4_MOUSE	Pcdh1	Isoform of Q8CFX3, Protocadherin 1	1.45499e+07	9.53731e+06	8.99219e+06				1.06607e+06	1.66855e+06	2.54955e+06	9.40382e+06	7.43225e+06	6.48482e+06	696481	389806	600257	1.11459e+07	1.08321e+07	1.48694e+07	1.17448e+07	3.56593e+07	1.28735e+07										8.77061e+06	5.46648e+06	5.78047e+06			2.09907e+06	3.09357e+06	2.12613e+06	3.15142e+06		1.63942e+06		2.56612e+06	557261	388299
E0CXK2;E9Q7P2	E0CXK2;E9Q7P2	E0CXK2_MOUSE;E9Q7P2_MOUSE	Cacna1i	Isoform of E9Q7P2, Voltage-dependent T-type calcium channel subunit alpha							2.42212e+06	2.48024e+06	2.24625e+06	5.38353e+06	6.45294e+06	5.68575e+06	321439	303007	228338	1.9558e+06	2.32598e+06	2.43662e+06	1.79351e+06	2.8622e+06	2.06877e+06									1.3032e+07
E0CXP6;E0CYZ5;E0CZ38;E0CZ61	E0CZ61;E0CYZ5;E0CXP6;E0CZ38	E0CXP6_MOUSE;E0CYZ5_MOUSE;E0CZ38_MOUSE;E0CZ61_MOUSE	Gm45062;Umad1	Isoform of E0CX23, UMAP1-MVP12 associated (UMA) domain containing 1							1.12984e+06		883484								587568	698012	3.15736e+06		3.40932e+06													1.62026e+06	2.28224e+06	2.3167e+06
E0CXT7	E0CXT7	E0CXT7_MOUSE	Cpsf4	Isoform of Q8BQZ5, Cleavage and polyadenylation specificity factor subunit 4							338770						474456	601447	400955																												271262
E0CXW2;E9PUK2	E9PUK2;E0CXW2	E0CXW2_MOUSE;E9PUK2_MOUSE	Adck5	Isoform of Q80V03, AarF domain containing kinase 5																	136755		159448
E0CY24;E0CZ83;F6S7Z1;F6TSJ9	F6S7Z1;F6TSJ9;E0CZ83;E0CY24	E0CY24_MOUSE;E0CZ83_MOUSE;F6S7Z1_MOUSE;F6TSJ9_MOUSE	Pard3	Isoform of Q99NH2, Par-3 family cell polarity regulator																						1.14696e+06															1.2163e+06	2.88117e+06	2.05534e+06
E0CYH0	Q9ER69-2;A0A3B2W4D2;F7CCI4;E0CZF5;E0CYH0;Q9ER69	E0CYH0_MOUSE	Wtap	Isoform of Q9ER69, Pre-mRNA-splicing regulator WTAP	6.44839e+06	7.43112e+06	8.16439e+06	1.1509e+07	1.1654e+07	1.13183e+07	7.22534e+06	8.06817e+06	7.26448e+06	5.71985e+06	4.99662e+06	5.36512e+06	4.64244e+06	5.5275e+06	4.89733e+06	1.23908e+07	1.0771e+07	1.09524e+07	2.59904e+06	3.96306e+06	2.86172e+07	3.19678e+06	3.81039e+06	3.48293e+06	1.28817e+07	1.15116e+07	1.08613e+07	8.2186e+06	6.36491e+06	8.48559e+06	9.03178e+06	8.05293e+06	6.2938e+06				4.64349e+06	6.86528e+06	5.43682e+06	1.03402e+07	1.06136e+07	9.10826e+06	7.49747e+06	4.87484e+06	6.23281e+06
E0CYH4	A0A494BB75;E0CYH4;Q8C6G8	E0CYH4_MOUSE	Wdr26	Isoform of Q8C6G8, WD repeat domain 26 (Fragment)													198418	240961	258318						1.02614e+06			962705	4.29431e+06	4.26916e+06	4.15865e+06		1.62934e+06	1.47277e+06												400785		513260	524025
E0CYM0;G5E8L3	E0CYM0;G5E8L3	E0CYM0_MOUSE;G5E8L3_MOUSE	Nat8f4	Isoform of G5E8L3, N-acetyltransferase 8 (GCN5-related) family member 4							4.96228e+06	4.85095e+06	4.97236e+06		749443	1.64301e+06	938188	1.00809e+06	1.52993e+06	1.80736e+06	2.50301e+06	2.41386e+06	2.59147e+06	1.06316e+06	2.75506e+06																		510593				610033	553181	599121
E0CYQ0	F7C1U0;F7B6A4;E0CYQ0	E0CYQ0_MOUSE	Kctd17	Potassium channel tetramerisation domain containing 17									831167	2.70466e+06	3.00968e+06	2.06592e+06	282351	363283	284802	611903	867352		1.66131e+06	4.10914e+06	2.14113e+06	475606		690100	165998															489641		401272	779348
E0CYR6	E0CYR6	NT8F7_MOUSE	Nat8f7	N-acetyltransferase family 8 member 7																						469014																							558353
E0CYV0;E9PWE0	E9PWE0;E0CYV0	E0CYV0_MOUSE;E9PWE0_MOUSE	Pcmt1	Isoform of P23506, Protein-L-isoaspartate O-methyltransferase																294484		493285	856688																		145223
E0CZ16	E0CZ16-2;E0CZ16	KLHL3_MOUSE	Klhl3	Kelch-like protein 3	2.05021e+06	741381					1.38242e+06		1.60975e+06				422744	491289	550187				1.50131e+06		2.81834e+06
E0CZ22	E0CZ22	E0CZ22_MOUSE	Mroh1	Maestro heat-like repeat family member 1								276346				224605					181421		288070		664409								304890					490083	491129	291511							1.40949e+06
E0CZ26	E9PYP3;E0CZ26	E0CZ26_MOUSE	Kctd18	Potassium channel tetramerisation domain containing 18		2.81661e+06	2.21945e+06	5.62917e+06	4.13981e+06	4.41609e+06	5.7904e+06	5.39888e+06	3.58993e+06	3.68203e+06	4.02669e+06	4.54145e+06	4.41095e+06	4.58114e+06	4.20779e+06	1.05133e+06	1.37184e+06	1.06877e+06				1.83244e+06	2.28865e+06	2.5108e+06	2.38181e+06	3.35704e+06	3.77175e+06	4.0623e+06	3.12003e+06	2.71299e+06	6.01003e+06	5.48117e+06	5.13603e+06	1.37177e+06			2.01129e+06	2.59045e+06	2.75647e+06	2.52437e+06	2.42261e+06	2.1174e+06	4.9925e+06	2.2085e+06	2.25149e+06
E1U8D0	A2ACV6;E1U8D0	SOGA1_MOUSE	Soga1	Protein SOGA1	2.43087e+06	2.65961e+06	2.67315e+06				2.13919e+06	2.49836e+06	2.41328e+06	4.62757e+06	5.34217e+06	3.94152e+06	321203	273737	684340	1.31358e+06	1.27055e+06	1.24953e+06	635161	2.75671e+06	1.61981e+06																	935716	1.03512e+06				672135
E2JF22	E9PUQ9;F6PYU5;F7AC58;E2JF22	PIEZ1_MOUSE	Piezo1	Piezo-type mechanosensitive ion channel component 1																															2.10327e+06	2.80182e+06	2.27024e+06
E5CYJ9	E5CYJ9	E5CYJ9_MOUSE	Unc79	Isoform of Q0KK59, UNC79							543097	865225	611061							274697	525631	505504
E9PUA3	E9PUA3	E9PUA3_MOUSE	Iqsec1	Isoform of Q8R0S2, IQ motif and Sec7 domain 1	8.78599e+06	7.63186e+06	4.59451e+06		1.43289e+06		8.93366e+06	6.376e+06	7.14065e+06	1.84499e+07	2.35503e+07	1.93631e+07		251503	232462	3.54065e+06	4.50428e+06	4.57912e+06	2.63507e+06	6.43721e+06	2.2398e+06																		291022				264152
E9PUC5;Q8C0E9	E9PUC5;Q8C0E9	E9PUC5_MOUSE;Q8C0E9_MOUSE	Psd3	Isoform of Q2PFD7, Pleckstrin and Sec7 domain containing 3	1.67839e+07	1.64324e+07	1.18383e+07	1.6308e+06	2.34819e+06	2.09427e+06	6.11153e+07	5.3722e+07	6.96536e+07	1.42934e+07	1.42846e+07	1.58067e+06	5.60669e+06	8.32177e+06	6.71485e+06	1.70734e+07	1.66606e+07	1.9765e+07	2.03748e+07	7.95814e+06	7.79807e+06																						1.79468e+06
E9PUD2	Q8K1M6-2;Q8K1M6-3;Q8K1M6-4;E9PUD2;A0A2U3TZ67;Q8K1M6	E9PUD2_MOUSE	Dnm1l	Isoform of Q8K1M6, Dynamin 1-like																			7.86198e+07	4.08099e+07	4.05614e+07														2.87937e+07
E9PUD7;E9QLP0	E9PUD7;E9QLP0	E9PUD7_MOUSE;E9QLP0_MOUSE	Tpgs2	Isoform of Q66JT5, Tubulin polyglutamylase complex subunit 2		763521								1.13094e+06	2.07235e+06	1.08924e+06
E9PUL5	E9PUL5	PRRT2_MOUSE	Prrt2	Proline-rich transmembrane protein 2	1.54811e+07	5.14921e+06	5.62875e+06				4.3411e+06	5.1977e+06	6.74839e+06	3.25501e+07	3.09833e+07	3.43647e+07	1.76985e+06	1.69458e+06	1.31261e+06	1.94182e+07	2.98635e+07	4.0288e+07	8.00213e+07	1.34292e+08	8.36064e+07																						1.14257e+07
E9PUL7	E9PUL7;G3UWY7;Q9JIZ0	E9PUL7_MOUSE	Nat8f1	Isoform of Q9JIZ0, N-acetyltransferase 8 (GCN5-related) family member 1	2.12386e+06			742870								1.12449e+06	980983	1.02894e+06	692799		477436			1.65906e+06		9.73093e+06	6.88396e+06	1.0461e+07	1.30095e+07	9.23128e+06	1.00757e+07	7.33421e+06	9.45834e+06	9.64984e+06	6.84001e+07	8.50353e+07	8.87073e+07	5.18275e+07	4.97393e+07	5.23521e+07	1.02881e+07	9.95764e+06	1.96334e+07	1.04198e+07	1.30838e+07	2.31182e+07	1.20536e+06	3.2449e+07	2.41289e+07
E9PUN0	E9Q5N7;E9PUM9;E9PUN0;A0A494B8Y4;E9Q7X7	E9PUN0_MOUSE	Nrxn2	Isoform of E9Q7X7, Neurexin II	2.12293e+06	1.84916e+06	1.7844e+06		1.71541e+06	1.72167e+06	5.77304e+06	5.47924e+06	4.70059e+06	3.11121e+06	2.15601e+06	3.33211e+06	930638	981620	946311	5.84152e+06	7.48005e+06	8.46563e+06	7.10998e+06	3.08666e+06	4.17991e+06											7.82793e+06											954751	778256
E9PUN2	E9PUN1;E9PUN2	NRX2B_MOUSE	Nrxn2	Isoform of E9Q7X7, Neurexin-2-beta	1.84017e+06	2.34944e+06	3.65818e+06		3.9368e+06	3.27083e+06	1.66472e+06	1.75386e+06	1.52747e+06	3.7076e+06	6.07158e+06	4.71118e+06		220516	435096	1.05439e+06	1.27261e+06	829758		2.53224e+06	3.11113e+06											1.93695e+06											340008
E9PUQ3	E9PUQ3	E9PUQ3_MOUSE	Nkapd1	NKAP domain containing 1	1.13502e+06	1.95342e+06	1.04751e+06				1.47134e+06	1.13462e+06	1.93851e+06	2.02875e+06	1.33756e+06	8.3442e+06	1.46547e+06			2.62583e+06	3.02088e+06	1.74512e+06			6.2782e+06	5.35949e+06	4.93017e+06	7.14167e+06	1.70084e+06	1.36204e+06	2.28258e+06	1.85675e+06	2.27309e+06	3.48387e+06	4.44062e+06	3.31746e+06	4.5204e+06				3.22886e+06	5.47058e+06	4.68357e+06	5.9939e+06	4.21743e+06	5.98604e+06	2.22868e+06	4.34046e+06	4.35873e+06
E9PUQ8	A0A2I3BQ48;A0A2I3BQ43;A0A2I3BQA6;A0JP53;D3YXJ0-2;D3YXJ0-3;E9PUQ8;D3YXJ0	DGKD_MOUSE	Dgkd	Diacylglycerol kinase delta	4.41787e+06	4.09871e+06	3.3026e+06				4.09682e+06	4.20439e+06	5.03559e+06	7.46228e+06	1.00514e+07	8.46913e+06		290091	705914	2.94372e+06	3.5628e+06	3.85192e+06	3.54122e+06	3.97659e+06	3.05458e+06											617290					304658	1.41989e+06	420892
E9PUR0;E9Q1M6	F7DE17;E9Q1M6;E9PUR0	E9PUR0_MOUSE;E9Q1M6_MOUSE	Ankhd1	Ankyrin repeat and KH domain containing 1	2.06538e+06	1.67416e+06	1.38341e+06		2.72406e+06			864380	706980	874332	1.0477e+06	664722	545372	609391	837802	649902	1.03197e+06	1.1143e+06	515607		1.24599e+06	667887	717213	729933		730698			550622	1.21811e+06	2.45985e+06		1.58351e+06	2.87128e+06	2.59955e+06	3.02912e+06	711265	1.10352e+06	885113	540448				270883	403675
E9PUT0	Q3U4L8;E9PUT0	E9PUT0_MOUSE	Zfp983	Zinc finger protein 983													252828	250810	166262																						214106		223834	345528		339142	353037		294633
E9PV14	P48193-2;D0VYV6;A2AUK5;A2AUK7;A2AUK8;E9PV14;A2AD32;A0A5F8MPR1;A0A3B2WBE1;A2A838;A2A839;A2A841;A2A842;A0A3B2WD96;A7YY80;Q9WV92-2;Q9WV92-3;Q9WV92-4;Q9WV92-5;Q9WV92-6;Q9WV92-7;Q9WV92-8;A0A286YCY8;A0A286YDY4;A0A571BEG4;A0A1D5RLV1;Q9Z2H5-2;Q9Z2H5-3;Q9WV92;P48193;Q9Z2H5	E9PV14_MOUSE	Epb41l1	Isoform of Q9Z2H5, Erythrocyte membrane protein band 4.1 like 1	4.53203e+07	3.50755e+07	3.05017e+07	1.63334e+07	1.67697e+07	1.61696e+07	5.18153e+07	4.31769e+07	3.85181e+07	4.44931e+07	4.45446e+07	3.09475e+07	1.26195e+07	1.42828e+07	1.53702e+07	2.27085e+07	2.97663e+07	3.32621e+07	1.07057e+08	7.15153e+07	1.00797e+08	4.69159e+06	3.66563e+06	3.76481e+06	5.3107e+06	3.33134e+06	4.08244e+06	7.22587e+06	6.59451e+06	6.41437e+06	1.5884e+07	2.28036e+07	2.14721e+07	2.4315e+07	2.00212e+07	2.11212e+07	2.5239e+06	1.79716e+06	2.51056e+06				4.30198e+06		1.29401e+06
E9PV24	E9PV24-2;E9PV24	FIBA_MOUSE	Fga	Fibrinogen alpha chain	8.57866e+06	7.57075e+06	8.35897e+06	1.52007e+07	1.04814e+07	1.6467e+07	1.67175e+07	1.53177e+07	3.31401e+07	2.42752e+07	2.20439e+07	2.04933e+07	1.02647e+06	951309	845529	9.45008e+06	1.29042e+07	9.75997e+06	7.56621e+06	1.73254e+07	8.97293e+06	1.4138e+07	1.19606e+07	1.88016e+07	1.71454e+07	2.33282e+07	1.84288e+07	1.62166e+07	1.51533e+07	1.8442e+07	4.35578e+07	7.45079e+07	5.62939e+07	3.17862e+07	4.81139e+07	4.1998e+07	8.10616e+07	8.03933e+07	1.38815e+08	2.69598e+07	1.32094e+07	1.53751e+07	1.69405e+06	3.28496e+07	2.65682e+07
E9PV26	E9PV26	E9PV26_MOUSE	Prr36	Proline rich 36	1.95226e+07	1.61457e+07	1.90753e+07	1.25205e+07	1.15069e+07	1.42294e+07	2.45236e+06	5.4089e+06	3.58952e+06	1.22922e+07	1.41836e+07	1.46157e+07	2.23431e+06	2.88109e+06	2.97919e+06	1.5534e+06	1.91092e+06	2.63487e+06	4.33292e+06	8.43357e+06	5.22848e+06																						402369
E9PV38	E9PV38	E9PV38_MOUSE	Ces2g	Carboxylic ester hydrolase																					1.41356e+06				3.54503e+06	2.15426e+07										3.2691e+06				2.40861e+06	2.34379e+06	3.19423e+06		1.36472e+06	1.76384e+06
E9PV41	E9PXV7;E9PV41;F6XC54;D3Z074;O08808	E9PV41_MOUSE	Diaph1	Isoform of O08808, Diaphanous related formin 1										6.22798e+06	9.55764e+06								2.02492e+07		2.75143e+07															1.09309e+07			6.96121e+06					2.52263e+06	3.76202e+06
E9PV44	E9PV44;O35143	E9PV44_MOUSE	Atpif1	Isoform of O35143, ATP synthase F1 subunit epsilon	7.24273e+07	1.45627e+07	1.72423e+07	8.16401e+06	9.50923e+06	2.60137e+07	3.8041e+07	3.07372e+07	3.74804e+07	2.74004e+07	2.51504e+07	2.62871e+07	1.68014e+07	1.98006e+07	2.17265e+07	2.08338e+08	3.28071e+08	3.31364e+08	5.2677e+08	2.22076e+08	4.21484e+08	2.83638e+07	4.86229e+07	4.50263e+07	1.12888e+08	2.74796e+07	2.79534e+07	1.35084e+07	2.28911e+07	1.48492e+07	3.20814e+08	4.0779e+08	3.71605e+08	3.32484e+08	4.66218e+08	4.18867e+08		625393	2.21293e+06	1.43105e+06	1.24149e+06	2.38194e+06	5.64321e+06	2.0587e+06	4.03462e+06
E9PV86	E9PW38;E9PV86	MCTP1_MOUSE	Mctp1	Multiple C2 and transmembrane domain-containing protein 1	3.19889e+06	3.42079e+06	3.95133e+06	828320	690598	745231	3.2056e+06	3.3498e+06	3.08013e+06	5.36511e+06	6.32659e+06	5.32536e+06	946132	573716	1.44144e+06	3.33462e+06	4.06641e+06	4.1942e+06	2.19788e+06	3.1593e+06	2.2592e+06														674164			758813	682187				745509
E9PV87	E9Q0E2;E9PV87	TALD3_MOUSE	Talpid3	Protein TALPID3	6.04043e+07	4.84847e+07	4.70884e+07					2.54691e+07	2.96799e+07				1.10439e+07	1.19609e+07								8.66538e+07	8.50047e+07	7.48469e+07	6.28436e+07	5.52627e+07	6.53588e+07	5.93522e+07		7.04806e+07	2.81449e+07	2.64901e+07	2.32713e+07
E9PVA8	E9PVA8	GCN1_MOUSE	Gcn1	Stalled ribosome sensor GCN1	1.63847e+07	9.28009e+06	8.49014e+06		4.55691e+07	1.85021e+06	3.64589e+06	4.65312e+06	3.8694e+06	4.95488e+06	3.5924e+06	7.01661e+06	1.92562e+06	3.44708e+06	4.90658e+06	3.13577e+06	3.13892e+06	3.22326e+06	9.27109e+06	1.43529e+07	1.49895e+07	6.15188e+06	4.72095e+06	4.93327e+06	3.50109e+06	3.10541e+06	2.31811e+06		2.4183e+06	1.88321e+06	1.23219e+07	1.50301e+07	1.04039e+07	1.59504e+07	1.64071e+07	1.61725e+07	7.31427e+06	7.90998e+06	7.94252e+06	1.03389e+07	8.19629e+06	9.88964e+06	3.49481e+06	4.04211e+06	4.36005e+06
E9PVB5	A2AFY7;E9PVB5-2;E9PVB5	TTC17_MOUSE	Ttc17	Tetratricopeptide repeat protein 17							371762	828542	738441	1.34286e+06	1.3211e+06	1.94401e+06	1.31961e+06	1.36108e+06	1.54314e+06	2.39811e+06	2.03533e+06	1.51524e+06		473651				280757				1.03315e+06		922282							1.67801e+06	1.31459e+06	1.11347e+06	537990			1.32669e+06	135210	159249
E9PVC5;E9Q770	E9Q770;E9PVC5	E9PVC5_MOUSE;E9Q770_MOUSE	Eif4g1	Isoform of Q6NZJ6, Eukaryotic translation initiation factor 4, gamma 1	267928	278254					562970	494839	608244	395008	1.02457e+06		235133	223778	184767	192435	150528															925407	634693			428712	122136	113686						417914	196950
E9PVM1;E9PVM3;Q3URI3	E9PVM1;E9PVM3;Q3URI3	E9PVM1_MOUSE;E9PVM3_MOUSE;Q3URI3_MOUSE	Inpp4b	Isoform of Q6P1Y8, phosphatidylinositol-3,4-bisphosphate 4-phosphatase										476299			441838	520289	542736					1.86094e+06																2.62845e+06				520321		427849	873558	227151	272415
E9PVP3;Q5F2B1;Q8R0J2	E9PVP3;Q8R0J2;Q5F2B1	E9PVP3_MOUSE;Q5F2B1_MOUSE;Q8R0J2_MOUSE	Mpdu1	Isoform of Q9R0Q9, Mannose-P-dolichol utilization defect 1													1.54053e+06		523063
E9PVS5	E9PVS5	E9PVS5_MOUSE	Immt	Isoform of Q8CAQ8, MICOS complex subunit MIC60 (Fragment)	1.10347e+07	8.7498e+06	4.71672e+06		2.19513e+06	4.53504e+06	2.31531e+06	1.98873e+06	2.18905e+06					239028		3.21014e+06	5.77825e+06	5.18103e+06	4.12456e+06		4.17536e+06			1.22569e+06	3.05544e+06		939320				2.87447e+07	2.9485e+07	2.52304e+07	1.33504e+07	1.38532e+07	1.66038e+07			293250
E9PVU0	E9PVU0;E9Q175	E9PVU0_MOUSE	Myo6	Isoform of Q64331, Unconventional myosin-VI	2.13397e+06	1.49512e+06	1.10841e+06				1.88225e+06	1.85628e+06	1.61119e+06							777997	1.55017e+06	2.25949e+06	540992			2.8355e+06	1.92731e+06	2.49312e+06	2.2484e+06		893758	661102	1.10666e+06		2.31758e+07	2.78196e+07	1.54986e+07	5.57079e+06	5.03139e+06	6.78167e+06	1.89574e+06	1.42275e+06	1.83469e+06
E9PVU7	E9PVU7;Q01063-2;Q01063-3;F6QFD1;B1PSD9;A6XDB0;A6XDB1;F6YIS2;B2KF84;B2KF57;Q01063	E9PVU7_MOUSE	Pde4d	Isoform of Q01063, Phosphodiesterase							920919	1.05803e+06	780926		232955	219292	177520			529529	530678	714559	399932
E9PVX6	E9PVX6-2;E9PVX6	KI67_MOUSE	Mki67	Proliferation marker protein Ki-67										3.58558e+06	1.80962e+06	2.22596e+06	883429	899710	1.05583e+06		6.14334e+06	1.04501e+07				1.65894e+06	2.15511e+06	2.62266e+06	1.76191e+06	2.37831e+06	2.8805e+06	2.80192e+06	2.78797e+06	3.01612e+06	2.78496e+06	2.41286e+06					9.20114e+06	2.38365e+06	3.94597e+06	7.66406e+06	5.21971e+06	3.77671e+06	2.26832e+06	1.52219e+06	1.74045e+06
E9PVZ8	E9QAH1;E9PVZ8	E9PVZ8_MOUSE	Golgb1	Golgi autoantigen, golgin subfamily b, macrogolgin 1	7.99649e+06	8.16087e+06	7.4811e+06	1.16019e+07	9.41563e+06	9.42909e+06	2.33419e+06	4.67763e+06	3.01897e+06	7.59672e+06	9.83034e+06	8.801e+06	1.2615e+06	2.28847e+06	3.36053e+06	9.57173e+06	1.06411e+07	1.05938e+07	6.08658e+06	1.10239e+07	6.5027e+06	5.2483e+06	3.99564e+06	2.35439e+06	4.52839e+06	3.79211e+06	3.45602e+06	6.2656e+06	5.52434e+06	3.09131e+06	2.1541e+07	2.75469e+07	1.95205e+07	1.13179e+07	1.29434e+07	1.23103e+07	1.37879e+07	1.73674e+07	1.36454e+07	2.89348e+06	3.64309e+06	1.58814e+06	1.06082e+06	1.41075e+06	1.68132e+06
E9PW74	A0A1D5RM22;E9PW74	GIMD1_MOUSE	Gimd1	GTPase IMAP family member GIMD1																																					2.13871e+06		1.11811e+06					240608	288116
E9PW83;F6TU77	F6TU77;E9PW83	E9PW83_MOUSE;F6TU77_MOUSE	Fam184a	Family with sequence similarity 184, member A		1.72723e+06			4.8801e+06	2.563e+06	1.32909e+06	1.44362e+06	1.32003e+06	3.19299e+06	4.00956e+06	4.4937e+06				444189	488900	538526	1.65234e+06	2.12955e+06	1.13424e+06
E9PWH2	E9PWH2	E9PWH2_MOUSE	Card6	Caspase recruitment domain family, member 6																					100206																							155553	209860
E9PWI3;G3UW40	E9PWI3;G3UW40	E9PWI3_MOUSE;G3UW40_MOUSE	Mcc	Isoform of G3UW40, Mutated in colorectal cancers	2.80921e+06	594680	2.29262e+06			433619	1.02173e+06	1.57471e+06	866838	2.48838e+06	2.872e+06	2.71355e+06				970978	1.5166e+06	1.63473e+06	1.26953e+06		1.34018e+06	481919									684250						3.15777e+06	4.27888e+06	3.59182e+06	441388		515352		302783	537417
E9PWM3	E9PWM3	E9PWM3_MOUSE	Armcx4	Armadillo repeat containing, X-linked 4							329330	291829	313841	2.44208e+06	2.35956e+06	2.32687e+06			43233.8	355285	429154	393981
E9PWM4	E9Q7H7;E9PWM4;E9Q0K0;D3YZ54;D6RDE9;E9Q9L4;Q9QXE0	E9PWM4_MOUSE	Hacl1	Isoform of Q9QXE0, 2-hydroxyacyl-CoA lyase 1																			3.22012e+06			1.80333e+06
E9PWQ3	A0A087WS16;J3QQ16;E9PWQ3	E9PWQ3_MOUSE	Col6a3	Collagen, type VI, alpha 3	3.6625e+06		9.76541e+06				1.60022e+06	1.88365e+06	2.57978e+06	2.23694e+06	1.45812e+06	2.3391e+06	5.13429e+06	4.03855e+06		976952	1.55766e+06	1.4062e+06		2.56527e+06		5.66254e+06	3.98174e+06	5.99748e+06	1.48752e+06		1.48755e+06	1.22495e+06	1.53711e+06		2.37115e+06	4.56016e+06	3.22717e+06		2.71035e+06	562300	1.14643e+07	1.22053e+07	1.74754e+07	820779	1.25923e+06	1.10271e+06		884047	845272
E9PWR7	E9PWR7	E9PWR7_MOUSE	Evi5	Isoform of P97366, Ecotropic viral integration site 5 (Fragment)		385193							830311	3.12002e+06	2.68103e+06	4.03668e+06		320876		488351	374393	365849		1.82301e+06																	164811	170570	205163	1.28273e+06		769197		253651	90603.7
E9PWW6	E9PWW6	E9PWW6_MOUSE	Zc3h7a	Zinc finger CCCH type containing 7 A							546366																																		1.55002e+06
E9PWW9	E9PWW9	E9PWW9_MOUSE	Rsf1	Remodeling and spacing factor 1	1.54478e+07	1.83618e+07	2.22578e+07	2.82767e+07	3.37552e+07	3.91361e+07	1.72078e+07	1.72326e+07	1.66891e+07	2.6063e+07	2.08913e+07	2.26845e+07	3.06948e+07	3.04027e+07	3.05616e+07	1.96018e+07	1.88017e+07	1.80768e+07		3.80882e+06	2.59224e+06	3.29692e+07	3.25164e+07	3.12885e+07	2.49239e+07	3.27818e+07	2.95547e+07	3.88013e+07	4.50337e+07	4.40968e+07	2.72794e+07	2.07556e+07	2.41471e+07				1.31071e+07	1.27766e+07	1.87483e+07	3.00649e+07	3.80939e+07	2.90949e+07	3.42989e+07	1.49246e+07	1.4028e+07
E9PWX1	E9PWX1;Q80VM5;Q5U4C2;Q9Z218	E9PWX1_MOUSE	Dpp6	Isoform of Q9Z218, Dipeptidylpeptidase 6	3.03923e+07	1.84029e+07	2.19207e+07		5.14645e+06	1.3685e+07	1.60395e+07	1.69715e+07	1.96363e+07	1.72183e+07	2.12635e+07	2.20419e+07	9.11729e+06	8.39106e+06	7.54703e+06	8.71802e+07	1.19308e+08	1.2472e+08	1.36941e+08	7.37709e+07	1.16673e+08	3.98821e+06	6.94037e+06	8.86658e+06												1.12845e+08					1.12779e+07	8.09786e+06	5.55717e+06	2.74851e+06
E9PX23	E9PX23	E9PX23_MOUSE	Mta1	Isoform of Q8K4B0, Metastasis associated 1																						374726	422070														373655	193177	271880					133821
E9PX29	E9PZC2;Q91ZE6;D3Z4P8;E9PX29	E9PX29_MOUSE	Sptbn4	Spectrin beta chain	5.7724e+07	5.07429e+07	4.40036e+07	2.49458e+07	2.04397e+07	2.79095e+07	5.53753e+07	5.8402e+07	4.07398e+07	8.52682e+07	1.08169e+08	1.01742e+08	2.29242e+06	2.51027e+06	2.41863e+06	2.96807e+07	3.58605e+07	3.60354e+07	1.26451e+07	3.42371e+07	1.81289e+07											5.04615e+07				2.3828e+07				1.26317e+07	2.16159e+07		1.83888e+06	2.40487e+06
E9PX43	E9PX43	E9PX43_MOUSE	Plekha6	Isoform of Q7TQG1, Pleckstrin homology domain containing, family A member 6	4.19733e+06	5.35617e+06								4.41196e+06	4.22762e+06	1.49892e+07					6.38013e+06	4.34195e+06				4.25629e+06	3.35267e+06	3.99331e+06	727034				617222	208991	5.09099e+06	5.21629e+06	6.61041e+06			2.10748e+06	4.17586e+06	5.44536e+06	4.85897e+06					579046
E9PX52	E9PX52;Q7SIG6-2;D3YX85;Q7SIG6	E9PX52_MOUSE	Asap2	Isoform of Q7SIG6, ArfGAP with SH3 domain, ankyrin repeat and PH domain 2							922338	445956											5.28112e+06		1.87907e+06
E9PX68	A0A0J9YU76;E9PX68	E9PX68_MOUSE	Slc4a1ap	Solute carrier family 4 (anion exchanger), member 1, adaptor protein						787419							753778	1.00823e+06	1.43062e+06	856373	553938	466386					796631	1.37728e+06	2.42091e+06	2.43428e+06	2.12261e+06	2.7518e+06	1.11436e+06	2.99512e+06	1.66776e+06	2.15479e+06					348269	444543	330718	1.83922e+06	1.66401e+06	1.28789e+06	484066	2.16368e+06	1.75741e+06
E9PXC0	E9PXC0	E9PXC0_MOUSE	Srp54c	Signal recognition particle 54 kDa protein
E9PXC3	E9PXC3	E9PXC3_MOUSE	Cyp2c69	Cytochrome P450, family 2, subfamily c, polypeptide 69		1.27612e+08				1.76012e+08																									7.46662e+07						2.42325e+07	2.88462e+07	4.61417e+06	7.25482e+07	5.51887e+07	7.20626e+07		5.00356e+06	2.14007e+07
E9PXE2;F7BZ65;G3UX72	E9PXE2;F6UKC6;G3UX72;F7BZ65;F6VR53	E9PXE2_MOUSE;F7BZ65_MOUSE;G3UX72_MOUSE	Mcf2l	Isoform of Q64096, Mcf.2 transforming sequence-like								633913	798801							560138	581826	458973	1.04423e+06
E9PXF0	E9PXF0	E9PXF0_MOUSE	Pcdh17	Protocadherin 17	4.20903e+06								1.04565e+06	1.68202e+06	1.72539e+06	1.40983e+06				2.16006e+06	2.62438e+06	3.05065e+06	3.92772e+06	7.08801e+06	3.35851e+06
E9PXF8	E9Q0D4;E9PXF8-2;E9PXF8	MTMRD_MOUSE	Sbf2	Myotubularin-related protein 13	5.18525e+06	5.35474e+06	5.21578e+06	2.28852e+06	3.05967e+06	4.26141e+06	5.9229e+06	6.24272e+06	5.03072e+06	9.33851e+06	1.0208e+07	1.18311e+07	291696	355593	2.57166e+06	1.64147e+06	1.94416e+06	2.16883e+06	1.69178e+06	4.48811e+06	2.86699e+06	2.18257e+06	1.59195e+06	1.72408e+06							3.79714e+06	1.88571e+06	3.89294e+06				2.14265e+06	2.02234e+06	2.51929e+06
E9PXN7	E9PXN7	E9PXN7_MOUSE	Ugt1a10	Ugt1a10 readthrough, UDP-glucuronosyltransferase																																							324526						114706
E9PXQ7	Q6P0A6;E9PXQ7;Q925I8;E9PX28	E9PXQ7_MOUSE	Pcdh10	Isoform of E9PX28, Protocadherin 10	1.09677e+07	9.53665e+06	8.5915e+06		8.20312e+06	1.31126e+07	9.41858e+06	9.44588e+06	8.37544e+06	1.93296e+07	2.41625e+07	2.35404e+07	1.18134e+06	2.23714e+06	557669	8.37936e+06	1.03414e+07	1.26929e+07	1.19566e+07	1.24044e+07	7.99454e+06													4.40184e+06			2.43914e+06						1.31661e+06		7.50345e+06
E9PY03	E9PY03	E9PY03_MOUSE	Tstd1	Thiosulfate sulfurtransferase (rhodanese)-like domain containing 1																	347215																							688806
E9PY16	E9PY16	E9PY16_MOUSE	Adap1	ArfGAP with dual PH domains 1	3.60487e+07	3.03712e+07	3.21906e+07	7.98571e+06	1.51658e+07	1.29522e+07	4.1534e+07	4.57236e+07	5.13303e+07	6.30962e+07	6.26515e+07	6.66093e+07	6.92795e+06	8.70302e+06	7.57034e+06	7.97029e+06	1.2373e+07	1.46165e+07	5.05335e+07	5.43858e+07	7.41037e+07								3.44348e+07								273004		2.65469e+06				7.04252e+06	2.76364e+06
E9PY43	E9PY43	E9PY43_MOUSE	Erich1	Glutamate rich 1													294634	306996																							708860	655778	546550				381969	271064	366336
E9PY46	E9PY46	IF140_MOUSE	Ift140	Intraflagellar transport protein 140 homolog	2.83762e+06	1.49634e+06	1.2139e+06	4.60358e+06	1.87329e+06	2.16728e+06	973311	1.07823e+06	856400	3.57852e+06	3.70976e+06	3.75872e+06				639071	725549	608227		1.93714e+06	381331			295150								1.30232e+06
E9PY61	E9PY61	E9PY61_MOUSE	Gpr179	G protein-coupled receptor 179		6.73229e+06					5.13437e+06	6.0366e+06	6.9745e+06		1.08159e+07		2.27916e+06	1.98143e+06	2.55778e+06	3.87595e+06	3.62063e+06	4.14289e+06				4.08114e+06	2.74911e+06	2.37896e+06	2.22542e+06	2.25303e+06	2.75538e+06	3.0207e+06	3.54441e+06	3.15356e+06	6.19805e+06	7.24574e+06	3.90688e+06	1.83958e+06	1.59114e+06		600950	474631	679891	1.30618e+06		183155	204538	6.19582e+06	5.75282e+06
E9PY90	E9PY90;H3BKH2;H3BJS0;H3BJI6	E9PY90_MOUSE	Mia2	Isoform of Q91ZV0, MIA SH3 domain ER export factor 2														474361	445658	735292	701022	702158
E9PYD1	F6ZXW2;D3Z100;E9PYD1	E9PYD1_MOUSE	Fam98c	Family with sequence similarity 98, member C	3.01299e+06	2.32225e+06	2.355e+06				2.60714e+06	2.09472e+06	2.65795e+06	3.46434e+06	3.20686e+06	4.36071e+06	363561	389076	309117	2.35249e+06	2.60824e+06	2.3621e+06	2.1145e+06	4.67349e+06	4.49652e+06	3.72228e+06	2.71109e+06	3.02345e+06	1.12824e+06	619169			1.03731e+06		6.64391e+06	6.04904e+06	4.96659e+06	6.88734e+06	4.56373e+06	3.3201e+06	5.2313e+06	7.67094e+06	3.42397e+06	2.97459e+06	2.39042e+06	2.42898e+06	700772	725502	452571
E9PYE7;E9Q0M1	E9PYE7;E9Q0M1	E9PYE7_MOUSE;E9Q0M1_MOUSE	Slx4	Isoform of Q6P1D7, SLX4 structure-specific endonuclease subunit homolog (S. cerevisiae) (Fragment)		1.27925e+06						708730	1.36961e+06					997920		487527	911154	589767						772272	1.53997e+06	2.75606e+06	1.94873e+06	2.14233e+06	2.33091e+06	2.62223e+06
E9PYF4	E9PYF4	E9PYF4_MOUSE	Lmo7	LIM domain only 7																		518061				1.67073e+06	1.59482e+06	1.5142e+06	869263				1.48231e+06	721768	1.5558e+07	1.31715e+07	1.36108e+07	3.78539e+06	4.38742e+06	3.8652e+06
E9PYF7	A0A0G2JG85;E9PYF7	E9PYF7_MOUSE	Ap1ar	AP1AR										1.34181e+06	1.06247e+06	796850		280264	383265	917363	799580	901082	1.64549e+06	4.44811e+06	3.65019e+06		144558	182384	606588		355985		375889	446731	2.8642e+06	2.91383e+06	2.80013e+06	1.18615e+06	1.48411e+06	1.14999e+06	744820	1.01368e+06	1.1736e+06	407126
E9PYG6	E9PYG6	E9PYG6_MOUSE	Rasa1	RAS p21 protein activator 1										2.25701e+06	1.00737e+06	911817							4.48675e+06	7.92812e+06	5.66622e+06															2.58787e+06				943772
E9PYH0;E9QMK2	E9PYH0;Q8BS97;G3XA35;E9QMK2;E9QMK3	E9PYH0_MOUSE;E9QMK2_MOUSE	Vcan	Isoform of Q62059, Versican	8.64382e+06	6.4941e+06	7.09912e+06	988083	1.58445e+06	2.09188e+06	8.82574e+06	8.69752e+06	4.71041e+06	1.11184e+07	1.42796e+07	4.86175e+06				1.3387e+07	1.44966e+07	1.84404e+07	2.475e+07	8.73798e+06	1.92061e+06
E9PYH6	A0A0U1RNP2;E9PYH6	SET1A_MOUSE	Setd1a	Histone-lysine N-methyltransferase SETD1A	5.86694e+06	5.80502e+06	5.5545e+06	1.62648e+07	9.26709e+06	1.11807e+07	4.2858e+06	4.63328e+06	2.85599e+06	5.78111e+06	4.41255e+06	5.22969e+06	6.1283e+06	7.29518e+06	7.27842e+06	7.11795e+06	7.78128e+06	7.25538e+06	1.76383e+06		1.42655e+06	2.92135e+06	4.34002e+06	3.81092e+06	1.21896e+07	1.52011e+07	1.44926e+07	9.99397e+06	9.51656e+06	1.12583e+07	6.32038e+06	7.55273e+06	3.52109e+06				6.62884e+06	6.96946e+06	6.38624e+06	9.8209e+06	1.06251e+07	9.66869e+06	1.20267e+07	4.88625e+06	5.34786e+06
E9PYI1;E9PYI1-2	E9PYI1-2;E9PYI1	ZN568_MOUSE	Znf568	Zinc finger protein 568						1.24995e+06					2.61574e+06	1.92116e+06	4.94605e+06					95257.8				1.19696e+06	989283	406034	1.54343e+06		1.77907e+06	927147	953854	1.09346e+06	532018	712295					4.90503e+06	1.84183e+06	1.87564e+06	7.05314e+06	7.17872e+06	6.78889e+06	4.34071e+06	2.31835e+06	4.1998e+06
E9PYI7	F6VG99;E9PYI7;Q3UPW3;E0CZD8;E9PYF4	E9PYI7_MOUSE	Lmo7	Isoform of E9PYF4, LIM domain only 7	2.28633e+07	1.66858e+07	1.7074e+07				2.27079e+07	2.03908e+07	1.86881e+07	2.33034e+07	3.0982e+07	2.3771e+07	390873	516665	597882	9.52601e+06	1.07283e+07	1.32981e+07	6.04902e+06	8.55472e+06	5.98067e+06														7.30116e+06									5.59386e+06
E9PYK3	E9PYK3	PARP4_MOUSE	Parp4	Protein mono-ADP-ribosyltransferase PARP4								764129																													889492	682837	877170					243402
E9PYK8	E9PYK8	E9PYK8_MOUSE	Arhgef4	Isoform of Q7TNR9, Rho guanine nucleotide exchange factor (GEF) 4	4.13551e+06		1.31426e+06				950174		907318		798897		530400	1.1272e+06	272776	746320	1.00892e+06	1.31752e+06	607492																1.02028e+06		663253	573213	665212				423211	635099
E9PYL1;E9PYU4	E9PYL1;E9PYU4	E9PYL1_MOUSE;E9PYU4_MOUSE	Chd5	Isoform of A2A8L1, DNA helicase							672081	649836	486203				374798	312357	413758	354991	514598	222608																									441315
E9PYL2	E9PYL2	PRR12_MOUSE	Prr12	Proline-rich protein 12	7.89358e+06	9.70108e+06	1.18585e+07	6.88814e+06	1.17765e+07	1.31465e+07	8.4059e+06	7.04712e+06	8.15273e+06	8.85972e+06	8.01881e+06	9.21033e+06	1.15018e+07	1.17905e+07	1.06624e+07	6.63176e+06	6.56807e+06	5.32281e+06		1.55895e+06	2.15554e+06	4.84105e+06	5.54155e+06	5.32537e+06	6.42111e+06	8.54837e+06	8.58339e+06	6.21391e+06	7.05093e+06	7.77147e+06	4.79426e+06	6.16928e+06	4.11617e+06				6.34807e+06	6.38229e+06	5.70797e+06	7.9841e+06	1.08787e+07	7.76792e+06	1.79087e+07	3.6244e+06	4.02597e+06
E9PYR1;F8VQK6	F8VQK6;E9PYR1	E9PYR1_MOUSE;F8VQK6_MOUSE	Fbxl18	F-box and leucine-rich repeat protein 18													357996	344115	580683				1.40251e+06		1.76297e+06		982176																						241477
E9PYR7	E9PYR7	E9PYR7_MOUSE	Mctp1	Isoform of E9PV86, Multiple C2 domains, transmembrane 1							7.5228e+07		6.79686e+07							2.51882e+07	3.89562e+07	5.54477e+07																			3.13806e+06								1.7789e+06
E9PYY6	E9PYY6	E9PYY6_MOUSE	Mfsd4b5	Major facilitator superfamily domain containing 4B5																						684420		736783	5.89634e+06	2.07341e+06	3.36374e+06	1.64983e+06	2.62751e+06	2.0361e+06	4.28424e+07	4.04994e+07	4.85822e+07	1.31964e+07	1.05414e+07	1.05131e+07
E9PZ19	D3Z169;A0A1L1SR84;E9PZ19	TUTLB_MOUSE	Igsf9b	Protein turtle homolog B	1.01977e+07	8.81193e+06	6.0475e+06		2.58116e+06		6.75641e+06	8.69641e+06	5.03676e+06	6.32991e+06	6.5793e+06	6.15807e+06		245846		4.193e+06	4.91092e+06	5.44002e+06	4.38917e+06	5.60499e+06	1.86032e+06											7.44134e+06
E9PZ31;S4R196	E9PZ31;S4R196	E9PZ31_MOUSE;S4R196_MOUSE	Cyp2ab1	Isoform of S4R196, Cytochrome P450, family 2, subfamily ab, polypeptide 1																																										260751		332250	302259
E9PZ68;E9Q980;Q8BUQ3	E9PZ68;Q8BUQ3;E9Q980	E9PZ68_MOUSE;E9Q980_MOUSE;Q8BUQ3_MOUSE	Zfp788	Isoform of E9Q980, Zinc finger protein 788													876892	966558	1.07084e+06			163664						636548																			1.56703e+06	116379	143869
E9PZG9	E9PZG9	E9PZG9_MOUSE	Snrpe	Isoform of P62305, Small nuclear ribonucleoprotein E (Fragment)	5.0093e+06	1.02027e+07	1.85663e+07	7.60455e+06	6.42299e+06	3.52896e+06	3.31156e+06		2.33488e+07	9.21973e+06	8.4545e+06		3.27336e+07	1.38763e+07	2.09939e+07	5.76027e+06	7.72376e+06	1.63398e+07	1.84186e+07			3.34341e+06	707227	1.39312e+06	1.43348e+07	7.29422e+06	1.2112e+07	5.89402e+06		1.85819e+06	3.38003e+06	2.13182e+06	5.95021e+06				1.20758e+06	5.61856e+06	6.79129e+06	1.83926e+07	1.92239e+07	1.27326e+07	2.80785e+07	1.8928e+07	1.83709e+07
E9PZJ8	E9PZJ8-2;E9PZJ8	ASCC3_MOUSE	Ascc3	Activating signal cointegrator 1 complex subunit 3		3.20924e+06		1.10721e+07			3.25612e+06	3.17574e+06	2.57945e+06	2.30307e+06	5.43614e+06	3.68215e+06	2.63149e+06	2.56815e+06		1.71334e+06	1.91732e+06	1.98945e+06	1.50627e+06		1.12433e+06	642031	1.55575e+06	1.40801e+06							4.72081e+06	1.68727e+06	3.71288e+06				2.144e+06	1.64309e+06	1.93556e+06	905699			5.08332e+06	718078	527212
E9PZM4	Q8BYH8-2;Q8C7Q2;A2AJK6-3;A3KFM7-2;A3KFM8;A0A1B0GR76;A0A1B0GS03;G3V014;A3KFM7;E9PZM4;A2AJK6;Q8BYH8;P40201;Q09XV5	CHD2_MOUSE	Chd2	Chromodomain-helicase-DNA-binding protein 2	6.24917e+06	7.6894e+06	9.09608e+06			2.04782e+06	1.27318e+07	1.18241e+07	1.18711e+07	1.99432e+07	1.624e+07	1.64902e+07	1.61488e+07	1.46567e+07	1.70646e+07	1.30037e+07	1.25077e+07	1.08147e+07		2.71163e+06	1.66148e+06	1.92934e+07	1.76103e+07	1.6478e+07	6.58874e+06	7.33953e+06	8.78505e+06	8.29397e+06	1.10508e+07	9.86716e+06	8.53324e+06	7.58321e+06	7.92095e+06			290236	1.60158e+07	1.25316e+07	1.75166e+07	1.90864e+07	2.62624e+07	3.04315e+07	1.94044e+07	2.09756e+07	1.9563e+07
E9PZM7	A0A2I3BQU5;E9PZM7	E9PZM7_MOUSE	Scaf11	SR-related CTD-associated factor 11	8.63855e+06	9.90076e+06	7.83074e+06	2.98444e+06	7.51142e+06	1.19305e+07	1.03583e+07	9.66457e+06	1.13479e+07	1.28699e+07	1.01879e+07	1.12475e+07	1.13498e+07	9.75321e+06	1.06368e+07	1.52043e+07	1.25952e+07	1.34457e+07			6.68872e+06	1.05237e+07	1.48969e+07	1.20017e+07	2.71316e+07	2.97541e+07	2.78253e+07	2.51997e+07	2.34586e+07	2.86937e+07	1.24607e+07	1.62261e+07	1.06939e+07	2.00686e+07			4.25083e+07	5.24642e+07	4.69719e+07	3.28417e+07	3.47406e+07	3.15713e+07	1.68875e+07	1.6599e+07	2.29774e+07
E9PZM8;F8VQB8;H3BLN6	E9PZM8;H3BLN6;F8VQB8	E9PZM8_MOUSE;F8VQB8_MOUSE;H3BLN6_MOUSE	Npcd;Nptxr	Isoform of Q99J85, Neuronal pentraxin receptor													366870	306195		2.3872e+06	2.83994e+06	3.68352e+06	3.58538e+06		1.27464e+06
E9PZP8	E9PZP8	E9PZP8_MOUSE	Herc1	HECT and RLD domain containing E3 ubiquitin protein ligase family member 1	2.74901e+06	2.40512e+06	3.01158e+06	2.97059e+06	5.76665e+06	4.90208e+06	2.57944e+06	3.33032e+06	3.16484e+06	3.56066e+06	3.93365e+06	3.70579e+06	1.33509e+06	874912	2.19779e+06	1.96972e+06	1.854e+06	2.31944e+06	3.32351e+06	5.92605e+06	3.3954e+06	884955	1.15527e+06			663622	1.03177e+06		1.46605e+06	349850	4.00397e+06	2.84478e+06	4.25852e+06	1.15334e+06	1.82543e+06	1.58255e+06	1.09134e+06	739295						692556	420435
E9PZQ0	A0A1L1SQG7;K3W4M2;E9PZQ0	RYR1_MOUSE	Ryr1	Ryanodine receptor 1																1.98861e+06	2.88897e+06	2.89365e+06	2.60119e+06	1.60232e+06	1.64988e+06
E9PZQ1;G3X9F7	G3X9F7;E9PZQ1	E9PZQ1_MOUSE;G3X9F7_MOUSE	Ddx60	DExD/H box helicase 60	2.73582e+06		3.50181e+06				1.13434e+06	1.08827e+06					1.88603e+06									2.49683e+06						4.99051e+06										926067		714103		518028	742557	1.53393e+06	104222
E9PZW7	E9PZW7;Q3USH1	E9PZW7_MOUSE	Insyn2a	Isoform of Q3USH1, Inhibitory synaptic factor 2A		2.8705e+06	2.11021e+06	9.49081e+06	8.39687e+06	1.50669e+07	3.68364e+06	3.98831e+06	3.29719e+06	6.13684e+06	6.93469e+06	5.90628e+06				1.94243e+06	2.22116e+06	1.92803e+06	5.02676e+06	2.88829e+06	1.27463e+06
E9Q0B6;E9Q3H7	E9Q3H7;E9Q0B6	E9Q0B6_MOUSE;E9Q3H7_MOUSE	Dnah6	Dynein, axonemal, heavy chain 6		745194					904747	899630	1.12067e+06	799794	1.28912e+06	43331.6	159942	43263.6	202296	609872	786820	1.04024e+06	961119	307224	1.49055e+06																	322314		287359	358307		272955	614911	944659
E9Q0N0;E9Q3I5;E9Q3I9	E9Q3I5;E9Q3I9;E9Q0N0	E9Q0N0_MOUSE;E9Q3I5_MOUSE;E9Q3I9_MOUSE	Itsn1	Isoform of Q9Z0R4, Intersectin 1 (SH3 domain protein 1A)	8.71853e+06	6.71892e+06	4.1099e+06				3.53249e+06	2.80127e+06	2.81087e+06	3.78521e+06	2.75929e+06	3.63198e+06	130917			1.02815e+06	1.73388e+06	1.69258e+06	3.61235e+06	1.70816e+06	1.84979e+06
E9Q0P8	E9Q0P8	E9Q0P8_MOUSE	Araf	Isoform of P04627, non-specific serine/threonine protein kinase							954532		786890	4.70498e+06	4.84579e+06	4.99388e+06	820266	617278	667144				1.50148e+06	1.04527e+07	4.69413e+06
E9Q0S6	Q9DBT6;A0A6I8MWZ2;A0A087WQ94;A0A087WQS0;A0A087WQM0;A0A087WRU0;A0A1D5RM59;E9Q0S6	TENS1_MOUSE	Tns1	Tensin-1	1.32784e+07	2.85076e+06	2.32968e+06		2.76441e+06	3.06434e+06	8.90323e+06	7.39292e+06	8.4612e+06	1.27867e+07	9.17234e+06	1.21194e+07	798046	998856	1.26378e+06	1.95473e+06	3.59837e+06	3.0498e+06	3.56844e+06	1.04577e+07	4.09507e+06	1.41435e+07	1.26616e+07	1.20946e+07	1.06025e+07	9.92156e+06	9.91631e+06	1.05648e+07	1.19605e+07	1.00592e+07	2.80273e+07	1.71642e+07	2.19348e+07	3.23104e+07	2.76698e+07	3.08452e+07	1.50687e+07	1.84907e+07	1.88358e+07	4.09537e+06	4.78065e+06	3.50711e+06	691085	2.29526e+06	4.76751e+06
E9Q0Y4	E9Q0Y4	E9Q0Y4_MOUSE	Sipa1	Isoform of P46062, Signal-induced proliferation associated gene 1																					1.05027e+06																88483.8	618239	767568
E9Q107;H3BJ88	E9Q107;A0A3B2WAY9;A0A3B2WCS9;A0A3B2W3I1;H3BJ88	E9Q107_MOUSE;H3BJ88_MOUSE	Vmn2r3	Isoform of H3BJ88, Vomeronasal 2, receptor 3																				1.32445e+07																				347652		342723	333153
E9Q137	E9Q137-2;E9Q137	TX264_MOUSE	Tex264	Testis-expressed protein 264 homolog													3.13058e+06	3.38603e+06	3.94796e+06	1.65113e+06	2.44742e+06	3.15161e+06	9.01754e+06	2.66671e+06	3.33793e+06				9.19287e+06	8.84536e+06	9.94969e+06	1.28506e+07	1.28989e+07	9.579e+06	5.12894e+06	5.77937e+06	5.10247e+06	3.40171e+06	3.16159e+06	3.77862e+06				5.71587e+06	7.49127e+06	4.71049e+06	3.02414e+06	1.94803e+06	2.5703e+06
E9Q166	E9Q166	E9Q166_MOUSE	Atad2b	ATPase family, AAA domain containing 2B	1.54973e+06	2.47814e+06					2.81329e+06	2.6712e+06	3.22008e+06	2.21507e+06	2.57367e+06	2.12779e+06	2.00392e+06	2.00667e+06	2.28019e+06	2.32403e+06	2.30618e+06	2.12598e+06				1.59566e+07	1.46741e+07	1.45295e+07	5.83726e+06	6.21093e+06	5.54468e+06	7.2764e+06	7.30005e+06	5.88707e+06	5.74272e+06	7.20554e+06	7.12922e+06		2.59506e+06	8.72533e+07	1.18087e+07	1.06847e+07	1.55075e+07	1.57334e+07	1.85719e+07	2.05209e+07	3.61921e+06	9.67223e+06	8.43573e+06
E9Q174;V9GX76	V9GX76;E9Q174	E9Q174_MOUSE;V9GX76_MOUSE	Myo6	Isoform of Q64331, Unconventional myosin-VI							455248	469814	610277														237631								1.15187e+07	1.13492e+07	1.08894e+07	5.74907e+06	4.48143e+06	3.32337e+06	454486	455343	610178
E9Q1A0;G3X9L9	E9Q1A0;G3X9L9	E9Q1A0_MOUSE;G3X9L9_MOUSE	Pde4dip	Isoform of Q80YT7, Phosphodiesterase 4D interacting protein (myomegalin)																	467848	495018																				1.25135e+06	709463
E9Q1A5;E9QAR6	E9QAR1;E9QAR4;E9QAR6;D3YX49;E9Q1A5	E9Q1A5_MOUSE;E9QAR6_MOUSE	Zfp384	Zinc finger protein 384							4.4499e+06	2.72259e+06	1.49563e+06	2.29727e+06	2.51481e+06	6.9399e+06	4.48239e+06	4.07666e+06	3.6288e+06	3.18112e+06	2.3503e+06	2.54064e+06				6.97246e+06	7.2878e+06	5.51832e+06	1.56357e+07	1.60583e+07	1.73317e+07	1.39385e+07	1.46529e+07	1.23139e+07							5.49567e+06	6.82916e+06	7.91758e+06	8.10823e+06	1.13248e+07	9.3975e+06	5.0963e+06	4.93165e+06	4.83301e+06
E9Q1G8	E9Q1G8	E9Q1G8_MOUSE	Septin7	Isoform of O55131, Septin	2.03076e+06	604716					3.11844e+06	3.9747e+06	3.2975e+06	2.75267e+06	2.92721e+06			203552		1.50696e+06	2.45642e+06	3.0119e+06	7.83437e+06	3.22992e+06	4.23888e+06
E9Q1K3	A0A0J9YVI4;E9Q1K3	E9Q1K3_MOUSE	Add1	Isoform of Q9QYC0, Adducin 1 (alpha)	6.97176e+07	4.45519e+07	3.48264e+07	2.14724e+07	2.20803e+07	2.92098e+07	966953	619946	517569	6.26245e+07	7.84073e+07	4.57999e+07		217343	426299	192291	311684	800136	2.81398e+06	5.65672e+07	1.96927e+07										1.68496e+06	1.59457e+06				1.40174e+06							1.20811e+06
E9Q1M1	A0A087WRL4;E9Q1M1	E9Q1M1_MOUSE	Pdzd2	PDZ domain containing 2							1.31182e+06	1.07066e+06	1.20028e+06	3.87052e+06	4.39252e+06	4.23357e+06				571174	655500	708117		1.96134e+06	302151			327683																	1.8022e+07		1.58617e+07
E9Q1P8	E9Q1P8	I2BP2_MOUSE	Irf2bp2	Interferon regulatory factor 2-binding protein 2		1.83218e+06		1.37356e+07	7.62337e+06	7.10812e+06	877278	1.2008e+06	1.35738e+06	2.32377e+06	2.24072e+06	2.44576e+07	2.26215e+06	2.7057e+06	2.91362e+06	852814	857175	878811	1.83004e+06	2.03103e+06	1.73024e+06	721620	1.04764e+06	1.18499e+06	1.82915e+07	1.80735e+07	1.91774e+07	1.45331e+07	6.84054e+06	1.72439e+07	7.93302e+06	4.28847e+06	4.81961e+06	3.53162e+06	2.06647e+06	2.52088e+06	2.50094e+06	3.71698e+06	4.22137e+06	1.27933e+07	1.6162e+07	1.25838e+07	9.67316e+06	3.52541e+06	1.00104e+07
E9Q1Q9	A0A0J9YUK6;A0A0J9YTU1;A0A0J9YU79;E9Q1Q9	E9Q1Q9_MOUSE	Khk	Isoform of P97328, Ketohexokinase																			2.10069e+06		2.35357e+06	1.02538e+06	1.13869e+06	968313	8.69355e+06	1.33578e+07	4.94255e+06	3.73301e+06	4.58522e+06	3.21528e+06				5.68607e+07	4.86407e+07	4.97814e+07		779404		3.42777e+07	2.86687e+07	2.66077e+07		2.33469e+06	3.85342e+06
E9Q1R7	E9Q1R7	E9Q1R7_MOUSE	Tiam1	Isoform of Q60610, T cell lymphoma invasion and metastasis 1							399473	505382	443002
E9Q1U6	E9Q1U6	E9Q1U6_MOUSE	Ctif	Isoform of Q6PEE2, CBP80/20-dependent translation initiation factor							728786		601257	998978		1.38432e+06	765793	882670	568647	2.26024e+06	2.46878e+06	1.86088e+06	671568	420044	275349																			292160		382483	319165	1.27694e+06	1.28094e+06
E9Q1V2	E9Q1V2	E9Q1V2_MOUSE	Cpne5	Isoform of Q8JZW4, Copine V (Fragment)							2.07407e+06	1.76245e+06	2.38281e+06	589611	615528	674213			489708	1.85871e+06	1.77972e+06	2.8168e+06	1.78152e+06	334042	406212
E9Q1W7	E9Q1W7;Q8BM85-2;Q8BM85	E9Q1W7_MOUSE	Tbck	Isoform of Q8BM85, TBC1 domain containing kinase	2.29423e+06	1.03864e+06					768765	1.49386e+06	2.27364e+06	2.20063e+06	2.10234e+06	2.53704e+06	166810	294249				433234	1.89261e+06	2.87004e+06	3.0412e+06								1.07465e+06		5.91374e+06	8.46426e+06	7.72979e+06	7.04705e+06	5.51737e+06	5.52607e+06	648405	561296	739219	651058		720712	442829	257028	477312
E9Q223	E9Q223	E9Q223_MOUSE	Hbb-bs	Isoform of A8DUK4, Hemoglobin, beta adult s chain (Fragment)																			2.18894e+06
E9Q236;E9Q236-2;E9Q236-3	E9Q236-2;E9Q236-3;E9Q467;E9Q236	MRP4_MOUSE	Abcc4	ATP-binding cassette sub-family C member 4	1.1037e+06						2.72604e+06	3.50048e+06	346863				376323	356843	239505	3.58709e+06	4.63927e+06	3.92594e+06	1.51676e+06	1.82302e+06	1.87762e+06										1.33401e+07	1.83962e+07	1.55317e+07	6.60786e+06	6.86948e+06	5.34671e+06	657728	450407	861104	1.10842e+06	1.17847e+06	1.37675e+06		261149	541836
E9Q238	E9Q944;E9Q238	E9Q238_MOUSE	Kank1	KN motif and ankyrin repeat domains 1	1.06552e+07						1.13927e+06		815322	2.60544e+06	3.19472e+06	1.92603e+06				521750	1.17267e+06	1.1814e+06	1.12511e+07			487418		396116					972083		4.96914e+06	5.02702e+06	5.26653e+06			1.27153e+06	6.46027e+06	8.36987e+06	8.35794e+06	3.96235e+06		2.28306e+06		2.77485e+06	2.42788e+06
E9Q247	E9Q247	E9Q247_MOUSE	Sidt1	Isoform of Q6AXF6, SID1 transmembrane family, member 1																	352057	500287			1.35286e+06
E9Q271;H3BLI8;Q8C8Y2	Q8C8Y2;H3BLI8;G3UVU7;E9Q271	E9Q271_MOUSE;H3BLI8_MOUSE;Q8C8Y2_MOUSE	Wdr17	WD repeat domain 17		973637	591843				989049	932292	764728	2.5445e+06	2.69772e+06	3.03614e+06							335026	1.97735e+06	841315
E9Q286	A0A1Y7VKA7;A0A1Y7VIN0;E9Q286	ICE1_MOUSE	Ice1	Little elongation complex subunit 1	9.4611e+06	1.88727e+06	6.20375e+06	4.3477e+06	5.4318e+06	2.66227e+06	2.89322e+06	3.85383e+06	3.50919e+06	4.52666e+06	4.01154e+06	3.9206e+06	4.42883e+06	4.36335e+06	4.48691e+06	3.7904e+06	2.72977e+06	2.91874e+06	2.60369e+07	6.71388e+06	2.3041e+07	4.324e+06	4.64099e+06	3.95193e+06	8.27875e+06	4.34014e+06	3.38137e+06	3.5651e+06	3.40341e+06	4.20073e+06	5.44764e+06	1.13892e+07	9.38334e+06	2.43985e+07			3.6079e+06	3.60012e+06	3.08349e+06	3.40511e+06	4.11166e+06	3.41836e+06	5.85434e+06	2.01932e+06	2.59215e+06
E9Q2B2	E9Q8K6;Q8BK32;Q5RIM6;Q5RIN0;E9Q2B2;E0CYX5	E9Q2B2_MOUSE	Ncor1	Isoform of Q60974, Nuclear receptor co-repressor 1	4.51782e+06	6.31657e+06	8.77558e+06	5.82882e+06	5.13758e+06	4.32375e+06	5.36352e+06	4.45195e+06	4.9262e+06	6.21003e+06	5.72627e+06	6.48665e+06	8.93851e+06	1.02827e+07	8.88378e+06	3.06503e+06	3.25869e+06	3.05541e+06	1.09626e+06	6.53716e+06	2.51665e+06	6.4024e+06	6.6848e+06	4.97197e+06	2.16123e+07	2.24861e+07	2.68056e+07	1.15545e+07	1.26957e+07	1.945e+07	4.02343e+06	4.61769e+06	3.14501e+06	928273	989301	1.33235e+06	8.43054e+06	1.37314e+07	8.88631e+06	3.81351e+07	3.93163e+07	3.50317e+07	1.55184e+07	1.09655e+07	1.35548e+07
E9Q2E4	E9Q2E4	E9Q2E4_MOUSE	Hectd4	HECT domain E3 ubiquitin protein ligase 4	2.1604e+07	1.79744e+07	2.03939e+07		3.1319e+06	3.57878e+06	1.9142e+07	2.17933e+07	1.85046e+07	2.64132e+07	3.26092e+07	3.02002e+07	2.02268e+06	3.16021e+06	2.93178e+06	9.04786e+06	1.18837e+07	1.24639e+07	8.80641e+06	1.76592e+07	1.04623e+07	5.43075e+06	1.20512e+06	454283					3.00642e+06		2.8112e+06	2.15373e+06	5.32092e+06	1.57566e+07	1.22774e+07	1.66422e+07	2.41158e+06	2.46904e+06	2.30624e+06	2.29992e+06	1.78248e+06	1.61574e+06	1.20839e+06	1.6187e+06	1.50115e+06
E9Q2I4	A0A1Y7VP67;E9Q2I4	E9Q2I4_MOUSE	Mideas	Mitotic deacetylase associated SANT domain protein	2.71218e+06	4.56286e+06	4.64863e+06	5.86469e+06	6.13152e+06	9.30443e+06	2.84077e+06	2.73903e+06	1.84427e+06	3.9453e+06	3.761e+06	4.28354e+06	2.67995e+06	3.20708e+06	2.91732e+06	1.1895e+06	1.287e+06	1.1162e+06		726329		2.74019e+06	3.68842e+06	3.53015e+06	7.5891e+06	8.76148e+06	9.47737e+06	9.24142e+06	8.62508e+06	8.6259e+06	2.28954e+06	3.27572e+06	1.91859e+06				5.75616e+06	5.65084e+06	6.04714e+06	9.25596e+06	1.45763e+07	9.76092e+06	5.88704e+06	2.86938e+06	3.82432e+06
E9Q2S0	E9Q2S0;A0A0A6YY83;A2RS43	E9Q2S0_MOUSE	Pcdh7	Isoform of A2RS43, Protocadherin 7	1.67481e+06	2.60432e+06	3.76389e+06				1.44378e+06	1.26471e+06	1.8403e+06	1.0983e+06	1.93503e+06	960009	276288	311710	428681	5.03072e+06	6.88829e+06	6.9916e+06	7.75105e+06	4.98492e+06	5.90794e+06								1.95054e+07																1.31651e+06
E9Q2S7	E9Q2S7	E9Q2S7_MOUSE	Zfp266	Zinc finger protein 266							756857	958659	1.10262e+06			1.51949e+07	1.25057e+06	1.20518e+06	1.22221e+06	899608	689091	743192				3.4951e+06	2.6976e+06	2.81626e+06	3.0101e+06	2.59294e+06	2.9822e+06	2.25348e+06	3.32314e+06	3.63945e+06							1.14085e+06	1.09509e+06		2.35823e+06	2.74548e+06	2.97649e+06	1.50579e+06	1.10092e+06	903899
E9Q2W9	E9Q2W9	E9Q2W9_MOUSE	Actn4	Isoform of P57780, Actinin alpha 4 (Fragment)	2.08813e+08	1.65469e+08	1.19301e+08	2.46437e+07	3.14738e+07	2.78457e+07	1.81735e+08	1.6259e+08	1.22104e+08	1.21029e+08	1.31304e+08	1.38973e+08	2.17547e+06	3.14547e+06	2.21415e+06	5.13176e+07	6.06621e+07	6.31318e+07	4.28732e+07	3.00053e+07	6.78421e+07																						1.36527e+06
E9Q2Y0	E9Q2Y0	E9Q2Y0_MOUSE	Eid2b	EP300 interacting inhibitor of differentiation 2B							1.20975e+06	476733					876227	1.25783e+06	1.58312e+06		1.86465e+06	2.71886e+06	2.58027e+06		3.45164e+06																						684295
E9Q2Z1;E9Q2Z1-2	E9Q2Z1-2;E9Q2Z1	CECR2_MOUSE	Cecr2	Chromatin remodeling regulator CECR2							1.89819e+06	3.61776e+06		1.12199e+07	1.20001e+07	1.02732e+07	776973	581595	1.50545e+06								1.81669e+06	1.77615e+06	2.84642e+06		2.81024e+06		2.82386e+06	4.19472e+06							1.49675e+06	1.60087e+06	1.79048e+06	6.45583e+06	4.32286e+06	5.60825e+06		1.73167e+06	2.43797e+06
E9Q309	E9Q309	CE350_MOUSE	Cep350	Centrosome-associated protein 350									3.04653e+07	609671				292786			928417						4.47416e+07	7.55551e+07		2.78463e+07											2.024e+06	2.86722e+06	3.6732e+06	1.10141e+06	550153	1.2576e+06	1.1135e+06	4.98175e+06	1.37547e+06
E9Q349	E9Q349	WDR25_MOUSE	Wdr25	WD repeat-containing protein 25														616981	285826							466726	464233	329372																		3.31983e+06	1.19582e+06	35635.3	880953
E9Q394;E9Q394-2	E9Q394-2;A0A140LJJ5;A0A140LHG3;E9Q394	AKP13_MOUSE	Akap13	A-kinase anchor protein 13								2.38857e+06	907711	3.13738e+06	2.33191e+06	1.83006e+06				406968	442755	539057	2.25278e+06		434367	1.03684e+06	1.39122e+06	1.26344e+06							2.20721e+06	2.74615e+06	1.7738e+06				1.53906e+06	1.31783e+06	1.96844e+06	917801	2.20202e+06	869847		1.11458e+06	589846
E9Q3A7	E9Q3A7	E9Q3A7_MOUSE	Cdh19	Cadherin 19, type 2							327609	360245	457649	518798	360725	366412			323216	868580	304540	341348	570507	590166	448315
E9Q3B9	E9Q3B9	E9Q3B9_MOUSE	Mgll	Isoform of O35678, Monoglyceride lipase																			1.69866e+06
E9Q3C1	A0A338P6I3;E9Q3C1	C2CD2_MOUSE	C2cd2	C2 domain-containing protein 2							2.61422e+06	4.04767e+06	1.65533e+06	4.80067e+06	4.89302e+06	5.00401e+06		653724	1.50377e+06	1.96567e+06	1.9472e+06	1.9456e+06	1.62293e+06		2.81265e+06	1.792e+06		1.26217e+06	4.48086e+06	3.90906e+06	2.11702e+06		2.21232e+06	3.2099e+06	8.85025e+06	1.04968e+07	1.01687e+07	4.41514e+06	2.40436e+06	2.41513e+06	1.3948e+07	1.26239e+07	1.60024e+07	3.64027e+06		4.23063e+06		2.53843e+06	3.17743e+06
E9Q3G8	E9Q3G8	E9Q3G8_MOUSE	Nup153	Nucleoporin 153	1.891e+07	2.07519e+07	2.28008e+07	3.27864e+07	2.43113e+07	2.52639e+07	2.47501e+07	2.36315e+07	2.35633e+07	1.28964e+07	1.2664e+07	1.15338e+07	3.01497e+07	2.94356e+07	2.98664e+07	3.41316e+07	3.04237e+07	3.00591e+07	5.08785e+06	3.02528e+06	4.96999e+06	2.03091e+07	2.20519e+07	2.26879e+07	5.90383e+07	6.71909e+07	6.18892e+07	7.13306e+07	6.48345e+07	6.78392e+07	2.54121e+07	2.77522e+07	2.49116e+07	1.07156e+07	5.57862e+06	7.42152e+06	2.7267e+07	3.31353e+07	3.12945e+07	3.25932e+07	3.39919e+07	3.38714e+07	2.64591e+07	3.29249e+07	3.97608e+07
E9Q3I3	E9Q3I3	E9Q3I3_MOUSE	Spata13	Isoform of Q5DU57, Spermatogenesis associated 13								386902																													415769	689707	526575					184229
E9Q3K3	E9Q3K3;A0A087WRF2;Q8BXK8	E9Q3K3_MOUSE	Agap1	Isoform of Q8BXK8, ArfGAP with GTPase domain, ankyrin repeat and PH domain 1	9.40308e+06	7.33949e+06	7.42033e+06	7.19007e+06	6.46442e+06	7.96025e+06	1.03313e+07	1.05372e+07	8.72425e+06	1.34358e+07	1.79015e+07	1.18355e+07	956303	950333	1.10209e+06	4.28762e+06	5.07605e+06	5.59454e+06	1.53263e+07	6.54329e+06	5.22757e+06	9.68454e+06									2.96085e+06	1.71942e+06			4.99056e+06						9.80212e+06		2.57673e+06
E9Q3L2	A0A140T8I9;E9Q3L2	PI4KA_MOUSE	Pi4ka	Phosphatidylinositol 4-kinase alpha	2.73571e+07	1.90947e+07	1.94718e+07	4.75806e+06	2.67131e+06	5.69681e+06	2.40255e+07	2.6944e+07	2.09018e+07	2.22889e+07	2.55243e+07	2.41974e+07	817852	949661	1.11636e+06	1.85038e+07	2.1514e+07	2.45652e+07	3.15966e+07	1.62101e+07	1.72083e+07	1.64603e+06	3.00359e+06	3.58607e+06					3.10102e+07		1.18914e+07	9.15983e+06	9.88571e+06	3.82161e+06	2.65216e+06	2.71057e+06	4.90254e+06	7.49971e+06	6.58924e+06	529102		360531	1.18982e+06	616724	745929
E9Q3M9	F7B0R9;E9Q3M9	E9Q3M9_MOUSE	Cracdl	Capping protein inhibiting regulator of actin like	7.59094e+07	6.75264e+07	5.04917e+07	1.20113e+07	1.20478e+07	1.12122e+07	4.64815e+07	5.21187e+07	3.82007e+07	6.88895e+07	8.74848e+07	6.71162e+07	1.95354e+06	2.86873e+06	3.42792e+06	7.81223e+06	1.10074e+07	1.35917e+07	1.13771e+07	3.89047e+07	2.36351e+07	4.23997e+06	4.6799e+06	5.39635e+06				5.55182e+06	1.49422e+06						1.34994e+07		3.19875e+06						1.87146e+06	1.22965e+07
E9Q3P4	E9Q3P4	E9Q3P4_MOUSE	Cenpf	Centromere protein F								107932	132239	4.9698e+06	4.96596e+06		126824	141170	132266	156211	191806			7.23803e+06																	924021	1.31033e+06	1.2367e+06			886298	330327	85557.5	77493.2
E9Q3Q6	E9Q3Q6	E9Q3Q6_MOUSE	Alcam	Isoform of Q61490, Activated leukocyte cell adhesion molecule																1.51212e+06	2.02068e+06	2.1909e+06	2.8421e+06		572924
E9Q3R6	E9Q3R6	E9Q3R6_MOUSE	Zfp169	Zinc finger protein 169													219749	227243	253615																											262193	392166	176441	113280
E9Q3R9;E9Q444	E9Q444;Q80XC5;G3X9A3;E9Q3R9	E9Q3R9_MOUSE;E9Q444_MOUSE	Zbtb21	Zinc finger and BTB domain containing 21		1.35122e+06	1.58409e+06				453363	2.45572e+06	682158	902766	1.10814e+06	790850	629257	738578	654560	785731	613116	648257				3.56178e+06	1.49081e+06	543192	2.58941e+06	1.65466e+06	2.1659e+06	1.4774e+06	1.41431e+06	1.59113e+06							1.39046e+06	1.38976e+06	1.28486e+06	3.47084e+06	3.06071e+06	2.79923e+06	1.04159e+06	1.42776e+06	1.36384e+06
E9Q3S4	A0A087WS76;A0A140LHL6;E9Q3S4	M3K19_MOUSE	Map3k19	Mitogen-activated protein kinase kinase kinase 19	1.17681e+08	8.05332e+07	1.07029e+08	5.46464e+07	4.74733e+07	5.71619e+07	4.89971e+07	6.1727e+07	6.69325e+07	5.19147e+07	5.5278e+07	4.33609e+07	5.4432e+07	5.25522e+07	4.00889e+07	2.00318e+08	1.74541e+08	1.85931e+08	3.11701e+07	3.70676e+07	3.96802e+07	1.68084e+07	1.4792e+07	2.34949e+07	1.93865e+08	2.42817e+08	1.9251e+08	2.33392e+08	2.61356e+08	1.96904e+08	1.63908e+08	1.65563e+08	1.62736e+08	8.82556e+07	6.55086e+07	7.52544e+07	1.68174e+08	2.22945e+08	1.44494e+08	5.19537e+07	8.70474e+07	3.43734e+07	1.66756e+07	3.63219e+07	6.05767e+07
E9Q3V2	E9Q3V2	E9Q3V2_MOUSE	Slc35a3	Isoform of Q8R1T4, Solute carrier family 35 (UDP-N-acetylglucosamine (UDP-GlcNAc) transporter), member 3 (Fragment)																						3.58774e+06	3.20528e+06	5.41152e+06	5.6175e+06	3.67087e+06	3.70184e+06		4.91119e+06		2.44085e+07	2.76112e+07	2.42015e+07	2.64123e+07	1.96405e+07	1.9446e+07	1.05414e+07	1.48751e+07	1.1542e+07	4.93144e+06	4.95295e+06	6.03506e+06		1.64775e+06	2.07387e+06
E9Q3V6;F6UKN5	E9Q3V6;F6UKN5	E9Q3V6_MOUSE;F6UKN5_MOUSE	Septin2	Isoform of P42208, Septin-2	2.30206e+06						1.2078e+06	1.62089e+06								653541	3.50579e+06	522929	1.4115e+06
E9Q3V9	H7BX15;E9Q3V9	E9Q3V9_MOUSE	Adgrl1	Isoform of Q80TR1, Adhesion G protein-coupled receptor L1	565518		807544		465271		895648			1.35455e+06						595194	719221	910526	935629	627103	927202
E9Q401	F6U7V1;E9Q401	RYR2_MOUSE	Ryr2	Ryanodine receptor 2	1.26412e+08	8.91933e+07	8.12936e+07	3.07154e+07	1.86024e+07	2.69339e+07	1.04132e+08	1.10699e+08	8.887e+07	9.89886e+07	1.1636e+08	1.06465e+08	6.5581e+06	7.13819e+06	8.64186e+06	4.30374e+07	5.11611e+07	5.46151e+07	5.37791e+07	5.22408e+07	4.2628e+07	3.35112e+07				6.89483e+06											2.82184e+06	5.83205e+06		4.77634e+06		1.21963e+07	4.20503e+06
E9Q411	E9Q411	E9Q411_MOUSE	Nbas	Neuroblastoma amplified sequence							5.13733e+06	3.90818e+06	4.13706e+06	5.11877e+06	3.92237e+06	4.54946e+06	3.08378e+06	3.89351e+06	4.13437e+06	6.63153e+06	7.89104e+06	7.66766e+06	4.69865e+06		4.02512e+06		706012	853520	6.0621e+06		4.2909e+06		2.82809e+06		2.53352e+06	3.17038e+06	9.03341e+06				1.89028e+06	1.2863e+06	2.19715e+06				2.87918e+06	1.94137e+06	1.34043e+06
E9Q414	E9Q4G4;E9Q1Y3;E9Q414	APOB_MOUSE	Apob	Apolipoprotein B-100	4.90615e+06	5.15937e+06	4.31585e+06	3.99435e+06	2.82783e+06						3.46369e+06	3.0094e+06	2.70829e+06	2.15191e+06	1.51282e+06	4.56757e+06	3.35905e+06	2.79189e+06	1.37224e+07		720563				2.10435e+06								1.99942e+06	2.64703e+06	2.52798e+06	2.83242e+06	3.10957e+06	2.53711e+06	1.81815e+06	2.48315e+06	2.54446e+06	2.77695e+06		1.32316e+06	1.13658e+06
E9Q433;Q9D3R1	E9Q433;Q9D3R1	E9Q433_MOUSE;Q9D3R1_MOUSE	Klra2	Isoform of Q60660, Killer cell lectin-like receptor, subfamily A, member 2																																							669120	487022				579297
E9Q448	E9Q448;F8WID5;B7ZNL3	E9Q448_MOUSE	Tpm1	Isoform of P58771, Tropomyosin 1, alpha	4.0646e+06						2.11113e+06	2.0237e+06	2.06339e+06	1.1137e+06	563667	943219				980380	2.97552e+06	2.2851e+06		3.81911e+06		1.54116e+06	1.37674e+06	1.32608e+06							7.21417e+06	5.36399e+06	9.99134e+06	5.28752e+06			538354	861555	1.12465e+06
E9Q453	E9Q453;E9Q455;E9Q456;G5E8R0;G5E8R1;G5E8R2;S4R261	E9Q453_MOUSE	Tpm1	Isoform of P58771, Tropomyosin 1, alpha	2.48164e+08	2.0478e+08	1.90136e+08	2.29693e+08	1.85404e+08	2.56815e+08	1.71356e+08	2.02204e+08	1.18091e+08	3.05316e+08	3.44017e+08	3.7686e+08	3.09174e+06	3.01388e+06	3.5029e+06	3.7422e+07	5.66719e+07	5.37538e+07	8.08917e+07	1.60386e+08	1.02798e+08	3.13363e+07	3.01651e+07	2.52581e+07	1.06338e+07	9.58808e+06	8.15716e+06	6.46532e+06	1.43849e+07	9.26081e+06	1.75287e+08	1.37519e+08	1.62246e+08	4.83679e+07	5.08326e+07	4.95679e+07	7.90482e+07	1.05612e+08	9.65458e+07	3.02645e+06	4.57732e+06	2.28909e+06	3.38233e+06	1.61301e+06	3.11467e+06
E9Q481	E9Q481;Q6P2K6-2;Q6P2K6	E9Q481_MOUSE	Ppp4r3a	Isoform of Q6P2K6, Protein phosphatase 4 regulatory subunit 3A																					107224																							1.31025e+06	891124
E9Q4D0;F6XJP7	E9Q4D0;H3BJL4;F6XJP7	E9Q4D0_MOUSE;F6XJP7_MOUSE	Pcsk6	Isoform of F6XJP7, Proprotein convertase subtilisin/kexin type 6																																					1.00559e+06	962151	604575
E9Q4F7	E9Q4F8;E9Q4F7	ANR11_MOUSE	Ankrd11	Ankyrin repeat domain-containing protein 11	1.88666e+06	2.28312e+06	2.50586e+06		1.6968e+06		3.55594e+06	3.94436e+06	3.44817e+06	2.93111e+06	3.60417e+06	3.48316e+06	3.59598e+06	3.66232e+06	3.93311e+06	2.90999e+06	2.78639e+06	2.75924e+06	7.00494e+06			3.40218e+06	4.06173e+06	2.99589e+06	4.32293e+06	4.85935e+06	4.93671e+06	3.97072e+06	4.02792e+06	4.55865e+06	1.53351e+06	2.95228e+06	2.10522e+06				4.82016e+06	5.29666e+06	4.12315e+06	3.77673e+06	5.70379e+06	3.69199e+06	4.53435e+06	2.9662e+06	3.4818e+06
E9Q4N7	A0A8Q0PK87;A0A338P6U8;E9Q6R4;E9Q4N6;E9Q4N7	ARI1B_MOUSE	Arid1b	AT-rich interactive domain-containing protein 1B	2.1914e+07	2.54752e+07	2.66187e+07	2.23217e+07	1.54343e+07	1.94727e+07	2.58776e+07	2.24016e+07	2.31849e+07	2.01239e+07	2.10258e+07	1.9785e+07	2.61179e+07	3.14035e+07	2.80897e+07	3.10383e+07	2.49288e+07	2.4835e+07	6.62417e+06	4.17784e+06	5.74764e+06	2.30337e+07	2.45063e+07	2.18207e+07	3.27709e+07	2.95317e+07	3.05463e+07	2.18168e+07	2.1796e+07	2.04917e+07	1.68875e+07	1.60259e+07	1.5152e+07				1.31207e+07	1.25136e+07	1.27617e+07	2.02614e+07	2.34424e+07	2.07934e+07	2.87152e+07	1.78748e+07	1.96456e+07
E9Q4P1	Q9DAD3;D3Z057;E9Q4P1	WDFY1_MOUSE	Wdfy1	WD repeat and FYVE domain-containing protein 1													603371	515469	637508		355992	967649	1.48723e+07	3.74688e+06	1.19376e+07									1.54105e+06				5.02002e+06	4.31058e+06	3.89686e+06			9.82463e+06				142780	820941	410334
E9Q4Q2;F6Z9W2	E9Q4Q2;F6Z9W2	E9Q4Q2_MOUSE;F6Z9W2_MOUSE	Sf1	Isoform of Q64213, Splicing factor 1		1.44224e+06	2.70915e+06				847176		817569	1.09979e+06	1.26346e+06	1.10337e+06	2.8358e+06	3.02064e+06	2.19185e+06								1.68687e+06	1.41413e+06	5.52425e+06	5.38406e+06	5.34881e+06	4.54235e+06	3.48344e+06	5.38564e+06								2.17041e+06	1.37475e+06	7.18625e+06	5.21954e+06	6.99814e+06	4.20648e+06	1.23367e+06	1.87766e+06
E9Q4S1	E9PXX4;E9PYP0;E9Q7S6;E9PX38;E9Q8J6;E9PUL4;E9Q4S1	PDE8B_MOUSE	Pde8b	High affinity cAMP-specific and IBMX-insensitive 3',5'-cyclic phosphodiesterase 8B	2.11486e+06	1.57866e+06					1.26385e+06	1.12725e+06	1.19968e+06	3.69764e+06	4.20559e+06	3.37939e+06				1.14531e+06	1.26136e+06	1.76073e+06	1.99505e+06	4.65888e+06	1.41427e+06		8.89695e+06
E9Q4T4	E9Q4T4	E9Q4T4_MOUSE	Ccdc71l	Coiled-coil domain containing 71 like		1.80932e+06	1.59102e+06							673167	849130	994760	1.42496e+06	1.04272e+06	1.45658e+06	1.30112e+06	1.06641e+06	1.05912e+06				2.07276e+06	1.48009e+06	2.22207e+06													585130		688050	493158		649729	2.23845e+06
E9Q4U7;Q6W4W7	E9Q4U7;Q6W4W7	E9Q4U7_MOUSE;Q6W4W7_MOUSE	Diaph2	Isoform of O70566, Diaphanous related formin 2							942641			4.6881e+06	7.57334e+06	5.41192e+06							1.34221e+06	1.33686e+07	4.5983e+06																793909	917752	758089	760470	666629	745668	399620
E9Q4Y4	E9Q4Y4	E9Q4Y4_MOUSE	Cep192	Centrosomal protein 192	1.83728e+07																		2.43134e+06		919336														2.08867e+06	1.45675e+06	380060		730967					100432
E9Q4Z2	E9Q4Z2	ACACB_MOUSE	Acacb	Acetyl-CoA carboxylase 2	938379	858891	642333				1.24973e+06		6.23064e+07	4.24332e+07	4.68506e+07	2.77605e+06				7.75841e+06	7.89216e+06	9.48361e+06	9.69816e+06	4.4761e+06	2.87443e+06	915857									6.31185e+06	4.12851e+06			5.42026e+06	1.29809e+06	707177	1.42748e+06	1.2914e+06	2.84719e+06	2.32971e+06	2.66497e+06		459755	519143
E9Q509;G3X925	E9Q509;G3X925	E9Q509_MOUSE;G3X925_MOUSE	Pklr	Isoform of P53657, Pyruvate kinase																			7.059e+06					515620											2.13784e+06	2.98205e+06		424991		1.04757e+07	7.31103e+06	6.86279e+06		613712	1.17254e+06
E9Q512	H3BJG4;E9Q512	E9Q512_MOUSE	Trip11	Thyroid hormone receptor interactor 11					3.01425e+06		1.76277e+06				824582		5.73018e+06	5.0025e+06	3.39292e+06			898866	4.12306e+06	6.82574e+06	4.42098e+06	3.17092e+06	4.30033e+06	3.67579e+06	5.92512e+06		2.82785e+06	2.89719e+06	3.20249e+06	5.42478e+06	6.48134e+06	4.46089e+06		7.7597e+06	6.82334e+06	3.85296e+06	2.80947e+06	4.85988e+06	2.73912e+06	1.89291e+06		2.18576e+06	2.90126e+06	2.65055e+06	3.11007e+06
E9Q555	A0A171EBL2;A0A8I4P9C4;E9Q555	RN213_MOUSE	Rnf213	E3 ubiquitin-protein ligase RNF213	1.035e+07	1.48842e+06					1.91794e+06	1.9567e+06	1.97732e+06	2.08712e+06	2.38212e+06	1.87907e+06	813312	802277	1.00395e+06	743214	1.18306e+06	1.08454e+06	1.15444e+06	2.37455e+06	3.06056e+06	1.64249e+06	1.53975e+06	1.73054e+06							3.46359e+06	2.46001e+06	2.8902e+06	5.17297e+06	5.61327e+06	4.72213e+06	6.23472e+06	4.4861e+06	7.19074e+06	3.79434e+06	4.03877e+06	3.04276e+06	234770	1.31696e+06	1.4223e+06
E9Q557	E9PZW0;E9Q557	DESP_MOUSE	Dsp	Desmoplakin	1.4026e+07	1.26311e+07	9.64838e+06	4.36852e+07	3.43158e+07	4.98772e+07	9.14713e+06	4.64615e+06	1.67957e+06	1.26842e+07	1.36455e+07	7.91613e+06	3.77292e+06	3.97296e+06	4.84917e+06	2.14308e+06	3.0798e+06	4.22233e+06	3.23178e+06	4.43737e+06	1.23823e+07	5.17283e+06	5.33627e+06	4.06127e+06	2.1171e+07	2.1596e+07	1.82122e+07	1.7892e+07	1.21882e+07	1.88534e+07	1.29728e+07	1.09555e+07	1.19022e+07	1.1268e+07	6.98321e+06	4.43063e+06	6.59581e+07	8.79309e+07	8.42669e+07	7.10663e+06	1.38071e+07	8.71875e+06	1.38916e+07	3.04374e+06	4.17323e+06
E9Q580;E9QNH6	E9Q580;E9QNH6	E9Q580_MOUSE;E9QNH6_MOUSE	Myo1b	Isoform of P46735, Myosin IB																																												154996	230857
E9Q585	E9Q585;E9Q1Q0;E9PX68	E9Q585_MOUSE	Slc4a1ap	Isoform of E9PX68, Solute carrier family 4 (anion exchanger), member 1, adaptor protein	2.87409e+06	2.46949e+06	3.07756e+06	7.03388e+06	4.02643e+06	5.4564e+06	2.60664e+06	1.46361e+06	2.964e+06	4.26206e+06	4.33348e+06	3.30909e+06	3.51225e+06	5.42195e+06	7.02155e+06	5.51359e+06	5.08452e+06	4.91445e+06	1.8809e+06	3.45637e+06	3.04929e+06	5.70818e+06	6.00289e+06	5.96204e+06	1.42128e+07	1.30585e+07	1.13213e+07	1.18436e+07	8.19074e+06	1.20228e+07	1.25865e+07	1.11993e+07	1.30415e+07	2.03759e+06	1.4765e+08	644275	2.00701e+07	2.07164e+07	2.10118e+07	2.80303e+07	2.81115e+07	2.3955e+07	1.06688e+07	1.54267e+07	1.69425e+07
E9Q593	E9Q593	E9Q593_MOUSE	Cyp2b23	Cytochrome P450											3.62569e+06															1.4221e+06																480477
E9Q5B6	E9Q5B6;A0A0G2JFL4	E9Q5B6_MOUSE	Hnrnpd	Isoform of Q60668, Heterogeneous nuclear ribonucleoprotein D (Fragment)	7.51353e+06	7.71277e+06	5.29348e+06		3.38574e+06	7.03075e+06								1.22121e+06	625758		1.29354e+06	1.76498e+06				1.25796e+06	1.91889e+06	1.68374e+06	2.17086e+06	5.22698e+06	3.02346e+06	3.73554e+06		3.59935e+06			4.43623e+06											255499	405802
E9Q5C9	E9Q5C9-2;A0A286YCD1;A0A286YDV7;A0A286YDT3;A0A286YDZ1;A0A286YDA2;E9Q5C9	NOLC1_MOUSE	Nolc1	Nucleolar and coiled-body phosphoprotein 1	4.34516e+07	5.28448e+07	6.00771e+07	6.22369e+07	7.35495e+07	1.07649e+08	5.32343e+07	6.9834e+07	6.99969e+07	6.22825e+07	6.56755e+07	7.03227e+07	3.47987e+07	2.58501e+07	2.98167e+07	7.22349e+07	7.03441e+07	6.14823e+07	1.74679e+06	1.14758e+07	5.73807e+06	5.1347e+07	5.25056e+07	5.15656e+07	8.57641e+07	9.22028e+07	9.63532e+07	6.7062e+07	6.72857e+07	7.70454e+07	3.51742e+07	4.14702e+07	4.05803e+07			2.71093e+06	1.22806e+08	1.39098e+08	1.26508e+08	1.23769e+08	1.26527e+08	1.54342e+08	1.09524e+08	8.76602e+07	7.06531e+07
E9Q5F4	E9Q606;E9Q5F4;G3UYG0;G3UZ07;P60710;P63260	E9Q5F4_MOUSE	Actb	Isoform of P60710, Actin, beta (Fragment)	1.05061e+10	7.26629e+09	7.41073e+09	2.02582e+09	3.00495e+09	2.87849e+09	7.44132e+09	8.56649e+09	6.287e+09	3.51961e+09	3.83167e+09	2.88791e+09	3.07491e+08	3.17846e+08	2.86417e+08	3.11266e+09	3.26681e+09	3.76351e+09	5.31651e+09	2.84632e+09	4.04653e+09	1.16582e+09	6.8137e+08	8.80797e+08	7.87562e+08	5.87433e+08	6.33828e+08	6.6173e+08	8.16306e+08	5.32883e+08	4.62626e+09	4.95027e+09	5.40154e+09	1.83752e+09	2.08728e+09	2.31532e+09	5.1227e+08	9.2823e+08	7.13581e+08	2.30159e+08	2.1467e+08	1.32573e+08	1.44362e+08	2.6181e+08	3.6294e+08
E9Q5F9	E9Q5F9-2;A0A0G2JEZ4;E9Q5F9	SETD2_MOUSE	Setd2	Histone-lysine N-methyltransferase SETD2	6.48991e+06	5.1429e+06	5.1998e+06	7.97758e+06	7.41307e+06	7.00213e+06	5.43853e+06	6.42637e+06	5.99204e+06	3.87031e+06	4.13201e+06	4.14733e+06	8.02476e+06	8.09745e+06	8.73834e+06	6.13798e+06	5.56418e+06	4.46601e+06			1.12012e+06	5.61839e+06	5.68305e+06	5.1818e+06	1.00422e+07	1.06863e+07	9.78798e+06	1.02116e+07	9.59803e+06	9.74128e+06	4.91248e+06	5.22076e+06	5.78004e+06				5.87505e+06	6.01262e+06	5.62815e+06	8.18544e+06	8.77584e+06	8.54088e+06	6.83132e+06	7.88962e+06	8.72867e+06
E9Q5K4	E9Q5K4-2;E9Q5K4	CP2CN_MOUSE	Cyp2c23	Cytochrome P450 2C44																	3.07908e+06	3.39588e+07																2.16533e+07	1.46317e+07	1.52434e+07	5.23503e+06	4.5742e+06	6.10507e+06	1.13598e+07	1.4949e+07	1.42217e+07		9.69822e+06	5.79516e+06
E9Q5K9	D6RG95;E9Q5K9-2;E9Q5K9-3;E9Q5K9	YTDC1_MOUSE	Ythdc1	YTH domain-containing protein 1	1.77315e+07	1.30557e+07	1.48737e+07	9.48812e+06	1.54225e+07	2.27003e+07	1.57567e+07	1.36157e+07	1.59014e+07	2.06466e+07	2.21483e+07	2.09558e+07	1.69179e+07	1.52985e+07	2.34187e+07	2.21808e+07	1.68369e+07	1.59823e+07	4.28883e+06	6.74317e+06	3.62778e+06	3.58835e+07	2.84355e+07	2.99077e+07	1.51435e+07	1.23825e+07	1.49503e+07	1.25496e+07	1.2479e+07	1.52123e+07	1.79926e+07	1.97967e+07	2.02284e+07				1.39423e+07	1.31433e+07	1.47362e+07	1.55755e+07	1.99953e+07	2.54532e+07	2.58542e+07	2.09437e+07	1.462e+07
E9Q5K9-2;E9Q5K9-3	E9Q5K9-2;E9Q5K9-3	YTDC1_MOUSE	Ythdc1	Isoform of E9Q5K9, Isoform 2 of YTH domain-containing protein 1				9.12282e+06	1.26348e+07	1.45642e+07	2.18643e+07	4.58262e+06		1.19223e+07	1.18188e+07	7.86111e+06	1.7715e+06	2.11113e+06	1.74896e+06	3.67982e+06	877926	1.64541e+06				5.99014e+06	3.55867e+06	4.04551e+06	2.56244e+06	1.89226e+06	2.88918e+06	1.81526e+06	4.42053e+06	2.43247e+06	7.19081e+06	3.63936e+06	5.80587e+06				3.02286e+06	2.4463e+06	2.92829e+06	5.14665e+06	2.62454e+06	4.5679e+06	4.37156e+06	2.00346e+06	2.33355e+06
E9Q5M4	E9Q5M4	E9Q5M4_MOUSE	Zfr2	Zinc finger RNA binding protein 2	8.28818e+06	1.4566e+07	1.57694e+07	2.40711e+07	2.47878e+07	2.3927e+07	1.07843e+07	1.0157e+07	1.03383e+07	2.14202e+07	1.97955e+07	1.83744e+07	2.10801e+07	2.1755e+07	1.7134e+07	1.52797e+07	1.41652e+07	1.36949e+07	1.88893e+06	5.64612e+06	3.2256e+06	1.10048e+06																					4.81086e+07	4.19835e+06
E9Q5N9	E9Q5N9	E9Q5N9_MOUSE	Zfp395	Zinc finger protein 395													315364	240799	728553							686626	521660	528925						428954						865071	1.03531e+06	1.70807e+06	1.15692e+06	4.39281e+06	5.41795e+06	3.82799e+06		814389	2.49445e+06
E9Q5X2;E9Q969	E9Q969;E9Q5X2	E9Q5X2_MOUSE;E9Q969_MOUSE	Cpeb2	Isoform of Q812E0, Cytoplasmic polyadenylation element binding protein 2	2.9831e+06	4.46231e+06	3.25227e+06	2.69953e+06	4.01544e+06	2.59755e+06	4.53041e+06	4.3129e+06	4.33205e+06	5.97996e+06	8.98145e+06	5.61121e+06	2.67889e+06	2.41014e+06	2.76211e+06	2.14341e+06	1.72376e+06	1.88546e+06	1.47784e+06		809431	371219		473111	777574																		3.55771e+06
E9Q5X7	E9Q5X7;A0A0A6YXQ8;Q8BTF8-2	E9Q5X7_MOUSE	Ralyl	Isoform of Q8BTF8, RALY RNA binding protein-like							1.82501e+06	1.91186e+06	1.25048e+06				2.64459e+06	2.59167e+06	2.6635e+06	1.7506e+06	1.64448e+06	1.89117e+06
E9Q5Z5	E9Q5Z5	FANCF_MOUSE	Fancf	Fanconi anemia group F protein										777369						451777																								1.0421e+06	430045	1.09808e+06
E9Q616	A0A494BBD5;E9Q616	E9Q616_MOUSE	Ahnak	AHNAK nucleoprotein (desmoyokin)	3.20982e+07	1.98548e+07	1.78232e+07	4.18252e+07	2.17306e+07	2.36867e+07	2.16619e+07	1.74678e+07	2.16447e+07	2.25469e+07	1.37545e+07	2.55838e+07	1.63441e+06	2.08861e+06	1.73583e+06	2.44415e+07	2.72828e+07	2.28313e+07	9.26541e+06	1.66051e+07	1.45337e+07	1.15681e+07	1.13212e+07	1.32912e+07	3.00564e+07	2.92723e+07	3.39711e+07	2.66036e+07	2.58945e+07	2.4645e+07	1.10417e+08	8.87631e+07	9.03297e+07	6.46013e+07	2.46239e+07	5.66054e+07	1.1851e+07	1.2601e+07	1.35358e+07	9.25158e+06	7.34063e+06	4.75453e+06	880177	2.4963e+06	3.78559e+06
E9Q634	E9Q634	MYO1E_MOUSE	Myo1e	Unconventional myosin-Ie			2.22497e+07				3.49754e+06	3.39863e+06	3.47486e+06	3.09578e+06	3.50385e+06	4.62787e+06				905306	1.42182e+06	1.80294e+06	1.20129e+06		1.27735e+06	2.1602e+06	872609	1.81146e+06		1.0824e+07					6.48995e+06	5.25033e+06	6.52168e+06		3.45622e+06		2.80087e+06	1.96636e+06	4.12368e+06					522279
E9Q6A7	E9Q6A7	E9Q6A7_MOUSE	Bptf	Isoform of A2A654, Bromodomain PHD finger transcription factor													617215	546543	296706							569230	1.22683e+06	1.03405e+06	667086	974894																		643731	612831
E9Q6B2	A0A217FL83;E9Q6B2	CC85C_MOUSE	Ccdc85c	Coiled-coil domain-containing protein 85C	1.14212e+06	960523			2.86415e+06		1.23204e+06	2.52239e+06	757476	2.64972e+06	3.30128e+06	3.15136e+06		253021		437909	700504	1.40739e+06	3.50793e+06	4.8488e+06	3.12343e+06	585569	903036	1.15124e+06							1.91059e+06	1.73681e+06	4.56322e+06			837434	3.28714e+06	4.40821e+06	4.09114e+06						151954
E9Q6D8;Q91X70	Q91X70;E9Q6D8	E9Q6D8_MOUSE;Q91X70_MOUSE	C6	Complement component C6																																		4.08364e+06	4.33235e+06	3.90683e+06								542820
E9Q6E9	E9Q6E9	SIMC1_MOUSE	Simc1	SUMO-interacting motif-containing protein 1							223189	173461	167567				198930	217989	212160	102553		104181																							192404	242045	272140	136025	86892.5
E9Q6H8	A0A0N4SWC0;A0A0N4SWD7;E9Q6H8	E9Q6H8_MOUSE	Plekha5	Pleckstrin homology domain containing, family A member 5	2.01157e+07	1.64613e+07	1.94023e+07	1.16348e+07	1.22497e+07	1.41844e+07	1.29711e+07	1.5076e+07	1.16361e+07	2.66402e+07	3.00801e+07	2.86656e+07	1.24315e+06	759963	915169	6.25342e+06	8.11386e+06	8.63284e+06	7.48004e+06	1.33014e+07	7.18159e+06	2.89736e+06	2.8114e+06	2.6222e+06	2.20075e+06	4.3798e+06	1.37293e+06		2.43369e+06	2.00296e+07	6.81241e+06	6.16126e+06	6.66036e+06	2.81189e+06	3.7568e+06	3.5854e+06	7.91863e+06	1.03697e+07	1.02611e+07	1.89999e+06	9.52442e+06	2.32889e+06	715592	878917	929849
E9Q6J5;E9Q6J5-3	E9Q6J5-2;E9Q6J5-3;E9Q6J5	BD1L1_MOUSE	Bod1l	Biorientation of chromosomes in cell division protein 1-like 1	5.38372e+06	4.84115e+06	4.84884e+06	2.38502e+06	4.87683e+06	6.2448e+06	3.85504e+06	4.13736e+06	4.56331e+06	5.51682e+06	6.64594e+06	5.58736e+06	4.42153e+06	4.94616e+06	5.12947e+06	7.92518e+06	7.65325e+06	6.93652e+06	4.48038e+06	6.64073e+06	3.8715e+06	7.03563e+06	5.36475e+06	3.92399e+06	1.01885e+07	1.10466e+07	1.02223e+07	6.28402e+06	5.68999e+06	6.93925e+06	4.91051e+06	4.7062e+06	3.37719e+06		6.96109e+06	2.51207e+06	5.6055e+06	6.06806e+06	4.99824e+06	8.8267e+06	1.09416e+07	8.67983e+06	9.26815e+06	3.04828e+06	4.06717e+06
E9Q6M5;Q91WJ2	E9Q6M5;Q91WJ2	E9Q6M5_MOUSE;Q91WJ2_MOUSE	Slc22a26	Isoform of Q91WJ2, Solute carrier family 22 (organic cation transporter), member 26																									3.75685e+06							6.69318e+06		3.00844e+06	5.36268e+06	6.96163e+06	2.53946e+06	4.34794e+06	2.42551e+06	9.03059e+06	1.36797e+07	1.0607e+07		416151	2.66571e+06
E9Q6P5	A0A1Y7VLT4;A0A1Y7VL44;E9Q6P5	TTC7B_MOUSE	Ttc7b	Tetratricopeptide repeat protein 7B	2.69912e+07	2.4131e+07	2.45016e+07	7.59212e+06	1.14589e+07	1.05575e+07	2.84149e+07	3.30492e+07	2.65858e+07	3.39039e+07	4.13076e+07	3.51814e+07	1.53809e+06	1.72827e+06	1.99662e+06	1.57275e+07	2.02741e+07	2.12964e+07	2.76155e+07	1.56704e+07	2.11576e+07	929501		1.64556e+06							4.05966e+06	3.49589e+06	5.6046e+06	1.34308e+07	2.29248e+06		2.11567e+06	3.40735e+06	2.85858e+06				1.64357e+06		323384
E9Q6R7	A0A1W2P8G5;E9Q6R7	E9Q6R7_MOUSE	Utrn	Utrophin	2.81936e+07	1.34701e+07	8.73498e+06	1.01309e+07	1.89863e+07	1.46238e+07	1.43722e+07	1.34841e+07	1.41134e+07	2.17317e+07	2.00525e+07	2.29184e+07	5.3734e+06	8.17177e+06	1.56611e+07	7.27536e+06	9.97909e+06	9.46344e+06	4.36659e+06	1.2595e+07	5.61697e+06	1.05198e+07	9.24314e+06	8.06673e+06	6.13237e+06	7.13937e+06	6.64068e+06	8.92663e+06	9.27654e+06	8.43904e+06	2.74613e+07	2.03623e+07	2.41811e+07	1.33387e+07	1.20095e+07	1.2117e+07	4.04395e+07	4.1548e+07	4.80005e+07	3.53685e+06	4.88236e+06	3.45317e+06	4.08495e+06	2.43473e+06	3.96615e+06
E9Q6S0	E9Q6S0	E9Q6S0_MOUSE	Zfp597	Zinc finger protein 597								453341	844815		1.19079e+06		1.11105e+06	1.05001e+06	1.21955e+06	532983	708045					1.73787e+06	2.14874e+06	1.26663e+06	1.70305e+06	2.09108e+06	1.80209e+06	1.38992e+06	1.85652e+06	1.35093e+06							1.25255e+06	1.06991e+06	1.0054e+06	2.22325e+06	2.96589e+06	2.25615e+06	1.95e+06	1.34042e+06	683419
E9Q6T9	E9Q6T9	E9Q6T9_MOUSE	Kctd1	Isoform of Q5M956, Potassium channel tetramerisation domain containing 1		2.53578e+06	3.62747e+06	2.74614e+06			1.7919e+06	2.21474e+06	1.91805e+06	2.03082e+06	2.46599e+06	2.49071e+06	3.18391e+06	3.36471e+06	3.53248e+06	2.61107e+06	2.19308e+06	2.96805e+06	2.19036e+06		301934	936736	1.22664e+06	859390	3.01273e+06	2.57638e+06	2.52391e+06	3.1219e+06	2.79068e+06	3.31055e+06													3.3949e+06
E9Q6U4;Q3UWL8	Q6P0X1;E9Q6U4;Q3UWL8	E9Q6U4_MOUSE;Q3UWL8_MOUSE	Pfdn4	Isoform of Q3UWL8, Prefoldin subunit 4										2.59853e+06	1.62398e+06	1.62172e+06							2.77352e+07	2.42167e+07	1.814e+07				1.67604e+06	3.20805e+06								5.57657e+06	8.10224e+06	9.66347e+06		713778		2.26719e+06		1.46474e+06	1.15045e+06
E9Q6Y8	E9Q6Y8	E9Q6Y8_MOUSE	Usp31	ubiquitinyl hydrolase 1	1.21086e+07	1.22947e+07	9.21741e+06				1.14289e+07	1.25235e+07	1.06022e+07	1.76813e+07	1.74721e+07	1.83491e+07	1.37061e+06	1.73478e+06	2.00207e+06	2.92371e+06	3.69279e+06	4.52284e+06	4.17506e+06	1.01795e+07	3.31974e+06																		463269				762564
E9Q735	Q8VDS1;E9Q442;G3X9Y5;E9Q735	UBE4A_MOUSE	Ube4a	Ubiquitin conjugation factor E4 A													147055	219625	209341					466000	905190																						168301		135770
E9Q743	E9Q743	CF251_MOUSE	Cfap251	Cilia- and flagella-associated protein 251		256735								713660	977903	725699								1.15406e+06	677340																411302	501084	418657	118385		135765	49039
E9Q777	E9Q777	E9Q777_MOUSE	Akap11	A kinase (PRKA) anchor protein 11	1.2836e+06	1.3697e+06	1.14946e+06		387279		1.56226e+06	1.43525e+06	1.31328e+06	2.62571e+06	2.36635e+06	4.15255e+06	446709	413625	544896	1.38568e+06	1.41143e+06	1.45922e+06	1.12582e+06	2.12395e+06	1.337e+06																	709263					641931
E9Q784	A0A2I3BPQ5;E9Q784	ZC3HD_MOUSE	Zc3h13	Zinc finger CCCH domain-containing protein 13	8.19489e+06	8.68869e+06	1.08463e+07	2.97753e+06	1.29843e+07	1.42019e+07	8.89505e+06	7.84826e+06	7.48299e+06	6.35977e+06	6.47456e+06	6.59319e+06	6.46831e+06	7.60252e+06	9.1487e+06	9.07732e+06	7.17096e+06	6.50468e+06		1.64805e+07	1.18325e+06	1.68145e+07	1.84039e+07	1.53879e+07	1.29419e+07	1.36537e+07	1.46088e+07	1.04779e+07	8.67574e+06	1.15635e+07	1.05182e+07	1.19353e+07	1.10249e+07				1.06144e+07	1.31602e+07	1.22004e+07	1.17311e+07	1.22903e+07	1.20772e+07	1.10587e+07	5.95692e+06	9.33352e+06
E9Q794;H3BLE1;Q3U3A7;Q3UII8	Q3U3A7;E9Q794;Q3UII8;H3BLE1	E9Q794_MOUSE;H3BLE1_MOUSE;Q3U3A7_MOUSE;Q3UII8_MOUSE	Mta3	Isoform of Q924K8, Metastasis associated 3							2.29408e+06	2.45404e+06	2.43186e+06				4.67374e+06	4.57324e+06	3.66953e+06	2.21705e+06	5.47539e+06	3.2565e+06	649371					757991																			847359	2.74583e+06	1.81836e+06
E9Q7C4	E9Q7C4	E9Q7C4_MOUSE	Prr14l	Proline rich 14-like									1.07883e+06				2.44846e+06	3.45185e+06	3.35415e+06	2.40422e+06	2.60443e+06					767843		645426													1.04686e+06	1.32299e+06	864560	6.2836e+06	7.25929e+06	6.79577e+06	4.66696e+06	2.40501e+06	2.20541e+06
E9Q7D5	E9Q7D5	ARHG5_MOUSE	Arhgef5	Rho guanine nucleotide exchange factor 5																						1.36734e+06	873022											2.10502e+06	1.60806e+06	1.8158e+06
E9Q7E2	Q9D982;E9Q7E2	ARID2_MOUSE	Arid2	AT-rich interactive domain-containing protein 2	4.87789e+06	4.41361e+06	5.25428e+06	1.08753e+07	8.13937e+06	8.87207e+06	6.9718e+06	7.12854e+06	7.13047e+06	5.99137e+06	6.34762e+06	6.43395e+06	7.26806e+06	6.14152e+06	7.22261e+06	7.39983e+06	6.49999e+06	7.01611e+06	1.14608e+06	2.31435e+06	1.3074e+06	8.82234e+06	8.68448e+06	8.09773e+06	5.99703e+06	7.49606e+06	7.458e+06	7.85462e+06	8.93368e+06	8.05322e+06	4.70792e+06	5.07622e+06	4.62129e+06				5.38504e+06	4.79584e+06	5.80547e+06	7.56139e+06	8.9577e+06	9.33759e+06	7.77918e+06	5.88397e+06	4.98937e+06
E9Q7F2	E9Q7F2	RN169_MOUSE	Rnf169	E3 ubiquitin-protein ligase RNF169							2.71794e+06	3.3435e+06	1.22228e+06	2.15415e+06	3.00064e+06	2.61856e+06	1.44258e+06	1.64669e+06	1.3007e+06	1.08627e+06	1.63597e+06	1.88574e+06	1.22813e+06		1.80383e+06	2.79121e+06	2.65482e+06	2.01311e+06	2.88614e+06	2.76567e+06	1.99382e+06	2.24878e+06	1.83347e+06	2.0676e+06							2.82862e+06	4.5155e+06	4.18735e+06	7.85607e+06	1.0108e+07	8.70645e+06	3.37205e+06	2.77471e+06	3.4435e+06
E9Q7G0	F6ZQA3;E9Q7G0	NUMA1_MOUSE	Numa1	Nuclear mitotic apparatus protein 1	5.53016e+07	5.88499e+07	6.90303e+07	1.57519e+08	1.21092e+08	1.35312e+08	8.21677e+07	8.31617e+07	8.45549e+07	7.24108e+07	7.20349e+07	7.45627e+07	9.16454e+07	9.70833e+07	9.84415e+07	1.09967e+08	9.87236e+07	9.30202e+07	1.5514e+07	2.3525e+07	1.39795e+07	8.06498e+07	7.65518e+07	7.09473e+07	2.12148e+08	2.55014e+08	2.47101e+08	2.3235e+08	2.35607e+08	2.62633e+08	1.19633e+08	1.22057e+08	1.05176e+08	1.99994e+07	1.63593e+07	1.8525e+07	1.51012e+08	1.52349e+08	1.37802e+08	1.64019e+08	1.81741e+08	1.52789e+08	1.14809e+08	1.11276e+08	1.36147e+08
E9Q7L1	G3UX45;E9Q7L1	E9Q7L1_MOUSE	Urb2	URB2 ribosome biogenesis 2 homolog (S. cerevisiae)		1.97116e+06	1.81585e+06				3.62433e+06	3.89178e+06	3.56303e+06	2.14882e+06	2.00214e+06	2.2143e+06	3.74002e+06	3.83723e+06	4.81652e+06	4.40198e+06	3.34486e+06	3.5646e+06	6.79491e+06		1.90044e+06	4.42692e+06	3.99346e+06	3.45427e+06	5.18138e+07	2.63001e+06			1.7386e+06	3.87138e+06							4.42391e+06	4.13932e+06	4.84076e+06	4.42643e+06	4.66775e+06	4.34266e+06	4.07365e+06	1.04804e+07	7.24851e+06
E9Q7M2	E9Q7M2	T22D2_MOUSE	Tsc22d2	TSC22 domain family protein 2							1.35683e+06	542303	1.13672e+06		1.22244e+06		533564	499934		486244	446736	516983	8.10582e+06	5.16632e+06	1.08343e+07													677687	1.07385e+07	1.23362e+07
E9Q7N6;Q3V1B8	E9Q7N6;Q3V1B8	E9Q7N6_MOUSE;Q3V1B8_MOUSE	Gal3st4	Isoform of Q3V1B8, Galactose-3-O-sulfotransferase 4	628819						585888	617995	523444	963684	670906	412637	37731.8	66487.6	83873	961564	1.14226e+06	1.68076e+06	1.30801e+06	1.47412e+06	974124				214700						2.9855e+06	5.02129e+06	3.15162e+06	2.6717e+06	2.05268e+06	1.70601e+06	42567.3	80009.6	69095						15464.7
E9Q7P9	E9Q7P9	CDHR2_MOUSE	Cdhr2	Cadherin-related family member 2																									4.28508e+06						1.01529e+07	1.66472e+07	6.76889e+06	2.60969e+07	2.68244e+07	2.71916e+07
E9Q7S1;R4GML0	R4GML0;E9Q7S1	E9Q7S1_MOUSE;R4GML0_MOUSE	Zfp106	Isoform of O88466, Zinc finger protein 106													1.21772e+06	1.0816e+06	757336	1.69335e+06	2.07389e+06																						1.58119e+06					990138
E9Q7T7	E9Q7T7	CHADL_MOUSE	Chadl	Chondroadherin-like protein	1.4489e+06						1.4164e+06	1.46001e+06	1.89197e+06	2.24531e+06	2.71202e+06		544331	698072	514448	1.35574e+06	941331	1.62651e+06	4.61717e+06		1.77718e+06																			1.3873e+06			268544
E9Q7X6	E9Q7X6	HEG1_MOUSE	Heg1	Protein HEG homolog 1																1.48191e+06	1.64515e+06	2.1433e+06
E9Q7X7	E9Q5N7;E9PUM9;E9PUN2;A0A494B8Y4;E9Q7X7	NRX2A_MOUSE	Nrxn2	Neurexin-2		2.64272e+06	4.65677e+06	5.05039e+06	4.72488e+06	5.63657e+06	1.75993e+06	1.6228e+06	1.80398e+06	5.94585e+06	6.64377e+06	5.75604e+06	236746		293976	2.9996e+06	4.52187e+06	4.78795e+06	4.07495e+06	5.16395e+06	2.45622e+06																						784105
E9Q7Y2;Q5ICG5;Q8BYJ0;Q8R1X1	Q5ICG5;E9Q7Y2;Q8R1X1;Q8BYJ0	E9Q7Y2_MOUSE;Q5ICG5_MOUSE;Q8BYJ0_MOUSE;Q8R1X1_MOUSE	Acsl6	Isoform of Q91WC3, Acyl-CoA synthetase long-chain family member 6 (Fragment)													358535	489794	476527					1.68404e+06	3.4213e+06																						484035
E9Q800;E9QAY6	E9QAY6;E9Q800	E9Q800_MOUSE;E9QAY6_MOUSE	Immt	Isoform of Q8CAQ8, MICOS complex subunit MIC60	1.1363e+07	6.14085e+06	5.30418e+06				777039	947040	693769	9.10842e+06	9.32661e+06	8.13791e+06				1.86183e+06	1.92677e+06	2.82285e+06	2.73569e+06	6.54122e+06	1.53343e+06
E9Q828;F7AAP4	E9Q828;F7AAP4	E9Q828_MOUSE;F7AAP4_MOUSE	Atp2b4	Isoform of Q6Q477, Calcium-transporting ATPase	1.04114e+08	1.03012e+07	3.78053e+07					1.83759e+07		1.80579e+07	6.12178e+06		1.04386e+06	1.37307e+06	959800	1.14609e+07	1.41223e+07	1.81364e+07	1.97858e+07	8.69357e+07	2.66084e+07																						4.20869e+06
E9Q842;V9GX91;V9GXT3	V9GXT3;V9GX91;E9Q842	E9Q842_MOUSE;V9GX91_MOUSE;V9GXT3_MOUSE	Nav2	Neuron navigator 2							1.06067e+06	1.18804e+06	839477	1.46136e+06	4.88884e+06	4.34142e+06	694578	711056	870230																						1.23678e+06	1.29216e+06	828470				1.11319e+06	525669	525752
E9Q872	E9Q872	E9Q872_MOUSE	Rell2	Isoform of Q8BRJ3, RELT-like 2									3.92436e+06				417196								1.73074e+06	2.53173e+06	1.69953e+06	2.10302e+06	4.82122e+06										6.06492e+06	9.02608e+06				797390
E9Q876	E9Q876	ABCAC_MOUSE	Abca12	Glucosylceramide transporter ABCA12	1.62963e+07	1.45989e+07	1.70971e+07					790137	619383	164648	90870.9	264761																									248024		232624	420249		92086.6
E9Q8B5	E9Q8B6;E9PUM5;E9Q8B5	E9Q8B5_MOUSE	Cfhr4	Complement factor H-related 4								2.28672e+06	1.44411e+06	1.42636e+06		1.19926e+06										4.80595e+06	5.85546e+06	5.92811e+06		3.3552e+06			2.96506e+06		3.26672e+07	3.98593e+07	3.52427e+07	1.89052e+07	1.91012e+07	1.53561e+07	6.56467e+06	4.06329e+06	6.63656e+06	4.73453e+06	3.96492e+06	3.49957e+06		6.58536e+06	3.33148e+06
E9Q8D0	E9Q8D0	DJC21_MOUSE	Dnajc21	DnaJ homolog subfamily C member 21							833443	798171	713893		1.62581e+06	2.30538e+06	131353	261067	189816	379502	349125	409056			2.68708e+06	600575	523637	606243	417119	813272			552033	667638	743371	1.35673e+06	647565	429475	648164		1.41535e+06	1.76449e+06	1.29071e+06	1.27915e+06		911935		555645	635526
E9Q8G5	A0A0G2JET9;E9Q8G5	ZFOI1_MOUSE	ObI1	Zinc finger protein OBI1													840404	751506	497736	1.66867e+06	1.7964e+06	1.4575e+06																									983068
E9Q8I7	E9Q8I7	E9Q8I7_MOUSE	Nfxl1	Nuclear transcription factor, X-box binding-like 1	4.7973e+06	3.31851e+06	4.32605e+06	3.90941e+06	3.0451e+06	6.65951e+06	3.06977e+06	3.27787e+06	2.16169e+06	7.83587e+06	8.7514e+06	8.94743e+06	1.89555e+06	2.40932e+06	2.3489e+06	1.59613e+06	2.30272e+06	2.38728e+06		5.06792e+06	2.21355e+06	1.76932e+06	1.13223e+06	1.65914e+06	1.35538e+06		382858			1.96736e+06	3.57274e+06	3.77318e+06	7.43108e+06	3.68146e+06	1.65498e+06	3.43308e+06	6.08602e+06	5.32408e+06	4.41212e+06	3.70361e+06	4.46208e+06	4.49394e+06	3.59293e+06	2.08959e+06	1.84843e+06
E9Q8I9;E9Q8I9-2	A0A0J9YVH0;E9Q8I9-2;A0A5F8MPN1;E9Q8I9	FRY_MOUSE	Fry	Protein furry homolog	6.62219e+07	3.97591e+07	3.55214e+07		6.32184e+06	1.24266e+07	2.97314e+07	2.78865e+07	2.49934e+07	5.75538e+07	7.17297e+07	5.9925e+07	4.92187e+06	6.15452e+06	7.12937e+06	2.02781e+07	2.62617e+07	2.27561e+07	2.45662e+07	4.57676e+07	2.82955e+07		495024								3.83064e+07												4.11912e+06
E9Q8N8	E9Q8N8	E9Q8N8_MOUSE	Slc4a4	Isoform of O88343, Anion exchange protein	2.2992e+07	2.98129e+06					2.76009e+06		2.13304e+06	1.53841e+07	2.34666e+07	2.02064e+07	1.18462e+06	995136	848530	1.78395e+07	3.046e+07	2.70524e+07	2.02058e+07	1.21692e+08	3.70615e+07																						4.44304e+06
[truncated: 10,889 more rows]
[truncated: 6 more columns]

## Sheet: Enrichment_Brain_FrozONE_vs_WCL
Category column	Category value	Total size	Selection size	Category size	Intersection size	Enrichment factor	P value	Benj. Hoch. FDR
GOBP name	3'-UTR-mediated mRNA stabilization	5675	1317	6	6	4.309	0.00015485	0.0045379
GOCC name	X chromosome	5675	1317	4	4	4.309	0.0028904	0.015063
[truncated: 1,107 more rows]

## Sheet: Enrichment_Liver_FrozONE_vs_WCL
Category column	Category value	Total size	Selection size	Category size	Intersection size	Enrichment factor	P value	Benj. Hoch. FDR
[truncated: 498 more rows]

[truncated: 2 more sheets: Enrichment_Kidne_FrozONE_vs_WCL, Subcell. literature overlap]
