# Supplementary material for: FrozONE: quick cell nucleus enrichment for comprehensive proteomics analysis of frozen tissues
Source: Life Sci Alliance. 2024 Dec 12;8(3):e202403130. doi: 10.26508/lsa.202403130 (PMC11638322; doi:10.26508/lsa.202403130)
Supplement: Supplementary file 2 [file LSA-2024-03130_TableS2.xlsx]

## Sheet: Notes
Tab	Description
Tissue_dataset_filtered	Log2 transformed intensities of proteins from the three main tissues (Brain, Liver and Kidney). Valid values were filtered for 2 out 3 in at least one group. Related to Figure 2.
brain_markers	Brain marker proteins obtained by combining brain-exclusive and only brain-significant proteins. Relatedd to Figures 2A, 2B and 2C.
liver_markers	Liver marker proteins obtained by combining liver-exclusive and only liver-significant proteins. Relatedd to Figures 2A, 2B and 2C.
kidney_markers	Kidney marker proteins obtained by combining kidney-exclusive and only kidney-significant proteins. Relatedd to Figures 2A, 2B and 2C.
Enrichment_analysis_brain	Results of fisher's exact test (enrichment analysis of KEGG annotations, protein count >= 10, BH FDR & p-value < 0.02, Top 7 enrichments) of brain marker proteins. Related to Figure 2C.
Enrichment_analysis_liver	Results of fisher's exact test (enrichment analysis of KEGG annotations, protein count >= 10, BH FDR & p-value < 0.02, Top 7 enrichments) of liver marker proteins. Related to Figure 2C.
Enrichment_analysis_kidney	Results of fisher's exact test (enrichment analysis of GOBP annotations, BH FDR & p-value < 0.02, Top 7 enrichments) of kidney marker proteins. Related to Figure 2C.
TF_markers_literature	List of transcription factors defined as tissue-significant based on ANOVA test with literature supporting its importance each given tissue. Related to Figure 2F.

## Sheet: Tissue_dataset_filtered
FrozONE_Brain_1	FrozONE_Brain_2	FrozONE_Brain_3	FrozONE_Liver_1	FrozONE_Liver_2	FrozONE_Liver_3	FrozONE_Kidney_1	FrozONE_Kidney_2	FrozONE_Kidney_3	Keywords	COMPARTMENTS Nucleus	TFDB4	Protein.Group	Protein.Ids	Protein.Names	Genes	First.Protein.Description
NaN	NaN	NaN	NaN	19.6276	17.5688	NaN	NaN	NaN	Completeproteome;Proteomicsidentification;Referenceproteome			A0A075B5M1;A0A0G2JFU6	A0A0G2JFU6;A0A075B5M1	A0A075B5M1_MOUSE;A0A0G2JFU6_MOUSE	Igkv4-63	Immunoglobulin kappa variable 4-63
NaN	NaN	NaN	19.922	21.0961	21.8071	NaN	19.6935	19.7017	Completeproteome;Referenceproteome			A0A075B5M7	A0A0G2JDV4;A0A075B5M7;A0A0B4J1J2;A0A0B4J1J1	A0A075B5M7_MOUSE	Igkv5-39	Immunoglobulin kappa variable 5-39
18.9512	NaN	NaN	19.7217	20.5919	22.8134	NaN	NaN	NaN	Completeproteome;Proteomicsidentification;Referenceproteome			A0A075B5N7	A0A140T8Q3;A0A0G2JGY3;A0A075B5N7;A0A140T8N9;P01634;A0A140T8P2;P01633	A0A075B5N7_MOUSE	Igkv6-13	Immunoglobulin kappa variable 6-13
NaN	NaN	NaN	NaN	19.4221	20.5076	NaN	NaN	NaN	Completeproteome;Referenceproteome			A0A075B5P1	A0A075B5P1	A0A075B5P1_MOUSE	Igkv3-1	Immunoglobulin kappa variable 3-1 (Fragment)
22.5315	22.7054	22.7696	22.4608	22.1308	22.3802	23.138	22.9489	22.7223	Completeproteome;Proteomicsidentification;Referenceproteome	+		A0A087WNL7;A0A087WQ44	E9Q9V7;A0A087WNL7;A0A087WNX7;A0A087WQY5;A0A087WS36;A0A087WP63;A0A087WQ44	A0A087WNL7_MOUSE;A0A087WQ44_MOUSE	Srcap	Isoform of A0A087WQ44, Snf2-related CREBBP activator protein
24.1211	24.2272	23.8708	NaN	NaN	NaN	NaN	NaN	NaN	Completeproteome;Proteomicsidentification;Referenceproteome			A0A087WNU5	A0A087WNU5;A0A087WRU2	A0A087WNU5_MOUSE	Ank3	Isoform of G5E8K5, Ankyrin 3, epithelial (Fragment)
21.551	21.5174	21.155	NaN	NaN	NaN	NaN	NaN	NaN	Completeproteome;Proteomicsidentification;Referenceproteome	+	+	A0A087WNU6	G5E8E1;A0A087WNU6;A0A087WSF5	A0A087WNU6_MOUSE	Lrrfip1	Isoform of Q3UZ39, Leucine rich repeat (in FLII) interacting protein 1 (Fragment)
24.2279	24.3104	24.0561	22.3475	22.9646	21.9896	20.6309	NaN	19.054	Completeproteome;Proteomicsidentification;Referenceproteome			A0A087WNW3;A0A087WP14;A0A087WP48;A0A087WP85;A0A087WPW5;A0A087WPX0;A0A087WQ25;A0A087WQD0;A0A087WQF8;A0A087WQG4;A0A087WQI3;A0A087WQQ5;A0A087WRS1;A0A087WS04;A0A087WS23;A0A087WS29;F8VQC7	A0A087WNW3;A0A087WP85;A0A087WP14;A0A087WP48;A0A087WQ25;A0A087WPW5;A0A087WPX0;A0A087WQQ5;A0A087WQG4;A0A087WQI3;A0A087WQD0;A0A087WQF8;A0A087WRS1;A0A087WS29;A0A087WS04;A0A087WS23;F8VQC7	A0A087WNW3_MOUSE;A0A087WP14_MOUSE;A0A087WP48_MOUSE;A0A087WP85_MOUSE;A0A087WPW5_MOUSE;A0A087WPX0_MOUSE;A0A087WQ25_MOUSE;A0A087WQD0_MOUSE;A0A087WQF8_MOUSE;A0A087WQG4_MOUSE;A0A087WQI3_MOUSE;A0A087WQQ5_MOUSE;A0A087WRS1_MOUSE;A0A087WS04_MOUSE;A0A087WS23_MOUSE;A0A087WS29_MOUSE;F8VQC7_MOUSE	Ktn1	Isoform of Q61595, Kinectin 1
19.9472	20.3031	19.8791	NaN	NaN	NaN	NaN	NaN	NaN	Completeproteome;Proteomicsidentification;Referenceproteome			A0A087WNW8;A0A087WP42;A0A087WQ31;A0A087WQ95;A0A087WQF1;A0A087WRE8;A0A087WRK0;A0A087WS18;A0A0A6YXZ1;A0A0N4SUT7;E9Q6L0;E9QKH0;E9QNY9;J3QP81	E9Q6L0;A0A0A6YXZ1;A0A0N4SUT7;A0A087WNW8;A0A087WP42;A0A087WQ31;A0A087WQ95;A0A087WQF1;A0A087WRK0;A0A087WS18;A0A087WRE8;J3QP81;E9QNY9;E9QKH0	A0A087WNW8_MOUSE;A0A087WP42_MOUSE;A0A087WQ31_MOUSE;A0A087WQ95_MOUSE;A0A087WQF1_MOUSE;A0A087WRE8_MOUSE;A0A087WRK0_MOUSE;A0A087WS18_MOUSE;A0A0A6YXZ1_MOUSE;A0A0N4SUT7_MOUSE;E9Q6L0_MOUSE;E9QKH0_MOUSE;E9QNY9_MOUSE;J3QP81_MOUSE	Clasp1	Isoform of Q80TV8, CLIP associating protein 1
NaN	NaN	NaN	NaN	NaN	NaN	22.7562	22.8654	22.7763	Completeproteome;Proteomicsidentification;Referenceproteome	+		A0A087WNY6;A0A087WSH7;Q8R0B4	Q8R0B4;A0A087WNY6;A0A087WSH7	A0A087WNY6_MOUSE;A0A087WSH7_MOUSE;Q8R0B4_MOUSE	Tardbp	Isoform of Q921F2, TAR DNA binding protein (Fragment)
19.7283	19.0843	19.1976	20.159	20.2124	20.3436	NaN	NaN	NaN	Completeproteome;Proteomicsidentification;Referenceproteome	+		A0A087WP92;A0A087WQ02	A0A087WP92;A0A087WQ02	A0A087WP92_MOUSE;A0A087WQ02_MOUSE	Trip12	Isoform of G5E870, Thyroid hormone receptor interactor 12 (Fragment)
20.6676	NaN	20.3924	NaN	NaN	NaN	NaN	19.1224	NaN	Completeproteome;Proteomicsidentification;Referenceproteome	+		A0A087WPF7;A0A087WPF7-3	A0A7P0A163;A0A7N9VSJ5;E9PZ86;A0A087WPF7-3;A0A087WPF7	AUTS2_MOUSE	Auts2	Autism susceptibility gene 2 protein homolog
28.3526	28.2295	28.3702	24.3991	23.7848	24.3659	26.8328	25.7631	25.5626	ATP-binding;Completeproteome;Helicase;Hydrolase;Nucleotide-binding;Proteomicsidentification;Referenceproteome	+		A0A087WPL5;E9QNN1	A0A087WPL5;E9QNN1	A0A087WPL5_MOUSE;E9QNN1_MOUSE	Dhx9	Isoform of O70133, RNA helicase
22.4213	22.5429	22.3756	NaN	NaN	NaN	NaN	NaN	NaN	Completeproteome;Proteomicsidentification;Referenceproteome	+		A0A087WPR7	E9Q9X1;Q91ZU6-2;Q91ZU6-3;Q91ZU6-4;Q91ZU6-5;S4R1P5;A0A087WPR7;A0A087WRB8;A0A087WSP0;Q91ZU6	A0A087WPR7_MOUSE	Dst	Isoform of Q91ZU6, Dystonin (Fragment)
NaN	NaN	NaN	18.0658	17.8215	18.6322	17.1238	NaN	NaN	Completeproteome;DNA-binding;Nucleus;Proteomicsidentification;Referenceproteome;Transcription;Transcriptionregulation	+	+	A0A087WPU8	A0A087WPU8	A0A087WPU8_MOUSE	Tfdp2	Isoform of Q64163, Transcription factor
NaN	NaN	NaN	NaN	19.5546	NaN	22.1221	21.5405	21.4962	Completeproteome;Referenceproteome			A0A087WQ89	A0A087WQ89	A0A087WQ89_MOUSE	Misp3	MISP family member 3
24.3543	24.0411	24.3687	20.3195	20.7032	21.075	23.1143	22.9736	23.0384	Completeproteome;Proteomicsidentification;Referenceproteome;SH2domain			A0A087WQM0;A0A087WQS0;A0A6I8MWZ2	A0A6I8MWZ2;A0A087WQS0;A0A087WQM0	A0A087WQM0_MOUSE;A0A087WQS0_MOUSE;A0A6I8MWZ2_MOUSE	Tns1	Isoform of E9Q0S6, Tensin 1
21.1828	21.3993	21.156	20.7981	20.6112	20.4844	NaN	NaN	NaN	Completeproteome;Proteomicsidentification;Referenceproteome	+		A0A087WQN7;F8VQ87	A0A087WQN7;F8VQ87	A0A087WQN7_MOUSE;F8VQ87_MOUSE	Xrn1	Isoform of P97789, 5'-3' exoribonuclease 1
20.4838	NaN	NaN	21.1789	21.2804	NaN	NaN	NaN	NaN	ATP-binding;Calcium;Completeproteome;Nucleotide-binding;Referenceproteome			A0A087WR13	L7N1Y0;A0A571BD48;E9Q0T8;A0A087WR13	A0A087WR13_MOUSE	Dnah7c	Dynein, axonemal, heavy chain 7C
NaN	NaN	NaN	23.1935	22.9018	23.321	NaN	21.4285	NaN	Completeproteome;Proteomicsidentification;Referenceproteome	+		A0A087WR45;Q3UKG2	Q3UKG2;A0A087WR45	A0A087WR45_MOUSE;Q3UKG2_MOUSE	Prob1	Proline rich basic protein 1
25.4305	25.54	24.9594	NaN	NaN	NaN	NaN	NaN	NaN	Completeproteome;Proteomicsidentification;Referenceproteome;Repeat			A0A087WR56;E9PW06	E9PW06;E9Q171;A0A087WNW2;A0A087WPX3;A0A087WR56	A0A087WR56_MOUSE;E9PW06_MOUSE	Nfasc	Isoform of Q810U3, Neurofascin (Fragment)
NaN	NaN	NaN	23.5159	23.4029	24.0152	24.2707	24.0894	24.0979	Completeproteome;Proteomicsidentification;Referenceproteome	+	+	A0A087WRN1;F8WI22	F8WI22;A0A087WRN1	A0A087WRN1_MOUSE;F8WI22_MOUSE	Bclaf1	Isoform of Q8K019, BCL2-associated transcription factor 1 (Fragment)
21.7955	21.3664	21.1695	NaN	NaN	NaN	NaN	NaN	NaN	Completeproteome;Proteomicsidentification;Referenceproteome			A0A087WRP9	A0A087WRP9	A0A087WRP9_MOUSE	Ank3	Isoform of G5E8K5, Ankyrin 3, epithelial (Fragment)
19.9235	20.3122	20.5624	NaN	20.2653	22.196	NaN	16.2556	16.5311	Calcium;Celladhesion;Completeproteome;Disulfidebond;EGF-likedomain;Membrane;Proteomicsidentification;Referenceproteome;Repeat;Transmembrane;Transmembranehelix	+		A0A087WRT4;A0A1L1SQU7;F2Z4A3	A0A1L1SQU7;F2Z4A3;A0A087WRT4	A0A087WRT4_MOUSE;A0A1L1SQU7_MOUSE;F2Z4A3_MOUSE	Fat1	FAT atypical cadherin 1
NaN	19.2492	17.9581	NaN	17.8056	17.2925	19.2506	19.1839	19.2288	Completeproteome;Ligase;Proteomicsidentification;Referenceproteome;Ublconjugationpathway	+		A0A087WRV6	A0A087WRV6	A0A087WRV6_MOUSE	Trip12	Isoform of G5E870, E3 ubiquitin-protein ligase (Fragment)
NaN	NaN	NaN	18.2643	18.7158	19.5518	NaN	NaN	NaN	Completeproteome;Proteomicsidentification;Referenceproteome			A0A087WS16;J3QQ16	A0A087WS16;J3QQ16	A0A087WS16_MOUSE;J3QQ16_MOUSE	Col6a3	Isoform of E9PWQ3, Collagen, type VI, alpha 3
NaN	NaN	NaN	NaN	NaN	NaN	16.9147	17.4204	17.3899	Completeproteome;Proteomicsidentification;Referenceproteome	+		A0A087WS17	Q8R0B4;Q8BLD4;Q6VYI4;Q6VYI5;A0A087WNY6;A0A087WQA5;A0A087WQX8;H3BJV1;A0A087WRP4;A0A087WS17;A0A087WRZ5;A0A087WS74;A0A087WSH7;Q921F2	A0A087WS17_MOUSE	Tardbp	Isoform of Q921F2, TAR DNA binding protein (Fragment)
18.9113	19.3599	19.6624	NaN	NaN	NaN	NaN	NaN	NaN	Completeproteome;Proteomicsidentification;Referenceproteome	+		A0A087WSB8	A0A087WSB8	A0A087WSB8_MOUSE	Hmgn3	Isoform of Q9DCB1, High mobility group nucleosomal binding domain 3
21.3941	21.4834	21.1601	NaN	NaN	NaN	NaN	NaN	NaN	ATP-binding;Completeproteome;Kinase;Nucleotide-binding;Proteomicsidentification;Referenceproteome;Repeat;Transferase	+		A0A087WSE3;E9QQ25	A0A087WSE3;E9QQ25	A0A087WSE3_MOUSE;E9QQ25_MOUSE	Speg	Isoform of Q62407, SPEG complex locus (Fragment)
22.669	22.5084	22.3722	18.598	20.2679	NaN	NaN	NaN	NaN	Completeproteome;Proteomicsidentification;Referenceproteome			A0A0A0MQH5	A0A0A0MQH5;A0A0A0MQA6;Q69ZZ9;B1ARU4;Q9QXZ0-2;Q9QXZ0-3;Q9QXZ0-4;F7ACR9;F6Q750;A0A571BGC6;A0A571BF93;Q9QXZ0	A0A0A0MQH5_MOUSE	Macf1	Isoform of Q9QXZ0, Microtubule-actin crosslinking factor 1 (Fragment)
20.2336	19.706	18.883	NaN	NaN	NaN	NaN	NaN	NaN				A0A0A6YVT8;A0A668KLF4	A0A668KLF4;A0A0A6YVT8	A0A0A6YVT8_MOUSE;A0A668KLF4_MOUSE	Tsga10	Isoform of Q6NY15, Testis specific 10
NaN	NaN	22.3902	NaN	NaN	NaN	23.2371	22.7465	22.0429	Completeproteome;Metal-binding;Proteomicsidentification;Referenceproteome	+		A0A0A6YVV8;A0A0A6YWB0;A0A0A6YWG1;A0A0A6YXQ4	A0A0A6YVV8;A0A0A6YWG1;A0A0A6YWB0;A0A0A6YXQ4	A0A0A6YVV8_MOUSE;A0A0A6YWB0_MOUSE;A0A0A6YWG1_MOUSE;A0A0A6YXQ4_MOUSE	Mbnl1	Isoform of Q9JKP5, Muscleblind like splicing factor 1
22.4177	22.6576	22.4138	NaN	NaN	NaN	NaN	NaN	NaN	Completeproteome;Proteomicsidentification;Referenceproteome	+		A0A0A6YW36;Q45FE1	A0A0A6YW36;Q45FE1	A0A0A6YW36_MOUSE;Q45FE1_MOUSE	Rgs7	Isoform of O54829, Regulator of G protein signaling 7
21.6649	20.6943	20.5903	NaN	NaN	NaN	NaN	NaN	NaN	Completeproteome;Proteomicsidentification;Referenceproteome			A0A0A6YWG7	A0A0A6YWG7;E9QNQ4;Q8CHG7	A0A0A6YWG7_MOUSE	Rapgef2	Isoform of Q8CHG7, Rap guanine nucleotide exchange factor (GEF) 2
18.4057	18.2726	NaN	NaN	NaN	NaN	19.8537	19.5392	19.3132	Calcium;Celladhesion;Completeproteome;Membrane;Referenceproteome;Repeat;Transmembrane;Transmembranehelix			A0A0A6YWK0;A0JNT1;B1AZR7;F6ZNL5	B1AZR7;A0JNT1;A0A0A6YWK0;Q2TJH7;Q2TJH9;F6ZNL5	A0A0A6YWK0_MOUSE;A0JNT1_MOUSE;B1AZR7_MOUSE;F6ZNL5_MOUSE	Pcdh11x	Isoform of F6ZNL5, Protocadherin 11 X-linked
22.4066	22.6256	22.966	NaN	NaN	NaN	NaN	NaN	NaN	Calcium;Celladhesion;Completeproteome;Membrane;Proteomicsidentification;Referenceproteome;Repeat;Transmembrane;Transmembranehelix			A0A0A6YWY8;A0A0A6YY09;F8VPK8	A0A0A6YWM0;A0A0A6YWY8;A0A0A6YY37;A0A0A6YY09;F8VPK8	A0A0A6YWY8_MOUSE;A0A0A6YY09_MOUSE;F8VPK8_MOUSE	Pcdh9	Isoform of F8VPK8, Protocadherin 9
21.4016	20.3123	NaN	18.1378	18.7352	19.8618	NaN	NaN	NaN	Completeproteome;Kinase;Proteomicsidentification;Referenceproteome;Transferase			A0A0A6YX73;Q8K1M3	Q8K1M3;A0A0A6YX73	A0A0A6YX73_MOUSE;Q8K1M3_MOUSE	Prkar2a	Isoform of P12367, Protein kinase, cAMP dependent regulatory, type II alpha
NaN	NaN	NaN	23.3105	22.8952	NaN	NaN	NaN	NaN	Completeproteome;Proteomicsidentification;Referenceproteome			A0A0A6YXW6	A0A075B6A3;A0A0A6YXW6	A0A0A6YXW6_MOUSE	Igha	Immunoglobulin heavy constant alpha (Fragment)
26.6995	26.9716	26.8483	NaN	NaN	NaN	NaN	NaN	NaN	Completeproteome;Proteomicsidentification;Referenceproteome;Repeat			A0A0A6YY91	A0A0A6YY91	A0A0A6YY91_MOUSE	Ncam1	Isoform of P13595, Neural cell adhesion molecule 1 (Fragment)
25.4214	25.4571	25.5829	26.24	26.0484	26.2969	26.4299	26.6345	26.7099	Completeproteome;Proteomicsidentification;Referenceproteome	+		A0A0B4J1E2	A0A0B4J1E2;Q9CSN1	A0A0B4J1E2_MOUSE	Snw1	Isoform of Q9CSN1, SNW domain-containing protein 1
20.1997	20.3832	20.0191	NaN	NaN	NaN	NaN	NaN	16.5874	ATP-binding;Completeproteome;Metal-binding;Nucleotide-binding;Proteomicsidentification;Referenceproteome;Zinc;Zinc-finger	+		A0A0B4J1E3;D3Z5P5	D3Z5P5;A0A0B4J1E3	A0A0B4J1E3_MOUSE;D3Z5P5_MOUSE	Ighmbp2	Isoform of P40694, Immunoglobulin mu DNA binding protein 2
22.1196	22.3766	22.3006	20.8641	21.3703	22.3646	21.834	22.7822	22.7355	Calcium;Completeproteome;Metal-binding;Referenceproteome			A0A0B4J1F9	A0A0B4J1F9	A0A0B4J1F9_MOUSE	Tchh	Trichohyalin
NaN	NaN	NaN	20.9039	21.3216	22.5875	NaN	NaN	NaN	Completeproteome;Referenceproteome			A0A0B4J1H7	A0A0B4J1H7	A0A0B4J1H7_MOUSE	Igkv1-135	Immunoglobulin kappa variable 1-135 (Fragment)
19.2526	19.9842	19.9825	NaN	NaN	NaN	NaN	NaN	NaN				A0A0G2JDF4;A0A0G2JFV3	A0A0G2JFV3;A0A0G2JFF5;A0A0G2JG66;A0A0G2JGM8;A0A0G2JDF4;A0A0G2JDK6	A0A0G2JDF4_MOUSE;A0A0G2JFV3_MOUSE	Adgrl2	Isoform of Q8JZZ7, Adhesion G protein-coupled receptor L2
20.8876	NaN	NaN	NaN	NaN	18.6845	21.2159	20.3649	20.9384	Completeproteome;Referenceproteome			A0A0G2JDI2;E9Q9T0	E9PUB6;A0A0G2JFF2;A0A0G2JDI2;E9Q9T0	A0A0G2JDI2_MOUSE;E9Q9T0_MOUSE	Fbrsl1	Isoform of E9Q9T0, Fibrosin-like 1
19.926	20.7508	20.0072	NaN	NaN	NaN	NaN	NaN	NaN	Completeproteome;Cytoplasm;Cytoskeleton;Microtubule;Proteomicsidentification;Referenceproteome;Repeat			A0A0G2JDN7;E9PZ43	E9PZ43;A0A0G2JDN7	A0A0G2JDN7_MOUSE;E9PZ43_MOUSE	Map4	Isoform of P27546, Microtubule-associated protein
22.2824	22.6516	22.1636	NaN	NaN	19.4677	NaN	NaN	NaN				A0A0G2JDY6;A0A0G2JGI1	A0A0G2JGI1;A0A0G2JDY6;A0A0G2JDZ8	A0A0G2JDY6_MOUSE;A0A0G2JGI1_MOUSE	Nexn	Isoform of Q7TPW1, Nexilin (Fragment)
18.3469	18.9921	18.3254	NaN	NaN	NaN	NaN	NaN	NaN	Completeproteome;Proteomicsidentification;Referenceproteome			A0A0G2JEH3;B2RVB9	A0A0G2JEH3;B2RVB9	A0A0G2JEH3_MOUSE;B2RVB9_MOUSE	Tmem243	Isoform of B2RVB9, Transmembrane protein 243, mitochondrial
NaN	NaN	NaN	16.9757	20.9038	20.8199	21.0029	20.7382	20.1294	Completeproteome;Referenceproteome			A0A0G2JEQ6;A0A0G2JEX0;A0A0G2JF90;A0A0G2JGX7;A0A8V5I5B0;A6H6N9	A0A8V5I5B0;A0A0G2JGX7;A6H6N9;A0A0G2JEX0;A0A0G2JF90;A0A0G2JEQ6	A0A0G2JEQ6_MOUSE;A0A0G2JEX0_MOUSE;A0A0G2JF90_MOUSE;A0A0G2JGX7_MOUSE;A0A8V5I5B0_MOUSE;A6H6N9_MOUSE	Ttc14	Isoform of Q9CSP9, Tetratricopeptide repeat domain 14 (Fragment)
21.6842	22.1211	22.1577	21.2129	20.9003	20.7829	21.6384	21.9516	21.5583	Completeproteome;Proteomicsidentification;Referenceproteome	+		A0A0G2JF42;A0A0G2JGH3;A6PWK8;Q3UY26	Q3UY26;A6PWK8;A0A0G2JGH3;A0A0G2JF42	A0A0G2JF42_MOUSE;A0A0G2JGH3_MOUSE;A6PWK8_MOUSE;Q3UY26_MOUSE	Atrx	Isoform of Q61687, DNA helicase (Fragment)
19.6848	NaN	20.0472	19.0127	NaN	NaN	NaN	NaN	NaN				A0A0G2JFN1	Q6NXI6-2;A0A0G2JFW6;A0A0G2JFN1;Q6NXI6	A0A0G2JFN1_MOUSE	Rprd2	Isoform of Q6NXI6, Regulation of nuclear pre-mRNA domain containing 2
NaN	NaN	NaN	21.0893	21.3661	21.1887	NaN	NaN	NaN			+	A0A0G2JFV5	A0A0R4J169;A0A668KLE1;Q91WK0-2;A0A1L1SVG1;A0A1L1SQW1;A0A1L1SSC0;E9QN52;A0A0G2JFV5;A0A0G2JEP4;Q91WK0	A0A0G2JFV5_MOUSE	Lrrfip2	Isoform of Q91WK0, Leucine rich repeat (in FLII) interacting protein 2
21.9559	22.3388	21.7278	NaN	NaN	NaN	NaN	NaN	NaN				A0A0G2JG35	A0A0G2JG35	A0A0G2JG35_MOUSE	Map4	Isoform of P27546, Microtubule-associated protein (Fragment)
NaN	NaN	NaN	20.6384	20.8816	21.2648	NaN	18.949	19.2726	Completeproteome;Proteomicsidentification;Referenceproteome;Repeat			A0A0G2JG52;E9PVP1	E9PVP1;A0A0G2JG52	A0A0G2JG52_MOUSE;E9PVP1_MOUSE	Crybg1	Crystallin beta-gamma domain containing 1
24.4585	24.5217	24.2078	18.6339	19.8342	19.0388	20.2038	NaN	NaN		+		A0A0G2JGW6	A0A0G2JGW6;A0A0G2JF79;A0A0G2JFE2;Q3UTQ8	A0A0G2JGW6_MOUSE	Cdkl5	Isoform of Q3UTQ8, Cyclin-dependent kinase-like 5
21.1848	21.4818	21.3576	20.9769	21.6398	20.8909	19.2951	NaN	NaN				A0A0J9YTR2	A0A0J9YTR2	A0A0J9YTR2_MOUSE	Ncbp2as2	RIKEN cDNA 0610012G03 gene
23.7468	23.8674	24.0555	25.1229	25.0741	24.5701	21.9204	22.1457	21.7932				A0A0J9YTS7	A0A0J9YTS7	A0A0J9YTS7_MOUSE	Eno4	Isoform of Q8C042, phosphopyruvate hydratase (Fragment)
22.6703	22.8884	22.1819	18.5225	18.8898	19.4916	19.8342	19.2349	NaN		+		A0A0J9YTU3;A0A0J9YUR2	A0A0J9YUR2;A0A0J9YTU3	A0A0J9YTU3_MOUSE;A0A0J9YUR2_MOUSE	Specc1	Isoform of Q5SXY1, Sperm antigen with calponin homology and coiled-coil domains 1
21.761	NaN	21.8696	NaN	NaN	NaN	NaN	NaN	NaN	Completeproteome;Ionchannel;Iontransport;Membrane;Referenceproteome;Sodium;Sodiumchannel;Sodiumtransport;Transmembrane;Transmembranehelix;Transport;Voltage-gatedchannel			A0A0J9YTW4;A0A0J9YUK3;A0A0J9YUW5;F6U329;F7D6J5;F7D6K4;Q4KL32	A0A0J9YUK3;Q4KL32;A0A0J9YUW5;A0A0J9YTW4;F7D6J5;F7D6K4;F6U329	A0A0J9YTW4_MOUSE;A0A0J9YUK3_MOUSE;A0A0J9YUW5_MOUSE;F6U329_MOUSE;F7D6J5_MOUSE;F7D6K4_MOUSE;Q4KL32_MOUSE	Scn8a	Isoform of Q9WTU3, Sodium channel, voltage-gated, type VIII, alpha (Fragment)
25.6217	25.6923	25.4892	24.5395	24.6144	24.6606	25.8935	25.5362	25.6036	Completeproteome;Proteomicsidentification;Referenceproteome	+		A0A0J9YUD5;B9EJ54	A0A0J9YUD5;B9EJ54	A0A0J9YUD5_MOUSE;B9EJ54_MOUSE	Nup205	Isoform of B9EJ54, Nucleoporin 205
23.2603	23.4668	23.1778	NaN	NaN	NaN	NaN	NaN	NaN				A0A0J9YUM2	A0A0J9YUM2;A0A0J9YVH8;A0A140T8K9;A0A2R8VHH2;A0A2R8VH83;A0A338P799;A0A0A6YVS6;J3QQ18;F6SEU4	A0A0J9YUM2_MOUSE	Syngap1	Isoform of F6SEU4, Synaptic Ras GTPase activating protein 1 homolog (rat)
22.6885	22.9444	22.4214	NaN	NaN	NaN	NaN	NaN	NaN				A0A0J9YUZ2;A0A0J9YV63;A0A0J9YVH8	A0A0J9YV63;A0A0J9YUZ2;A0A0J9YVH8	A0A0J9YUZ2_MOUSE;A0A0J9YV63_MOUSE;A0A0J9YVH8_MOUSE	Syngap1	Isoform of F6SEU4, Synaptic Ras GTPase activating protein 1 homolog (rat) (Fragment)
NaN	22.9472	22.9174	22.4791	NaN	20.1024	23.8126	23.5973	23.4172		+		A0A0N4SUJ3	A0A0N4SUJ3	A0A0N4SUJ3_MOUSE	Naaladl2	N-acetylated alpha-linked acidic dipeptidase-like 2
20.1133	20.1023	20.4867	18.9599	19.014	18.6913	21.7959	21.8658	21.6462		+		A0A0N4SUM2	A0A0N4SUM2	A0A0N4SUM2_MOUSE	Hnrnpa2b1	Isoform of O88569, Heterogeneous nuclear ribonucleoprotein A2/B1 (Fragment)
22.4379	22.3351	22.6329	NaN	NaN	20.5318	NaN	NaN	22.3487				A0A0N4SUT6	A0A0N4SUT6	A0A0N4SUT6_MOUSE	4933427D14Rik	Isoform of Q6A000, RIKEN cDNA 4933427D14 gene
NaN	NaN	NaN	20.0968	20.5058	20.5139	NaN	NaN	NaN		+		A0A0N4SV65	A0A0N4SV65;A0A0N4SUY3;A0A0N4SWD7;A0A0N4SVR9	A0A0N4SV65_MOUSE	Plekha5	Isoform of E9Q6H8, Pleckstrin homology domain containing, family A member 5 (Fragment)
22.8762	23.2489	23.0789	20.6509	20.0127	20.189	NaN	NaN	18.7729	Completeproteome;Nucleus;Proteomicsidentification;Referenceproteome	+		A0A0N4SV80;E9QML5	A0A0N4SV80;E9QML5	A0A0N4SV80_MOUSE;E9QML5_MOUSE	Zfp638	Isoform of Q61464, Zinc finger protein 638
22.1031	22.2745	22.1297	NaN	19.8188	NaN	NaN	NaN	NaN				A0A0N4SVF2;A0A0N4SVR5;A6H650	A0A0N4SVF2;A0A0N4SVR5;A6H650	A0A0N4SVF2_MOUSE;A0A0N4SVR5_MOUSE;A6H650_MOUSE	Rasgef1a	Isoform of A6H650, RasGEF domain family, member 1A
23.2062	23.1637	23.2202	20.6397	20.7256	20.0794	20.9385	20.3554	20.1516				A0A0N4SVL0	Q80XI3-2;Q80XI3-3;Q80XI3-4;Z4YKC4;A0A0R4J112;A2AMI2;A2AMI7;A0A0N4SVL0;Q80XI3	A0A0N4SVL0_MOUSE	Eif4g3	Isoform of Q80XI3, Eukaryotic translation initiation factor 4 gamma, 3
NaN	NaN	NaN	18.6025	18.1078	NaN	NaN	NaN	NaN		+		A0A0N4SVT8	A0A0N4SVT8	A0A0N4SVT8_MOUSE	Dnajb8	Isoform of Q9QYI7, DnaJ heat shock protein family (Hsp40) member B8 (Fragment)
19.8317	19.1921	19.1047	NaN	NaN	NaN	NaN	NaN	NaN				A0A0N4SW58	A0A0N4SW58	A0A0N4SW58_MOUSE	C2cd5	Isoform of Q7TPS5, C2 calcium-dependent domain containing 5 (Fragment)
20.5263	20.8544	19.9112	20.4949	20.5702	20.9107	20.587	20.6181	20.7792		+		A0A0N4SW65;A0A0N4SWC3;A0A0R4J0B4	A0A0R4J0B4;A0A0N4SWC3;A0A0N4SW65	A0A0N4SW65_MOUSE;A0A0N4SWC3_MOUSE;A0A0R4J0B4_MOUSE	Cmas	Isoform of Q99KK2, Cytidine monophospho-N-acetylneuraminic acid synthetase
24.312	24.2461	24.1307	NaN	NaN	NaN	23.4765	23.4416	23.2529				A0A0N4SW73	A0A0N4SW73;Q8R361	A0A0N4SW73_MOUSE	Rab11fip5	Isoform of Q8R361, RAB11 family interacting protein 5 (class I)
21.0284	20.7772	20.9872	NaN	NaN	NaN	NaN	NaN	NaN				A0A0N4SW93	Q7TPS5-2;Q7TPS5-3;E9Q026;A0A0N4SW93;Q7TPS5	A0A0N4SW93_MOUSE	C2cd5	Isoform of Q7TPS5, C2 calcium-dependent domain containing 5
NaN	NaN	NaN	16.924	17.255	NaN	NaN	NaN	NaN				A0A0R4IZX2;A0A0R4J006;A0A3Q4EBU8	A0A0R4IZX2;A0A3Q4EBU8;A0A0R4J006	A0A0R4IZX2_MOUSE;A0A0R4J006_MOUSE;A0A3Q4EBU8_MOUSE	Nherf2	Isoform of Q9JHL1, Na(+)/H(+) exchange regulatory cofactor NHE-RF
NaN	NaN	NaN	20.7347	21.1578	21.2566	NaN	NaN	17.6905				A0A0R4IZY2	A0A0R4IZY2;A0A2R8VI97;Q8CIM7	A0A0R4IZY2_MOUSE	Cyp2d26	Isoform of Q8CIM7, Cytochrome P450
21.7467	21.9576	21.8914	22.5399	22.062	22.2637	22.9865	22.6593	22.5978		+		A0A0R4J009	A0A0R4J009;Q9D864	A0A0R4J009_MOUSE	Actr6	Isoform of Q9D864, ARP6 actin-related protein 6
NaN	NaN	NaN	22.2388	22.8837	22.8078	NaN	NaN	NaN		+		A0A0R4J045;A0A3B2WB30;A0A3B2WBC2	A0A0R4J045;A0A3B2WB30;A0A3B2WBC2	A0A0R4J045_MOUSE;A0A3B2WB30_MOUSE;A0A3B2WBC2_MOUSE	Rrp36	Isoform of Q3UFY0, rRNA biogenesis protein RRP36
20.84	21.1063	21.2687	22.0318	19.8822	20.9498	21.9264	22.124	21.8657		+	+	A0A0R4J046	A0A0R4J046;P53569	A0A0R4J046_MOUSE	Cebpz	Isoform of P53569, CCAAT/enhancer binding protein zeta
21.9057	21.134	21.3575	19.6375	NaN	NaN	20.0351	NaN	19.7819		+		A0A0R4J049	A0A0R4J049;F6QQQ6;Q8CIG8	A0A0R4J049_MOUSE	Prmt5	Isoform of Q8CIG8, Protein arginine N-methyltransferase 5
21.1971	22.5893	23.8473	22.2817	21.534	21.6682	22.7109	22.4158	22.3202				A0A0R4J083	A0A0R4J083;P51174	A0A0R4J083_MOUSE	Acadl	Isoform of P51174, Long-chain specific acyl-CoA dehydrogenase, mitochondrial
18.279	18.3373	17.5936	NaN	NaN	NaN	NaN	NaN	NaN	Completeproteome;Proteomicsidentification;Referenceproteome			A0A0R4J0B8;J3QQ44	A0A0R4J0B8;J3QQ44	A0A0R4J0B8_MOUSE;J3QQ44_MOUSE	Sh3gl3	Isoform of Q62421, SH3-domain GRB2-like 3
NaN	NaN	NaN	NaN	NaN	NaN	20.3293	20.3358	20.3973		+	+	A0A0R4J0D8	A0A0R4J0D8	A0A0R4J0D8_MOUSE	Crebl2	Isoform of Q32M00, cAMP-responsive element-binding protein-like 2
NaN	NaN	20.6952	22.0347	22.7169	21.4337	21.7749	21.8473	21.6394				A0A0R4J0I1	A0A0R4J0I1;P07759	A0A0R4J0I1_MOUSE	Serpina3k	Isoform of P07759, Serine (or cysteine) peptidase inhibitor, clade A, member 3K
23.2853	23.1101	23.227	23.2856	23.0511	23.4337	23.6538	23.6697	23.8709		+		A0A0R4J0J6	A0A0R4J0J6;Q8BKT7	A0A0R4J0J6_MOUSE	Thoc5	Isoform of Q8BKT7, THO complex 5
NaN	NaN	NaN	NaN	NaN	19.8365	20.0408	20.0229	18.9503	Completeproteome;Proteomicsidentification;Referenceproteome	+		A0A0R4J0K2;K3W4R5;Z4YL78	Z4YL78;A0A0R4J0K2;K3W4R5	A0A0R4J0K2_MOUSE;K3W4R5_MOUSE;Z4YL78_MOUSE	Ckap5	Isoform of A2AGT5, Cytoskeleton associated protein 5
NaN	NaN	NaN	NaN	NaN	NaN	20.2654	20.3601	NaN	Completeproteome;Proteomicsidentification;Referenceproteome	+		A0A0R4J0N9;A0A0R4J147;A0A0R4J1L9;D3Z2H5;D3Z7B3	A0A0R4J147;A0A0R4J0N9;A0A0R4J1L9;D3Z7B3;D3Z2H5	A0A0R4J0N9_MOUSE;A0A0R4J147_MOUSE;A0A0R4J1L9_MOUSE;D3Z2H5_MOUSE;D3Z7B3_MOUSE	Mtus1	Isoform of Q5HZI1, Mitochondrial tumor suppressor 1
25.6798	25.8021	25.5972	NaN	NaN	NaN	NaN	NaN	NaN	Completeproteome;Proteomicsidentification;Referenceproteome			A0A0R4J117;G3UYZ1	A0A0R4J117;G3UYZ1	A0A0R4J117_MOUSE;G3UYZ1_MOUSE	Igsf8	Isoform of Q8R366, Immunoglobulin superfamily, member 8
19.604	20.5219	20.3678	NaN	NaN	NaN	NaN	NaN	NaN		+		A0A0R4J124	A0A0R4J124;O54781	A0A0R4J124_MOUSE	Srpk2	Isoform of O54781, Serine/arginine-rich protein specific kinase 2
NaN	NaN	NaN	18.1782	19.3418	18.2948	NaN	NaN	NaN	Coiledcoil;Completeproteome;Cytoplasm;Proteomicsidentification;Referenceproteome;Repeat;RNA-binding;TPRrepeat			A0A0R4J140;Z4YLI8	Z4YLI8;A0A0R4J140	A0A0R4J140_MOUSE;Z4YLI8_MOUSE	Cluh	Isoform of Q5SW19, Clustered mitochondria protein homolog
NaN	NaN	NaN	NaN	NaN	NaN	19.4701	19.5123	19.6046		+	+	A0A0R4J159;A0A286YDI1;A0A5F8MPN9	A0A0R4J159;A0A5F8MPN9;A0A286YDI1	A0A0R4J159_MOUSE;A0A286YDI1_MOUSE;A0A5F8MPN9_MOUSE	Mbd1	Isoform of Q9Z2E2, Methyl-CpG binding domain protein 1
NaN	NaN	NaN	20.2446	18.2588	19.3536	NaN	19.4701	NaN		+		A0A0R4J187;A0A2R8VHZ9	A0A2R8VHZ9;A0A0R4J187	A0A0R4J187_MOUSE;A0A2R8VHZ9_MOUSE	Xrcc6	Isoform of P23475, X-ray repair complementing defective repair in Chinese hamster cells 6
21.8694	22.0452	22.2323	NaN	NaN	NaN	NaN	NaN	NaN	Completeproteome;Proteomicsidentification;Referenceproteome;SH3domain			A0A0R4J194;A2A543	A0A0R4J194;A2A543	A0A0R4J194_MOUSE;A2A543_MOUSE	Cacnb1	Isoform of Q8R3Z5, Voltage-dependent L-type calcium channel subunit beta-1
19.5117	NaN	19.4848	19.7848	19.3682	19.5686	19.5471	19.1988	18.7234				A0A0R4J1C4	A0A0R4J1C4;Q6DI92-2;Q6DI92	A0A0R4J1C4_MOUSE	Zswim9	Isoform of Q6DI92, Zinc finger SWIM-type containing 9
23.3644	23.7592	23.5467	NaN	NaN	NaN	NaN	NaN	NaN	Completeproteome;Elongationfactor;Proteinbiosynthesis;Proteomicsidentification;Referenceproteome	+		A0A0R4J1E2;A0A0R4J1L2;D3YY68;F6ZFU0;Q80T06;Q91VK2	A0A0R4J1L2;A0A0R4J1E2;Q80T06;F6ZFU0;D3YY68;Q91VK2	A0A0R4J1E2_MOUSE;A0A0R4J1L2_MOUSE;D3YY68_MOUSE;F6ZFU0_MOUSE;Q80T06_MOUSE;Q91VK2_MOUSE	Eef1d	Isoform of P57776, Eukaryotic translation elongation factor 1 delta (guanine nucleotide exchange protein)
NaN	NaN	NaN	19.6257	19.588	20.1035	NaN	NaN	NaN	Completeproteome;Disulfidebond;Proteomicsidentification;Referenceproteome			A0A0R4J1E4;D3Z3A3;E9QKW2	A0A0R4J1E4;D3Z3A3;E9QKW2	A0A0R4J1E4_MOUSE;D3Z3A3_MOUSE;E9QKW2_MOUSE	Smoc1	Isoform of Q8BLY1, SPARC related modular calcium binding 1
21.5428	21.7029	20.9963	21.7433	21.8951	22.2026	21.7444	22.0534	22.6089		+		A0A0R4J1R7	A0A0R4J1R7;Q9CZL5	A0A0R4J1R7_MOUSE	Pcbd2	Isoform of Q9CZL5, 4a-hydroxytetrahydrobiopterin dehydratase
NaN	NaN	NaN	15.6863	15.4504	NaN	NaN	NaN	NaN	Completeproteome;Proteomicsidentification;Referenceproteome;SH3domain			A0A0R4J1W0;B7ZWM6	A0A0R4J1W0;B7ZWM6	A0A0R4J1W0_MOUSE;B7ZWM6_MOUSE	Sorbs2	Isoform of Q3UTJ2, Sorbin and SH3 domain containing 2
NaN	NaN	NaN	19.5727	20.0608	19.8399	NaN	NaN	NaN	Completeproteome;Proteomicsidentification;Referenceproteome			A0A0R4J1Y4;A5D6P2;E0CZE2;F6URI7	A0A0R4J1Y4;F6URI7;E0CZE2;A5D6P2	A0A0R4J1Y4_MOUSE;A5D6P2_MOUSE;E0CZE2_MOUSE;F6URI7_MOUSE	Pard3	Isoform of Q99NH2, Par-3 family cell polarity regulator
23.3029	23.6284	23.5198	NaN	NaN	NaN	NaN	NaN	NaN				A0A0R4J1Y6	A0A0R4J1Y6	A0A0R4J1Y6_MOUSE	Sphkap	Isoform of Q6NSW3, SPHK1 interactor, AKAP domain containing (Fragment)
24.8167	24.9779	24.3287	NaN	NaN	NaN	NaN	NaN	NaN				A0A0R4J2C2	A0A0R4J2C2;P46097	A0A0R4J2C2_MOUSE	Syt2	Isoform of P46097, Synaptotagmin
20.608	19.79	20.8369	21.6106	22.2455	21.7638	NaN	22.9134	22.9156				A0A0R4J2D3	Q8BI84-2;A0A0R4J2D3;Q8BI84	A0A0R4J2D3_MOUSE	Mia3	Isoform of Q8BI84, MIA SH3 domain ER export factor 3
NaN	NaN	NaN	NaN	NaN	NaN	NaN	21.797	22.7872	Completeproteome;Methyltransferase;Proteomicsidentification;Referenceproteome;S-adenosyl-L-methionine;Transferase			A0A0U1RNF2;A2RTH5	A0A0U1RNF2;A2RTH5	A0A0U1RNF2_MOUSE;A2RTH5_MOUSE	Lcmt1	Isoform of A2RTH5, Leucine carboxyl methyltransferase 1
20.9723	21.55	21.3118	NaN	19.5926	18.7144	20.7584	20.7964	20.8039		+	+	A0A0U1RNL9	A0A0U1RPH5;A0A0U1RNL1;A0A0U1RNL9;F8VPK3;P56671	A0A0U1RNL9_MOUSE	Maz	Isoform of P56671, MYC-associated zinc finger protein (purine-binding transcription factor)
20.369	20.6026	20.9986	NaN	NaN	NaN	NaN	NaN	NaN		+		A0A0U1RPB2	A0A0U1RPB2	A0A0U1RPB2_MOUSE	Tjp1	Isoform of P39447, Tight junction protein 1 (Fragment)
NaN	19.7672	20.2186	NaN	NaN	NaN	NaN	NaN	NaN	Completeproteome;Proteomicsidentification;Referenceproteome			A0A140LHD4;A0A140LHT6;A0A140LI38;E9QPQ8	E9QPQ8;A0A140LI38;A0A140LHT6;A0A140LHD4	A0A140LHD4_MOUSE;A0A140LHT6_MOUSE;A0A140LI38_MOUSE;E9QPQ8_MOUSE	Mrpl48	Isoform of Q8JZS9, Mitochondrial ribosomal protein L48 (Fragment)
20.4355	21.139	20.941	19.0284	18.8686	18.9941	20.0699	20.8894	20.8315		+		A0A140LHF4;A0A140LI14	H3BLH0;H3BKJ3;A0A140LIV3;A0A140LI14;A0A140LHF4	A0A140LHF4_MOUSE;A0A140LI14_MOUSE	Smarca2	Isoform of Q6DIC0, SWI/SNF related, matrix associated, actin dependent regulator of chromatin, subfamily a, member 2 (Fragment)
19.8653	20.6171	19.1509	NaN	NaN	NaN	20.9186	20.5406	20.4554		+		A0A140LHY5	A0A140LHY5	A0A140LHY5_MOUSE	Bptf	Isoform of A2A654, Bromodomain PHD finger transcription factor (Fragment)
21.2906	21.5002	20.8961	NaN	NaN	NaN	NaN	NaN	NaN				A0A140LIW3	A0A140LIW3	A0A140LIW3_MOUSE	Frmpd3	FERM and PDZ domain containing 3
20.8121	20.8273	20.3175	20.2974	20.3562	20.4877	NaN	NaN	19.9405				A0A140LIZ7	Q8CAF4-3;A0A140LIZ7;Q8CAF4	A0A140LIZ7_MOUSE	Nhsl1	Isoform of Q8CAF4, NHS-like 1
21.1346	21.1998	20.7283	NaN	NaN	NaN	18.9458	18.5522	18.4666				A0A140LJD2	E9Q2K2;A0A140LJD2	A0A140LJD2_MOUSE	Tanc2	Isoform of A2A690, Tetratricopeptide repeat, ankyrin repeat and coiled-coil containing 2 (Fragment)
NaN	NaN	NaN	20.0098	19.9352	22.9884	NaN	NaN	NaN				A0A140T8M2	A0A140T8M2	A0A140T8M2_MOUSE	Igkv12-44	Immunoglobulin kappa variable 12-44 (Fragment)
NaN	NaN	NaN	19.767	20.0977	22.1061	NaN	NaN	NaN				A0A140T8M5	A0A0G2JDG9;A0A140T8M5;P84750;A0A075B5N6;A0A0G2JGT0	A0A140T8M5_MOUSE	Igkv6-15	Immunoglobulin kappa variable 6-15 (Fragment)
NaN	NaN	NaN	19.5013	19.6701	21.4754	NaN	NaN	NaN				A0A140T8N3	A0A075B666;A0A140T8N3	A0A140T8N3_MOUSE	Igkv13-84	Immunoglobulin kappa chain variable 13-84 (Fragment)
NaN	NaN	NaN	18.5895	18.8485	21.1338	18.6603	18.9156	18.7417				A0A140T8N5	A0A0G2JFN8;A0A0G2JF28;A0A140T8P7;A0A140T8N5;A0A140T8M3;A0A140T8M4;A0A075B5N4;A0A140T8N7	A0A140T8N5_MOUSE	Igkv6-23	Immunoglobulin kappa variable 6-23 (Fragment)
NaN	NaN	NaN	20.0592	20.9903	20.6319	NaN	NaN	NaN				A0A140T8P5	A0A0G2JE47;A0A0G2JF28;A0A140T8P7;A0A140T8P5;A0A140T8M3;A0A075B5N3;A0A075B5N4	A0A140T8P5_MOUSE	Igkv8-24	Immunoglobulin kappa chain variable 8-24 (Fragment)
21.0222	21.3522	21.1853	NaN	NaN	NaN	19.6775	19.344	19.8419				A0A140T8T5	A0A140T8T5;E9PZ43;P27546-2;P27546-3;P27546-4;A0A0G2JFH2;A0A0G2JDN7;P27546	A0A140T8T5_MOUSE	Map4	Isoform of P27546, Microtubule-associated protein
NaN	NaN	NaN	20.909	22.378	22.0005	NaN	NaN	21.4683	Completeproteome;Iron;Ironstorage;Metal-binding;Proteomicsidentification;Referenceproteome			A0A1B0GR60;Q9CPX4	A0A1B0GR60;Q9CPX4	A0A1B0GR60_MOUSE;Q9CPX4_MOUSE	Ftl1	Isoform of P29391, Ferritin
21.3159	21.7309	21.1176	22.0673	22.83	22.4903	20.5016	20.3004	20.3875				A0A1B0GR85	A0A1B0GR85	A0A1B0GR85_MOUSE	2900026A02Rik	Isoform of Q8BRV5, RIKEN cDNA 2900026A02 gene
NaN	20.9244	20.7303	NaN	NaN	NaN	NaN	NaN	NaN				A0A1B0GRK0	A0A1B0GRK0	A0A1B0GRK0_MOUSE	Gm45521	Predicted gene 45521
NaN	NaN	NaN	17.3151	18.5216	17.2265	NaN	NaN	NaN				A0A1B0GRV7	A0A1B0GRV7	A0A1B0GRV7_MOUSE	Gm17949	Predicted gene, 17949
NaN	NaN	NaN	20.8046	20.1302	20.4476	NaN	NaN	NaN	Completeproteome;Proteomicsidentification;Referenceproteome			A0A1B0GSN3;A0A1B0GSU0;D3Z0B9	D3Z0B9;A0A1B0GSU0;A0A1B0GSN3	A0A1B0GSN3_MOUSE;A0A1B0GSU0_MOUSE;D3Z0B9_MOUSE	Aldh16a1	Isoform of Q571I9, Aldehyde dehydrogenase 16 family, member A1 (Fragment)
21.5479	21.4839	22.0333	20.5935	20.6097	20.7448	NaN	NaN	21.6181		+		A0A1B0GSX7	A0A1B0GSX7;Q6PFD9	A0A1B0GSX7_MOUSE	Nup98	Isoform of Q6PFD9, Nuclear pore complex protein Nup98-Nup96
24.8926	24.8194	24.6261	NaN	NaN	NaN	NaN	NaN	NaN				A0A1D5RLB2	A0A1D5RLB2	A0A1D5RLB2_MOUSE	Ank2	Isoform of Q8C8R3, Ankyrin 2, brain (Fragment)
24.1561	24.2436	24.1465	23.1408	23.0874	23.4279	24.308	24.0876	23.934		+		A0A1D5RLL4	E9PZA7;E9PWT1;F7CGG2;A0A1D5RLL4;E9QLK7;Q80YV3	A0A1D5RLL4_MOUSE	Trrap	Isoform of Q80YV3, Transformation/transcription domain-associated protein
20.0158	19.8129	20.0946	20.0924	20.652	19.6724	NaN	NaN	NaN				A0A1D5RLN6	A0A1D5RLN6	A0A1D5RLN6_MOUSE	2900026A02Rik	Isoform of Q8BRV5, RIKEN cDNA 2900026A02 gene
21.4463	21.8347	21.686	NaN	NaN	NaN	NaN	NaN	NaN	ATP-binding;Completeproteome;Kinase;Metal-binding;Nucleotide-binding;Proteomicsidentification;Referenceproteome;Serine/threonine-proteinkinase;Transferase;Zinc;Zinc-finger			A0A1D5RLQ9;E9PVY0;F6Q5A5;F6YZJ7	E9PVY0;F6YZJ7;F6Q5A5;A0A1D5RLQ9	A0A1D5RLQ9_MOUSE;E9PVY0_MOUSE;F6Q5A5_MOUSE;F6YZJ7_MOUSE	Cdc42bpa	Isoform of Q3UU96, non-specific serine/threonine protein kinase
20.2311	NaN	NaN	19.7066	19.8376	19.994	20.9191	NaN	NaN		+		A0A1D5RLV1	A0A1D5RLV1	A0A1D5RLV1_MOUSE	Epb41	Isoform of P48193, Erythrocyte membrane protein band 4.1 (Fragment)
19.7624	NaN	19.6135	18.7785	19.3037	19.2926	19.5514	NaN	18.5322		+		A0A1D5RLZ3	S4R1P5;A0A087WSP0;A0A1D5RLZ3	A0A1D5RLZ3_MOUSE	Dst	Isoform of Q91ZU6, Dystonin (Fragment)
27.3545	27.4702	26.9975	22.5235	22.4871	22.7471	22.1317	21.9696	22.2184		+		A0A1D5RM83	E9PUA3;A0A5F8MPT9;Q8R0S2-2;A0A1D5RM83;Q8R0S2	A0A1D5RM83_MOUSE	Iqsec1	Isoform of Q8R0S2, IQ motif and Sec7 domain 1
NaN	NaN	NaN	NaN	NaN	NaN	21.7613	22.0037	21.3969		+	+	A0A1I7Q4G8	A0A1I7Q4G8	A0A1I7Q4G8_MOUSE	Gatad2a	Isoform of Q8CHY6, GATA zinc finger domain containing 2A
22.6428	22.6926	22.5055	23.525	24.1115	24.5477	21.1198	21.0402	21.3145	Completeproteome;Proteomicsidentification;Referenceproteome			A0A1L1SQ51;A0A1L1SQP9;A0A1L1SRI1;E9PUM4;Q8CDM9	E9PUM4;Q8CDM9;A0A1L1SQP9;A0A1L1SRI1;A0A1L1SQ51	A0A1L1SQ51_MOUSE;A0A1L1SQP9_MOUSE;A0A1L1SRI1_MOUSE;E9PUM4_MOUSE;Q8CDM9_MOUSE	Tln2	Isoform of Q71LX4, Talin 2
NaN	NaN	NaN	19.6364	19.4777	18.8011	17.5975	NaN	NaN		+		A0A1L1SQ83	Q3U2X6;A0A1L1SVC2;A0A1L1SQ83	A0A1L1SQ83_MOUSE	Pdcd7	Isoform of Q9WTY1, Programmed cell death 7 (Fragment)
21.0764	20.3793	21.1177	NaN	NaN	NaN	NaN	NaN	NaN	Completeproteome;Proteomicsidentification;Referenceproteome;Repeat;SH3domain;WDrepeat			A0A1L1SQE2;E9QP54	E9QP54;A0A1L1SQE2	A0A1L1SQE2_MOUSE;E9QP54_MOUSE	Ahi1	Isoform of Q8K3E5, Abelson helper integration site 1
19.7762	19.9267	19.5611	18.4341	18.0172	18.0052	NaN	NaN	NaN	Completeproteome;Proteomicsidentification;Referenceproteome	+		A0A1L1SS44;Q60709	Q60709;A0A1L1SS44	A0A1L1SS44_MOUSE;Q60709_MOUSE	Aplp2	Isoform of Q06335, Amyloid beta (A4) precursor-like protein 2 (Fragment)
NaN	NaN	20.3751	20.5513	20.4649	19.8929	NaN	NaN	NaN				A0A1L1SSC7	A0A338P6N2;E9Q723;Q3UMK4;D3YVV0;A0A1L1SSC7	A0A1L1SSC7_MOUSE	Ttc13	Tetratricopeptide repeat domain 13
NaN	NaN	NaN	19.2063	19.5353	19.3821	NaN	NaN	NaN				A0A1L1SSL0	A0A1L1SSL0	A0A1L1SSL0_MOUSE	Arhgap42	Isoform of B2RQE8, Rho GTPase activating protein 42 (Fragment)
NaN	NaN	NaN	NaN	NaN	NaN	19.688	19.3361	18.6808	ATP-binding;Completeproteome;Kinase;Nucleotide-binding;Proteomicsidentification;Referenceproteome;Transferase	+		A0A1L1SSL9;E9QPK4	A0A1L1SSL9;E9QPK4	A0A1L1SSL9_MOUSE;E9QPK4_MOUSE	Atr	Isoform of Q9JKK8, Serine/threonine-protein kinase ATR
21.1856	20.2708	20.4871	NaN	NaN	NaN	NaN	NaN	NaN	ANKrepeat;Completeproteome;Referenceproteome;Repeat			A0A1L1ST07;F8VQ39	A0A1L1ST07;F8VQ39	A0A1L1ST07_MOUSE;F8VQ39_MOUSE	Ankdd1a	Isoform of F8VQ39, Ankyrin repeat and death domain containing 1A (Fragment)
NaN	NaN	NaN	20.8445	20.3022	21.2698	NaN	NaN	NaN				A0A1L1STN6;F6RG10	A0A1L1STN6;F6RG10	A0A1L1STN6_MOUSE;F6RG10_MOUSE	Mpzl2	Isoform of O70255, Myelin protein zero-like 2
NaN	23.4229	NaN	NaN	20.342	20.1805	NaN	NaN	NaN	Completeproteome;Proteomicsidentification;Referenceproteome			A0A1L1SUI3;Q9D1F9	A0A1L1SV42;A0A1L1SUV7;A0A1L1SUI3;Q9D1F9	A0A1L1SUI3_MOUSE;Q9D1F9_MOUSE	Slc37a4	Isoform of Q9D1F9, Solute carrier family 37 (glucose-6-phosphate transporter), member 4
26.5146	26.6235	26.1434	NaN	NaN	NaN	NaN	NaN	NaN		+		A0A1L1SVJ6	A0A1L1SVJ6;A0A1L1SV25	A0A1L1SVJ6_MOUSE	Actn4	Isoform of P57780, Actinin alpha 4 (Fragment)
20.3967	NaN	20.3576	21.0927	21.4149	20.7487	20.8351	20.573	20.7068				A0A1N9PTV1	A0A1N9PTV1	A0A1N9PTV1_MOUSE	Fbrs	Isoform of Q8R089, Fibrosin
19.809	NaN	19.6974	21.3647	21.5934	21.8397	19.9673	20.1851	19.8576		+		A0A1Q1PRS4	A0A1Q1PRS4;A0A668KLA2;A2A9Z1;A2A9Z2;P11531	A0A1Q1PRS4_MOUSE	Dmd	Isoform of P11531, Dystrophin Dp71 delta110 isoform
18.8393	17.8068	19.1446	NaN	NaN	NaN	18.6779	NaN	NaN	Bromodomain;Completeproteome;Metal-binding;Proteomicsidentification;Referenceproteome;Zinc;Zinc-finger	+	+	A0A1W2P6X9;A0A5F8MPQ7;E9Q374;F8VPM0	A0A1W2P6X9;E9Q374;A0A5F8MPQ7;F8VPM0	A0A1W2P6X9_MOUSE;A0A5F8MPQ7_MOUSE;E9Q374_MOUSE;F8VPM0_MOUSE	Baz2a	Isoform of Q91YE5, Bromodomain adjacent to zinc finger domain, 2A
20.0684	NaN	NaN	NaN	19.8392	20.6038	NaN	NaN	NaN	Completeproteome;Proteomicsidentification;Referenceproteome			A0A1W2P737;F8VPV0	A0A1W2P737;F8VPV0	A0A1W2P737_MOUSE;F8VPV0_MOUSE	Pcnt	Isoform of P48725, Pericentrin (kendrin)
NaN	NaN	18.8969	NaN	NaN	NaN	20.3372	20.2603	NaN		+		A0A1W2P7J4	A0A1W2P7J4	A0A1W2P7J4_MOUSE	Atad2b	Isoform of E9Q166, ATPase family, AAA domain containing 2B (Fragment)
20.8141	21.201	20.9799	21.6656	21.4086	21.6371	21.8771	21.5791	20.897		+	+	A0A1W2P7S8	A0A1W2P7S8	A0A1W2P7S8_MOUSE	Gm32717	Predicted gene, 32717
23.1446	23.3544	23.1853	NaN	NaN	NaN	21.0564	21.1196	21.0729		+		A0A1W2P832	A0A2I3BRX9;A0A1W2P712;A0A1W2P832;Q6GYP7-2;Q6GYP7-4;Q6GYP7	A0A1W2P832_MOUSE	Ralgapa1	Isoform of Q6GYP7, Ral GTPase activating protein, alpha subunit 1
20.8793	21.2138	20.9781	NaN	NaN	NaN	NaN	NaN	NaN		+		A0A1W2P863	A0A1W2P863	A0A1W2P863_MOUSE	Nf1	Isoform of Q04690, Neurofibromin 1 (Fragment)
23.8242	23.4277	23.7876	NaN	NaN	NaN	20.5994	NaN	21.1398		+		A0A1W2P872;A0A1W2P872-2	A0A1W2P872-2;A0A1W2P872	NOVA2_MOUSE	Nova2	RNA-binding protein Nova-2
22.7218	22.9473	21.9208	NaN	NaN	NaN	NaN	NaN	NaN	Repeat			A0A1Y7VIL8;A0A1Y7VJM7;Q3UV20	A0A1Y7VJM7;A0A1Y7VIL8;Q3UV20	A0A1Y7VIL8_MOUSE;A0A1Y7VJM7_MOUSE;Q3UV20_MOUSE	Mdga2	Isoform of P60755, MAM domain containing glycosylphosphatidylinositol anchor 2
NaN	NaN	NaN	NaN	NaN	NaN	20.2432	19.4143	19.4882				A0A1Y7VIN9	A0A1Y7VIN9	A0A1Y7VIN9_MOUSE	Zfand4	Isoform of D3Z3C6, Zinc finger, AN1-type domain 4
21.3855	22.0803	21.6565	NaN	NaN	NaN	NaN	NaN	NaN		+		A0A1Y7VIR0	A0A1Y7VIR0	A0A1Y7VIR0_MOUSE	Ppp2r5c	Isoform of Q60996, Protein phosphatase 2, regulatory subunit B', gamma (Fragment)
23.3485	23.5213	23.1249	NaN	NaN	NaN	NaN	NaN	NaN		+		A0A1Y7VJP1	A0A1Y7VJP1;F6U7V1;E9Q401	A0A1Y7VJP1_MOUSE	Ryr2	Isoform of E9Q401, Ryanodine receptor 2, cardiac (Fragment)
24.2473	24.5974	24.1773	NaN	NaN	NaN	NaN	NaN	NaN		+		A0A1Y7VK09	A0A1Y7VK09	A0A1Y7VK09_MOUSE	Ryr2	Isoform of E9Q401, Ryanodine receptor 2, cardiac (Fragment)
20.8192	21.2241	20.9445	19.3441	18.8747	19.1144	NaN	NaN	NaN	Completeproteome;Proteomicsidentification;Referenceproteome			A0A1Y7VM80;E9QLA5	A0A1Y7VM80;E9QLA5	A0A1Y7VM80_MOUSE;E9QLA5_MOUSE	Inf2	Isoform of Q0GNC1, Inverted formin, FH2 and WH2 domain containing (Fragment)
21.9142	21.9098	21.7694	20.5365	20.3763	20.3529	20.5477	20.413	20.2225	ANKrepeat;Completeproteome;Proteomicsidentification;Referenceproteome;Repeat			A0A1Y7VME9;E9Q9B7	A0A1Y7VNF8;A0A1Y7VME9;E9Q9B7	A0A1Y7VME9_MOUSE;E9Q9B7_MOUSE	Kidins220	Isoform of E9Q9B7, Kinase D-interacting substrate 220
19.5762	19.5763	19.2279	NaN	NaN	NaN	NaN	NaN	NaN	ATP-binding;Completeproteome;Cytoplasm;Cytoskeleton;Kinase;Magnesium;Metal-binding;Nucleotide-binding;Proteomicsidentification;Referenceproteome;Serine/threonine-proteinkinase;Transferase;Zinc;Zinc-finger	+		A0A1Y7VMN0;F8VPK5	A0A1Y7VMN0;F8VPK5	A0A1Y7VMN0_MOUSE;F8VPK5_MOUSE	Rock2	Isoform of P70336, Rho-associated protein kinase 2 (Fragment)
23.9156	23.864	23.4091	20.6343	21.4274	21.5532	NaN	NaN	19.5604	Completeproteome;Referenceproteome	+		A0A1Y7VMP7;Q68FG1	Q68FG1;A0A1Y7VMP7	A0A1Y7VMP7_MOUSE;Q68FG1_MOUSE	Mlh3	MutL homolog 3
18.6744	NaN	NaN	18.2132	NaN	18.5719	19.7516	19.4544	19.4837	Completeproteome;Referenceproteome			A0A1Y7VNF0;E9PUU5	A0A1Y7VNF0;E9PUU5	A0A1Y7VNF0_MOUSE;E9PUU5_MOUSE	Zfp839	Isoform of E9PUU5, Zinc finger protein 839 (Fragment)
NaN	NaN	NaN	18.2314	18.5115	NaN	NaN	NaN	NaN	Completeproteome;Proteomicsidentification;Referenceproteome	+		A0A1Y7VNT1;E9QKB2	A0A1Y7VNT1;E9QKB2	A0A1Y7VNT1_MOUSE;E9QKB2_MOUSE	Habp4	Isoform of Q9JKS5, Hyaluronic acid binding protein 4
23.0369	23.1568	23.0922	20.4974	20.4465	20.4767	20.8512	20.7364	20.2686				A0A1Y7VNZ6	A0A1Y7VNZ6;Q03141-3;Q03141-2;Q03141	A0A1Y7VNZ6_MOUSE	Mark3	Isoform of Q03141, non-specific serine/threonine protein kinase
25.3028	25.5672	24.8903	NaN	NaN	NaN	NaN	NaN	NaN				A0A286YCB8	A0A286YCB8	A0A286YCB8_MOUSE	Camk2g	Isoform of Q923T9, Calcium/calmodulin-dependent protein kinase II gamma (Fragment)
25.2463	25.2274	24.9194	25.1323	25.5402	25.4242	24.4375	24.1913	24.0969				A0A286YCI8	E9PYX6;E9Q6A3;A0A5F8MPJ2;D3Z5J3;A0A286YCQ0;A0A286YCI8;A0A286YDN0;Q62417-2;Q62417-3;Q62417-4;Q62417-5;Q62417-6;Q62417-7;A0A668KL65;E9QNA7;Q62417	A0A286YCI8_MOUSE	Sorbs1	Isoform of Q62417, Sorbin and SH3 domain containing 1
21.5231	21.7349	21.1828	NaN	NaN	NaN	NaN	NaN	NaN				A0A286YCR9;A0A494B991;A0A494B9N4;A0A494BB44;A0A498WGM0	A0A494B991;A0A494B9N4;A0A498WGM0;A0A494BB44;A0A286YCR9	A0A286YCR9_MOUSE;A0A494B991_MOUSE;A0A494B9N4_MOUSE;A0A494BB44_MOUSE;A0A498WGM0_MOUSE	Syt7	Isoform of Q9R0N7, Synaptotagmin VII
20.1498	19.8078	20.4059	NaN	NaN	NaN	NaN	NaN	NaN				A0A286YCT6	A0A286YCT6	A0A286YCT6_MOUSE	Epb41l3	Isoform of Q9WV92, Erythrocyte membrane protein band 4.1 like 3 (Fragment)
NaN	NaN	NaN	21.6088	22.0973	21.8335	20.5871	21.3422	19.6039				A0A286YCV9	E9Q4K7;A0A286YD28;A0A286YCV9	A0A286YCV9_MOUSE	Kif13b	Kinesin family member 13B
20.0227	20.4766	19.8	NaN	NaN	NaN	NaN	NaN	NaN				A0A286YCW8	A0A286YCW8	A0A286YCW8_MOUSE	Camk2g	Isoform of Q923T9, Calcium/calmodulin-dependent protein kinase II gamma (Fragment)
19.8037	20.6127	21.2034	19.6679	18.9066	20.1798	19.9116	19.3034	19.36				A0A286YCX6	E9PY51;A0A286YCE0;A0A286YCX6	A0A286YCX6_MOUSE	Trappc8	Trafficking protein particle complex 8
19.6404	20.1071	19.8861	NaN	19.7917	18.6931	19.6331	19.3752	18.996				A0A286YD34	A0A286YD34	A0A286YD34_MOUSE	Sorbs1	Isoform of Q62417, Sorbin and SH3 domain containing 1 (Fragment)
NaN	NaN	NaN	20.9076	20.878	21.3784	NaN	NaN	NaN				A0A286YD74	A0A286YD74;A0A286YDT5	A0A286YD74_MOUSE	Adgrf5	Isoform of G5E8Q8, Adhesion G protein-coupled receptor F5 (Fragment)
19.3971	NaN	19.307	NaN	NaN	NaN	NaN	NaN	NaN		+		A0A286YDE4	A0A286YDE4	A0A286YDE4_MOUSE	Ttbk1	Isoform of Q6PCN3, Tau tubulin kinase 1
21.1615	21.7804	21.1205	NaN	NaN	NaN	NaN	NaN	NaN				A0A286YDI8	A0A2I3BQS4;A0A286YDI8	A0A286YDI8_MOUSE	Sec24c	Isoform of G3X972, Sec24 related gene family, member C (S. cerevisiae)
21.611	21.733	21.106	NaN	NaN	NaN	NaN	NaN	NaN				A0A286YDK9	A0A2I3BQP6;A0A286YDL6;A0A286YDK9	A0A286YDK9_MOUSE	Camk2g	Isoform of Q923T9, Calcium/calmodulin-dependent protein kinase II gamma (Fragment)
NaN	19.2187	18.937	NaN	NaN	NaN	NaN	NaN	NaN	Completeproteome;Proteomicsidentification;Referenceproteome			A0A286YDN9;D3YTL8	D3YTL8;A0A286YDN9	A0A286YDN9_MOUSE;D3YTL8_MOUSE	Spire1	Isoform of Q52KF3, Spire type actin nucleation factor 1
22.5338	22.4589	22.3144	NaN	NaN	NaN	NaN	NaN	NaN				A0A286YDU3	A0A286YDU3	A0A286YDU3_MOUSE	Ap3s1	Isoform of Q9DCR2, AP complex subunit sigma
22.3849	22.9805	22.7034	24.2419	24.587	24.5547	24.2556	24.063	23.9997	Completeproteome;Proteomicsidentification;Referenceproteome	+		A0A2I3BPN6;E9QAP7	A0A2I3BPN6;E9QAP7	A0A2I3BPN6_MOUSE;E9QAP7_MOUSE	Taf4	Isoform of E9QAP7, TATA-box binding protein associated factor 4
NaN	NaN	NaN	21.8267	20.7402	21.5784	NaN	NaN	NaN		+		A0A2I3BPY7	A0A2I3BPY7	A0A2I3BPY7_MOUSE	Rai14	Isoform of Q9EP71, Retinoic acid induced 14
19.2017	NaN	NaN	18.4578	NaN	20.3973	19.9077	19.8156	20.7709				A0A2I3BQG3;A0A2I3BRW0	A0A2I3BQG3;A0A2I3BRW0	A0A2I3BQG3_MOUSE;A0A2I3BRW0_MOUSE	Spcs1	Isoform of Q9D958, Signal peptidase complex subunit 1
20.4954	19.291	20.8979	21.0823	21.0988	21.5367	22.3617	21.8894	21.9357		+		A0A2I3BQS6	A0A2I3BQS6;E9Q2H1;Q80TP3	A0A2I3BQS6_MOUSE	Ubr5	Isoform of Q80TP3, Ubiquitin protein ligase E3 component n-recognin 5
NaN	NaN	19.1899	NaN	NaN	NaN	19.8575	19.5669	18.8836		+	+	A0A2I3BQV4	A0A2I3BQV4;Q9QX96	A0A2I3BQV4_MOUSE	Sall2	Isoform of Q9QX96, Spalt like transcription factor 2
19.7575	19.5923	19.8565	NaN	NaN	NaN	20.2474	NaN	NaN				A0A2I3BR81;A0A2I3BRL0	A0A2I3BPH8;A0A2I3BQR1;A0A2I3BRL0;Q91X76;A0A2I3BR81	A0A2I3BR81_MOUSE;A0A2I3BRL0_MOUSE	Nt5dc2	5'-nucleotidase domain containing 2
21.6161	21.8456	22.0204	NaN	NaN	NaN	NaN	NaN	NaN		+		A0A2I3BRA9;A0A2I3BRU6	A0A2I3BRA9;A0A2I3BRU6	A0A2I3BRA9_MOUSE;A0A2I3BRU6_MOUSE	Rbfox2	Isoform of Q8BP71, RNA binding protein, fox-1 homolog (C. elegans) 2 (Fragment)
NaN	NaN	NaN	18.9503	18.5634	18.7225	NaN	NaN	NaN	Completeproteome;Proteomicsidentification;Referenceproteome	+		A0A2I3BRL3;A0A2I3BRW2;Q8K1K3	Q8K1K3;A0A2I3BRL3;A0A2I3BRW2	A0A2I3BRL3_MOUSE;A0A2I3BRW2_MOUSE;Q8K1K3_MOUSE	Tinf2	Isoform of Q9QXG9, Terf1 (TRF1)-interacting nuclear factor 2
NaN	NaN	NaN	19.1068	NaN	19.5454	NaN	NaN	19.6362		+		A0A2I3BRQ7	A0A2I3BRQ7	A0A2I3BRQ7_MOUSE	Scaf11	Isoform of E9PZM7, SR-related CTD-associated factor 11 (Fragment)
NaN	19.8928	19.3754	18.4877	18.5416	18.2814	NaN	NaN	NaN	Completeproteome;Hydrolase;Phosphoprotein;Proteinphosphatase;Proteomicsidentification;Receptor;Referenceproteome			A0A2R8VHH6;Q91V35	A0A2R8VHH6;Q91V35	A0A2R8VHH6_MOUSE;Q91V35_MOUSE	Ptpra	Isoform of P18052, Protein tyrosine phosphatase, receptor type, A (Fragment)
NaN	NaN	NaN	24.509	25.3316	24.3742	25.4044	25.5717	25.5665				A0A2R8VHJ1	A0A2R8VHJ1	A0A2R8VHJ1_MOUSE	Pdgfb	Isoform of P31240, Platelet derived growth factor, B polypeptide (Fragment)
21.4014	20.8868	21.4097	NaN	NaN	NaN	NaN	NaN	NaN		+		A0A2R8VHV1	A0A5S8DHC4;A0A2R8VHV1;A0A2R8VKH6;Q8CCJ9-1;Q8CCJ9-2;Q8CCJ9-3;Q8CCJ9-4;Q8CCJ9-5;Q8CCJ9	A0A2R8VHV1_MOUSE	Phf20l1	Isoform of Q8CCJ9, PHD finger protein 20-like protein 1
NaN	NaN	NaN	19.7261	19.9023	19.5049	NaN	NaN	NaN	Completeproteome;Proteomicsidentification;Referenceproteome	+	+	A0A2R8VI80;A0A2R8W6R9;Q9JIZ5	A0A2R8VI80;A0A2R8W6R9;Q9JIZ5	A0A2R8VI80_MOUSE;A0A2R8W6R9_MOUSE;Q9JIZ5_MOUSE	Tfap4	Isoform of Q9JIZ5, Transcription factor AP4 (Fragment)
19.5668	NaN	19.1832	NaN	NaN	NaN	NaN	NaN	NaN				A0A2R8VJU7	Q9D9U8;Q9D451;A0A2R8VJU7	A0A2R8VJU7_MOUSE	Septin12	Septin 12
22.4972	22.8738	22.494	NaN	NaN	NaN	NaN	NaN	NaN				A0A2R8VK70;A0A2R8W6P0	A0A2R8VK70;A0A2R8W6P0	A0A2R8VK70_MOUSE;A0A2R8W6P0_MOUSE	Cd47	Isoform of Q61735, Leukocyte surface antigen CD47
24.3055	24.4757	24.3662	NaN	NaN	NaN	NaN	NaN	NaN				A0A2R8VKG2	A0A2R8VHF1;F6ZGR6;D3YZ21;A0A2R8VKG2	A0A2R8VKG2_MOUSE	D430041D05Rik	RIKEN cDNA D430041D05 gene
22.1771	NaN	22.3589	NaN	NaN	NaN	20.9932	21.0489	21.1896		+		A0A2R8VKH6;A0A5S8DHC4	A0A5S8DHC4;A0A2R8VKH6	A0A2R8VKH6_MOUSE;A0A5S8DHC4_MOUSE	Phf20l1	Isoform of Q8CCJ9, PHD finger protein 20-like protein 1
20.7098	20.523	21.2386	NaN	NaN	NaN	NaN	NaN	NaN	ATP-binding;Completeproteome;Microtubule;Motorprotein;Nucleotide-binding;Referenceproteome	+		A0A2R8W6X1;G3X8Q6	A0A2R8W6X1;G3X8Q6	A0A2R8W6X1_MOUSE;G3X8Q6_MOUSE	Kifc2	Isoform of O08672, Kinesin-like protein
21.068	20.5158	20.276	NaN	NaN	NaN	NaN	NaN	NaN	Completeproteome;Proteomicsidentification;Referenceproteome			A0A2R8W6Z9;E9Q7P1	A0A2R8W6Z9;E9Q7P1	A0A2R8W6Z9_MOUSE;E9Q7P1_MOUSE	Col22a1	Isoform of E9Q7P1, Collagen, type XXII, alpha 1
18.6133	NaN	18.0836	NaN	NaN	NaN	NaN	NaN	NaN	Completeproteome;Metal-binding;Proteomicsidentification;Referenceproteome;Repeat;TPRrepeat;Zinc;Zinc-finger	+		A0A338P6J6;A0A338P6W3;F6ZS17;G5E8T2	A0A338P6W3;F6ZS17;A0A338P6J6;G5E8T2	A0A338P6J6_MOUSE;A0A338P6W3_MOUSE;F6ZS17_MOUSE;G5E8T2_MOUSE	Ttc3	Isoform of O88196, Tetratricopeptide repeat domain 3 (Fragment)
22.4445	21.8988	22.453	21.8299	22.318	23.3487	22.6879	22.9193	NaN				A0A338P6K2	A0A2R8VHF9;A0A338P6K2;E9QPE7	A0A338P6K2_MOUSE	Myh11	Isoform of O08638, Myosin, heavy polypeptide 11, smooth muscle
NaN	NaN	NaN	NaN	19.048	18.8987	20.0872	19.9815	19.9198				A0A338P6K9	A0A338P6K9-2;A0A338P6K9	QSER1_MOUSE	Qser1	Glutamine and serine-rich protein 1
21.8687	21.9716	21.3247	NaN	NaN	NaN	18.084	18.4065	18.6347				A0A338P6P6	A0A338P6P6;Q6ZQK5-2;D4AFX6;Q6ZQK5	A0A338P6P6_MOUSE	Acap2	Isoform of Q6ZQK5, Arf-GAP with coiled-coil, ANK repeat and PH domain-containing protein
21.0601	20.6604	19.6667	NaN	NaN	NaN	NaN	NaN	NaN		+		A0A338P6P7	A0A338P6P7	A0A338P6P7_MOUSE	Pacsin2	Isoform of Q9WVE8, Protein kinase C and casein kinase substrate in neurons 2 (Fragment)
NaN	NaN	NaN	18.5751	NaN	18.4475	19.8119	NaN	NaN		+		A0A338P6R6	A0A338P6R6;Q91YN8;Q9JIB4	A0A338P6R6_MOUSE	Gtf2h2	Isoform of Q9JIB4, General transcription factor II H, polypeptide 2 (Fragment)
25.4364	25.6054	25.4223	NaN	NaN	NaN	27.2148	NaN	NaN				A0A338P6R8;A0A338P769	A0A338P769;A0A338P6R8	A0A338P6R8_MOUSE;A0A338P769_MOUSE	Gm49601;Septin5	Gm49601 readthrough, Septin
17.6603	NaN	17.4113	NaN	NaN	NaN	NaN	NaN	NaN	Completeproteome;Nucleus;Proteomicsidentification;Referenceproteome	+	+	A0A338P6U8;A0A8Q0PK87;E9Q6R4	A0A8Q0PK87;A0A338P6U8;E9Q6R4	A0A338P6U8_MOUSE;A0A8Q0PK87_MOUSE;E9Q6R4_MOUSE	Arid1b	Isoform of E9Q4N7, AT rich interactive domain 1B (SWI-like)
20.2643	20.4765	20.6507	NaN	NaN	NaN	NaN	NaN	NaN		+		A0A338P6W1	A0A338P6W1	A0A338P6W1_MOUSE	Rbbp6	Isoform of P97868, Retinoblastoma binding protein 6, ubiquitin ligase (Fragment)
21.448	21.3419	20.6598	19.3595	19.042	19.8823	NaN	NaN	NaN				A0A3B2W7J8	A0A3B2W7J8	A0A3B2W7J8_MOUSE	Plec	Isoform of Q9QXS1, Plectin (Fragment)
26.1838	26.6938	26.3085	27.4041	27.2165	27.2904	24.4361	24.3781	24.6767	Completeproteome;Proteomicsidentification;Referenceproteome;Ribonucleoprotein;Ribosomalprotein			A0A3B2W820;A0A3B2W824;A0A3B2WBL1;A0A3B2WDD2;Q5XJF6	Q5XJF6;A0A3B2WBL1;A0A3B2WDD2;A0A3B2W820;A0A3B2W824	A0A3B2W820_MOUSE;A0A3B2W824_MOUSE;A0A3B2WBL1_MOUSE;A0A3B2WDD2_MOUSE;Q5XJF6_MOUSE	Rpl10a	Isoform of P53026, Ribosomal protein L10A
23.6334	23.8805	23.742	NaN	NaN	NaN	NaN	NaN	NaN				A0A3B2WCD2	A0A0R4J0W7;A0A3B2WCD2;A0A1B0GSR5;Q5XJV6	A0A3B2WCD2_MOUSE	Lmtk3	Isoform of Q5XJV6, Lemur tyrosine kinase 3
21.0847	22.0544	20.7354	NaN	NaN	NaN	NaN	NaN	NaN		+		A0A494B917	A0A494B917	A0A494B917_MOUSE	Hspa12a	Isoform of Q8K0U4, Heat shock protein 12A (Fragment)
NaN	NaN	NaN	21.9642	22.2183	21.5953	NaN	NaN	NaN				A0A494BB10	A0A494BB10	A0A494BB10_MOUSE	Gm50478	Predicted gene, 50478
19.2762	16.4562	NaN	NaN	NaN	NaN	NaN	NaN	NaN		+		A0A494BB75	A0A494BB75	A0A494BB75_MOUSE	Wdr26	Isoform of Q8C6G8, WD repeat domain 26
24.8186	24.8931	24.2426	NaN	22.4216	NaN	NaN	NaN	NaN				A0A571BDA2	Q80U40-2;D3YXR8;A0A571BDA2;A0A0G2JGW5;A0A0G2JFB0;Q80U40	A0A571BDA2_MOUSE	Rimbp2	Isoform of Q80U40, RIMS binding protein 2
26.364	26.4568	26.1527	NaN	NaN	NaN	NaN	NaN	NaN				A0A571BDG6	B1AQX7;A0A571BDG6	A0A571BDG6_MOUSE	Srcin1	Isoform of Q9QWI6, SRC kinase signaling inhibitor 1
NaN	20.6377	NaN	19.7139	19.9991	20.2796	NaN	NaN	NaN				A0A571BDM4;A0A571BEI2	A0A571BDM4;A0A571BEI2	A0A571BDM4_MOUSE;A0A571BEI2_MOUSE	Aak1	Isoform of Q3UHJ0, AP2 associated kinase 1 (Fragment)
19.9064	19.9932	19.1916	NaN	NaN	NaN	NaN	NaN	NaN				A0A571BE38	A0A571BE38	A0A571BE38_MOUSE	Gnas	Isoform of Q6R0H7, GNAS (guanine nucleotide binding protein, alpha stimulating) complex locus
19.0022	18.2571	18.271	NaN	NaN	NaN	NaN	NaN	NaN				A0A571BE75	A0A571BE75	A0A571BE75_MOUSE	Cacna1a	Isoform of P97445, Calcium channel, voltage-dependent, P/Q type, alpha 1A subunit (Fragment)
20.2741	NaN	19.7907	20.6434	20.3707	20.7515	21.9123	21.9338	21.6279	Completeproteome;Proteomicsidentification;Referenceproteome	+	+	A0A571BE94;A0A571BF12;F6RGI3	A0A571BE94;A0A571BF12;F6RGI3	A0A571BE94_MOUSE;A0A571BF12_MOUSE;F6RGI3_MOUSE	Lcor	Isoform of Q6ZPI3, Ligand dependent nuclear receptor corepressor
28.5123	28.259	27.7279	26.5931	27.022	26.9024	28.8639	28.5767	28.6034				A0A571BEE9	A0A7P0A164;A0A571BEE9	A0A571BEE9_MOUSE	4930517N10Rik	Isoform of Q9D498, RIKEN cDNA 4930517N10 gene
NaN	NaN	NaN	21.5434	21.8092	21.425	NaN	NaN	NaN				A0A571BEF4;A0A571BGG1	A0A571BGG1;A0A571BEF4	A0A571BEF4_MOUSE;A0A571BGG1_MOUSE	Sh3d19	Isoform of Q91X43, SH3 domain protein D19
NaN	NaN	NaN	20.4362	21.1724	20.7894	NaN	NaN	NaN		+		A0A571BEG9	A0A571BEG9	A0A571BEG9_MOUSE	Tnks1bp1	Isoform of P58871, Tankyrase 1 binding protein 1 (Fragment)
20.8568	20.5302	19.9879	NaN	NaN	NaN	NaN	NaN	NaN				A0A571BEM7;A0A571BGH0	A0A571BGH0;A0A571BEM7	A0A571BEM7_MOUSE;A0A571BGH0_MOUSE	Kcnab2	Isoform of P62482, Voltage-gated potassium channel subunit beta-1
19.1505	19.8311	18.4209	19.3918	NaN	NaN	18.3312	18.4925	19.0346	Completeproteome;Proteomicsidentification;Referenceproteome			A0A571BF46;A0A571BF58;E9Q1W3	A2AQA9;A2AQB2;E9Q1W3;G3UWS1;A0A571BF46;A0A571BF58	A0A571BF46_MOUSE;A0A571BF58_MOUSE;E9Q1W3_MOUSE	Neb	Isoform of A0A571BF58, Nebulin
NaN	NaN	NaN	NaN	NaN	NaN	19.8477	19.881	NaN				A0A571BF69	A0A0J9YVE6;A0A0J9YVJ0;B5THE2;A0A571BDS5;A0A571BF69	A0A571BF69_MOUSE	Mgam	Maltase-glucoamylase
19.6448	20.2111	19.5347	NaN	NaN	NaN	NaN	NaN	NaN				A0A571BF78	A0A571BF78	A0A571BF78_MOUSE	Wasf3	Isoform of Q8VHI6, WASP family, member 3 (Fragment)
23.0156	23.1184	22.6245	22.3288	22.7345	22.7153	NaN	22.3434	22.9121				A0A5F8MPH8	E9Q2T3;A0A571BG59;O35452;A0A5F8MPH8	A0A5F8MPH8_MOUSE	Tnxb	Tenascin XB
23.2591	23.6506	23.383	22.5742	22.9851	23.3163	NaN	NaN	20.4722	Completeproteome;Referenceproteome	+		A0A5F8MPP0;F6S200	Q3UX37;F6S200;A0A5F8MPP0	A0A5F8MPP0_MOUSE;F6S200_MOUSE	Plekhg1	Pleckstrin homology domain containing, family G (with RhoGef domain) member 1
21.4778	20.8447	20.7458	NaN	NaN	NaN	NaN	NaN	NaN	Completeproteome;Proteomicsidentification;Referenceproteome			A0A5F8MPT3;B2RUJ6;Q5NCJ0;Q5NCJ1	A0A1W2P734;A0A5F8MPT3;Q5NCJ1;Q5NCJ4;Q5NCJ5;B2RUJ6;Q5NCJ0	A0A5F8MPT3_MOUSE;B2RUJ6_MOUSE;Q5NCJ0_MOUSE;Q5NCJ1_MOUSE	Rapgef6	Isoform of Q5NCJ0, Rap guanine nucleotide exchange factor (GEF) 6
NaN	NaN	21.5352	NaN	24.699	25.451	21.2426	21.4207	21.3564	Completeproteome;Proteomicsidentification;Referenceproteome			A0A5F8MPT6;D3YUW7;E9QMC1	A0A5F8MPT6;D3YUW7;E9QMC1	A0A5F8MPT6_MOUSE;D3YUW7_MOUSE;E9QMC1_MOUSE	Cgn	Isoform of P59242, Cingulin
NaN	19.6629	18.8571	NaN	NaN	NaN	NaN	NaN	NaN	Completeproteome;Proteomicsidentification;Referenceproteome	+		A0A5F8MPZ6;A2API8;A2API9;F7AA26	A2API8;A2API9;A0A5F8MPZ6;F7AA26	A0A5F8MPZ6_MOUSE;A2API8_MOUSE;A2API9_MOUSE;F7AA26_MOUSE	Pakap	Isoform of O54931, Paralemmin A kinase anchor protein (Fragment)
20.921	21.1988	21.2254	NaN	NaN	NaN	NaN	NaN	NaN				A0A5F8MQ13	M0QWJ9;A0A5F8MQ13	A0A5F8MQ13_MOUSE	Tmem178b	Transmembrane protein 178B
22.3523	22.4575	22.694	NaN	NaN	NaN	NaN	NaN	NaN				A0A5H1ZRL1	Q52KF3-2;Q52KF3-3;A0A5H1ZRL1;D3YTL8;A0A286YDN9;A0A286YE32;Q52KF3	A0A5H1ZRL1_MOUSE	Spire1	Isoform of Q52KF3, Spire type actin nucleation factor 1
24.0962	24.1002	23.7717	NaN	NaN	NaN	NaN	18.7678	NaN				A0A668KL65	A0A5F8MPJ2;A0A668KL65	A0A668KL65_MOUSE	Sorbs1	Isoform of Q62417, Sorbin and SH3 domain containing 1 (Fragment)
NaN	NaN	NaN	19.0403	NaN	19.4876	20.6536	20.5388	20.7107		+	+	A0A668KL68	A0A668KL68	A0A668KL68_MOUSE	Nkrf	Isoform of Q8BY02, NF-kappaB repressing factor
23.3047	23.5909	23.0314	22.5856	22.9462	22.6582	NaN	18.8145	19.5109			+	A0A668KLE1	A0A668KLE1;A0A1L1SSC0	A0A668KLE1_MOUSE	Lrrfip2	Isoform of Q91WK0, Leucine rich repeat (in FLII) interacting protein 2
NaN	NaN	NaN	20.03	20.8799	20.406	NaN	NaN	NaN				A0A668KLE6	A0A668KLE6	A0A668KLE6_MOUSE	Afdn	Isoform of Q9QZQ1, Afadin, adherens junction formation factor (Fragment)
22.8829	23.2263	22.4901	19.6121	19.9057	20.0501	23.0149	22.907	23.1213				A0A668KM61	E9Q8N8;A0A668KM61;O88343-2;A7E1Z5;O88343	A0A668KM61_MOUSE	Slc4a4	Isoform of O88343, Anion exchange protein
23.4376	23.4846	23.2937	NaN	NaN	NaN	NaN	NaN	NaN				A0A6I8MWW1	A0A8I4T5Q7;Q3U432;B1ATI9;A0A6I8MWW1;F6QB26;A0A8I4SYY7	A0A6I8MWW1_MOUSE	Gas7	Isoform of Q60780, Growth arrest specific 7
24.884	24.9355	24.6957	NaN	NaN	NaN	NaN	NaN	NaN				A0A6I8MWZ7	A0A1Y7VP88;A0A1Y7VJX8;E9Q524;Q8C7M3-3;Q8C7M3-4;Q8C7M3-5;Q8C7M3-6;Q8C7M3-2;A0A6I8MWZ7;E9QLH4;Q8C7M3	A0A6I8MWZ7_MOUSE	Trim9	Isoform of Q8C7M3, Tripartite motif-containing 9
22.0703	22.2079	22.5893	23.201	23.7033	21.7082	21.4256	NaN	21.4799		+		A0A7N9VR94	A0A7N9VR94	A0A7N9VR94_MOUSE	Ahnak2	AHNAK nucleoprotein 2
NaN	NaN	NaN	17.8813	18.1148	16.4096	NaN	NaN	18.5924				A0A7N9VSG0	A0A7N9VSG0	AFG2B_MOUSE	Afg2b	ATPase family gene 2 protein homolog B
NaN	NaN	20.848	19.7408	21.9301	21.1123	20.5281	19.7874	19.056				A0A8I4SYN6	A0A8I4SYN6	A0A8I4SYN6_MOUSE	H3f4	Histone H3
20.3183	18.6048	19.5816	NaN	NaN	NaN	NaN	NaN	19.1571				A0A8Q0L6P9	A0A8Q0L6P9	A0A8Q0L6P9_MOUSE	Mphosph9	Isoform of A6H5Y1, M-phase phosphoprotein 9
21.9052	22.4534	22.2823	20.5725	21.7983	19.8273	NaN	NaN	NaN		+		A0A991EKZ2	A0A991EKZ2;Q6P5B5	A0A991EKZ2_MOUSE	Fxr2	Isoform of Q9WVR4, FMR1 autosomal homolog 2
20.4592	20.1522	20.5032	21.4492	21.9393	21.8649	19.5658	21.5231	19.7237		+		A0A991EQV5	P60670-2;A0A991EQV5;P60670	A0A991EQV5_MOUSE	Nploc4	Isoform of P60670, NPL4 homolog, ubiquitin recognition factor
20.9504	20.6976	20.8624	15.6466	15.8702	15.9854	NaN	NaN	NaN	Alternativesplicing;Coiledcoil;Completeproteome;Cytoplasm;Cytoskeleton;Neurogenesis;Referenceproteome;Transport			A0JNT9	F6RQR3;A0JNT9	BICL1_MOUSE	Bicdl1	BICD family-like cargo adapter 1
NaN	NaN	19.8722	NaN	NaN	NaN	18.4239	18.6358	NaN	Autophagy;Completeproteome;Cytoplasm;Cytoplasmicvesicle;GTPaseactivation;Phosphoprotein;Referenceproteome			A1A5B6	E9PWX7;A0A6I8MX15;S4R2S6;A1A5B6	TBC25_MOUSE	Tbc1d25	TBC1 domain family member 25
24.6008	24.2198	23.5408	NaN	NaN	NaN	NaN	NaN	NaN	Actin-binding;Calcium;Completeproteome;Proteomicsidentification;Referenceproteome;Repeat			A1BN54	A1BN54	A1BN54_MOUSE	Actn1	Isoform of Q7TPR4, Actinin, alpha 1
NaN	NaN	NaN	17.1481	17.5386	NaN	NaN	NaN	NaN	Completeproteome;Glycoprotein;Membrane;Referenceproteome;Signal;Transmembrane;Transmembranehelix			A1L314	E9QN37;A1L314	MPEG1_MOUSE	Mpeg1	Macrophage-expressed gene 1 protein
19.7297	19.7742	20.5364	19.1296	NaN	NaN	NaN	NaN	NaN	Completeproteome;Guanine-nucleotidereleasingfactor;Proteomicsidentification;Referenceproteome			A1L338;Q3UHC1	F6ZDE5;Q3UGX8;Q3UHC1;A1L338;Q91ZZ2;A0A5F8MPI9	A1L338_MOUSE;Q3UHC1_MOUSE	Rapgef1	Isoform of A0A5F8MPI9, Rap guanine nucleotide exchange factor (GEF) 1
19.6136	20.8059	19.8367	NaN	NaN	NaN	NaN	NaN	NaN	Antiport;Completeproteome;Iontransport;Membrane;Proteomicsidentification;Referenceproteome;Sodium;Sodiumtransport;Transmembrane;Transport			A1L3P4	B0QZV3;A0A140LJ55;A1L3P4	SL9A6_MOUSE	Slc9a6	Sodium/hydrogen exchanger 6
20.476	NaN	18.5645	20.0646	19.8525	20.2723	20.4663	20.5026	19.9584	Coiledcoil;Completeproteome;mRNAprocessing;mRNAsplicing;Nucleus;Referenceproteome;RNA-binding;Spliceosome	+		A2A3V1	A2A3V1	AK17B_MOUSE	Akap17b	A-kinase anchor protein 17B
21.5918	NaN	NaN	20.4648	21.8464	20.2829	21.1034	21.2126	20.8168	Alternativesplicing;Cellcycle;Completeproteome;DNAdamage;DNArepair;Isopeptidebond;Nucleus;Phosphoprotein;Referenceproteome;Ublconjugation;Ublconjugationpathway	+		A2A432	E9PXY1;A2A432-2;J3QJX0;A2A432	CUL4B_MOUSE	Cul4b	Cullin-4B
23.6988	23.6355	23.4932	22.5399	22.391	22.7335	23.6749	23.6008	23.5421	Completeproteome;Metal-binding;Proteomicsidentification;Referenceproteome;Zinc;Zinc-finger	+		A2A484	Q3U1M7;E9Q8D1;Q3UH28;A2A480;A2A481;A2A482;A2A483;A2A485;A2A484	A2A484_MOUSE	Zmynd8	Zinc finger, MYND-type containing 8
20.4033	20.3924	19.2947	20.585	20.6906	20.6057	21.3931	21.8234	21.4109	Completeproteome;Metal-binding;Proteomicsidentification;Referenceproteome;Zinc;Zinc-finger	+		A2A485	Q3U1M7;E9Q8D1;Q3UH28;A2A483;A2A485	A2A485_MOUSE	Zmynd8	Isoform of A2A484, Zinc finger, MYND-type containing 8
22.3381	22.8068	22.9846	22.7707	22.4176	22.95	23.4517	23.5082	23.2319	ATP-binding;Completeproteome;Helicase;Hydrolase;mRNAprocessing;mRNAsplicing;Nucleotide-binding;Nucleus;Phosphoprotein;Referenceproteome;Spliceosome	+		A2A4P0	A2A4P0	DHX8_MOUSE	Dhx8	ATP-dependent RNA helicase DHX8
23.3982	23.354	22.9727	19.6347	19.8094	20.8814	NaN	NaN	NaN	Acetylation;Celljunction;Cellprojection;Completeproteome;Cytoplasm;Cytoplasmicvesicle;Cytoskeleton;Endosome;Golgiapparatus;Guanine-nucleotidereleasingfactor;Membrane;Phosphoprotein;Proteintransport;Referenceproteome;Synapse;Transport			A2A5R2	A2A5R2	BIG2_MOUSE	Arfgef2	Brefeldin A-inhibited guanine nucleotide-exchange protein 2
19.4571	19.0014	19.0128	18.5394	18.4387	18.3642	NaN	NaN	NaN	Completeproteome;Proteomicsidentification;Referenceproteome			A2A5S3;V9GX87	V9GX87;A2A5S3	A2A5S3_MOUSE;V9GX87_MOUSE	Stau1	Isoform of Q9Z108, Staufen double-stranded RNA binding protein 1
NaN	NaN	NaN	19.9797	20.4445	20.6749	NaN	20.9801	21.283	Completeproteome;Proteomicsidentification;Referenceproteome	+		A2A5Y4	A2A5Y4	A2A5Y4_MOUSE	Kansl1	Isoform of Q80TG1, KAT8 regulatory NSL complex subunit 1
18.6617	18.5113	18.4269	NaN	NaN	NaN	NaN	NaN	NaN	Completeproteome;Cytoplasm;Cytoskeleton;Microtubule;Proteomicsidentification;Referenceproteome;Repeat	+		A2A5Y6	A2A5Y6	A2A5Y6_MOUSE	Mapt	Isoform of P10637, Microtubule-associated protein
21.1986	20.5623	20.6037	20.9573	20.4829	20.8407	21.0542	21.3093	20.6857	Alternativesplicing;Cellmembrane;Completeproteome;Cytoplasm;Ligase;Membrane;Nucleus;Referenceproteome;Repeat;Ublconjugation;Ublconjugationpathway	+		A2A5Z6	A2A5Z6-2;A2A5Z6	SMUF2_MOUSE	Smurf2	E3 ubiquitin-protein ligase SMURF2
23.0747	22.7834	22.7354	22.3158	22.2991	22.7626	23.7858	23.8196	23.7242	Bromodomain;Completeproteome;Metal-binding;Proteomicsidentification;Referenceproteome;Zinc;Zinc-finger	+		A2A654	E9Q6A7;A2A655;A0A140LHY5;A2A654	A2A654_MOUSE	Bptf	Bromodomain PHD finger transcription factor
24.922	24.9947	24.6658	19.2765	19.2586	19.3829	20.5567	20.8056	20.4261	Alternativesplicing;ANKrepeat;Completeproteome;Glycoprotein;Phosphoprotein;Referenceproteome;Repeat;TPRrepeat			A2A690;A2A690-2	A2A690-2;A2A690	TANC2_MOUSE	Tanc2	Protein TANC2
22.6073	22.7635	22.1979	NaN	NaN	NaN	NaN	NaN	NaN	Alternativesplicing;Completeproteome;Glycoprotein;Membrane;Referenceproteome;Signal;Transmembrane;Transmembranehelix			A2A699	A2A699	F1712_MOUSE	Fam171a2	Protein FAM171A2
22.1677	22.3674	22.3976	22.5367	22.7259	22.6667	23.2766	23.4136	23.4727	Acetylation;Coiledcoil;Completeproteome;Metal-binding;Phosphoprotein;Referenceproteome;Zinc;Zinc-finger	+		A2A6A1	A2A6A1	GPTC8_MOUSE	Gpatch8	G patch domain-containing protein 8
NaN	NaN	NaN	19.4439	20.2114	19.8214	20.071	20.5235	NaN	Completeproteome;Proteomicsidentification;Referenceproteome			A2A6P4	A2A6P4	A2A6P4_MOUSE	Fam104a	Family with sequence similarity 104, member A
21.39	21.2134	21.1647	20.5264	20.4603	20.2891	21.2176	21.0889	20.9524	Alternativesplicing;Completeproteome;Nucleus;Phosphoprotein;Referenceproteome;Repeat;TPRrepeat;Ublconjugationpathway	+		A2A6Q5;A2A6Q5-3	A2A6Q5-2;A2A6Q5-3;A2A6Q5	CDC27_MOUSE	Cdc27	Cell division cycle protein 27 homolog
20.4225	19.7474	18.943	NaN	NaN	NaN	NaN	NaN	NaN	Coiledcoil;Completeproteome;Phosphoprotein;Referenceproteome			A2A6T1	A2A6T1	CDR2L_MOUSE	Cdr2l	Cerebellar degeneration-related protein 2-like
19.8355	20.2994	20.1974	NaN	NaN	NaN	NaN	NaN	NaN	Completeproteome;Lipidtransport;Proteomicsidentification;Referenceproteome;Transport	+		A2A716;F8VQM4	F8VQM4;A2A716	A2A716_MOUSE;F8VQM4_MOUSE	Osbpl7	Oxysterol-binding protein
22.7937	22.851	22.8018	21.906	21.473	21.5825	22.4139	22.279	22.2353	Acetylation;Alternativesplicing;Completeproteome;Metal-binding;Phosphoprotein;Referenceproteome;Repeat;Zinc;Zinc-finger			A2A791	A2A791-2;F6VYE2;A2A791	ZMYM4_MOUSE	Zmym4	Zinc finger MYM-type protein 4
22.6523	22.685	22.7655	21.5754	21.5898	21.9494	22.9865	22.904	22.8629	Completeproteome;Proteomicsidentification;Referenceproteome	+	+	A2A7B5	A2A7B5	A2A7B5_MOUSE	Prdm2	PR domain containing 2, with ZNF domain
20.3134	NaN	20.7194	19.7138	19.4803	19.853	20.8241	21.0386	20.4813	Completeproteome;Proteomicsidentification;Referenceproteome	+	+	A2A7F4	E9Q532;A2A7F4	A2A7F4_MOUSE	Rlf	Rearranged L-myc fusion sequence
NaN	NaN	NaN	NaN	NaN	NaN	NaN	18.3047	19.4633	Completeproteome;Referenceproteome	+	+	A2A7P4	A2A7P4	A2A7P4_MOUSE	Zfp691	Isoform of Q3TDE8, Zinc finger protein 691
20.92	21.5093	21.7869	NaN	NaN	NaN	NaN	NaN	17.642	Aminoacyl-tRNAsynthetase;ATP-binding;Completeproteome;Ligase;Nucleotide-binding;Proteinbiosynthesis;Proteomicsidentification;Referenceproteome;RNA-binding;tRNA-binding	+		A2A7S7	A2A7S7;Q91WQ3	A2A7S7_MOUSE	Yars	Isoform of Q91WQ3, Tyrosine--tRNA ligase
22.01	21.829	21.4497	22.0396	23.0661	22.4847	19.9118	19.7157	19.9855	Alternativesplicing;Completeproteome;Phosphoprotein;Referenceproteome			A2A7S8-2	A2A7S8-2;A2A7S8-3;A2A7S8-4;A2A7S8	K1522_MOUSE	Kiaa1522	Isoform of A2A7S8, Isoform 2 of Uncharacterized protein KIAA1522
23.0963	23.1639	23.1886	NaN	NaN	23.0334	24.3797	NaN	NaN	Activator;Alternativesplicing;ANKrepeat;Completeproteome;Cytoplasm;Nucleus;Referenceproteome;Repeat;Transcription;Transcriptionregulation	+	+	A2A891	A2A891-2;A2A891-5;A2A891	CMTA1_MOUSE	Camta1	Calmodulin-binding transcription activator 1
24.0617	24.0221	23.9357	22.2399	NaN	22.7087	22.5194	22.8201	NaN	ATP-binding;Chromatinregulator;Completeproteome;Differentiation;DNA-binding;Helicase;Hydrolase;Metal-binding;Neurogenesis;Nucleotide-binding;Nucleus;Referenceproteome;Repeat;Spermatogenesis;Transcription;Transcriptionregulation;Tumorsuppressor;Zinc;Zinc-finger	+		A2A8L1	E9PYL1;E9PYU4;A2A8L1	CHD5_MOUSE	Chd5	Chromodomain-helicase-DNA-binding protein 5
21.4648	21.985	21.3422	21.9017	21.8278	22.415	NaN	NaN	NaN	3D-structure;Celladhesion;Completeproteome;Disulfidebond;Glycoprotein;Heparin-binding;Hydrolase;Immunoglobulindomain;Membrane;Phosphoprotein;Proteinphosphatase;Receptor;Referenceproteome;Repeat;Signal;Transmembrane;Transmembranehelix			A2A8L5	F6Y3V0;A2A8L5	PTPRF_MOUSE	Ptprf	Receptor-type tyrosine-protein phosphatase F
24.2214	24.3959	24.3085	21.923	21.683	21.8396	24.9713	25.0444	24.9042	Acetylation;Alternativesplicing;Completeproteome;Membrane;Nucleus;Phosphoprotein;Referenceproteome;Transmembrane;Transmembranehelix	+		A2A8U2;A2A8U2-3	A2A8U2-2;A2A8U2-3;A2A8U2	TM201_MOUSE	Tmem201	Transmembrane protein 201
NaN	NaN	NaN	NaN	20.4089	20.5089	20.0952	19.957	20.2721	Activator;Alternativesplicing;Completeproteome;Differentiation;DNA-binding;Metal-binding;Nucleus;Referenceproteome;Repeat;Repressor;Transcription;Transcriptionregulation;Zinc;Zinc-finger	+	+	A2A935-3	A2A935-2;A2A935-3;A2A930;A2A931;A2A933;A2A934;A2A929;A2A935	PRD16_MOUSE	Prdm16	Isoform of A2A935, Isoform 3 of Histone-lysine N-methyltransferase PRDM16
NaN	NaN	NaN	21.1069	21.8586	21.2429	NaN	NaN	NaN	Completeproteome;Referenceproteome			A2A995	E9PZ08;A2A995	FYB2_MOUSE	Fyb2	FYN-binding protein 2
20.3926	20.4455	20.2936	18.2833	NaN	15.869	NaN	NaN	NaN	Alternativesplicing;Completeproteome;Peroxisome;Phosphoprotein;Referenceproteome			A2A9C3	A2A9C3-2;A2A9C3	SZT2_MOUSE	Szt2	KICSTOR complex protein SZT2
19.7869	20.6679	NaN	NaN	17.6997	NaN	NaN	NaN	NaN	Alternativesplicing;Coiledcoil;Completeproteome;Immunity;Innateimmunity;Phosphoprotein;Referenceproteome			A2A9T0	Z4YKN2;A2A9T0-2;A2A9T0	TBKB1_MOUSE	Tbkbp1	TANK-binding kinase 1-binding protein 1
21.9369	22.1746	21.8923	20.0015	19.7344	20.4943	NaN	NaN	NaN	Alternativesplicing;Completeproteome;Membrane;Phosphoprotein;Referenceproteome;Transmembrane;Transmembranehelix			A2AAE1;A2AAE1-2;A2AAE1-3;A2AAE1-6	A2AAE1-2;A2AAE1-3;A2AAE1-4;A2AAE1-6;A2AB97;F6RPM4;F6YAT5;A2AAE1	BLTP1_MOUSE	Bltp1	Bridge-like lipid transfer protein family member 1
NaN	NaN	NaN	19.4475	20.6893	20.0872	19.8899	NaN	NaN	Alternativesplicing;ATP-binding;Calmodulin-binding;Completeproteome;Developmentalprotein;Differentiation;Disulfidebond;Immunoglobulindomain;Kinase;Muscleprotein;Nucleotide-binding;Referenceproteome;Repeat;Serine/threonine-proteinkinase;SH3domain;Transferase	+		A2AAJ9	H7BX05;F6TJX7;A2AAJ9	OBSCN_MOUSE	Obscn	Obscurin
NaN	19.4737	19.6981	NaN	NaN	NaN	NaN	NaN	NaN	Completeproteome;Kelchrepeat;Referenceproteome;Repeat	+		A2AAX3	A2AAX3-2;A2AAX3-3;A2AAX3	KLH15_MOUSE	Klhl15	Kelch-like protein 15
18.4365	19.5088	19.069	19.2989	18.9382	20.7278	18.7961	18.5403	18.8209	Celljunction;Cellprojection;Completeproteome;Cytoplasm;Differentiation;Phosphoprotein;Referenceproteome;Repeat;SH3domain			A2AAY5	A0A5F8MPP7;A2AAY5	SPD2B_MOUSE	Sh3pxd2b	SH3 and PX domain-containing protein 2B
19.8353	19.3902	19.0777	NaN	NaN	NaN	NaN	NaN	NaN	Alternativesplicing;Completeproteome;Cytoplasm;Endocytosis;GTPaseactivation;Membrane;Phosphoprotein;Referenceproteome;Repeat;SH3domain			A2AB59	A2AB59-2;A2AB59	RHG27_MOUSE	Arhgap27	Rho GTPase-activating protein 27
22.6827	22.542	22.5948	22.7123	22.4763	22.9343	23.2516	23.0997	22.8428	Activator;Alternativesplicing;Completeproteome;Nucleus;Phosphoprotein;Referenceproteome;Repeat;Transcription;Transcriptionregulation	+		A2ABV5	A2ABV5-2;A2ABV5-3;A2ABV5-4;A2BDN7;A2ABV5	MED14_MOUSE	Med14	Mediator of RNA polymerase II transcription subunit 14
25.6834	25.5766	25.5853	25.3162	25.6582	25.2096	23.5173	23.1087	23.199	Completeproteome;Proteomicsidentification;Referenceproteome	+		A2ACG7	A2ACG7;Q9DBG6	A2ACG7_MOUSE	Rpn2	Isoform of Q9DBG6, Dolichyl-diphosphooligosaccharide--protein glycosyltransferase subunit 2
21.6663	21.7167	21.6073	22.05	21.8601	22.004	22.1356	21.6104	21.5492	ATP-binding;Completeproteome;Hydrolase;Nucleotide-binding;Proteomicsidentification;Referenceproteome	+		A2ACQ1	Q8K1G9;A2ACQ1	A2ACQ1_MOUSE	Dhx35	RNA helicase
20.1672	20.8676	20.2421	20.4796	20.9694	21.2688	20.4325	20.3552	20.2152	Alternativesplicing;Completeproteome;Isomerase;Phosphoprotein;Referenceproteome;tRNAprocessing			A2ADA5	A2ADA5-2;A2ADA5	PUSL1_MOUSE	Pusl1	tRNA pseudouridine synthase-like 1
21.2868	21.4895	21.6081	NaN	NaN	NaN	NaN	NaN	NaN	ANKrepeat;Completeproteome;Metal-binding;Proteomicsidentification;Referenceproteome;Repeat;Zinc			A2ADA6;Q6NXL5	A2ADA6;Q6NXL5	A2ADA6_MOUSE;Q6NXL5_MOUSE	Acap3	Isoform of Q6NXL5, Arf-GAP with coiled-coil, ANK repeat and PH domain-containing protein
20.5965	20.4939	20.7224	19.0421	18.0941	20.1371	19.2848	NaN	19.7533	Completeproteome;Proteomicsidentification;Referenceproteome	+		A2ADB0;A2ADB1	A2ADB0;A2ADB1	A2ADB0_MOUSE;A2ADB1_MOUSE	Spen	Isoform of Q62504, Spen family transcription repressor
NaN	NaN	NaN	19.2729	21.0319	21.1578	22.3223	19.7765	21.0055	Completeproteome;Phosphoprotein;Referenceproteome	+		A2ADY9	A2ADY9	DDI2_MOUSE	Ddi2	Protein DDI1 homolog 2
NaN	NaN	NaN	NaN	NaN	NaN	19.7035	18.9465	18.827	Coiledcoil;Completeproteome;Referenceproteome			A2ADZ8	A2ADZ8	IQCC_MOUSE	Iqcc	IQ domain-containing protein C
NaN	NaN	NaN	18.9903	18.9947	18.991	NaN	NaN	NaN	Completeproteome;Proteomicsidentification;Referenceproteome	+		A2AEK1	A2AEK1	A2AEK1_MOUSE	Cstf2	Isoform of Q8BIQ5, AlphaCstF-64 variant 4
18.702	18.3771	NaN	NaN	NaN	NaN	NaN	NaN	NaN	Completeproteome;Proteomicsidentification;Referenceproteome			A2AEV7	A0A286YDD1;A2AEV7	CC120_MOUSE	Ccdc120	Coiled-coil domain-containing protein 120
22.508	22.4654	22.4008	19.886	18.5858	20.9307	NaN	NaN	NaN	Completeproteome;Guanine-nucleotidereleasingfactor;Phosphoprotein;Referenceproteome			A2AF47	A2AF47	DOC11_MOUSE	Dock11	Dedicator of cytokinesis protein 11
NaN	NaN	NaN	NaN	NaN	NaN	19.7071	19.8	19.4967	Completeproteome;Proteomicsidentification;Referenceproteome	+		A2AFF6	A2AFF6;O35638	A2AFF6_MOUSE	Stag2	Isoform of O35638, Cohesin subunit SA
22.1643	22.5804	21.8097	NaN	NaN	NaN	NaN	NaN	NaN	Completeproteome;Proteomicsidentification;Referenceproteome;Repeat			A2AFG7;A2AFG8;Q6PGJ3	A2AFG7;A2AFG8;Q6PGJ3	A2AFG7_MOUSE;A2AFG8_MOUSE;Q6PGJ3_MOUSE	L1cam	Isoform of P11627, L1 cell adhesion molecule
22.5564	22.6363	22.3583	21.7103	21.5923	21.614	25.9132	25.7188	25.9383	Completeproteome;Proteomicsidentification;Referenceproteome			A2AFQ2;Q99N15	A2AFQ2;Q99N15	A2AFQ2_MOUSE;Q99N15_MOUSE	Hsd17b10	Isoform of O08756, Hydroxysteroid (17-beta) dehydrogenase 10
20.2286	20.4574	19.8735	NaN	NaN	NaN	NaN	NaN	NaN	Alternativesplicing;Cellprojection;Completeproteome;Lipid-binding;Referenceproteome			A2AFR3-3	A2AFR3-2;A2AFR3-3;A0A589MR22;A0A571BG68;A2AFR3	FRPD4_MOUSE	Frmpd4	Isoform of A2AFR3, Isoform 3 of FERM and PDZ domain-containing protein 4
23.4985	23.5401	23.1884	NaN	NaN	NaN	NaN	NaN	19.6318	Alternativesplicing;Coiledcoil;Completeproteome;Referenceproteome			A2AG50	A2AG51;A2AG50-2;A2AG50-3;A2AG50	MA7D2_MOUSE	Map7d2	MAP7 domain-containing protein 2
22.3982	22.1424	22.3447	22.6124	22.4511	22.5343	23.5306	23.349	23.0183	Alternativesplicing;Completeproteome;Mitochondrion;Phosphoprotein;Referenceproteome	+		A2AG58	A2AG58-2;A2AG58	BCLA3_MOUSE	Bclaf3	BCLAF1 and THRAP3 family member 3
21.5709	21.166	21.479	22.7966	22.6043	23.1193	23.0262	23.0946	22.9542	Acetylation;Activator;Alternativesplicing;Completeproteome;Nucleus;Phosphoprotein;Referenceproteome;Repressor;Transcription;Transcriptionregulation	+		A2AGH6;A2AGH6-2	A2AGH6-2;A2AGH8;A2AGH9;A2AGH6	MED12_MOUSE	Med12	Mediator of RNA polymerase II transcription subunit 12
22.6952	22.8914	22.5981	NaN	NaN	NaN	NaN	NaN	NaN	Alternativesplicing;Calcium;Calciumchannel;Calciumtransport;Calmodulin-binding;Completeproteome;Endoplasmicreticulum;Ionchannel;Iontransport;Ligand-gatedionchannel;Membrane;Microsome;Receptor;Referenceproteome;Repeat;Sarcoplasmicreticulum;Transmembrane;Transmembranehelix;Transport			A2AGL3;A2AGL3-2	E9PW34;A2AGL3-2;A0A140LJF7;A0A140LJK7;A2AGL3	RYR3_MOUSE	Ryr3	Ryanodine receptor 3
24.9018	24.9132	24.6372	21.8754	21.9388	22.3035	24.3791	23.7115	23.924	Acetylation;Alternativesplicing;Cellcycle;Celldivision;Completeproteome;Cytoplasm;Cytoskeleton;Mitosis;Phosphoprotein;Referenceproteome;Repeat	+		A2AGT5;A2AGT5-3	Z4YL78;A0A0R4J0K2;A2AGT5-2;A2AGT5-3;K3W4R5;A2AGT5	CKAP5_MOUSE	Ckap5	Cytoskeleton-associated protein 5
NaN	NaN	NaN	18.6052	18.2889	18.6486	NaN	NaN	NaN	Completeproteome;Referenceproteome			A2AGW7	A2AGW7	A2AGW7_MOUSE	Pramel23	PRAME like 23
21.2845	20.6549	20.2625	18.6367	19.265	18.8174	21.0449	20.5358	20.8886	Alternativesplicing;Autophagy;Completeproteome;Cytoplasmicvesicle;Developmentalprotein;Differentiation;Neurogenesis;Phosphoprotein;Referenceproteome;Repeat;WDrepeat	+		A2AH22;A2AH22-6	A2AH22-2;A2AH22-3;A2AH22-6;A2AH22	AMRA1_MOUSE	Ambra1	Activating molecule in BECN1-regulated autophagy protein 1
22.8864	23.0965	22.6846	NaN	NaN	NaN	NaN	NaN	NaN	Alternativesplicing;Completeproteome;Cytoplasm;Cytoskeleton;Microtubule;Phosphoprotein;Referenceproteome			A2AHC3	A0A0A0MQE5;A2AHC4;A2AHC3-2;A2AHC3	CAMP1_MOUSE	Camsap1	Calmodulin-regulated spectrin-associated protein 1
24.0091	24.1916	23.632	21.7981	22.067	21.8074	21.1271	21.0139	20.8535	Alternativesplicing;Celljunction;Cellmembrane;Coiledcoil;Completeproteome;Cytoplasm;Cytoskeleton;Membrane;Postsynapticcellmembrane;Referenceproteome;Synapse			A2AHG0	A2AHG0-3;A2AHG0	LZTS3_MOUSE	Lzts3	Leucine zipper putative tumor suppressor 3
NaN	19.6197	19.0401	21.4457	20.9838	21.5095	20.2089	19.6318	19.1312	Alternativesplicing;Bromodomain;Completeproteome;Phosphoprotein;Referenceproteome;Repeat;WDrepeat	+		A2AHJ4	A2AHJ4-2;A2AHJ4-3;G3UZT0;G3UXF9;A2AHJ4	BRWD3_MOUSE	Brwd3	Bromodomain and WD repeat-containing protein 3
21.7424	21.2889	21.053	NaN	NaN	NaN	NaN	NaN	NaN	ANKrepeat;ATP-binding;Completeproteome;Kinase;Nucleotide-binding;Proteomicsidentification;Referenceproteome;Repeat;Transferase	+		A2AHJ7	A2AHJ7	A2AHJ7_MOUSE	Dgkz	Isoform of Q80UP3, Diacylglycerol kinase
22.4283	22.3484	21.9481	18.9369	19.6168	20.0855	20.1513	20.052	19.8698	Cellprojection;Completeproteome;Hearing;Phosphoprotein;Referenceproteome	+		A2AI08	A2AI08	TPRN_MOUSE	Tprn	Taperin
20.4553	20.4893	19.6831	NaN	NaN	NaN	NaN	NaN	NaN	Celljunction;Cellmembrane;Completeproteome;Ionchannel;Iontransport;Ligand-gatedionchannel;Membrane;Postsynapticcellmembrane;Proteomicsidentification;Receptor;Referenceproteome;Synapse;Transmembrane;Transmembranehelix;Transport			A2AI20	A2AI14;A2AI16;A2AI20;A2AI21	A2AI20_MOUSE	Grin1	Isoform of P35438, Glutamate receptor
20.4584	19.7492	19.7055	NaN	NaN	NaN	NaN	NaN	NaN	Alternativesplicing;Completeproteome;Pyridoxalphosphate;Referenceproteome			A2AIG8;A2AIG8-2	A2AIG8-2;A2AIG8	1A1L1_MOUSE	Accs	1-aminocyclopropane-1-carboxylate synthase-like protein 1
21.7681	21.9571	21.9373	23.176	22.237	21.654	21.3795	21.0002	20.9071	Completeproteome;Membrane;Mitochondrion;Mitochondrioninnermembrane;Referenceproteome;Transitpeptide			A2AIL4	A2AIL4	NDUF6_MOUSE	Ndufaf6	NADH dehydrogenase (ubiquinone) complex I, assembly factor 6
20.9671	20.953	20.3297	NaN	NaN	NaN	20.569	NaN	NaN	Calcium;Calciumchannel;Calciumtransport;Completeproteome;Ionchannel;Iontransport;Membrane;Proteomicsidentification;Referenceproteome;Transmembrane;Transmembranehelix;Transport;Voltage-gatedchannel			A2AIR7	O55017-2;A2AIR7;A2AIR9;A2AIS0;O55017	A2AIR7_MOUSE	Cacna1b	Isoform of O55017, Voltage-dependent N-type calcium channel subunit alpha
21.9639	22.2337	22.3261	22.2374	22.2992	22.4464	21.4873	21.62	21.0292	Acetylation;Alternativesplicing;Completeproteome;mRNAprocessing;mRNAsplicing;Nucleus;Phosphoprotein;Referenceproteome	+		A2AIV2	E9PZY8;A2AIV2-2;A2AIV2	VIR_MOUSE	Virma	Protein virilizer homolog
NaN	NaN	NaN	19.0261	NaN	20.163	NaN	NaN	NaN	Coiledcoil;Completeproteome;Cytoplasm;Immunity;Innateimmunity;Phosphoprotein;Referenceproteome			A2AIV8	A2AIV8	CARD9_MOUSE	Card9	Caspase recruitment domain-containing protein 9
20.8167	21.0943	19.9776	17.975	18.7071	18.9697	NaN	NaN	NaN	Calcium;Completeproteome;Disulfidebond;Endoplasmicreticulum;Glycosidase;Hydrolase;Membrane;Referenceproteome;Signal-anchor;Transmembrane;Transmembranehelix			A2AJ15	A2AJ15	MA1B1_MOUSE	Man1b1	Endoplasmic reticulum mannosyl-oligosaccharide 1,2-alpha-mannosidase
NaN	NaN	NaN	20.5169	20.7212	20.832	19.0623	19.3506	19.2772	Completeproteome;Proteomicsidentification;Referenceproteome	+		A2AJ71	A2AJ71	A2AJ71_MOUSE	Fubp3	Isoform of A2AJ72, Far upstream element (FUSE) binding protein 3 (Fragment)
21.6986	22.1458	22.3516	24.3337	24.4688	24.727	24.7795	24.6758	24.8896	Completeproteome;Proteomicsidentification;Referenceproteome	+		A2AJ72;Q3TIX6	Q3TIX6;A2AJ72	A2AJ72_MOUSE;Q3TIX6_MOUSE	Fubp3	Far upstream element (FUSE) binding protein 3
19.9837	22.2693	20.0885	21.2712	20.9575	21.0838	NaN	NaN	NaN	Alternativesplicing;Completeproteome;Endoplasmicreticulum;Glycoprotein;Hydrolase;Lysosome;Membrane;Microsome;Mitochondrion;Nucleus;Phosphoprotein;Referenceproteome;Repeat;Transmembrane;Transmembranehelix			A2AJ88;A2AJ88-2	A2AJ88-2;A2AJ88-3;Q3TRM4-2;Q3TRM4-3;Q3TRM4-4;A0A140LI54;A0A140LHU9;A2AJ88;Q3TRM4	PLPL7_MOUSE	Pnpla7	Patatin-like phospholipase domain-containing protein 7
24.8129	24.9814	24.4848	NaN	21.8512	NaN	NaN	NaN	NaN	Alternativesplicing;Completeproteome;Phosphoprotein;Referenceproteome			A2AJA9	A2AJA9-2;A2AJA9	AJM1_MOUSE	Ajm1	Apical junction component 1 homolog
23.6576	23.5498	22.9564	20.2639	20.1757	20.6758	21.3604	20.1969	20.6394	Alternativesplicing;Coiledcoil;Completeproteome;Cytoplasm;Cytoskeleton;Isopeptidebond;Phosphoprotein;Referenceproteome;Ublconjugation			A2AJI0	A8Y5P4;A2AJI1;A2AJI0-2;A2AJI0	MA7D1_MOUSE	Map7d1	MAP7 domain-containing protein 1
21.5811	NaN	NaN	21.3618	20.7	21.2774	20.6737	21.027	20.5527	Alternativesplicing;ATP-binding;Chromatinregulator;Coiledcoil;Completeproteome;DNA-binding;Helicase;Hydrolase;Nucleotide-binding;Nucleus;Phosphoprotein;Referenceproteome;Repeat;rRNAprocessing;Transcription;Transcriptionregulation	+		A2AJK6	A2AJK6-3;A2AJK6	CHD7_MOUSE	Chd7	Chromodomain-helicase-DNA-binding protein 7
22.6452	23.0977	22.4428	22.74	22.8519	22.76	22.8448	22.7181	22.4164	Coiledcoil;Completeproteome;Nucleus;Phosphoprotein;Referenceproteome	+		A2AJT4	A2AJT5;A2AJT4	PNISR_MOUSE	Pnisr	Arginine/serine-rich protein PNISR
21.7191	21.7698	21.1996	NaN	NaN	NaN	23.2363	NaN	NaN	Completeproteome;Referenceproteome	+		A2AJW5	A2AJW5	A2AJW5_MOUSE	Fam217b	Family with sequence similarity 217, member B
23.3727	23.0401	23.3193	22.7843	23.078	23.0024	20.5891	20.3728	20.4805	Completeproteome;Proteomicsidentification;Referenceproteome			A2AKD7	A2AKD7;Q61234	A2AKD7_MOUSE	Snta1	Isoform of Q61234, Syntrophin, acidic 1
20.7697	20.6168	20.6633	17.156	NaN	NaN	NaN	NaN	NaN	Acetylation;Alternativesplicing;Celljunction;Completeproteome;Membrane;Referenceproteome;Transmembrane;Transmembranehelix			A2AKG8	E9PYJ6;A2AKG8	FOCAD_MOUSE	Focad	Focadhesin
22.3313	23.0506	22.1026	23.3393	22.9294	22.7556	23.4451	22.4616	22.6883	Acyltransferase;Alternativesplicing;Completeproteome;Fattyacidmetabolism;Lipidmetabolism;Peroxisome;Referenceproteome;Transferase			A2AKK5	A2AKK5-2;A2AKK5	ACNT1_MOUSE	Acnat1	Acyl-coenzyme A amino acid N-acyltransferase 1
NaN	NaN	NaN	17.4957	18.281	17.3861	NaN	NaN	NaN	Completeproteome;Membrane;Proteomicsidentification;Referenceproteome;Transmembrane;Transmembranehelix			A2AKQ0;A2AKQ0-2	V9GX08;A0A217FL58;A2AKQ0-2;A2AKQ0	S35D1_MOUSE	Slc35d1	Nucleotide sugar transporter SLC35D1
19.0411	NaN	18.7277	20.8865	20.1447	20.7828	20.601	20.0221	19.9956	Alternativesplicing;ATP-binding;Biologicalrhythms;Cellprojection;Chromosome;Coiledcoil;Completeproteome;Cytoplasm;Differentiation;DNAdamage;DNArecombination;DNArepair;Helicase;Hydrolase;Neurogenesis;Nucleotide-binding;Nucleus;Phosphoprotein;Referenceproteome;Spermatogenesis;Telomere;Ublconjugation	+		A2AKX3	F6R186;A2AKX3-2;A2AKX3	SETX_MOUSE	Setx	Probable helicase senataxin
NaN	NaN	NaN	19.6468	19.6998	20.5625	NaN	NaN	NaN	Alternativesplicing;Cellcycle;Celldivision;Coiledcoil;Completeproteome;Cytoplasm;Cytoskeleton;Leucine-richrepeat;Referenceproteome;Repeat			A2AL36	A2AS42;R4GML3;R4GML4;E9Q9E7;F6QP53;A2AL36	CNTRL_MOUSE	Cntrl	Centriolin
22.6664	22.7941	22.5057	NaN	NaN	NaN	NaN	NaN	NaN	Celladhesion;Celljunction;Cellmembrane;Completeproteome;Membrane;Referenceproteome;Transmembrane;Transmembranehelix			A2ALI5	A2ALI5	AJAP1_MOUSE	Ajap1	Adherens junction-associated protein 1
21.7616	22.0522	21.3146	20.7556	21.5387	21.3317	20.6779	19.7658	20.0027	Completeproteome;Proteomicsidentification;Referenceproteome			A2ALK6	A2ALK6;Q9JMC8	A2ALK6_MOUSE	Epb41l4b	Isoform of Q9JMC8, Erythrocyte membrane protein band 4.1 like 4b
19.9587	20.362	20.1523	18.695	19.3349	18.3958	19.5369	18.1583	18.7549	Cellmembrane;Completeproteome;Cytoplasm;Cytoskeleton;Hydrolase;Membrane;Phosphoprotein;Proteinphosphatase;Referenceproteome			A2ALK8	A2ALK8	PTN3_MOUSE	Ptpn3	Tyrosine-protein phosphatase non-receptor type 3
22.808	22.3025	22.2646	NaN	NaN	NaN	NaN	NaN	NaN	Alternativesplicing;Completeproteome;Golgiapparatus;GTPaseactivation;Membrane;Phosphoprotein;Referenceproteome			A2ALS5-2	A2ALS3;A2ALS4;A2ALS5-2;A2ALS5-3;A2ALS5-4;A2ALS5	RPGP1_MOUSE	Rap1gap	Isoform of A2ALS5, Isoform 2 of Rap1 GTPase-activating protein 1
21.2711	NaN	20.2456	NaN	NaN	NaN	NaN	NaN	NaN	Completeproteome;Proteomicsidentification;Referenceproteome			A2ALS7	A2ALS7;A2ALS4;A2ALS5-2;A2ALS5-3;A2ALS5-4;A2ALS5	A2ALS7_MOUSE	Rap1gap	Isoform of A2ALS5, Rap1 GTPase-activating protein (Fragment)
21.7218	21.7979	21.554	23.0888	23.7235	23.2917	20.9078	20.6404	20.5406	Actin-binding;Alternativesplicing;Celljunction;Cellmembrane;Completeproteome;Cytoplasm;Cytoskeleton;Developmentalprotein;Membrane;Microtubule;Phosphoprotein;Referenceproteome;Tightjunction			A2ALU4	A7TU71;A2ALU4	SHRM2_MOUSE	Shroom2	Protein Shroom2
21.1904	19.9811	20.1296	NaN	NaN	NaN	NaN	NaN	NaN	Completeproteome;DNA-binding;Metal-binding;Nucleus;Proteomicsidentification;Referenceproteome;Repeat;Transcription;Transcriptionregulation;Zinc;Zinc-finger	+	+	A2ALW2	A2ALW2	A2ALW2_MOUSE	Zkscan16	Zinc finger with KRAB and SCAN domains 16
NaN	NaN	NaN	20.0074	NaN	19.473	NaN	NaN	NaN	Alternativesplicing;Chaperone;Completeproteome;Membrane;Referenceproteome;Transmembrane;Transmembranehelix			A2ALW5	F2Z3Z8;F2Z410;A2ALW5	DJC25_MOUSE	Dnajc25	DnaJ homolog subfamily C member 25
21.089	21.5835	21.3762	21.2306	21.2531	20.9604	20.4183	20.5868	19.9483	Activator;Completeproteome;Nucleus;Phosphoprotein;Referenceproteome;Transcription;Transcriptionregulation	+		A2AM29	E9Q3B8;A2AM29	AF9_MOUSE	Mllt3	Protein AF-9
NaN	NaN	NaN	20.6319	20.4581	NaN	NaN	NaN	NaN	Completeproteome;Proteomicsidentification;Referenceproteome			A2AMD0	A2AMD0	A2AMD0_MOUSE	Larp7-ps	Predicted gene 12666 (Fragment)
21.5338	21.4397	21.3784	20.8426	21.3631	21.0376	NaN	21.131	NaN	Acetylation;Alternativesplicing;Calmodulin-binding;Completeproteome;Cytoplasm;Cytoskeleton;Ligase;Membrane;Metal-binding;Nucleus;Phosphoprotein;Referenceproteome;Transmembrane;Transmembranehelix;Ublconjugationpathway;Zinc;Zinc-finger	+		A2AN08;A2AN08-3	Z4YMA7;A2AN08-2;A2AN08-3;A2AN08-5;A2AN08	UBR4_MOUSE	Ubr4	E3 ubiquitin-protein ligase UBR4
22.9214	23.0859	22.4698	23.8006	24.1511	23.8689	22.292	22.9163	22.6984	Completeproteome;Metal-binding;Nucleus;Proteomicsidentification;Referenceproteome;Zinc;Zinc-finger	+	+	A2AN61	A2AN61;F7AT58;Q3UUV0;Q8VEH2	A2AN61_MOUSE	Ciz1	Isoform of Q8VEH2, CDKN1A interacting zinc finger protein 1
NaN	NaN	NaN	20.0259	19.8836	20.4076	20.2729	20.286	20.2116	Completeproteome;Proteomicsidentification;Referenceproteome	+		A2AN81	A2AN81	A2AN81_MOUSE	Dkc1	Isoform of Q9ESX5, Dyskeratosis congenita 1, dyskerin (Fragment)
NaN	19.6018	19.971	NaN	NaN	NaN	NaN	NaN	NaN	Celljunction;Cellmembrane;Cellprojection;Completeproteome;Endosome;Membrane;Postsynapticcellmembrane;Referenceproteome;Signal-anchor;Synapse;Transmembrane;Transmembranehelix			A2ANU3	B1AYD3;B1AYD4;B1AYD5;B1AYD6;A2ANU3	SYNG1_MOUSE	Syndig1	Synapse differentiation-inducing gene protein 1
22.5639	22.5313	22.5671	22.1939	21.8205	22.138	22.5967	22.35	21.8325	ATP-binding;Completeproteome;Nucleotide-binding;Proteomicsidentification;Referenceproteome	+		A2ANY6	A2ANY6;J3QMC5	A2ANY6_MOUSE	Mdn1	Isoform of J3QMC5, Midasin
22.5216	22.5835	22.2851	NaN	NaN	NaN	NaN	NaN	NaN	Alternativesplicing;Calcium;Cellmembrane;Completeproteome;Cytoplasm;Hydrolase;Lipiddegradation;Lipidmetabolism;Membrane;Metal-binding;Phosphoprotein;Referenceproteome;Repeat;Transducer			A2AP18-2	A2AP18-2;A2AP18-3;A2AP18-4;A2AP18-5;H3BIW6;F7C3A0;A2AP18	PLCH2_MOUSE	Plch2	Isoform of A2AP18, Isoform 2 of 1-phosphatidylinositol 4,5-bisphosphate phosphodiesterase eta-2
NaN	NaN	NaN	21.7735	19.386	19.2897	NaN	NaN	NaN	Acetylation;Apoptosis;Cellcycle;Celldivision;Completeproteome;Cytoplasm;Cytoskeleton;Microtubule;Mitosis;Nucleus;Phosphoprotein;Referenceproteome	+		A2APB8	A2APB8	TPX2_MOUSE	Tpx2	Targeting protein for Xklp2
NaN	NaN	NaN	21.4256	21.6989	22.0403	NaN	NaN	NaN	Completeproteome;Glycoprotein;Kelchrepeat;Membrane;Phosphoprotein;Referenceproteome;Repeat;Transmembrane;Transmembranehelix			A2APT9	A2APT9	KLD7A_MOUSE	Klhdc7a	Kelch domain-containing protein 7A
23.7597	23.662	23.4106	20.0184	20.0083	20.8829	23.2021	NaN	23.4081	Alternativesplicing;Completeproteome;Cytoplasm;Lipoprotein;Myristate;Referenceproteome			A2APV2-3	A2APV2-2;A2APV2-3;A2AQW2;E9PXE6;F8VPR2;A2APV2	FMNL2_MOUSE	Fmnl2	Isoform of A2APV2, Isoform 3 of Formin-like protein 2
20.5862	20.2404	20.301	NaN	NaN	NaN	NaN	NaN	NaN	Completeproteome;Ionchannel;Iontransport;Membrane;Referenceproteome;Sodium;Sodiumchannel;Sodiumtransport;Transmembrane;Transmembranehelix;Transport;Voltage-gatedchannel	+		A2APX8;A2APX8-2;A2APX8-3	A2APX8-2;A2APX8-3;A2APX8	SCN1A_MOUSE	Scn1a	Sodium channel protein type 1 subunit alpha
21.1836	21.2489	21.5573	NaN	NaN	NaN	NaN	NaN	NaN	Completeproteome;Cytoplasm;Cytoskeleton;GTP-binding;Microtubule;Nucleotide-binding;Phosphoprotein;Referenceproteome			A2AQ07	A2AQ07	TBB1_MOUSE	Tubb1	Tubulin beta-1 chain
NaN	NaN	NaN	20.7797	21.3916	21.3846	20.4578	20.9609	20.3705	Activator;Coiledcoil;Completeproteome;DNA-binding;Nucleus;Phosphoprotein;Referenceproteome;Transcription;Transcriptionregulation;Wntsignalingpathway	+		A2AQ19	A2AQ19	RTF1_MOUSE	Rtf1	RNA polymerase-associated protein RTF1 homolog
23.6703	24.0051	23.4439	23.6001	23.3914	23.0987	22.5968	NaN	NaN	Alternativesplicing;Coiledcoil;Completeproteome;Cytoplasm;Developmentalprotein;Glycoprotein;Phosphoprotein;Referenceproteome			A2AQ25	E9QAU4;Q8BHR1;D3Z781;A2AQ25-3;A2AQ25-4;A2AQ25-8;A2AQ25	SKT_MOUSE	Skt	Sickle tail protein
NaN	NaN	NaN	NaN	NaN	NaN	20.1403	NaN	20.3414	Completeproteome;Proteomicsidentification;Referenceproteome			A2AQ50;A2AQ51;A2AQ52	A2AQ50;A2AQ51;A2AQ52	A2AQ50_MOUSE;A2AQ51_MOUSE;A2AQ52_MOUSE	Slc12a1	Isoform of P55014, Solute carrier family 12, member 1
21.1195	21.1691	21.3206	22.0584	22.1135	22.4692	22.0825	22.2556	21.6205	ANKrepeat;Chromatinregulator;Completeproteome;Nucleus;Phosphoprotein;Referenceproteome;Repeat;Repressor;Transcription;Transcriptionregulation	+		A2AQH4	A2AQH4	BCORL_MOUSE	Bcorl1	BCL-6 corepressor-like protein 1
25.7132	25.5856	25.7734	25.0726	25.2875	25.1264	24.9312	25.2664	25.3543	Completeproteome;Isomerase;Nucleus;Phosphoprotein;Referenceproteome;Rotamase	+		A2AR02	A2AR02	PPIG_MOUSE	Ppig	Peptidyl-prolyl cis-trans isomerase G
20.4646	20.6264	20.3373	NaN	NaN	NaN	19.2221	19.1786	19.4125	3D-structure;Alternativesplicing;Cellmembrane;Completeproteome;Cytoplasm;Guanine-nucleotidereleasingfactor;Membrane;Referenceproteome			A2AR50	A0A0A0MQE4;A2AR50-2;A2AR50-3;A2AR50	RGPS1_MOUSE	Ralgps1	Ras-specific guanine nucleotide-releasing factor RalGPS1
NaN	NaN	NaN	18.8777	18.9436	19.811	NaN	NaN	NaN	Alternativesplicing;Calcium;Celladhesion;Cellmembrane;Cleavageonpairofbasicresidues;Completeproteome;Developmentalprotein;Differentiation;Disulfidebond;Glycoprotein;Integrin;Membrane;Metal-binding;Neurogenesis;Receptor;Referenceproteome;Repeat;Signal;Transmembrane;Transmembranehelix			A2ARA8	G3UYN5;A2ARA8	ITA8_MOUSE	Itga8	Integrin alpha-8
19.0465	NaN	18.7001	NaN	NaN	NaN	NaN	NaN	NaN	Alternativesplicing;ATP-binding;Cellmembrane;Completeproteome;Cytoplasm;Kinase;Membrane;Nucleotide-binding;Phosphoprotein;Referenceproteome;Transferase			A2ARP1	A2ARP1-2;A2ARP1-3;A2ARP1	VIP1_MOUSE	Ppip5k1	Inositol hexakisphosphate and diphosphoinositol-pentakisphosphate kinase 1
25.0106	24.9074	24.5405	NaN	NaN	NaN	NaN	NaN	NaN	ANKrepeat;Completeproteome;Referenceproteome;Repeat			A2ARS0	A2ARS0	ANR63_MOUSE	Ankrd63	Ankyrin repeat domain-containing protein 63
21.5895	NaN	24.4774	24.6024	21.3414	26.2932	23.4281	23.949	23.2057	Calcium;Coatedpit;Completeproteome;Disulfidebond;EGF-likedomain;Endocytosis;Glycoprotein;Membrane;Metal-binding;Receptor;Referenceproteome;Repeat;SH3-binding;Signal;Transmembrane;Transmembranehelix			A2ARV4	A2ARV5;A2ARV4	LRP2_MOUSE	Lrp2	Low-density lipoprotein receptor-related protein 2
20.1593	NaN	NaN	21.506	21.8218	19.889	20.7582	20.6174	20.2513	Coiledcoil;Completeproteome;Referenceproteome;Repeat			A2ARZ3	A2ARZ3	FSIP2_MOUSE	Fsip2	Fibrous sheath-interacting protein 2
NaN	NaN	NaN	26.0428	26.3039	26.4342	NaN	NaN	NaN	Acetylation;Completeproteome;Hydrolase;Manganese;Metal-binding;Mitochondrion;Putrescinebiosynthesis;Referenceproteome;Spermidinebiosynthesis;Transitpeptide			A2AS89	A2AS89	GDAH_MOUSE	Agmat	Guanidino acid hydrolase, mitochondrial
19.4605	19.7705	18.6397	NaN	NaN	NaN	NaN	NaN	NaN	Completeproteome;Ionchannel;Iontransport;Membrane;Proteomicsidentification;Referenceproteome;Sodium;Sodiumchannel;Sodiumtransport;Transmembrane;Transmembranehelix;Transport;Voltage-gatedchannel			A2ASI5;A2ASI5-2;A2ASI5-3	A2ASI5-2;A2ASI5-3;A0A571BEB6;A0A571BFW3;A0A571BG54;A2ASI5	SCN3A_MOUSE	Scn3a	Sodium channel protein type 3 subunit alpha
22.1049	22.5	21.985	21.7477	22.1407	22.2378	23.506	23.5203	23.231	Alternativesplicing;ATP-binding;Calcium;Calmodulin-binding;Coiledcoil;Completeproteome;Cytoplasm;Directproteinsequencing;Disulfidebond;Immunoglobulindomain;Isopeptidebond;Kelchrepeat;Kinase;Magnesium;Metal-binding;Nucleotide-binding;Nucleus;Phosphoprotein;Referenceproteome;Repeat;Serine/threonine-proteinkinase;TPRrepeat;Transferase;Ublconjugation;WDrepeat	+		A2ASS6	A2ASS6-2;A0A5K1VVQ1;A0A5K1VVQ9;E9Q8K5;E9Q8N1;A2ASS6	TITIN_MOUSE	Ttn	Titin
20.9682	20.7524	20.5457	NaN	NaN	NaN	NaN	NaN	NaN	Alternativesplicing;Calcium;Completeproteome;Membrane;Metal-binding;Mitochondrion;Mitochondrioninnermembrane;Referenceproteome;Repeat;Transmembrane;Transmembranehelix;Transport			A2ASZ8-5	Z4YLR9;A2ASZ8-2;A2ASZ8-3;A2ASZ8-4;A2ASZ8-5;A2ASZ8	SCMC2_MOUSE	Slc25a25	Isoform of A2ASZ8, Isoform 5 of Mitochondrial adenyl nucleotide antiporter SLC25A25
22.8492	22.9503	22.6988	21.5462	21.2782	21.4042	20.2256	19.4636	19.7244	Completeproteome;Proteomicsidentification;Referenceproteome	+		A2AT37	A2AT37	RENT2_MOUSE	Upf2	Regulator of nonsense transcripts 2
21.0947	21.4392	21.1285	18.7236	18.7001	19.1357	18.598	18.6223	19.0594	Completeproteome;Proteomicsidentification;Referenceproteome	+		A2AT93	A2AT93	A2AT93_MOUSE	Plcb4	Isoform of Q91UZ1, Phospholipase C, beta 4 (Fragment)
22.9709	23.1215	22.5903	NaN	NaN	NaN	NaN	20.8741	22.5214	Completeproteome;Proteomicsidentification;Referenceproteome			A2ATK9	A2ATL0;A2ATL1;A2ATK9	A2ATK9_MOUSE	Fam171a1	Family with sequence similarity 171, member A1
NaN	NaN	NaN	19.8643	19.5022	20.4892	NaN	NaN	NaN	Completeproteome;Glycolysis;Mitochondrion;Oxidoreductase;Referenceproteome;Thiaminepyrophosphate;Transitpeptide			A2ATU0	A2ATU0	DHTK1_MOUSE	Dhtkd1	2-oxoadipate dehydrogenase complex component E1
NaN	NaN	NaN	18.7332	17.9897	18.8223	NaN	NaN	NaN	Acetylation;Ciliumbiogenesis/degradation;Coiledcoil;Completeproteome;Cytoplasm;Cytoskeleton;Referenceproteome	+		A2AUM9	A2AUM9	CE152_MOUSE	Cep152	Centrosomal protein of 152 kDa
NaN	NaN	NaN	18.3112	18.809	18.4059	NaN	17.2984	NaN	Alternativesplicing;Completeproteome;Cytoplasm;Methyltransferase;Nucleus;Referenceproteome;Transferase	+		A2AUU0-5	A2AUU0-5	METL8_MOUSE	Mettl8	Isoform of A2AUU0, Isoform 5 of tRNA N(3)-methylcytidine methyltransferase METTL8, mitochondrial
19.8434	21.0836	21.3029	21.1734	21.1734	21.6464	22.5205	22.2275	22.1801	Bromodomain;Completeproteome;Metal-binding;Proteomicsidentification;Referenceproteome;Zinc;Zinc-finger	+	+	A2AUY4-2	A2AUY4-2;F6R4Y5;A2AUY4	BAZ2B_MOUSE	Baz2b	Isoform of A2AUY4, Isoform 2 of Bromodomain adjacent to zinc finger domain protein 2B
20.2752	20.3423	19.9617	21.4374	NaN	NaN	NaN	NaN	NaN	Alternativesplicing;Calcium;Chitin-binding;Completeproteome;Disulfidebond;Glycoprotein;Membrane;Metal-binding;Referenceproteome;Signal-anchor;Transmembrane;Transmembranehelix			A2AV25	A2AV25	FBCD1_MOUSE	Fibcd1	Fibrinogen C domain-containing protein 1
NaN	NaN	NaN	20.0089	NaN	21.1233	NaN	NaN	NaN	Completeproteome;Proteomicsidentification;Referenceproteome			A2AVJ7	A2AVJ7;Q99PL5	A2AVJ7_MOUSE	Rrbp1	Isoform of Q99PL5, Ribosome binding protein 1
NaN	NaN	NaN	17.5521	NaN	18.6899	NaN	NaN	NaN	Alternativesplicing;Completeproteome;Glycoprotein;Membrane;Referenceproteome;Transmembrane;Transmembranehelix			A2AVZ9	A2AVZ9-2;A2AVZ9	S43A3_MOUSE	Slc43a3	Equilibrative nucleobase transporter 1
NaN	20.1781	19.7239	NaN	20.2963	20.6742	NaN	NaN	NaN	Alternativesplicing;Cellcycle;Coiledcoil;Completeproteome;Cytoplasm;Cytoskeleton;GTPaseactivation;Phosphoprotein;Referenceproteome			A2AWA9	A2AWA7;A2AWA9-2;A2AWA9	RBGP1_MOUSE	Rabgap1	Rab GTPase-activating protein 1
22.0523	22.2885	22.2456	18.7514	20.0594	17.8563	NaN	NaN	NaN	Completeproteome;Proteomicsidentification;Referenceproteome	+		A2AWI7	A2AWI7;A2AWI9;Q8R3V5-1;Q8R3V5-3;Q8R3V5	A2AWI7_MOUSE	Sh3glb2	Isoform of Q8R3V5, SH3-domain GRB2-like endophilin B2
21.1666	21.5227	21.282	21.4518	21.5468	21.0395	21.8937	21.7642	21.5433	Alternativesplicing;Coiledcoil;Completeproteome;DNA-binding;Nucleus;Phosphoprotein;Referenceproteome;Repressor;Transcription;Transcriptionregulation	+	+	A2AWL7	H7BX50;A2AWL7-3;E9QLG3;A2AWL7	MGAP_MOUSE	Mga	MAX gene-associated protein
19.5998	20.7313	19.8832	18.7846	19.2957	19.6545	19.8884	19.2116	20.116	Alternativesplicing;Completeproteome;Cytoplasm;Guanine-nucleotidereleasingfactor;Phosphoprotein;Referenceproteome			A2AWP8;A2AWP8-2;A2AWP8-3;A2AWP8-4	A2AWP8-2;A2AWP8-3;A2AWP8-4;A2AWP8-5;A2AWP6;F6S3V7;A2AWP8	ARGAL_MOUSE	Arhgef10l	Rho guanine nucleotide exchange factor 10-like protein
21.9236	21.6109	21.5894	20.0688	20.1294	19.6795	NaN	NaN	NaN	Activator;Alternativesplicing;Chromatinregulator;Completeproteome;Metal-binding;Nucleus;Phosphoprotein;Referenceproteome;Transcription;Transcriptionregulation;Zinc;Zinc-finger	+		A2AWT3;A2AWT3-2	F6RCN9;Z4YN62;A2AWT3-2;A2AWT3	AT7L3_MOUSE	Atxn7l3	Ataxin-7-like protein 3
20.6534	20.6276	20.0134	20.1576	20.5699	20.4885	20.6347	20.9453	22.002	Completeproteome;Proteomicsidentification;Referenceproteome	+	+	A2AWT5;A2AWT6;A2AWT7	A2AWT5;A2AWT6;A2AWT7	A2AWT5_MOUSE;A2AWT6_MOUSE;A2AWT7_MOUSE	Ubtf	Isoform of P25976, Upstream binding transcription factor, RNA polymerase I
NaN	NaN	NaN	18.017	18.2317	18.539	20.2327	21.0419	20.6724	Celladhesion;Collagen;Completeproteome;Extracellularmatrix;Glycoprotein;Hydroxylation;Referenceproteome;Repeat;Secreted;Signal			A2AX52	A2AX52	CO6A4_MOUSE	Col6a4	Collagen alpha-4(VI) chain
25.2834	25.1317	25.2455	23.5436	24.6875	21.7878	NaN	NaN	24.9743	ATP-binding;Completeproteome;Cytoplasm;Disulfidebond;Metal-binding;Molybdenumcofactorbiosynthesis;Multifunctionalenzyme;Nucleotide-binding;Referenceproteome;Transferase;tRNAprocessing;Zinc			A2BDX3	A2BDX3	MOCS3_MOUSE	Mocs3	Adenylyltransferase and sulfurtransferase MOCS3
23.1446	23.1873	23.294	22.5916	22.1926	22.5826	24.1125	23.9726	23.7623	Alternativesplicing;Completeproteome;Cytoplasm;Nucleus;Phosphoprotein;Referenceproteome;rRNAprocessing	+		A2BE28;A2BE28-2	A2BE28-2;A2BE28	LAS1L_MOUSE	Las1l	Ribosomal biogenesis protein LAS1L
21.9907	22.3912	22.2903	NaN	NaN	NaN	NaN	NaN	NaN	Completeproteome;Proteomicsidentification;Referenceproteome;Repeat;WDrepeat			A2BFF5;A2BFF9;Q3TPJ8	Q3TPJ8;A2BFF5;A2BFF9	A2BFF5_MOUSE;A2BFF9_MOUSE;Q3TPJ8_MOUSE	Dync1i2	Isoform of O88487, Dynein cytoplasmic 1 intermediate chain 2
NaN	NaN	NaN	19.2319	18.9259	18.9402	19.9018	19.9181	19.9906	Completeproteome;Metal-binding;Referenceproteome;Repeat;Zinc;Zinc-finger	+	+	A2BG91	A2ARL5;E9QA51;A2ARW1;A2ARX1;F7CEW8;A0A087WRL6;A2BE23;A2BFG5;A2ART4;A2ART0;A2ARW8;A2AW67;A2BG91	A2BG91_MOUSE	Gm14295	Novel KRAB box and zinc finger, C2H2 type domain containing protein
25.2709	25.3567	25.3723	25.579	25.5649	25.6403	25.4187	25.4078	25.3494	Acetylation;Alternativesplicing;Chromatinregulator;Completeproteome;DNA-binding;Neurogenesis;Nucleus;Phosphoprotein;Referenceproteome;Transcription;Transcriptionregulation	+	+	A2BH40	E9QAQ7;A2BH40-2;A2BH40-3;A2BH40-4;A2BH40	ARI1A_MOUSE	Arid1a	AT-rich interactive domain-containing protein 1A
22.7605	22.9884	22.6105	21.2829	21.7184	20.8908	NaN	NaN	NaN	Completeproteome;Proteomicsidentification;Referenceproteome	+		A2BI12	A2BI12	A2BI12_MOUSE	Psip1	Isoform of Q99JF8, PC4 and SFRS1 interacting protein 1
19.2085	19.3405	18.8079	20.9285	19.5038	NaN	21.2451	20.5614	20.7474	Completeproteome;LIMdomain;Metal-binding;Proteomicsidentification;Referenceproteome;Zinc			A2BI37;G5E8W8	B1AXE7;G5E8W8;A2BI37	A2BI37_MOUSE;G5E8W8_MOUSE	Zfp185	Isoform of Q62394, Zinc finger protein 185
25.1234	25.1131	24.7993	NaN	NaN	21.2163	NaN	NaN	NaN	3D-structure;Alternativeinitiation;Alternativesplicing;ATP-binding;Completeproteome;Cytoplasm;Cytoskeleton;Directproteinsequencing;Disulfidebond;Guanine-nucleotidereleasingfactor;Immunoglobulindomain;Kinase;Magnesium;Metal-binding;Nucleotide-binding;Phosphoprotein;Referenceproteome;Repeat;Serine/threonine-proteinkinase;SH3domain;Transferase	+		A2CG49	F6QYT9;A2CG49-2;A2CG49-4;A2CG49-6;A2CG49-7;D3Z4R2;D3Z532;D3Z534;D3Z535;A2CG49	KALRN_MOUSE	Kalrn	Kalirin
23.0075	23.1937	22.3619	NaN	NaN	NaN	NaN	NaN	NaN	3D-structure;Alternativeinitiation;Alternativesplicing;ATP-binding;Completeproteome;Cytoplasm;Cytoskeleton;Directproteinsequencing;Disulfidebond;Guanine-nucleotidereleasingfactor;Immunoglobulindomain;Kinase;Magnesium;Metal-binding;Nucleotide-binding;Phosphoprotein;Referenceproteome;Repeat;Serine/threonine-proteinkinase;SH3domain;Transferase	+		A2CG49-5	A2CG49-5;A2CG49-8;A2CG49-9;A2CG49-10	KALRN_MOUSE	Kalrn	Isoform of A2CG49, Isoform 5 of Kalirin
21.8208	21.5693	21.5721	21.1215	21.078	21.1578	21.137	21.2951	21.2322	Alternativesplicing;Coiledcoil;Completeproteome;DNA-binding;Nucleus;Phosphoprotein;Referenceproteome;Transcription;Transcriptionregulation	+	+	A2CG63;A2CG63-2	A2CG63-2;A2CG63	ARI4B_MOUSE	Arid4b	AT-rich interactive domain-containing protein 4B
21.1595	21.0313	20.9743	20.2307	20.588	19.8603	20.6185	19.674	20.1837	Coiledcoil;Completeproteome;Phosphoprotein;Referenceproteome			A2RSJ4	Q8C318;A2RSJ4	BLT3B_MOUSE	Bltp3b	Bridge-like lipid transfer protein family member 3B
19.1234	NaN	18.3329	17.2448	NaN	NaN	20.58	NaN	NaN	Acetylation;Completeproteome;Guanine-nucleotidereleasingfactor;Membrane;Phosphoprotein;Referenceproteome;Repeat;Transmembrane;Transmembranehelix			A2RSQ0	A2RSQ0	DEN5B_MOUSE	Dennd5b	DENN domain-containing protein 5B
20.2249	19.8799	19.8866	20.9154	20.6982	21.1937	22.1377	22.328	22.0694	Alternativesplicing;Chromatinregulator;Completeproteome;Nucleus;Phosphoprotein;Referenceproteome	+		A2RSY1;A2RSY1-2	A2RSY1-2;A2RSY1-3;A2RSY1	KANL3_MOUSE	Kansl3	KAT8 regulatory NSL complex subunit 3
21.1731	21.7092	21.3608	22.3625	22.3731	22.3256	22.4387	22.5338	22.2238	Alternativesplicing;Behavior;Completeproteome;Metal-binding;Methyltransferase;Phosphoprotein;Referenceproteome;RNA-binding;S-adenosyl-L-methionine;Transferase;tRNA-binding;tRNAprocessing;Zinc;Zinc-finger	+		A2RSY6	A0A0R4J0U8;A2RSY6-2;A2RSY6-3;A0A087WQ23;A2RSY6	TRM1L_MOUSE	Trmt1l	TRMT1-like protein
22.6024	22.2338	22.2959	NaN	NaN	NaN	NaN	NaN	NaN	Completeproteome;Leucine-richrepeat;Referenceproteome;Repeat;Ublconjugationpathway			A2RT62	A0A494B9I8;A2RT62	FXL16_MOUSE	Fbxl16	F-box/LRR-repeat protein 16
NaN	NaN	NaN	18.746	19.7592	19.7286	NaN	NaN	NaN	Completeproteome;Metal-binding;Referenceproteome;Zinc;Zinc-finger			A2RT81	A2RT81	A2RT81_MOUSE	Rnf39	Ring finger protein 39
23.0573	22.7458	22.4421	21.7946	22.2244	22.1628	22.0977	22.5198	22.9085	Coiledcoil;Completeproteome;Phosphoprotein;Referenceproteome			A2RTL5	S4R1M5;S4R265;S4R2L4;A2RTL5	RSRC2_MOUSE	Rsrc2	Arginine/serine-rich coiled-coil protein 2
21.9047	21.5504	21.7004	20.1517	20.0752	20.5195	21.4633	21.4977	21.3286	Alternativesplicing;ATP-binding;Chromatinregulator;Completeproteome;DNA-binding;Helicase;Hydrolase;Nucleotide-binding;Nucleus;Referenceproteome;Repeat;Transcription;Transcriptionregulation	+		A3KFM7;A3KFM7-2	A3KFM7-2;A3KFM7	CHD6_MOUSE	Chd6	Chromodomain-helicase-DNA-binding protein 6
21.8625	22.3722	22.5951	NaN	NaN	NaN	NaN	NaN	NaN	Completeproteome;Proteomicsidentification;Referenceproteome	+		A3KG57	A3KG57	A3KG57_MOUSE	Srsf12	Isoform of Q8C8K3, Serine and arginine-rich splicing factor 12 (Fragment)
18.5641	NaN	17.9554	NaN	NaN	NaN	NaN	NaN	NaN	Coiledcoil;Completeproteome;Directproteinsequencing;Phosphoprotein;Referenceproteome			A3KGF9	A0A8Q0K7A4;A3KGF9	CCD9B_MOUSE	Ccdc9b	Coiled-coil domain-containing protein 9B
20.6354	20.1236	20.2634	19.2494	19.7579	19.5123	NaN	18.9147	18.9663	Alternativesplicing;Completeproteome;Cytoplasm;GTPaseactivation;Phosphoprotein;Referenceproteome	+		A3KGS3	A0A2I3BPN8;A0A0A0MQD7;A3KGS3-2;A3KGS3	RGPA2_MOUSE	Ralgapa2	Ral GTPase-activating protein subunit alpha-2
27.5832	26.8011	26.7389	23.3806	23.3541	23.1537	NaN	19.9809	20.7059	Calcium;Completeproteome;Proteomicsidentification;Referenceproteome;Repeat;SH3domain			A3KGU9;E9Q447	E9Q447;A3KGU9	A3KGU9_MOUSE;E9Q447_MOUSE	Sptan1	Isoform of P16546, Spectrin alpha, non-erythrocytic 1
19.7958	20.1007	19.5973	19.6255	20.1039	20.7365	19.8411	20.0069	19.4749	Alternativesplicing;Cellprojection;Cilium;Coiledcoil;Completeproteome;Cytoplasm;Cytoskeleton;Developmentalprotein;Differentiation;Microtubule;Phosphoprotein;Referenceproteome;Spermatogenesis			A3KGV1;A3KGV1-2;A3KGV1-3;A3KGV1-4	V9GXZ0;A3KGV1-6;A3KGV1-7;A3KGV1-2;A3KGV1-3;A3KGV1-4;A3KGV1-5;A3KGV9;A3KGW0;A3KGV1	ODFP2_MOUSE	Odf2	Outer dense fiber protein 2
NaN	NaN	NaN	19.3893	20.1833	19.1062	NaN	NaN	NaN	Alternativesplicing;Coiledcoil;Completeproteome;Referenceproteome			A3KMN5	A3KMN5-2;A3KMN5	LARGN_MOUSE	Prr16	Protein Largen
22.4169	22.6507	22.1622	NaN	NaN	NaN	NaN	NaN	NaN	Completeproteome;Proteomicsidentification;Referenceproteome			A4GZ26;D3Z5I6;E9QAD8	E9QAD8;A4GZ26;D3Z5I6	A4GZ26_MOUSE;D3Z5I6_MOUSE;E9QAD8_MOUSE	Iqsec2	Isoform of Q5DU25, ARF6 guanine nucleotide exchange factor IQArfGEF
20.2911	20.2056	20.4514	NaN	NaN	NaN	NaN	NaN	NaN	Alternativesplicing;Cellprojection;Cilium;Completeproteome;Cytoplasm;Cytoskeleton;Developmentalprotein;Differentiation;Ligase;Neurogenesis;Referenceproteome			A4Q9F0	A4Q9F0-2;E9PWB8;E9Q6C6;A0A0G2LB90;A4Q9F0	TTLL7_MOUSE	Ttll7	Tubulin polyglutamylase TTLL7
20.8562	20.8342	20.3178	NaN	19.6651	19.4845	NaN	NaN	19.5654	Alternativesplicing;Cellprojection;Cilium;Completeproteome;Cytoplasm;Cytoskeleton;Ligase;Referenceproteome			A4Q9F4;A4Q9F4-2	A4Q9F4-2;A4Q9F4-3;E0CZ80;A4Q9F4	TTL11_MOUSE	Ttll11	Tubulin polyglutamylase TTLL11
NaN	NaN	NaN	20.0659	20.6661	20.2297	NaN	18.7486	18.4291	Celladhesion;Collagen;Completeproteome;Extracellularmatrix;Glycoprotein;Hydroxylation;Referenceproteome;Repeat;Secreted;Signal			A6H584	A0A140T8T7;A0A140T8W1;A6H584	CO6A5_MOUSE	Col6a5	Collagen alpha-5(VI) chain
NaN	NaN	NaN	19.1105	18.9434	20.2227	20.7865	20.8514	20.5023	Activator;Alternativesplicing;Completeproteome;Metal-binding;Nucleus;Referenceproteome;Transcription;Transcriptionregulation;Zinc;Zinc-finger			A6H5X4;A6H5X4-3	A6H5X4-2;A6H5X4-3;A6H5X4	PHF11_MOUSE	Phf11	PHD finger protein 11
24.2389	24.1723	24.0626	20.9914	20.6874	21.3972	21.5456	20.3347	21.3292	Alternativesplicing;Coiledcoil;Completeproteome;Referenceproteome			A6H5Z3	A6H5Z3-2;A6H5Z3	EXC6B_MOUSE	Exoc6b	Exocyst complex component 6B
22.3035	22.3038	22.4934	22.9586	22.8548	23.1475	22.8962	22.9019	23.0758	Alternativesplicing;Coiledcoil;Completeproteome;Metal-binding;Phosphoprotein;Referenceproteome;Zinc;Zinc-finger			A6H619	F6WXS6;F7ANA1;A6H619-2;A6H619	PHRF1_MOUSE	Phrf1	PHD and RING finger domain-containing protein 1
21.6144	21.3571	NaN	20.2143	20.1154	19.3307	20.7996	20.2555	NaN	Cellcycle;Celldivision;Completeproteome;Cytoplasm;Cytoskeleton;Mitosis;Phosphoprotein;Referenceproteome	+		A6H687	G5E8Q7;A6H687	SAC31_MOUSE	Sac3d1	SAC3 domain-containing protein 1
NaN	17.9803	NaN	NaN	NaN	NaN	19.9984	19.9029	19.6538	Alternativesplicing;Completeproteome;GTPaseactivation;Phosphoprotein;Referenceproteome	+		A6H6A9	A6H6A9-2;A6H6A9	RBG1L_MOUSE	Rabgap1l	Rab GTPase-activating protein 1-like
NaN	NaN	NaN	20.0941	20.0823	21.3075	NaN	18.7161	NaN	Alternativesplicing;Angiogenesis;Coiledcoil;Completeproteome;Disulfidebond;Extracellularmatrix;Glycoprotein;Referenceproteome;Secreted;Signal			A6H6E2	A6H6E2	MMRN2_MOUSE	Mmrn2	Multimerin-2
21.3107	21.0033	21.404	16.9525	NaN	18.7463	NaN	NaN	NaN	Completeproteome;Ligase;Proteomicsidentification;Referenceproteome;Repeat;Ublconjugationpathway			A6H6S0	A6H6S0	A6H6S0_MOUSE	Herc3	Hect domain and RLD 3
NaN	NaN	17.8545	19.9088	19.47	19.8585	20.6879	20.2165	19.7996	Alternativesplicing;Completeproteome;Referenceproteome;Repeat;WDrepeat	+		A6PWY4	A6PWY4-3;A6PWY4	WDR76_MOUSE	Wdr76	WD repeat-containing protein 76
20.2496	20.3409	19.3834	NaN	18.6616	NaN	NaN	NaN	NaN	Alternativesplicing;Completeproteome;Glycosyltransferase;Membrane;Referenceproteome;Transferase;Transmembrane;Transmembranehelix	+		A6X919	A6X919-2;A6X919-3;A6X919	D19L1_MOUSE	Dpy19l1	Probable C-mannosyltransferase DPY19L1
NaN	NaN	NaN	22.2304	22.3459	23.0585	NaN	NaN	NaN	Acutephase;Alternativesplicing;Coiledcoil;Completeproteome;Disulfidebond;Glycoprotein;Proteaseinhibitor;Referenceproteome;Secreted;Serineproteaseinhibitor;Signal			A6X935	E9Q5L2;E9PVD2;A0A2K6EDJ7;A6X935-2;A6X935	ITIH4_MOUSE	Itih4	Inter alpha-trypsin inhibitor, heavy chain 4
21.8264	21.5319	NaN	NaN	NaN	NaN	NaN	NaN	NaN	Completeproteome;Glycolysis;Lyase;Proteomicsidentification;Referenceproteome			A6ZI47	A6ZI47	A6ZI47_MOUSE	Aldoart2	Fructose-bisphosphate aldolase
20.6527	20.7047	20.7364	NaN	NaN	NaN	NaN	NaN	NaN	Completeproteome;LIMdomain;Metal-binding;Proteomicsidentification;Referenceproteome;Repeat;Zinc	+		A7YQ68	A7YQ68	A7YQ68_MOUSE	Prickle2	Isoform of Q80Y24, Prickle planar cell polarity protein 2
26.6754	26.7649	26.7894	23.8816	25.142	25.4817	26.1396	26.5101	26.6815	Completeproteome;Heme;Iron;Metal-binding;Oxygentransport;Proteomicsidentification;Referenceproteome;Transport			A8DUK4	E9Q223;P02088;A8DUK4	A8DUK4_MOUSE	Hbb-bs	Beta-globin
20.5971	20.2158	20.6203	NaN	NaN	NaN	NaN	NaN	NaN	Completeproteome;Glycoprotein;Phosphoprotein;Referenceproteome;Secreted;Signal			A9Z1V5	F7D0T1;A9Z1V5	VW5B1_MOUSE	Vwa5b1	von Willebrand factor A domain-containing protein 5B1
22.4246	22.4441	21.8288	NaN	NaN	NaN	NaN	NaN	NaN	Celljunction;Cellmembrane;Completeproteome;Disulfidebond;Membrane;Postsynapticcellmembrane;Referenceproteome;Signal;Synapse;Transmembrane;Transmembranehelix			B0F2B4	B0F2B4	NLGN4_MOUSE	Nlgn4l	Neuroligin 4-like
22.5751	22.6016	22.4748	NaN	NaN	NaN	NaN	NaN	NaN	Celljunction;Cellmembrane;Completeproteome;Ionchannel;Iontransport;Ligand-gatedionchannel;Membrane;Postsynapticcellmembrane;Proteomicsidentification;Receptor;Referenceproteome;Synapse;Transmembrane;Transmembranehelix;Transport			B0QZW1;F2Z488;G5E863;G5E8H1	B0QZW1;G5E863;G5E8H1;F2Z488	B0QZW1_MOUSE;F2Z488_MOUSE;G5E863_MOUSE;G5E8H1_MOUSE	Gria2;Gria3;Gria4	Isoform of Q9Z2W9, Glutamate receptor
23.9609	23.9723	23.5726	NaN	NaN	NaN	NaN	NaN	NaN	Completeproteome;Leucine-richrepeat;Proteomicsidentification;Referenceproteome;Repeat			B0R031;Q8JZX5	Q8JZX5;B0R031	B0R031_MOUSE;Q8JZX5_MOUSE	Lrrc57	Isoform of Q9D1G5, Leucine rich repeat containing 57 (Fragment)
21.0715	21.1239	21.3204	NaN	NaN	NaN	NaN	NaN	NaN	3D-structure;Alternativesplicing;Celladhesion;Completeproteome;Disulfidebond;Glycoprotein;Hydrolase;Immunoglobulindomain;Membrane;Proteinphosphatase;Receptor;Referenceproteome;Repeat;Signal;Transmembrane;Transmembranehelix			B0V2N1-3;B0V2N1-4	B0V2N1-3;B0V2N1-4	PTPRS_MOUSE	Ptprs	Isoform of B0V2N1, Isoform 3 of Receptor-type tyrosine-protein phosphatase S
24.2823	24.4247	24.2025	19.511	20.1477	21.0742	NaN	NaN	NaN	3D-structure;Alternativesplicing;Celladhesion;Completeproteome;Disulfidebond;Glycoprotein;Hydrolase;Immunoglobulindomain;Membrane;Proteinphosphatase;Receptor;Referenceproteome;Repeat;Signal;Transmembrane;Transmembranehelix			B0V2N1;B0V2N1-6	B0V2N1-2;B0V2N1-3;B0V2N1-4;B0V2N1-6;B0V2N1	PTPRS_MOUSE	Ptprs	Receptor-type tyrosine-protein phosphatase S
20.316	20.4807	20.3074	19.2445	NaN	17.7314	17.7534	NaN	NaN	Completeproteome;Proteomicsidentification;Referenceproteome			B1APX2	B1APX2;Q3UE31	B1APX2_MOUSE	5031439G07Rik	Isoform of Q3UE31, RIKEN cDNA 5031439G07 gene
18.8312	NaN	NaN	NaN	NaN	NaN	23.9121	23.8504	24.4906	Coiledcoil;Completeproteome;Intermediatefilament;Keratin;Proteomicsidentification;Referenceproteome			B1AQ77	B1AQ77;P08730-2;P08730;Q61414;Cont_P08730;Cont_Q61414	B1AQ77_MOUSE	Krt15	Isoform of Q61414, Keratin 15
NaN	22.4919	20.2576	22.1986	21.9707	22.6168	21.6179	21.5452	21.3508	Completeproteome;Hydrolase;Nucleus;Phosphoprotein;Protease;Referenceproteome;Thiolprotease;Ublconjugationpathway	+		B1AQJ2	B1AQJ2	UBP36_MOUSE	Usp36	Ubiquitin carboxyl-terminal hydrolase 36
21.1911	20.9396	21.1046	NaN	NaN	NaN	NaN	NaN	NaN	Completeproteome;GTP-binding;Nucleotide-binding;Proteomicsidentification;Referenceproteome			B1AQZ0	B1AQZ0	B1AQZ0_MOUSE	Septin8	Isoform of Q8CHH9, Septin 8
20.2688	19.2838	19.5739	NaN	NaN	NaN	19.6759	20.4237	20.488	Completeproteome;Metal-binding;Proteomicsidentification;Referenceproteome;Zinc;Zinc-finger	+		B1AR09;B1AR10	B1AR09;B1AR10	B1AR09_MOUSE;B1AR10_MOUSE	Mllt6	Isoform of B1AR10, Myeloid/lymphoid or mixed-lineage leukemia;translocated to, 6
23.6687	23.995	23.6889	24.533	24.5584	23.7952	25.9476	25.8803	25.6977	2Fe-2S;Acetylation;Completeproteome;Iron;Iron-sulfur;Metal-binding;Mitochondrion;Referenceproteome;Transitpeptide			B1AR13	Z4YKM2;B2RWE3;B1AR13	CISD3_MOUSE	Cisd3	CDGSH iron-sulfur domain-containing protein 3, mitochondrial
23.2803	23.4103	23.2512	22.0659	22.0268	22.5191	24.2127	24.3415	24.1071	Completeproteome;Metal-binding;Nucleus;Proteomicsidentification;Referenceproteome;Zinc;Zinc-finger	+		B1AR17	E9Q614;F7C528;B1AR17	B1AR17_MOUSE	Chd3	DNA helicase
24.6655	25.4482	24.6588	22.0786	22.3913	22.0461	NaN	NaN	NaN	ATP-binding;Completeproteome;Nucleotide-binding;Referenceproteome			B1AR51	B1AR51	B1AR51_MOUSE	Dnah9	Dynein, axonemal, heavy chain 9
21.2597	21.2552	20.9869	20.6371	20.7773	20.4397	19.6968	19.2726	19.1913	Completeproteome;Proteomicsidentification;Referenceproteome			B1ART1;B1ART2	V9GX23;B1ART1;B1ART2	B1ART1_MOUSE;B1ART2_MOUSE	Vps13d	Isoform of B1ART2, Vacuolar protein sorting 13D
22.1239	22.0559	21.9351	NaN	NaN	NaN	NaN	NaN	NaN	Celljunction;Cellmembrane;Completeproteome;Disulfidebond;Glycoprotein;Ionchannel;Iontransport;Ligand-gatedionchannel;Membrane;Phosphoprotein;Postsynapticcellmembrane;Receptor;Referenceproteome;Signal;Synapse;Transmembrane;Transmembranehelix;Transport			B1AS29	B1AS29	GRIK3_MOUSE	Grik3	Glutamate receptor ionotropic, kainate 3
21.1522	20.776	21.0897	20.0753	20.561	21.5575	21.8326	22.0617	21.7416	Completeproteome;Proteomicsidentification;Referenceproteome		+	B1ASA5;E9QA68	E9QA68;B1ASA5	B1ASA5_MOUSE;E9QA68_MOUSE	Zfp362	Zinc finger protein 362
NaN	19.2916	19.8033	NaN	NaN	NaN	NaN	NaN	NaN	Completeproteome;Proteomicsidentification;Referenceproteome	+		B1ASC8	B1ASC8	B1ASC8_MOUSE	Meaf6	Isoform of Q2VPQ9, Chromatin modification-related protein MEAF6 (Fragment)
20.4319	19.3591	19.5837	NaN	NaN	NaN	NaN	NaN	NaN	ATP-binding;Completeproteome;Kinase;Nucleotide-binding;Phosphoprotein;Proteomicsidentification;Referenceproteome;SH2domain;Transferase;Tyrosine-proteinkinase	+		B1ASP2	B1ASP2	B1ASP2_MOUSE	Jak1	Isoform of P52332, Tyrosine-protein kinase
22.6482	22.6353	22.2484	NaN	NaN	NaN	NaN	NaN	NaN	Completeproteome;Proteomicsidentification;Referenceproteome			B1ASU0	B1ASU0;Q0VDP7;P59823	B1ASU0_MOUSE	Il1rapl1	Isoform of P59823, Interleukin-1 receptor accessory protein-like 1
22.0634	20.9267	NaN	22.3475	22.0072	22.2445	22.5283	22.353	22.1286	ATP-binding;Completeproteome;DNAdamage;DNArecombination;DNArepair;DNAreplication;Ligase;Nucleotide-binding;Proteomicsidentification;Referenceproteome	+		B1AT03;Q3TJN5;Q3UC82;Q80ZH7	Q3TJN5;Q3UC82;B1AT03;Q80ZH7	B1AT03_MOUSE;Q3TJN5_MOUSE;Q3UC82_MOUSE;Q80ZH7_MOUSE	Lig3	Isoform of P97386, DNA ligase
23.9355	23.8996	23.4689	24.2984	24.4655	24.4049	25.6542	25.766	25.4189	Activator;Completeproteome;DNA-binding;DNAreplication;Nucleus;Proteomicsidentification;Referenceproteome;Transcription;Transcriptionregulation	+	+	B1AUC0	B1AUB8;B1AUB9;B1AUC0;F7CDR2;Q02780-2;Q02780-3;Q02780-4;Q02780-5;Q02780-7;Q02780	B1AUC0_MOUSE	Nfia	Isoform of Q02780, Nuclear factor 1
19.3887	19.2889	NaN	21.9705	22.0007	21.253	19.4133	19.9602	19.6335	Completeproteome;Proteomicsidentification;Referenceproteome	+		B1AUF1;B1AUF2	B1AUF1;B1AUF2	B1AUF1_MOUSE;B1AUF2_MOUSE	Ski	Isoform of Q60698, Ski oncogene
20.3229	20.4578	20.2362	NaN	NaN	NaN	NaN	NaN	NaN	Alternativesplicing;Celladhesion;Celljunction;Cellmembrane;Completeproteome;Differentiation;Disulfidebond;Glycoprotein;Hydrolase;Immunoglobulindomain;Membrane;Phosphoprotein;Proteinphosphatase;Receptor;Referenceproteome;Repeat;Signal;Transmembrane;Transmembranehelix			B1AUH1;B1AUH1-2	B1AUH1-2;Q3V360;B1AUH1	PTPRU_MOUSE	Ptpru	Receptor-type tyrosine-protein phosphatase U
20.0034	20.3726	19.8294	NaN	NaN	NaN	NaN	NaN	NaN	Completeproteome;Proteomicsidentification;Referenceproteome	+		B1AUH5	B1AUH5	B1AUH5_MOUSE	Cask	Isoform of O70589, Calcium/calmodulin-dependent serine protein kinase (MAGUK family) (Fragment)
20.0501	20.6997	20.1599	18.1853	19.9777	18.7892	NaN	18.3042	18.8295	Completeproteome;Proteomicsidentification;Referenceproteome			B1AUN2	B1AUN3;Q3UKV0;B1AUN2	B1AUN2_MOUSE	Eif2b3	Eukaryotic translation initiation factor 2B, subunit 3
22.5702	NaN	21.5331	18.4521	NaN	NaN	NaN	NaN	NaN	Alternativesplicing;Completeproteome;DNAdamage;DNArepair;Nucleus;Referenceproteome	+		B1AUR6;B1AUR6-2	G8JL47;B1AUR6-2;G3UXR9;B1AUR6	MMS22_MOUSE	Mms22l	Protein MMS22-like
20.673	NaN	21.4242	NaN	NaN	NaN	NaN	NaN	20.7993	Completeproteome;Referenceproteome	+		B1AV60	B1AV60;B9EJX2	B1AV60_MOUSE	Nhs	Isoform of B9EJX2, NHS actin remodeling regulator
29.7627	29.6614	29.3255	NaN	NaN	NaN	NaN	NaN	NaN	Actin-binding;Completeproteome;Referenceproteome;Repeat			B1AVN9;B1AVP0	B1AVN9;F7D4H5;Q3UQ19;B1AVP0	B1AVN9_MOUSE;B1AVP0_MOUSE	Phactr2	Isoform of B1AVP0, Phosphatase and actin regulator
23.3895	23.431	22.9022	19.6075	NaN	NaN	18.948	NaN	NaN	ATP-binding;Coiledcoil;Completeproteome;Cytoplasm;Cytoskeleton;Endosome;Lipid-binding;Membrane;Microtubule;Motorprotein;Nucleotide-binding;Phosphoprotein;Referenceproteome;Transport			B1AVY7	E7FLY0;A0A1D5RMD4;B1AVY7	KI16B_MOUSE	Kif16b	Kinesin-like protein KIF16B
NaN	NaN	NaN	19.7369	NaN	NaN	19.9537	19.8512	18.9785	Completeproteome;Cytoplasm;Nucleus;Referenceproteome	+		B1AVZ0	B1AVZ0	UPP_MOUSE	Uprt	Uracil phosphoribosyltransferase homolog
20.5426	19.8113	20.4783	22.882	23.418	23.5554	NaN	18.6125	19.6889	Completeproteome;Proteomicsidentification;Referenceproteome			B1AWE0;Q6PFA2	B1AWE0;Q6PFA2	B1AWE0_MOUSE;Q6PFA2_MOUSE	Clta	Isoform of O08585, Clathrin light chain
21.7294	22.1505	22.0156	NaN	20.2636	20.1111	22.6644	22.7868	22.5077	Completeproteome;Proteomicsidentification;Referenceproteome			B1AWL2	B1AWL4;B1AWL5;B1AWL2	ZN462_MOUSE	Znf462	Zinc finger protein 462
24.8143	24.9529	24.2783	NaN	NaN	NaN	NaN	NaN	NaN	Completeproteome;Ionchannel;Iontransport;Membrane;Proteomicsidentification;Referenceproteome;Sodium;Sodiumchannel;Sodiumtransport;Transmembrane;Transmembranehelix;Transport;Voltage-gatedchannel			B1AWN6	A2APX8-2;A2APX8-3;A0A0J9YUW5;Q9WTU3-2;Q9WTU3-3;Q9WTU3-5;E9PW82;B1AYL0;A0A5H1ZRM8;F7D6J5;F7D6K4;A2ASI5-2;A2ASI5-3;F8VPQ7;G3X8T7;F6U329;Q62205;A2ASI5;A2APX8;Q9WTU3;B1AWN6;Q9ER60	SCN2A_MOUSE	Scn2a	Sodium channel protein type 2 subunit alpha
19.5048	NaN	NaN	21.811	21.9511	21.8674	22.712	22.9543	22.8818	Alternativesplicing;Completeproteome;Metal-binding;Nucleus;Phosphoprotein;Referenceproteome;Repeat;Zinc;Zinc-finger	+		B1AX39	B1AX39	ZCHC7_MOUSE	Zcchc7	Zinc finger CCHC domain-containing protein 7
23.4369	23.6246	23.3448	19.7112	19.888	20.3753	20.9816	21.3376	20.9137	Completeproteome;Referenceproteome			B1AXH1	A0A0G2JFH6;B1AXH1	NHSL2_MOUSE	Nhsl2	NHS-like protein 2
23.1681	22.3883	22.4284	21.4996	22.6393	22.3458	NaN	NaN	NaN	Alternativesplicing;Completeproteome;Membrane;Mitochondrion;Mitochondrionoutermembrane;Proteintransport;Referenceproteome;Transmembrane;Transmembranehelix;Transport			B1AXP6	B1AXP6	TOM5_MOUSE	Tomm5	Mitochondrial import receptor subunit TOM5 homolog
23.93	24.0709	23.7104	NaN	NaN	NaN	NaN	NaN	NaN	Celljunction;Cellmembrane;Completeproteome;Membrane;Referenceproteome;Signal;Synapse;Transmembrane;Transmembranehelix			B1AXV0	B1AXV0	FRS1L_MOUSE	Frrs1l	DOMON domain-containing protein FRRS1L
24.1155	24.4733	24.2409	NaN	NaN	NaN	NaN	NaN	NaN	Completeproteome;Proteomicsidentification;Referenceproteome;Repeat;RNA-binding			B1AXZ3;B1AXZ4;B1AXZ5;B1AXZ6	B1AXZ3;B1AXZ4;B1AXZ5;B1AXZ6	B1AXZ3_MOUSE;B1AXZ4_MOUSE;B1AXZ5_MOUSE;B1AXZ6_MOUSE	Elavl2	Isoform of Q60899, ELAV like RNA binding protein 1 (Fragment)
20.7408	20.8822	20.5455	20.5338	20.6536	20.4711	19.789	19.9414	20.451	Alternativesplicing;Completeproteome;DNA-binding;Ligase;Metal-binding;Nucleus;Phosphoprotein;Referenceproteome;Repeat;Repressor;Transcription;Transcriptionregulation;Ublconjugationpathway;Zinc;Zinc-finger	+	+	B1AY10	B1AY10-2;B1AY10-3;B1AY10	NFX1_MOUSE	Nfx1	Transcriptional repressor NF-X1
20.8671	21.1284	21.3647	19.8019	19.9448	19.1925	18.4156	NaN	NaN	Alternativesplicing;Completeproteome;Hydrolase;Phosphoprotein;Protease;Referenceproteome;Thiolprotease;Ublconjugationpathway	+		B1AY13	E9PV45;B1AY13	UBP24_MOUSE	Usp24	Ubiquitin carboxyl-terminal hydrolase 24
19.5887	20.1124	19.4676	NaN	NaN	NaN	NaN	NaN	NaN	Completeproteome;Proteomicsidentification;Referenceproteome			B1AY49;B1AY50;E9QAU4	E9QAU4;B1AY49;B1AY50	B1AY49_MOUSE;B1AY50_MOUSE;E9QAU4_MOUSE	Etl4	Isoform of A2AQ25, Enhancer trap locus 4 (Fragment)
19.0661	NaN	NaN	21.0794	NaN	21.4292	NaN	NaN	NaN	Chromosome;Completeproteome;Nucleus;Referenceproteome	+		B1AYB6	B1AYB5;B1AYB7;A0A0G2JF81;B1AYB6	MBD5_MOUSE	Mbd5	Methyl-CpG-binding domain protein 5
NaN	NaN	NaN	22.6412	23.5242	23.5034	21.1436	19.6261	21.7463	Completeproteome;Proteomicsidentification;Referenceproteome			B1AZ26	B1AZ14;B1AZ15;B1AZ26;Q3UMF0-2;Q3UMF0-3;Q3UMF0-4;Q3UMF0	B1AZ26_MOUSE	Cobll1	Isoform of Q3UMF0, Cobl-like 1 (Fragment)
NaN	NaN	NaN	21.8491	22.1728	21.7729	NaN	NaN	NaN	Completeproteome;Proteomicsidentification;Referenceproteome	+		B1AZ46	B1AZ46	B1AZ46_MOUSE	Baiap2	Isoform of Q8BKX1, Brain-specific angiogenesis inhibitor 1-associated protein 2
19.2322	NaN	18.4574	22.2334	21.9535	22.1567	22.8152	22.5719	23.0651	Completeproteome;Hydrolase;Protease;Referenceproteome;Thiolprotease;Ublconjugationpathway	+		B1AZ99	B1AZ99	OTUD3_MOUSE	Otud3	OTU domain-containing protein 3
24.6595	24.5411	24.6987	24.048	23.85	24.1175	25.1394	25.0039	25.0726	Coiledcoil;Completeproteome;mRNAprocessing;mRNAsplicing;mRNAtransport;Nucleus;Phosphoprotein;Referenceproteome;RNA-binding;Transport	+		B1AZI6	E9Q5E2;B1AZI6	THOC2_MOUSE	Thoc2	THO complex subunit 2
19.3685	20.2244	19.8182	NaN	NaN	NaN	NaN	NaN	NaN	Alternativesplicing;Completeproteome;Membrane;Phosphoprotein;Referenceproteome			B1AZP2	B1AZP2-3;B7ZNS2;B1AZP2	DLGP4_MOUSE	Dlgap4	Disks large-associated protein 4
25.5938	25.8516	25.3863	24.2038	NaN	NaN	NaN	NaN	NaN	Alternativesplicing;Completeproteome;Membrane;Phosphoprotein;Referenceproteome			B1AZP2-2	B1AZP2-2;B7ZNS2;B1AZP2	DLGP4_MOUSE	Dlgap4	Isoform of B1AZP2, Isoform 2 of Disks large-associated protein 4
22.8229	22.6985	23.0718	25.2948	24.9995	26.0051	21.6698	21.7128	22.4819	Completeproteome;Disulfidebond;Proteomicsidentification;Referenceproteome;Repeat			B1B0C7;E9PZ16	E9PZ16;B1B0C7	B1B0C7_MOUSE;E9PZ16_MOUSE	Hspg2	Isoform of Q05793, Perlecan (heparan sulfate proteoglycan 2)
19.9945	19.1899	18.5609	NaN	NaN	NaN	NaN	NaN	NaN	Completeproteome;Endoplasmicreticulum;Membrane;Referenceproteome;Transmembrane;Transmembranehelix			B2B9E1	B2B9E1	TRIQK_MOUSE	Triqk	Triple QxxK/R motif-containing protein
20.8405	21.2423	20.9619	20.6328	20.3866	20.4757	21.8325	21.918	21.7074	Completeproteome;Metal-binding;Referenceproteome;Zinc;Zinc-finger	+		B2KF05	A0A3B2WD05;A0A3B2WD39;B2KF05	BRPF3_MOUSE	Brpf3	Bromodomain and PHD finger-containing protein 3
20.2431	20.065	19.9629	NaN	NaN	NaN	NaN	NaN	NaN	Completeproteome;Proteomicsidentification;Referenceproteome			B2KF50	B2KF50	B2KF50_MOUSE	Bltp3a	UHRF1 (ICBP90) binding protein 1
NaN	NaN	NaN	NaN	NaN	NaN	20.0763	19.9409	18.7602	Completeproteome;Referenceproteome	+		B2RPU8	B2RPU8	B2RPU8_MOUSE	Zbed5	Coiled-coil-helix-coiled-coil-helix domain containing 2-like
NaN	NaN	NaN	20.5601	19.7147	20.7111	NaN	19.0487	NaN	Alternativesplicing;Coiledcoil;Completeproteome;Disulfidebond;EGF-likedomain;Glycoprotein;Referenceproteome;Secreted;Signal			B2RPV6	A0A0N4SVL8;G3UVV6;B2RPV6	MMRN1_MOUSE	Mmrn1	Multimerin-1
19.5868	19.8524	19.8827	NaN	NaN	NaN	NaN	NaN	NaN	ATP-binding;Completeproteome;Kinase;Nucleotide-binding;Proteomicsidentification;Referenceproteome;SH3domain;Transferase;Tyrosine-proteinkinase			B2RQ57	B2RQ57	B2RQ57_MOUSE	Abl2	Isoform of Q4JIM5, Tyrosine-protein kinase
NaN	NaN	20.4171	18.0967	NaN	17.7355	NaN	NaN	NaN	Completeproteome;Proteomicsidentification;Referenceproteome			B2RQ71;E9PWR4	B2RQ71;E9PWR4	B2RQ71_MOUSE;E9PWR4_MOUSE	Dip2c	Isoform of E9PWR4, Dip2c protein
21.6441	22.0952	22.2308	NaN	NaN	NaN	NaN	NaN	NaN	ATP-binding;Completeproteome;Nucleotide-binding;Proteomicsidentification;Referenceproteome	+		B2RQ80;E0CY98	B2RQ80;B9EKN8;E0CXD6;E0CY98	B2RQ80_MOUSE;E0CY98_MOUSE	Tnik	Isoform of P83510, TRAF2 and NCK interacting kinase
21.5054	21.7103	22.0439	22.4243	22.5442	22.5724	22.1875	22.7961	22.0535	Completeproteome;Differentiation;Hydrolase;Phosphoprotein;Protease;Referenceproteome;Spermatogenesis;Thiolprotease;Ublconjugationpathway	+		B2RQC2	B2RQC2	UBP42_MOUSE	Usp42	Ubiquitin carboxyl-terminal hydrolase 42
21.2581	21.2256	21.4797	18.625	18.737	19.0827	NaN	NaN	NaN	Acetylation;Allostericenzyme;Alternativesplicing;ATP-binding;Completeproteome;Cytoplasm;Hydrolase;Ligase;Metal-binding;Multifunctionalenzyme;Nucleotide-binding;Nucleus;Phosphoprotein;Pyrimidinebiosynthesis;Referenceproteome;Repeat;Transferase;Zinc	+		B2RQC6	E9QAI5;B2RQC6-2;G3UWN2;B2RQC6	PYR1_MOUSE	Cad	CAD protein
20.6593	20.5525	20.0791	NaN	NaN	NaN	NaN	NaN	NaN	Completeproteome;Proteomicsidentification;Referenceproteome	+		B2RQC7	B2RQC7	B2RQC7_MOUSE	Dip2b	Isoform of Q3UH60, DIP2 disco-interacting protein 2 homolog B (Drosophila)
20.064	19.345	19.7188	21.1073	21.1037	21.3119	20.5232	20.6098	20.5924	Coiledcoil;Completeproteome;GTPaseactivation;Phosphoprotein;Referenceproteome;SH3domain			B2RQE8	B2RQE8	RHG42_MOUSE	Arhgap42	Rho GTPase-activating protein 42
23.622	23.6785	23.6128	23.0053	23.1034	22.8167	24.0961	24.0101	23.9225	Completeproteome;Metal-binding;Proteomicsidentification;Referenceproteome;Zinc;Zinc-finger	+		B2RQG2	B2RQG2	B2RQG2_MOUSE	Phf3	PHD finger protein 3
21.6659	21.4372	21.2693	19.7943	19.7962	19.2592	19.844	NaN	19.4251	ANKrepeat;ATP-binding;Completeproteome;Helicase;Hydrolase;Nucleotide-binding;Phosphoprotein;Referenceproteome;Repeat;RNA-binding			B2RR83	B2RR83	YTDC2_MOUSE	Ythdc2	3'-5' RNA helicase YTHDC2
21.1029	21.008	21.1671	21.6873	21.402	21.758	22.2174	22.2667	22.1079	Completeproteome;Metal-binding;Proteomicsidentification;Referenceproteome;Zinc;Zinc-finger	+		B2RRD7	Q3U109;E9PXP1;Q80XK2;A0A0N4SVG7;A0A0N4SUT9;B2RRD7	BRPF1_MOUSE	Brpf1	Peregrin
20.8513	20.6673	20.4903	20.6707	20.7613	20.4025	21.116	22.0143	21.4916	Acetylation;Completeproteome;Hydrolase;Phosphoprotein;Protease;Referenceproteome;Thiolprotease;Ublconjugationpathway	+		B2RRE7	A0A0R4J260;B2RRE7	OTUD4_MOUSE	Otud4	OTU domain-containing protein 4
NaN	NaN	NaN	19.3291	18.9573	19.1928	19.4786	19.467	19.7001	Completeproteome;DNA-binding;Metal-binding;Nucleus;Referenceproteome;Repeat;Transcription;Transcriptionregulation;Zinc;Zinc-finger			B2RRF6	B2RRF6	Z518A_MOUSE	Znf518a	Zinc finger protein 518A
19.0688	19.2928	19.3452	19.8437	19.4547	19.7376	19.5883	19.4797	19.696	Completeproteome;DNA-binding;Nucleus;Referenceproteome	+		B2RRL2	Q0VBL1;B2RRL2	JERKL_MOUSE	Jrkl	Jerky protein homolog-like
30.592	30.4434	30.2437	25.0176	25.1635	25.7698	23.7281	23.5376	23.5765	Cellcycle;Celldivision;Cellmembrane;Completeproteome;Cytoplasm;Cytoskeleton;GTP-binding;Lipoprotein;Magnesium;Membrane;Metal-binding;Myristate;Nucleotide-binding;Nucleus;Palmitate;Referenceproteome;Transducer	+		B2RSH2	P18872-2;P08752;Q9DC51;B2RSH2	GNAI1_MOUSE	Gnai1	Guanine nucleotide-binding protein G(i) subunit alpha-1
NaN	NaN	NaN	21.0486	21.005	20.4373	NaN	26.1336	NaN	Completeproteome;Glycosyltransferase;Proteomicsidentification;Referenceproteome;Transferase			B2RT14	B2RT14	B2RT14_MOUSE	Ugt1a5	UDP-glucuronosyltransferase
20.6979	20.5361	20.6606	21.9967	21.5542	21.8528	21.6492	21.7556	21.3878	Completeproteome;Proteomicsidentification;Referenceproteome	+		B2RT41	B2RT41	B2RT41_MOUSE	Zfc3h1	Zinc finger, C3H1-type containing
NaN	NaN	NaN	NaN	18.5682	18.457	NaN	NaN	NaN	Completeproteome;Lipoprotein;Referenceproteome			B2RT54	B2RT54	B2RT54_MOUSE	Apol7a	Apolipoprotein L 7a
21.2734	21.543	21.3612	NaN	NaN	NaN	NaN	NaN	NaN	Completeproteome;Proteomicsidentification;Referenceproteome	+		B2RUG9;E9QLQ9	B2RUG9;E9QLQ9	B2RUG9_MOUSE;E9QLQ9_MOUSE	Apc	Isoform of Q61315, APC, WNT signaling pathway regulator
21.8222	22.0837	21.7357	NaN	NaN	NaN	NaN	NaN	NaN	Alternativesplicing;Completeproteome;Cytoplasm;Directproteinsequencing;Golgiapparatus;Nucleus;Phosphoprotein;Proteintransport;Referenceproteome;Repeat;Transport	+		B2RUJ5	B2RUJ5-3;B2RUJ5	APBA1_MOUSE	Apba1	Amyloid-beta A4 precursor protein-binding family A member 1
20.9325	20.9228	20.7025	NaN	NaN	NaN	NaN	NaN	NaN	ATP-binding;Completeproteome;Nucleotide-binding;Referenceproteome;Repeat			B2RUS7	E9PUE8;P70170-2;P70170-3;A0A1B0GT25;P70170;B2RUS7	B2RUS7_MOUSE	Abcc8	ATP-binding cassette, sub-family C (CFTR/MRP), member 8
18.82	20.1256	NaN	19.1034	19.5267	19.118	NaN	NaN	NaN	Completeproteome;Metal-binding;Phosphoprotein;Referenceproteome;Zinc;Zinc-finger			B2RVL6	B2RVL6	ZCH24_MOUSE	Zcchc24	Zinc finger CCHC domain-containing protein 24
22.0109	21.9704	22.6208	NaN	NaN	NaN	NaN	NaN	NaN	ANKrepeat;Completeproteome;Referenceproteome;Repeat			B2RW11	B2RW11	B2RW11_MOUSE	Ankrd34a	Ankyrin repeat domain 34A
21.514	22.1286	21.8322	NaN	NaN	NaN	NaN	NaN	NaN	Completeproteome;Proteomicsidentification;Referenceproteome			B2RWC4;F6U1P7	F6U1P7;B2RWC4	B2RWC4_MOUSE;F6U1P7_MOUSE	Lrrc73	Gm88 protein
NaN	20.488	20.6738	NaN	NaN	NaN	NaN	NaN	NaN	Celljunction;Cellmembrane;Completeproteome;Membrane;Phosphoprotein;Referenceproteome;Synapse;Transmembrane;Transmembranehelix			B2RWJ3	B2RWJ3	TM240_MOUSE	Tmem240	Transmembrane protein 240
21.3309	21.2897	21.5398	22.1282	22.137	22.217	21.3379	21.5753	21.2524	Acetylation;Acyltransferase;Biologicalrhythms;Bromodomain;Cellcycle;Citrullination;Coiledcoil;Completeproteome;Cytoplasm;Differentiation;Isopeptidebond;Metal-binding;Methylation;Nucleus;Phosphoprotein;Referenceproteome;Repeat;Transcription;Transcriptionregulation;Transferase;Ublconjugation;Zinc;Zinc-finger	+		B2RWS6	B2RWS6	EP300_MOUSE	Ep300	Histone acetyltransferase p300
NaN	NaN	24.085	20.6506	21.8405	21.8534	NaN	20.4597	23.5861	Alternativesplicing;ATP-binding;Completeproteome;Glycoprotein;Membrane;Nucleotide-binding;Phosphoprotein;Referenceproteome;Repeat;Transmembrane;Transmembranehelix;Transport			B2RX12;B2RX12-2;B2RX12-3	B2RX12-2;B2RX12-3;A0A0R4J015;B2RX12	MRP3_MOUSE	Abcc3	ATP-binding cassette sub-family C member 3
NaN	NaN	NaN	19.0195	18.9867	18.2072	NaN	NaN	NaN	Completeproteome;Cytoplasm;Magnesium;Manganese;Metal-binding;Nucleotidyltransferase;Nucleus;Phosphoprotein;Referenceproteome;Repeat;RNA-mediatedgenesilencing;Transferase;Zinc;Zinc-finger	+		B2RX14	A2A8R7;B2RX14	TUT4_MOUSE	Tut4	Terminal uridylyltransferase 4
NaN	NaN	NaN	NaN	18.4652	17.9107	NaN	17.1406	NaN	Completeproteome;Metal-binding;Nucleus;Referenceproteome;Repeat;Transcription;Transcriptionregulation;Zinc;Zinc-finger	+	+	B2RX31	B2RX31	B2RX31_MOUSE	Zscan25	Zinc finger and SCAN domain containing 25
NaN	NaN	NaN	16.2538	20.3971	20.0849	NaN	NaN	NaN	Alternativesplicing;Coiledcoil;Completeproteome;Cytoplasm;Cytoskeleton;Microtubule;Phosphoprotein;Referenceproteome			B2RX88;B2RX88-4	B2RX88-2;B2RX88-4;B2RX88	CSPP1_MOUSE	Cspp1	Centrosome and spindle pole associated protein 1
19.9365	19.701	19.8885	NaN	NaN	NaN	18.6605	17.4243	18.283	Acetylation;Alternativesplicing;Completeproteome;ER-Golgitransport;Golgiapparatus;Referenceproteome;Transport			B2RXC1	B2RXC1	TPC11_MOUSE	Trappc11	Trafficking protein particle complex subunit 11
NaN	NaN	NaN	NaN	17.7981	17.7683	NaN	NaN	NaN	3D-structure;ATP-binding;Completeproteome;Kinase;Nucleotide-binding;Proteomicsidentification;Referenceproteome;Transferase	+		B2RXC2	B2RXC2	B2RXC2_MOUSE	Itpkb	Kinase
NaN	20.8946	20.4978	21.431	21.112	21.466	20.8874	21.0494	20.887	Completeproteome;DNA-directedRNApolymerase;Nucleotidyltransferase;Proteomicsidentification;Referenceproteome;Transcription;Transferase	+		B2RXC6	Q7TSI4;B2RXC6	B2RXC6_MOUSE	Polr3a	DNA-directed RNA polymerase subunit
22.3483	22.2536	22.087	22.9819	23.2162	23.1539	20.3194	NaN	20.6803	Completeproteome;Proteomicsidentification;Referenceproteome			B2RXQ2;B2RXW8	B2RXW8;S4R1D4;B2RXQ2	B2RXQ2_MOUSE;B2RXW8_MOUSE	Ppfia1	Ppfia1 protein
22.0661	22.0531	21.7372	23.6994	19.0714	18.9109	NaN	NaN	NaN	Completeproteome;Proteomicsidentification;Referenceproteome	+		B2RXS3;F8VQ70	Q8BIZ8;F8VQ70;B2RXS3	B2RXS3_MOUSE;F8VQ70_MOUSE	Scaper	S phase cyclin A-associated protein in the ER
NaN	NaN	20.7972	20.3577	20.7201	NaN	26.0236	NaN	NaN	Cellmembrane;Completeproteome;Developmentalprotein;Disulfidebond;Glycoprotein;Membrane;Phosphoprotein;Receptor;Referenceproteome;Repeat;Signal;Transmembrane;Transmembranehelix			B2RXS4	B2RXS4	PLXB2_MOUSE	Plxnb2	Plexin-B2
25.8941	25.8011	25.6662	NaN	NaN	NaN	NaN	24.2294	NaN				B2RXT3	E9Q7L0;B2RXT3	B2RXT3_MOUSE	Ogdhl	oxoglutarate dehydrogenase (succinyl-transferring)
22.1309	22.0014	22.0801	20.04	19.086	20.6044	19.9598	19.9767	19.8137	Acetylation;Cataract;Completeproteome;Cytoplasm;Guanine-nucleotidereleasingfactor;Phosphoprotein;Referenceproteome;SH3domain			B2RY04	B2RY04	DOCK5_MOUSE	Dock5	Dedicator of cytokinesis protein 5
26.1772	26.2635	26.2685	26.9324	26.7109	26.9071	26.7208	26.714	26.6891	Acetylation;Apoptosis;Completeproteome;Cytoplasm;Isopeptidebond;mRNAprocessing;mRNAsplicing;Nucleus;Phosphoprotein;Referenceproteome;RNA-binding;Ublconjugation	+		B2RY56	B2RY56	RBM25_MOUSE	Rbm25	RNA-binding protein 25
NaN	NaN	NaN	18.4556	19.3727	20.6119	17.6949	NaN	18.262	Completeproteome;Metal-binding;Referenceproteome;Zinc;Zinc-finger	+		B4XVQ1	B4XVQ1	B4XVQ1_MOUSE	Phf11b	PHD finger protein 11B
NaN	NaN	NaN	20.4494	20.11	20.3874	NaN	NaN	18.4079	Completeproteome;Nucleus;Proteomicsidentification;Referenceproteome	+	+	B5B2N2;B5B2N4;B5B2N7;Q6P7T9	B5B2N2;B5B2N4;B5B2N7;Q6P7T9	B5B2N2_MOUSE;B5B2N4_MOUSE;B5B2N7_MOUSE;Q6P7T9_MOUSE	Nfatc1	Isoform of O88942, Nuclear factor of activated T cells, cytoplasmic, calcineurin dependent 1
24.0327	24.1223	23.6685	19.279	20.8048	20.6983	NaN	NaN	NaN	Completeproteome;Disulfidebond;Endoplasmicreticulum;Immunoglobulindomain;Membrane;Referenceproteome;Signal;Transmembrane;Transmembranehelix	+		B5TVM2	A0A0A6YVY9;A0A0A6YWD2;A0A0A6YY19;A0A0A6YXV2;A0A0A6YY76;B5TVM2-3;B5TVM2-4;B5TVM2-5;B5TVM2-6;B5TVM2-2;B5TVM2	ILDR2_MOUSE	Ildr2	Immunoglobulin-like domain-containing receptor 2
25.8346	25.6957	25.5901	24.5323	24.484	24.5773	25.1313	25.2327	25.4191	Completeproteome;Proteomicsidentification;Referenceproteome	+		B7ZC24	B7ZC24;Q91W39	B7ZC24_MOUSE	Ncoa5	Isoform of Q91W39, Nuclear receptor coactivator 5
27.6819	27.838	27.4146	21.8211	21.8121	22.4116	21.9789	21.6963	21.2828	Completeproteome;GTP-binding;Nucleotide-binding;Proteomicsidentification;Referenceproteome			B7ZC46	B1AQZ0;B1AQY9;B7ZC46;Q8CHH9-2;Q8CHH9	B7ZC46_MOUSE	Septin8	Isoform of Q8CHH9, Septin
21.5379	21.2646	21.2273	NaN	NaN	16.7832	NaN	NaN	NaN	Completeproteome;Proteomicsidentification;Referenceproteome			B7ZCC3;B7ZCC4;Q8C8K6	B7ZCC3;B7ZCC4;Q8C8K6	B7ZCC3_MOUSE;B7ZCC4_MOUSE;Q8C8K6_MOUSE	Atxn7l2	Isoform of Q8C8K6, Ataxin 7-like 2
21.6026	22.0721	22.6025	22.3928	22.4095	22.4065	22.2862	22.428	22.418	Completeproteome;Proteomicsidentification;Referenceproteome	+	+	B7ZCR6;Q6PHP4	F6R5G3;B7ZCR6;Q6PHP4	B7ZCR6_MOUSE;Q6PHP4_MOUSE	Zfp512b	Isoform of Q6PHP4, Zinc finger protein 512B
20.8194	20.9202	20.3178	21.0968	20.8999	21.0745	20.7741	20.8852	21.2618	Alternativesplicing;Completeproteome;Hydrolase;Manganese;Metal-binding;Mitochondrion;Referenceproteome			B7ZMP1	B7ZMP1-2;B7ZMP1	XPP3_MOUSE	Xpnpep3	Xaa-Pro aminopeptidase 3
23.222	23.2207	23.1416	20.6172	20.7104	20.7839	20.3969	19.901	20.137	Completeproteome;Proteomicsidentification;Referenceproteome			B7ZMZ7	B7ZMZ7;B2RQ71;E9PWR4	B7ZMZ7_MOUSE	Dip2c	Isoform of E9PWR4, Dip2c protein
21.6124	21.9066	21.6562	NaN	NaN	NaN	NaN	NaN	NaN	Completeproteome;Proteomicsidentification;Referenceproteome	+		B7ZNF6;E9QKH8	B7ZNF6;E9QKH8	B7ZNF6_MOUSE;E9QKH8_MOUSE	Ctnnd2	Isoform of O35927, Catenin (cadherin associated protein), delta 2
22.0766	21.6134	21.5224	21.305	21.174	21.457	22.6501	22.3178	22.1952	Completeproteome;Proteomicsidentification;Referenceproteome			B7ZNL9	F8VQE6;B7ZNL9	B7ZNL9_MOUSE	Tatdn2	TatD DNase domain containing 2
20.6375	19.4393	19.0836	NaN	NaN	NaN	NaN	NaN	NaN	Completeproteome;Proteomicsidentification;Referenceproteome			B8JJ84;D6RJ81;Q3TYA4	Q3TYA4;D6RJ81;B8JJ84	B8JJ84_MOUSE;D6RJ81_MOUSE;Q3TYA4_MOUSE	Stxbp6	Isoform of Q8R3T5, Syntaxin binding protein 6 (amisyn) (Fragment)
NaN	NaN	NaN	19.4925	19.5632	18.7572	NaN	NaN	NaN	Completeproteome;Referenceproteome	+		B8JJH9	B8JJH9	B8JJH9_MOUSE	Dpf3	Isoform of P58269, Double PHD fingers 3 (Fragment)
NaN	NaN	NaN	20.5783	21.1934	21.2288	NaN	NaN	NaN	Calcium;Celladhesion;Completeproteome;Disulfidebond;Glycoprotein;Integrin;Membrane;Metal-binding;Receptor;Referenceproteome;Repeat;Signal;Transmembrane;Transmembranehelix			B8JK39	B8JK39	ITA9_MOUSE	Itga9	Integrin alpha-9
23.2843	23.4732	22.9058	NaN	NaN	NaN	NaN	NaN	NaN	Completeproteome;Proteomicsidentification;Referenceproteome			B8QI36	A0A087WPJ3;A0A087WPM2;B8QI36	B8QI36_MOUSE	Ppfia4	Liprin-alpha 4
20.7248	20.7412	20.4464	19.5098	20.2462	20.4447	NaN	NaN	NaN	Completeproteome;Proteomicsidentification;Referenceproteome;SH3domain	+		B9EHJ3	B9EHJ3;P39447	B9EHJ3_MOUSE	Tjp1	Isoform of P39447, Tight junction protein 1
21.4617	22.0499	21.9908	NaN	NaN	20.1438	NaN	18.8266	NaN	3D-structure;ANKrepeat;Cellmembrane;Completeproteome;Cytoplasm;Golgiapparatus;Lipoprotein;Membrane;Palmitate;Referenceproteome;Repeat	+		B9EHT4	B9EHT4	CLIP3_MOUSE	Clip3	CAP-Gly domain-containing linker protein 3
18.4928	18.7025	NaN	NaN	NaN	NaN	NaN	NaN	NaN	Completeproteome;Metal-binding;Proteomicsidentification;Referenceproteome;Zinc			B9EJ80	B9EJ80	PDZD8_MOUSE	Pdzd8	PDZ domain-containing protein 8
24.5617	24.7115	24.4018	23.6365	23.6196	23.3896	23.1137	23.2728	22.9763	Completeproteome;Lipidtransport;Proteomicsidentification;Referenceproteome;Transport	+		B9EJ86	A0A0R4J150;A0A5F8MPC5;B9EJ86	OSBL8_MOUSE	Osbpl8	Oxysterol-binding protein-related protein 8
23.6113	23.8102	23.5324	21.0827	NaN	NaN	NaN	NaN	NaN	Alternativesplicing;ANKrepeat;Cellprojection;Coiledcoil;Completeproteome;Cytoplasm;Phosphoprotein;Referenceproteome;Repeat			B9EJA2;B9EJA2-5	B9EJA2-2;B9EJA2-3;B9EJA2-4;B9EJA2-5;F6Q1W8;B9EJA2	CTTB2_MOUSE	Cttnbp2	Cortactin-binding protein 2
19.6565	19.3683	19.4296	NaN	NaN	NaN	NaN	NaN	18.6445	Completeproteome;Membrane;Referenceproteome;Transmembrane;Transmembranehelix			B9EJI9	B9EJI9	T229A_MOUSE	Tmem229a	Transmembrane protein 229A
20.7151	20.8939	20.8117	20.6198	21.0509	20.7231	22.4162	22.231	21.912	Completeproteome;Proteomicsidentification;Referenceproteome	+		B9EJX5	B9EJX5;Q8C176	B9EJX5_MOUSE	Taf2	Isoform of Q8C176, Transcription initiation factor TFIID subunit 2
NaN	NaN	18.8053	18.1007	NaN	17.6314	NaN	18.1114	NaN	Completeproteome;Metal-binding;Referenceproteome;Repeat;Zinc;Zinc-finger	+	+	B9EKF4	G5E8L5;F6QAV8;B9EKF4	B9EKF4_MOUSE	Zfp777	Zinc finger protein 777
NaN	NaN	NaN	19.8844	20.2711	19.5307	NaN	NaN	NaN	Coiledcoil;Completeproteome;Cytoplasm;DNA-binding;Golgiapparatus;Membrane;Nucleus;Phosphoprotein;Referenceproteome;Repressor;Transcription;Transcriptionregulation	+	+	B9EKI3	B9EKI3	TMF1_MOUSE	Tmf1	TATA element modulatory factor
27.8413	28.0852	27.8276	NaN	NaN	NaN	23.7848	24.994	NaN	Cellmembrane;Completeproteome;Disulfidebond;Glycoprotein;Hydrolase;Membrane;Proteinphosphatase;Referenceproteome;Repeat;Secreted;Signal;Transmembrane;Transmembranehelix			B9EKR1	B2RXS8;B9EKR1	PTPRZ_MOUSE	Ptprz1	Receptor-type tyrosine-protein phosphatase zeta
21.3897	21.4429	21.5195	NaN	NaN	NaN	NaN	NaN	NaN				C0HK79;C0HK80	C0HK80;C0HK79	ARXS1_MOUSE;ARXS2_MOUSE	Arxes1;Arxes2	Adipocyte-related X-chromosome expressed sequence 1
20.5453	20.778	20.7035	NaN	NaN	NaN	NaN	20.4224	NaN				C0HKC8;C0HKC9	C0HKC8;C0HKC9;A0A087WSF2	SMK3A_MOUSE;SMK3B_MOUSE	Smok3a;Smok3b	Sperm motility kinase 3A
24.7678	24.6975	24.625	25.4636	26.1663	26.1186	25.774	25.9636	26.102		+		C0HKD8;C0HKD9	C0HKD9;C0HKD8	MFA1A_MOUSE;MFA1B_MOUSE	Mfap1a;Mfap1b	Microfibrillar-associated protein 1A
29.8933	NaN	29.4467	32.2492	32.216	32.5227	30.3962	30.7612	30.4904	3D-structure;Acetylation;Chromosome;Citrullination;Completeproteome;DNA-binding;Isopeptidebond;Methylation;Nucleosomecore;Nucleus;Phosphoprotein;Referenceproteome;Ublconjugation	+		C0HKE1;C0HKE2;C0HKE3;C0HKE4;C0HKE5;C0HKE6;C0HKE7;C0HKE8;C0HKE9;Q8BFU2;Q8CGP5;Q8CGP6;Q8CGP7	A0A0N4SV66;C0HKE3;Q8CGP7;Q8CGP6;Q64523;Q8CGP5;C0HKE6;C0HKE8;C0HKE5;C0HKE9;C0HKE1;Q8R1M2;Q8BFU2;C0HKE2;C0HKE7;Q8CGP4;C0HKE4;Q6GSS7	H2A1B_MOUSE;H2A1C_MOUSE;H2A1D_MOUSE;H2A1E_MOUSE;H2A1F_MOUSE;H2A1G_MOUSE;H2A1H_MOUSE;H2A1I_MOUSE;H2A1K_MOUSE;H2A1N_MOUSE;H2A1O_MOUSE;H2A1P_MOUSE;H2A3_MOUSE	H2ac11;H2ac12;H2ac13;H2ac15;H2ac25;H2ac4;H2ac6;H2ac7;H2ac8;Hist1h2af;Hist1h2an;Hist1h2ao;Hist1h2ap	Histone H2A type 1-B
24.1882	NaN	NaN	19.2993	20.2622	19.9283	NaN	NaN	18.2361				C0HKG5;C0HKG6	A0A338P7E3;A0A338P711;C0HKG5;C0HKG6	RNT2A_MOUSE;RNT2B_MOUSE	Rnaset2a;Rnaset2b	Ribonuclease T2-A
NaN	NaN	NaN	NaN	NaN	NaN	23.6988	23.9249	24.2703				Cont_O77727	Cont_O77727	K1C15_SHEEP	KRT15	Keratin, type I cytoskeletal 15
22.6255	23.193	21.9853	19.9152	20.1897	19.9086	NaN	NaN	NaN				Cont_O95678	Cont_O95678	K2C75_HUMAN	KRT75	Keratin, type II cytoskeletal 75
30.7088	31.1769	30.7812	27.1755	27.1529	26.9668	29.0851	29.2492	29.2537				Cont_P00761	Cont_P00761	TRYP_PIG		Trypsin
20.9647	NaN	20.9507	22.4477	21.4731	22.801	23.1886	22.126	23.0278		+		Cont_P02533	Q6IFX2;Cont_P02533;Cont_Q6IFX2	K1C14_HUMAN	KRT14	Keratin, type I cytoskeletal 14
NaN	NaN	NaN	20.7656	NaN	22.1419	22.488	NaN	NaN				Cont_P02538	Q3UV11;P50446;Q9Z331;Q8BGZ7;Q6IFZ8;A0A2R8VHP3;Cont_O95678;Cont_P02538;Cont_P48668;Cont_P50446;Cont_Q8BGZ7;Cont_Q9Z331	K2C6A_HUMAN	KRT6A	Keratin, type II cytoskeletal 6A
23.2169	23.2481	22.6648	24.0102	23.1602	22.4454	22.4574	22.1001	21.8429				Cont_P02769	Cont_P02769	ALBU_BOVIN	ALB	Albumin
NaN	NaN	NaN	21.3039	22.5391	22.0689	NaN	NaN	NaN	Cellmembrane;Citrullination;Coiledcoil;Completeproteome;Directproteinsequencing;Diseasemutation;Intermediatefilament;Keratin;Membrane;Methylation;Phosphoprotein;Referenceproteome			Cont_P04104;P04104	P04104;Cont_P04104	K2C1_MOUSE	Krt1	Keratin, type II cytoskeletal 1
25.9963	22.6185	24.3133	25.7965	24.3355	24.7378	25.126	24.1083	24.5311				Cont_P04264	Cont_P04264	K2C1_HUMAN	KRT1	Keratin, type II cytoskeletal 1
NaN	NaN	NaN	17.2308	18.7635	17.962	NaN	NaN	NaN		+		Cont_P05783	Cont_P05783	K1C18_HUMAN	KRT18	Keratin, type I cytoskeletal 18
23.5268	23.3893	23.9895	30.3781	31.2964	31.1517	26.2701	26.2661	26.3721	Acetylation;Coiledcoil;Completeproteome;Cytoplasm;Glycoprotein;Intermediatefilament;Keratin;Nucleus;Phosphoprotein;Referenceproteome	+		Cont_P05784;P05784	P05784;Cont_P05784	K1C18_MOUSE	Krt18	Keratin, type I cytoskeletal 18
NaN	NaN	NaN	NaN	NaN	NaN	24.0045	24.3992	24.4895				Cont_P08727	Cont_P08727	K1C19_HUMAN	KRT19	Keratin, type I cytoskeletal 19
NaN	NaN	NaN	22.3402	19.7565	23.1315	21.9471	20.0912	NaN				Cont_P08779	Cont_P08779	K1C16_HUMAN	KRT16	Keratin, type I cytoskeletal 16
23.9922	22.9928	23.2091	29.9923	30.7548	30.5949	26.9507	26.9582	27.1844	Acetylation;Coiledcoil;Completeproteome;Cytoplasm;Directproteinsequencing;Glycoprotein;Intermediatefilament;Keratin;Nucleus;Phosphoprotein;Referenceproteome	+		Cont_P11679;P11679	P11679;Cont_P11679	K2C8_MOUSE	Krt8	Keratin, type II cytoskeletal 8
25.6299	22.0445	24.0765	25.9538	25.1266	25.4066	26.1278	25.5529	25.6096				Cont_P13645	Cont_P13645	K1C10_HUMAN	KRT10	Keratin, type I cytoskeletal 10
NaN	NaN	NaN	21.3654	NaN	26.1621	NaN	20.678	20.8469				Cont_P13646	A2A513;P02535-2;P02535-3;P02535;Cont_P13646;Cont_P02535	K1C13_HUMAN	KRT13	Keratin, type I cytoskeletal 13
22.028	NaN	NaN	22.0918	20.9887	21.5388	24.2787	24.6379	24.7329				Cont_P13647	Q922U2;Cont_P13647;Cont_Q922U2	K2C5_HUMAN	KRT5	Keratin, type II cytoskeletal 5
31.0142	31.3286	31.1446	30.3307	30.5437	30.2119	29.3903	28.9969	28.9016				Cont_P15636	Cont_P15636	API_ACHLY		Protease 1
23.1118	NaN	23.0888	23.9561	24.4434	24.1154	26.7926	26.64	26.9164	Coiledcoil;Completeproteome;Intermediatefilament;Keratin;Phosphoprotein;Referenceproteome			Cont_P19001;P19001	P19001;Cont_P19001	K1C19_MOUSE	Krt19	Keratin, type I cytoskeletal 19
NaN	NaN	NaN	24.0771	22.4855	21.0572	18.2473	18.937	19.1102				Cont_P22629	Cont_P22629	SAV_STRAV		Streptavidin
25.0203	23.0347	23.5091	25.9818	24.2435	24.9604	25.1156	23.1263	24.0262				Cont_P35527	Cont_P35527	K1C9_HUMAN	KRT9	Keratin, type I cytoskeletal 9
25.5246	25.621	23.8212	24.6707	23.9425	23.4066	25.0967	24.2273	24.0525				Cont_P35908	Cont_P35908	K22E_HUMAN	KRT2	Keratin, type II cytoskeletal 2 epidermal
NaN	NaN	NaN	19.095	18.4861	17.3702	19.5081	19.5587	19.6453				Cont_Q5D862	Cont_Q5D862	FILA2_HUMAN	FLG2	Filaggrin-2
NaN	NaN	NaN	NaN	NaN	NaN	22.0252	21.7308	22.2169	Coiledcoil;Completeproteome;Cytoplasm;Directproteinsequencing;Disulfidebond;Intermediatefilament;Keratin;Nucleus;Phosphoprotein;Referenceproteome	+		Cont_Q61781;Q61781	Q9QWL7;Q61781;Cont_Q04695;Cont_Q9QWL7;Cont_Q61781	K1C14_MOUSE	Krt14	Keratin, type I cytoskeletal 14
NaN	NaN	NaN	18.82	18.0367	18.386	NaN	NaN	NaN	Alternativesplicing;Coiledcoil;Completeproteome;Directproteinsequencing;Intermediatefilament;Keratin;Referenceproteome			Cont_Q64291;Q64291	Z4YJD9;Q64291;Cont_Q64291	K1C12_MOUSE	Krt12	Keratin, type I cytoskeletal 12
NaN	NaN	NaN	18.4335	NaN	NaN	20.2145	19.9809	19.6653				Cont_Q86YZ3	Cont_Q86YZ3	HORN_HUMAN	HRNR	Hornerin
23.1716	23.2578	22.8479	NaN	NaN	NaN	NaN	NaN	NaN	Alternativesplicing;Coiledcoil;Completeproteome;Intermediatefilament;Keratin;Referenceproteome			Cont_Q8CCX5;Q8CCX5	Q8CCX5-2;Q8CCX5;Cont_Q8CCX5	KT222_MOUSE	Krt222	Keratin-like protein KRT222
NaN	NaN	NaN	NaN	NaN	NaN	24.577	24.7011	25.1446	Coiledcoil;Completeproteome;Directproteinsequencing;Intermediatefilament;Keratin;Referenceproteome			Cont_Q922U2;Q922U2	Q3UV11;P50446;Q922U2;Q9Z331;Q6IFZ8;A0A2R8VHP3;Cont_P50446;Cont_Q922U2;Cont_Q9Z331	K2C5_MOUSE	Krt5	Keratin, type II cytoskeletal 5
NaN	NaN	NaN	18.5665	22.3704	19.2076	19.5664	20.208	20.3691	Coiledcoil;Completeproteome;Intermediatefilament;Keratin;Referenceproteome			Cont_Q99PS0;Q99PS0	Q99PS0;Cont_Q99PS0	K1C23_MOUSE	Krt23	Keratin, type I cytoskeletal 23
24.106	24.3454	24.7651	23.4524	23.706	23.3569	25.6227	25.6503	26.0757	Acetylation;Coiledcoil;Completeproteome;Directproteinsequencing;Intermediatefilament;Keratin;Methylation;Phosphoprotein;Referenceproteome			Cont_Q9DCV7;Q9DCV7	D3Z6N5;Q9R0H5;Q3UV17;Q9DCV7;Cont_Q9DCV7;Cont_Q9R0H5;Cont_Q3UV17	K2C7_MOUSE	Krt7	Keratin, type II cytoskeletal 7
20.4084	NaN	20.4926	23.0065	22.6604	23.5783	23.2864	23.1604	23.2444	Completeproteome;Growthregulation;Nucleus;Polymorphism;Referenceproteome	+		D0QMC3	D0QMC3	MNDAL_MOUSE	Mndal	Myeloid cell nuclear differentiation antigen-like protein
NaN	NaN	NaN	NaN	NaN	NaN	18.59	18.0699	NaN	Alternativeinitiation;Completeproteome;DNA-binding;Metal-binding;Nucleus;Referenceproteome;Repeat;Repressor;Transcription;Transcriptionregulation;Zinc;Zinc-finger		+	D2EAC2;D2EAC2-2	D2EAC2-2;D2EAC2	ZBED6_MOUSE	Zbed6	Zinc finger BED domain-containing protein 6
21.8325	21.8438	21.3236	NaN	18.9046	NaN	NaN	NaN	NaN	Completeproteome;Proteomicsidentification;Referenceproteome			D3YTP3	D3YTP3	D3YTP3_MOUSE	Mtx3	Metaxin
28.7555	28.5707	28.8177	26.1437	26.2752	26.6321	26.2356	26.2753	26.4311	Completeproteome;Proteomicsidentification;Referenceproteome	+		D3YTQ3	D3YTQ3;F6VQH5;Q9Z130	D3YTQ3_MOUSE	Hnrnpdl	Isoform of Q9Z130, Heterogeneous nuclear ribonucleoprotein D-like
19.6391	19.8628	19.536	NaN	NaN	NaN	NaN	NaN	NaN	Completeproteome;Referenceproteome			D3YTU6;D3Z592;D3Z649	A0A0A6YXD8;D3YTU6;D3Z592;D3Z649	D3YTU6_MOUSE;D3Z592_MOUSE;D3Z649_MOUSE	Kcnt2	Isoform of D3Z649, Potassium channel, subfamily T, member 2
23.3924	23.4697	23.2617	23.0917	NaN	23.1721	NaN	NaN	NaN	Completeproteome;Nucleus;Referenceproteome;Repeat	+		D3YUB6;D3YUB6-3	D3YUB6-3;D3YUW2;Q3TEG0;D3YUB6	BTBD8_MOUSE	Btbd8	BTB/POZ domain-containing protein 8
22.7935	22.8649	22.497	23.1574	23.5243	23.6258	21.8932	21.3288	21.1969	Completeproteome;Proteomicsidentification;Referenceproteome			D3YUD2;D3Z7L2	D3YUD2;D3Z7L2	D3YUD2_MOUSE;D3Z7L2_MOUSE	Afdn	Isoform of Q9QZQ1, Afadin, adherens junction formation factor (Fragment)
22.4943	22.4769	22.1811	NaN	NaN	NaN	NaN	NaN	NaN	Completeproteome;Proteomicsidentification;Referenceproteome	+		D3YUD3;D3YUL8;D3Z230;E9Q9A0;F6V2U0;Q3UEQ1	E9QAD0;E9Q9A0;A0A0R4J0Q2;F6R4N2;Q3UEQ1;F6V2U0;D3YUL8;D3YUD3;D3Z230	D3YUD3_MOUSE;D3YUL8_MOUSE;D3Z230_MOUSE;E9Q9A0_MOUSE;F6V2U0_MOUSE;Q3UEQ1_MOUSE	Inpp4a	Isoform of Q9EPW0, phosphatidylinositol-3,4-bisphosphate 4-phosphatase
NaN	22.3431	NaN	NaN	NaN	NaN	19.3403	19.7827	NaN	Completeproteome;Proteomicsidentification;Referenceproteome			D3YUE4	D3YUE4	D3YUE4_MOUSE	Fam151b	Family with sequence similarity 151, member B
NaN	20.7889	20.9501	NaN	NaN	NaN	NaN	NaN	NaN	Completeproteome;Cyclin;Proteomicsidentification;Referenceproteome			D3YUJ3	E9Q226;D3YUJ3	D3YUJ3_MOUSE	Ccnyl1	Cyclin Y-like 1
NaN	19.3836	NaN	20.2832	20.7152	20.818	21.3085	20.2855	20.3552	Completeproteome;Proteomicsidentification;Referenceproteome			D3YUP5	D3YUP5	D3YUP5_MOUSE	Exoc3l2	Exocyst complex component 3-like 2
24.0743	24.2798	23.8922	22.2592	22.4428	22.506	NaN	NaN	NaN	Completeproteome;GTPaseactivation;Proteomicsidentification;Referenceproteome			D3YUS5;E9PW37	D3YUS5;E9PW37	D3YUS5_MOUSE;E9PW37_MOUSE	Rasal2	Isoform of E9PW37, RAS protein activator like 2
23.2791	22.6384	NaN	NaN	NaN	NaN	NaN	NaN	NaN	Completeproteome;Proteomicsidentification;Referenceproteome;SH3domain			D3YUZ8	A0A338P6J0;Q91XM9-2;Q91XM9-3;Q91XM9-4;Q91XM9-6;Q91XM9-7;Q91XM9-8;E9Q2L2;D3YWU0;D3YUZ8;A0A571BEZ4;A0A571BEK3;Q91XM9	D3YUZ8_MOUSE	Dlg2	Isoform of Q91XM9, Discs large MAGUK scaffold protein 2
NaN	NaN	NaN	NaN	NaN	NaN	20.0733	20.4754	20.5288	Completeproteome;Proteomicsidentification;Referenceproteome	+	+	D3YV66;Q3UXF4	D3YV66;Q3UXF4	D3YV66_MOUSE;Q3UXF4_MOUSE	Nrf1	Isoform of Q9WU00, Nuclear respiratory factor 1 (Fragment)
25.7946	25.8091	25.7004	NaN	NaN	NaN	NaN	NaN	NaN	Calmodulin-binding;Completeproteome;Lipoprotein;Membrane;Palmitate;Referenceproteome;Repeat			D3YVF0	H3BIV5;D3YVF0	AKAP5_MOUSE	Akap5	A-kinase anchor protein 5
23.9735	24.0158	23.649	NaN	NaN	NaN	NaN	NaN	NaN	ANKrepeat;Completeproteome;Proteomicsidentification;Referenceproteome;Repeat			D3YVV3	A0A3Q4EGJ3;D3YVV3	D3YVV3_MOUSE	Ankrd29	Ankyrin repeat domain 29
19.2511	19.6125	19.2834	NaN	NaN	18.9656	19.9433	20.438	20.207	Completeproteome;Proteomicsidentification;Referenceproteome	+		D3YVV9;E9Q1U2;F6WWS1	E9Q1U2;F6WWS1;D3YVV9	D3YVV9_MOUSE;E9Q1U2_MOUSE;F6WWS1_MOUSE	Synpo2	Isoform of Q91YE8, Synaptopodin 2
20.7934	NaN	NaN	24.2171	24.3633	23.7931	NaN	NaN	NaN	Completeproteome;Proteomicsidentification;Referenceproteome			D3YVW2	D3YVW2;Q8BXA1	D3YVW2_MOUSE	Golim4	Isoform of Q8BXA1, Golgi integral membrane protein 4
NaN	NaN	18.5887	NaN	NaN	NaN	19.2213	19.1455	19.3557	Completeproteome;Proteomicsidentification;Referenceproteome	+		D3YW42	D3YW42	D3YW42_MOUSE	Ccdc9	Isoform of Q8VC31, Coiled-coil domain containing 9
24.2802	24.2093	23.9571	NaN	NaN	21.0473	NaN	NaN	18.873	ANKrepeat;ATP-binding;Completeproteome;Kinase;Nucleotide-binding;Proteomicsidentification;Referenceproteome;Repeat;Transferase	+		D3YWQ0-2	D3YWQ0-2;D3Z519;D3YWQ0	DGKI_MOUSE	Dgki	Isoform of D3YWQ0, Isoform 2 of Diacylglycerol kinase iota
NaN	NaN	NaN	20.2693	19.9248	20.2569	21.401	20.5685	20.0525	Completeproteome;Proteomicsidentification;Receptor;Referenceproteome	+		D3YWS8	D3YWS8	D3YWS8_MOUSE	Leng8	Isoform of Q8CBY3, Leukocyte receptor cluster (LRC) member 8
24.839	25.0383	24.9905	24.0273	24.1758	24.1387	24.4109	24.2075	24.3319	Completeproteome;Proteomicsidentification;Referenceproteome	+		D3YWX2;F6YTL8	D3YWX2;F6YTL8	D3YWX2_MOUSE;F6YTL8_MOUSE	Ylpm1	Isoform of Q9R0I7, YLP motif containing 1
22.2189	22.3026	22.6014	NaN	NaN	NaN	NaN	NaN	22.8077	ATP-binding;Completeproteome;Kinase;Metal-binding;Nucleotide-binding;Proteomicsidentification;Referenceproteome;Transferase;Zinc;Zinc-finger			D3YXJ0	A0A2I3BQ48;A0A2I3BQ43;A0JP53;D3YXJ0-2;D3YXJ0	DGKH_MOUSE	Dgkh	Diacylglycerol kinase eta
NaN	NaN	NaN	NaN	NaN	NaN	20.4445	NaN	21.4966	Completeproteome;Proteomicsidentification;Referenceproteome			D3YXJ5	D3YXJ5	D3YXJ5_MOUSE	Lratd2	LRAT domain containing 1
22.3876	22.7146	22.4598	21.7575	22.2661	NaN	NaN	NaN	NaN	Completeproteome;Proteomicsidentification;Referenceproteome			D3YXK0	D3YXK0	D3YXK0_MOUSE	Jakmip2	Janus kinase and microtubule interacting protein 2
20.7527	20.8554	20.9796	20.5909	20.2932	20.668	20.5489	20.2284	20.025	Completeproteome;Cytoplasm;Phosphoprotein;Referenceproteome;Secreted	+		D3YXK1	D3YXK1	SAMD1_MOUSE	Samd1	Sterile alpha motif domain-containing protein 1
26.2691	26.197	26.1068	26.0644	26.2947	26.1854	26.5701	26.4507	26.4256	Acetylation;Coiledcoil;Completeproteome;DNA-binding;Isopeptidebond;Nucleus;Phosphoprotein;Referenceproteome;Repressor;RNA-binding;Transcription;Transcriptionregulation;Ublconjugation	+		D3YXK2	S4R1M2;D3YXK2	SAFB1_MOUSE	Safb	Scaffold attachment factor B1
20.642	21.1164	20.9773	NaN	NaN	NaN	20.3667	20.2598	18.9697	Completeproteome;Metal-binding;Proteomicsidentification;Referenceproteome;Zinc;Zinc-finger	+		D3YXX1;D3YY86	D3YXX1;D3YY86	D3YXX1_MOUSE;D3YY86_MOUSE	Zmynd11	Isoform of Q8R5C8, Zinc finger, MYND domain containing 11
21.6851	21.3341	21.322	NaN	NaN	NaN	18.3927	18.6202	19.2369	3D-structure;Completeproteome;Proteomicsidentification;Referenceproteome	+		D3YXZ3;Q91YS4	D3YXZ3;Q91YS4	D3YXZ3_MOUSE;Q91YS4_MOUSE	Klc2	Isoform of O88448, Kinesin light chain
19.8981	NaN	NaN	19.1941	19.2844	19.1558	18.7716	18.1803	18.8302	Completeproteome;Proteomicsidentification;Referenceproteome	+		D3YY55;E9Q317	E9Q317;D3YY55	D3YY55_MOUSE;E9Q317_MOUSE	Sap18;Sap18b	Isoform of O55128, Sin3-associated polypeptide 18
NaN	NaN	NaN	NaN	NaN	NaN	21.0457	20.9946	21.3171	Completeproteome;Proteomicsidentification;Referenceproteome	+	+	D3YYG4;D3Z3R4	D3YYG4;D3Z1M8;D3Z3R4	D3YYG4_MOUSE;D3Z3R4_MOUSE	Pbrm1	Isoform of Q8BSQ9, Polybromo 1 (Fragment)
22.6876	22.9258	22.4973	NaN	NaN	NaN	NaN	NaN	NaN	Completeproteome;LIMdomain;Metal-binding;Proteomicsidentification;Referenceproteome;Zinc			D3YYR9;E9Q0W6;E9Q4K0	E9Q4K0;E9Q0W6;D3YYR9	D3YYR9_MOUSE;E9Q0W6_MOUSE;E9Q4K0_MOUSE	Ablim2	Isoform of Q8BL65, Actin-binding LIM protein 2 (Fragment)
24.8829	24.9213	24.9381	24.9736	24.9178	25.2936	26.3663	26.3794	26.3035	Completeproteome;Proteomicsidentification;Referenceproteome	+		D3YYT1	D3YYT1;Q922P9	D3YYT1_MOUSE	Glyr1	Isoform of Q922P9, Cytokine-like nuclear factor N-PAC
20.3942	19.9275	19.1313	18.8356	18.8809	18.7337	NaN	NaN	NaN	Completeproteome;Proteomicsidentification;Referenceproteome;SH3domain			D3YYY8	D3YYY8	D3YYY8_MOUSE	Arhgef26	Rho guanine nucleotide exchange factor (GEF) 26
21.0224	20.9317	21.0404	21.1353	21.5455	20.7818	19.0568	19.2881	18.9865	Activator;Completeproteome;DNA-binding;DNAreplication;Nucleus;Proteomicsidentification;Referenceproteome;Transcription;Transcriptionregulation	+	+	D3YZ00;E9PUH7	E9PUH7;D3YZ00	D3YZ00_MOUSE;E9PUH7_MOUSE	Nfix	Isoform of P70257, Nuclear factor 1 (Fragment)
23.025	22.8489	22.4886	19.7925	NaN	NaN	NaN	NaN	NaN	ATP-binding;Completeproteome;Motorprotein;Myosin;Nucleotide-binding;Proteomicsidentification;Referenceproteome			D3YZ62;D3Z4J3;F6TDE5;F6Z2S4	F6TDE5;D3YZ62;D3Z4J3;F6Z2S4	D3YZ62_MOUSE;D3Z4J3_MOUSE;F6TDE5_MOUSE;F6Z2S4_MOUSE	Myo5a	Isoform of Q99104, Myosin VA
23.0938	22.7072	22.5118	NaN	20.4424	18.9683	19.8438	17.9962	NaN	Amino-acidbiosynthesis;Completeproteome;Histidinebiosynthesis;Hydrolase;Magnesium;Membrane;Methioninebiosynthesis;Mitochondrion;Mitochondrioninnermembrane;Multifunctionalenzyme;NAD;One-carbonmetabolism;Oxidoreductase;Purinebiosynthesis;Referenceproteome			D3YZG8	D3YZG8	MTD2L_MOUSE	Mthfd2l	Bifunctional methylenetetrahydrofolate dehydrogenase/cyclohydrolase 2, mitochondrial
20.3871	20.4606	21.6197	NaN	NaN	NaN	NaN	NaN	NaN	Completeproteome;Proteomicsidentification;Referenceproteome	+		D3YZI9	G3UX58;D3YZI9-2;D3YZI9	PGBD5_MOUSE	Pgbd5	PiggyBac transposable element-derived protein 5
21.0452	20.8585	20.1275	20.1255	20.2881	19.3569	NaN	20.6074	NaN	Acetylation;Chromosomalrearrangement;Coiledcoil;Completeproteome;Cytoplasm;Cytoskeleton;Phosphoprotein;Referenceproteome;Repeat;SH3-binding			D3YZP9	D3YZP9	CCDC6_MOUSE	Ccdc6	Coiled-coil domain-containing protein 6
26.5558	26.6712	26.1718	NaN	NaN	NaN	NaN	NaN	NaN	ANKrepeat;Completeproteome;Proteomicsidentification;Referenceproteome;Repeat			D3YZU5	D3YZU4;D3YZU5;D3YZU1	D3YZU5_MOUSE	Shank1	Isoform of D3YZU1, SH3 and multiple ankyrin repeat domains 1
20.8032	20.9476	20.3336	NaN	NaN	NaN	NaN	NaN	NaN	Completeproteome;Proteomicsidentification;Referenceproteome			D3YZZ4	D3YZZ4	D3YZZ4_MOUSE	Spacdr	Isoform of Q9EQN3, Sperm acrosome developmental regulator
22.4296	22.7336	22.4361	23.3711	23.9614	23.368	22.2403	21.5837	21.9557	Completeproteome;Membrane;Proteomicsidentification;Referenceproteome;Transmembrane;Transmembranehelix			D3YZZ5;E9Q7G1	E9Q7G1;D3YZZ5	D3YZZ5_MOUSE;E9Q7G1_MOUSE	Tmed7	Transmembrane p24 trafficking protein 7
21.5917	21.5486	21.1792	21.3245	20.89	21.6799	22.9865	23.0252	22.6337	Completeproteome;Proteomicsidentification;Referenceproteome	+		D3Z0K6	A0A0G2JEI9;D3Z0K6	D3Z0K6_MOUSE	Rsbn1l	Round spermatid basic protein 1-like
24.6762	24.8887	24.738	NaN	NaN	23.8433	NaN	NaN	NaN	Completeproteome;Proteomicsidentification;Referenceproteome	+		D3Z0L4	Q9D9P1;S4R238;D3Z0L4;Q9CRB9	D3Z0L4_MOUSE	Chchd3	Isoform of Q9CRB9, Coiled-coil-helix-coiled-coil-helix domain containing 3 (Fragment)
18.8957	18.6421	17.8462	NaN	NaN	NaN	NaN	NaN	NaN	Actin-binding;Completeproteome;Proteomicsidentification;Referenceproteome;Repeat	+		D3Z0L8;D3Z761	D3Z761;D3Z0L8	D3Z0L8_MOUSE;D3Z761_MOUSE	Actn4	Isoform of P57780, Actinin alpha 4 (Fragment)
25.4418	25.3839	25.4881	25.082	24.9615	25.2924	25.8995	25.7064	25.8766	ATP-binding;Completeproteome;Helicase;Hydrolase;Nucleotide-binding;Proteomicsidentification;Referenceproteome	+		D3Z0M9	D3Z0M9	D3Z0M9_MOUSE	Ddx23	RNA helicase
20.1559	19.988	19.8673	NaN	NaN	NaN	NaN	NaN	NaN	Calcium;Completeproteome;Proteomicsidentification;Referenceproteome	+		D3Z1M4	D3Z1M4;Q9JLK7-2;Q9JLK7	D3Z1M4_MOUSE	Cabp1	Isoform of Q9JLK7, Calcium binding protein 1
19.5388	NaN	20.56	NaN	NaN	20.9194	19.9317	NaN	NaN	Bromodomain;Completeproteome;Nucleus;Proteomicsidentification;Referenceproteome	+	+	D3Z1N4;F8VQD1	F6THL5;E9Q7L2;D3Z1N4;F8VQD1	D3Z1N4_MOUSE;F8VQD1_MOUSE	Pbrm1	Isoform of Q8BSQ9, Polybromo 1
20.6721	20.1655	20.5139	NaN	NaN	20.2803	NaN	NaN	NaN	Completeproteome;Proteomicsidentification;Referenceproteome			D3Z286	D3Z286	D3Z286_MOUSE	Tmppe	Transmembrane protein with metallophosphoesterase domain
NaN	NaN	NaN	19.9747	18.4142	20.5833	NaN	NaN	NaN	Completeproteome;Proteomicsidentification;Referenceproteome	+		D3Z2E7;E9Q3L4	D3Z2E7;E9Q3L4	D3Z2E7_MOUSE;E9Q3L4_MOUSE	Ifi207	Isoform of E9Q3L4, Interferon activated gene 207
19.6314	19.3685	19.2478	NaN	NaN	NaN	NaN	NaN	NaN	Completeproteome;Nucleus;Proteomicsidentification;Referenceproteome	+	+	D3Z2J5	E9Q9V3;D3Z2J5;F6Z4B2;F8VQL9	D3Z2J5_MOUSE	Ncor2	Isoform of Q9WU42, Nuclear receptor co-repressor 2 (Fragment)
20.3124	19.519	19.272	19.333	19.2748	19.6213	NaN	NaN	NaN	Completeproteome;Proteomicsidentification;Referenceproteome	+		D3Z2N7;E9Q3X0	E9Q3X0;D3Z2N7	D3Z2N7_MOUSE;E9Q3X0_MOUSE	Mvp	Isoform of Q9EQK5, Major vault protein (Fragment)
21.6947	21.9429	21.3353	NaN	NaN	NaN	NaN	NaN	NaN	Completeproteome;Proteomicsidentification;Referenceproteome;SH3domain	+		D3Z3B8	D3Z3B8	D3Z3B8_MOUSE	Dlg1	Isoform of Q811D0, Discs large MAGUK scaffold protein 1
20.6695	20.4288	20.4872	22.9091	23.0456	23.1832	23.0185	23.0675	22.9427	Completeproteome;Referenceproteome			D3Z3G0;D6RIN2;F6XLN3	F6XLN3;D6RIN2;D3Z3G0	D3Z3G0_MOUSE;D6RIN2_MOUSE;F6XLN3_MOUSE	D930020B18Rik	Isoform of Q8CCC3, RIKEN cDNA D930020B18 gene
22.2247	NaN	22.102	22.6728	22.8891	23.1755	24.5483	24.6948	24.3613	Completeproteome;Proteomicsidentification;Referenceproteome	+		D3Z3H0	Q8R359;D3Z3H2;D3Z3H0	D3Z3H0_MOUSE	Ino80e	INO80 complex subunit E
NaN	NaN	NaN	20.1238	20.6109	20.3433	19.1008	20.1341	18.9539	Completeproteome;Metal-binding;Proteomicsidentification;Referenceproteome;Zinc;Zinc-finger	+		D3Z3L3	D3Z3L3	D3Z3L3_MOUSE	Trim12c	Tripartite motif-containing 12C
20.0284	20.5132	18.8082	19.5293	20.3009	21.1476	NaN	NaN	NaN	Completeproteome;Proteomicsidentification;Referenceproteome	+		D3Z3M7;F6RCU2	F6RCU2;Q8C0S5;F8WIA1;D3Z3M7;D3Z2Z1	D3Z3M7_MOUSE;F6RCU2_MOUSE	Clip1	Isoform of Q922J3, CAP-GLY domain containing linker protein 1
27.2759	27.0949	27.3472	25.8388	25.9959	25.8794	25.475	25.7558	25.9209	Completeproteome;Proteomicsidentification;Referenceproteome	+		D3Z3N4	D3YWT1;D3Z3N4	D3Z3N4_MOUSE	Hnrnph3	Heterogeneous nuclear ribonucleoprotein H3
NaN	NaN	NaN	NaN	NaN	NaN	19.6319	NaN	18.5989	Completeproteome;Proteomicsidentification;Referenceproteome			D3Z3Y1;D3Z4I0	D3YTQ6;D3Z4I0;D3Z3Y1	D3Z3Y1_MOUSE;D3Z4I0_MOUSE	Pigg	GPI ethanolamine phosphate transferase 2
20.9525	21.1203	21.7101	22.0988	22.0481	22.6396	22.1207	22.3208	22.4051	Completeproteome;Proteomicsidentification;Referenceproteome	+		D3Z3Y4;D6RGU1;Q921W2	D3Z3Y4;D6RGU1;Q921W2	D3Z3Y4_MOUSE;D6RGU1_MOUSE;Q921W2_MOUSE	Tial1	Isoform of P70318, Tia1 cytotoxic granule-associated RNA binding protein-like 1
NaN	NaN	19.2599	17.2579	20.6552	NaN	NaN	NaN	NaN	Completeproteome;Cytoplasm;Differentiation;Nucleus;Referenceproteome;RNA-binding	+		D3Z4I3	D3Z4I3	RBM24_MOUSE	Rbm24	RNA-binding protein 24
18.5764	19.6938	NaN	NaN	NaN	NaN	NaN	NaN	NaN	ANKrepeat;Completeproteome;Proteomicsidentification;Referenceproteome;Repeat			D3Z4K0;Q5QNR3	Q5QNR3;Q5QNR4;D3Z4K0	D3Z4K0_MOUSE;Q5QNR3_MOUSE	Ankrd36	Ankyrin repeat domain 36
21.5435	21.5787	21.1744	NaN	NaN	NaN	NaN	NaN	NaN	Completeproteome;Proteomicsidentification;Referenceproteome	+		D3Z4T1;D3Z580	D3Z580;D3Z588;D3Z4T1;D3Z4C5	D3Z4T1_MOUSE;D3Z580_MOUSE	Celf5	Isoform of A0A5F8MPH2, CUGBP, Elav-like family member 5
20.4056	21.4442	21.1071	NaN	NaN	NaN	NaN	NaN	NaN	Completeproteome;Proteomicsidentification;Referenceproteome			D3Z4U5;G3UYZ9	D3Z4U5;G3UYZ9	D3Z4U5_MOUSE;G3UYZ9_MOUSE	Jakmip1	Isoform of Q8BVL9, Janus kinase and microtubule interacting protein 1
20.4903	20.8191	20.6901	21.5485	21.3666	21.3252	21.7757	21.7424	21.3288	Completeproteome;Nucleus;Proteomicsidentification;Referenceproteome	+	+	D3Z4Z0	D3Z4Z0	D3Z4Z0_MOUSE	Tada2b	Isoform of D3YW26, Transcriptional adapter
20.5675	20.6855	20.0626	NaN	NaN	NaN	NaN	NaN	NaN	Completeproteome;Proteomicsidentification;Referenceproteome			D3Z508;E9QAR5	E9QAR5;D3Z508	D3Z508_MOUSE;E9QAR5_MOUSE	Dlgap1	Isoform of Q9D415, DLG associated protein 1
20.9654	20.9447	21.0381	NaN	NaN	NaN	NaN	NaN	NaN	Completeproteome;Metal-binding;Proteomicsidentification;Referenceproteome;Zinc;Zinc-finger	+		D3Z5N6	F8WIP7;D3Z5N6;A0A494BBF7;Q61103	D3Z5N6_MOUSE	Dpf2	Isoform of Q61103, Double PHD fingers 2
21.2807	21.6058	20.8528	NaN	NaN	NaN	NaN	NaN	NaN	ATP-binding;ATPsynthesis;CF(1);Completeproteome;Hydrogeniontransport;Iontransport;Nucleotide-binding;Proteomicsidentification;Referenceproteome;Transport	+		D3Z6F5	D3Z6F5;Q03265	D3Z6F5_MOUSE	Atp5a1	Isoform of Q03265, ATP synthase subunit alpha
26.5319	26.447	25.9305	22.8865	22.5752	22.7973	22.1673	24.6915	NaN	Coiledcoil;Completeproteome;Proteomicsidentification;Referenceproteome			D3Z6I8	D3Z6I8	D3Z6I8_MOUSE	Tpm3	Isoform of P21107, Tropomyosin 3, gamma
NaN	NaN	NaN	19.4903	NaN	19.9033	NaN	NaN	NaN	Celljunction;Cellmembrane;Cellprojection;Completeproteome;Cytoplasm;Membrane;Phosphoprotein;Referenceproteome			D3Z6Q9	A0A5F8MQ05;S4R1B8;S4R270;D3Z6Q9	BIN2_MOUSE	Bin2	Bridging integrator 2
NaN	NaN	NaN	18.9809	19.768	19.3867	NaN	NaN	NaN	Completeproteome;Proteomicsidentification;Referenceproteome	+		D3Z6U8	D3Z6U8	D3Z6U8_MOUSE	Fmr1	Isoform of P35922, Fragile X messenger ribonucleoprotein 1
19.8975	NaN	19.9558	NaN	NaN	NaN	NaN	NaN	NaN	Completeproteome;Initiationfactor;Proteinbiosynthesis;Proteomicsidentification;Referenceproteome;RNA-binding			D3Z729	D3Z729	D3Z729_MOUSE	Eif4e2	Isoform of Q8BMB3, Eukaryotic translation initiation factor 4E member 2
20.5789	20.6044	19.9925	NaN	NaN	NaN	NaN	NaN	NaN	Completeproteome;Proteomicsidentification;Referenceproteome			D3Z742	D3Z742	D3Z742_MOUSE	Mb21d2	Isoform of Q8C525, Mab-21 domain containing 2
24.7192	24.9093	24.3336	22.2129	21.9366	21.691	21.7352	21.536	21.4193	Completeproteome;Proteomicsidentification;Referenceproteome			D3Z781	E9QAU4;B1AY49;Q8BHR1;B1AY50;A0A5F8MPV1;D3Z781;A2AQ25-3;A2AQ25-4;A2AQ25-7;A2AQ25-8;A2AQ25	D3Z781_MOUSE	Etl4	Isoform of A2AQ25, Enhancer trap locus 4
NaN	NaN	NaN	NaN	NaN	NaN	23.5632	23.9648	23.84	Completeproteome;Referenceproteome;Repeat;WDrepeat			D3Z7A8	D3Z7A8	D3Z7A8_MOUSE	Wdr95	WD40 repeat domain 95
20.9517	21.0949	20.4474	NaN	NaN	NaN	NaN	NaN	NaN	Completeproteome;Proteomicsidentification;Referenceproteome			D3Z7D3;F8WI56	F8WI56;D3Z7D3	D3Z7D3_MOUSE;F8WI56_MOUSE	Dip2a	Isoform of Q8BWT5, Disco interacting protein 2 homolog A
23.5641	23.4343	23.0005	NaN	NaN	NaN	NaN	NaN	NaN	Celljunction;Cellmembrane;Completeproteome;Membrane;Referenceproteome;Synapse;Transmembrane;Transmembranehelix			D3Z7H4	D3Z7H4	GSG1L_MOUSE	Gsg1l	Germ cell-specific gene 1-like protein
NaN	NaN	NaN	19.2407	20.0343	18.8211	18.457	18.2761	18.0026	Completeproteome;Proteomicsidentification;Referenceproteome;Repeat;WDrepeat	+		D3Z7I0	D3Z7I0	D3Z7I0_MOUSE	Gtf3c2	Isoform of Q8BL74, General transcription factor IIIC, polypeptide 2, beta
21.6522	22.0065	22.3941	NaN	NaN	NaN	NaN	NaN	NaN	3D-structure;Acetylation;Alternativesplicing;ANKrepeat;Completeproteome;Cytoplasm;Hydrolase;Mitochondrion;Referenceproteome;Repeat;Transitpeptide			D3Z7P3	D3Z7P4;D3Z7P3-2;D3Z7P3	GLSK_MOUSE	Gls	Glutaminase kidney isoform, mitochondrial
NaN	NaN	NaN	19.5326	20.432	20.099	NaN	NaN	NaN	Completeproteome;Proteomicsidentification;Referenceproteome			D3Z7Q2	D3Z7Q2	SIM20_MOUSE	Smim20	Small integral membrane protein 20
20.5872	20.5679	20.5815	20.9491	21.4474	19.9373	22.3583	21.8027	22.2241	Completeproteome;FAD;Flavoprotein;Oxidoreductase;Proteomicsidentification;Referenceproteome			D3Z7X0	D3Z2B3;D3Z7X0	D3Z7X0_MOUSE	Acad12	Acyl-Coenzyme A dehydrogenase family, member 12
20.4816	20.7508	NaN	NaN	NaN	NaN	NaN	19.7577	NaN	Completeproteome;Referenceproteome	+	+	D6RCY3	D6RCY3	D6RCY3_MOUSE	Gpbp1	Isoform of Q6NXH3, GC-rich promoter binding protein 1
20.4683	20.3887	20.2177	NaN	NaN	NaN	NaN	NaN	NaN	Completeproteome;Proteomicsidentification;Referenceproteome	+		D6RHQ8	D6RHQ8	D6RHQ8_MOUSE	Iqsec3	Isoform of Q3TES0, IQ motif and Sec7 domain 3
18.38	17.3888	18.1652	NaN	NaN	NaN	NaN	NaN	NaN	Completeproteome;Proteomicsidentification;Referenceproteome			D6RIQ3;F7CAL7	D6RIQ3;F7CAL7	D6RIQ3_MOUSE;F7CAL7_MOUSE	Phyhd1	Isoform of Q9DB26, Phytanoyl-CoA dioxygenase domain containing 1
23.4706	23.5907	23.2028	NaN	21.4983	NaN	26.8606	NaN	26.4964	Completeproteome;Metal-binding;Proteomicsidentification;Referenceproteome;Zinc;Zinc-finger			D9HP81	F6Y0S3;F6VBV0;E9PWP6;A0A2I3BRM1;A0A2I3BRN6;Q0VF51;F6TZK4;D9HP81;Q9EQZ7-3;Q99NE5-2;Q99NE5-7;Q9EQZ7	D9HP81_MOUSE	Rims2	Isoform of Q9EQZ7, Regulating synaptic membrane exocytosis 2
20.0239	20.6702	21.2818	21.5608	21.0198	21.5876	NaN	NaN	NaN	Calcium;Celladhesion;Cellmembrane;Completeproteome;Membrane;Proteomicsidentification;Referenceproteome;Repeat;Transmembrane;Transmembranehelix	+		E0CXD4	E0CXD4;Q8CFX3	E0CXD4_MOUSE	Pcdh1	Isoform of Q8CFX3, Protocadherin 1
21.2078	21.242	21.0991	NaN	NaN	NaN	NaN	NaN	NaN	Calcium;Calciumchannel;Calciumtransport;Completeproteome;Ionchannel;Iontransport;Membrane;Proteomicsidentification;Referenceproteome;Transmembrane;Transmembranehelix;Transport;Voltage-gatedchannel			E0CXK2;E9Q7P2	E0CXK2;E9Q7P2	E0CXK2_MOUSE;E9Q7P2_MOUSE	Cacna1i	Isoform of E9Q7P2, Voltage-dependent T-type calcium channel subunit alpha
20.1077	NaN	19.7528	NaN	NaN	NaN	NaN	NaN	NaN	Completeproteome;Proteomicsidentification;Referenceproteome			E0CXP6;E0CYZ5;E0CZ38;E0CZ61	E0CZ61;E0CYZ5;E0CXP6;E0CZ38	E0CXP6_MOUSE;E0CYZ5_MOUSE;E0CZ38_MOUSE;E0CZ61_MOUSE	Gm45062;Umad1	Isoform of E0CX23, UMAP1-MVP12 associated (UMA) domain containing 1
NaN	NaN	NaN	20.2141	21.4582	20.9709	20.1294	NaN	NaN	Completeproteome;Proteomicsidentification;Referenceproteome			E0CY24;E0CZ83;F6S7Z1;F6TSJ9	F6S7Z1;F6TSJ9;E0CZ83;E0CY24	E0CY24_MOUSE;E0CZ83_MOUSE;F6S7Z1_MOUSE;F6TSJ9_MOUSE	Pard3	Isoform of Q99NH2, Par-3 family cell polarity regulator
22.7846	22.9438	22.7924	22.1468	22.7109	22.3743	21.6082	21.8615	21.7319	Completeproteome;Proteomicsidentification;Referenceproteome	+		E0CYH0	Q9ER69-2;A0A3B2W4D2;F7CCI4;E0CZF5;E0CYH0;Q9ER69	E0CYH0_MOUSE	Wtap	Isoform of Q9ER69, Pre-mRNA-splicing regulator WTAP
22.2426	22.2098	22.2455	NaN	NaN	18.9618	NaN	NaN	NaN	Completeproteome;Proteomicsidentification;Referenceproteome			E0CYM0;G5E8L3	E0CYM0;G5E8L3	E0CYM0_MOUSE;G5E8L3_MOUSE	Nat8f4	Isoform of G5E8L3, N-acetyltransferase 8 (GCN5-related) family member 4
NaN	NaN	19.6648	NaN	NaN	NaN	18.8594	NaN	19.3964	Completeproteome;Proteomicsidentification;Referenceproteome			E0CYQ0	F7C1U0;F7B6A4;E0CYQ0	E0CYQ0_MOUSE	Kctd17	Potassium channel tetramerisation domain containing 17
20.3988	NaN	20.6184	NaN	NaN	NaN	NaN	NaN	NaN	Actin-binding;Alternativesplicing;Completeproteome;Cytoplasm;Cytoskeleton;Kelchrepeat;Referenceproteome;Repeat;Ublconjugationpathway			E0CZ16	E0CZ16-2;E0CZ16	KLHL3_MOUSE	Klhl3	Kelch-like protein 3
22.4652	22.3642	21.7755	20.9397	21.3048	21.3944	20.8053	21.1261	21.2597	Completeproteome;Ionchannel;Iontransport;Proteomicsidentification;Referenceproteome;Transport			E0CZ26	E9PYP3;E0CZ26	E0CZ26_MOUSE	Kctd18	Potassium channel tetramerisation domain containing 18
21.0286	21.2526	21.2026	NaN	19.8357	19.9814	NaN	NaN	NaN	Coiledcoil;Completeproteome;Phosphoprotein;Referenceproteome;Secreted			E1U8D0	A2ACV6;E1U8D0	SOGA1_MOUSE	Soga1	Protein SOGA1
19.0508	19.7227	19.221	NaN	NaN	NaN	NaN	NaN	NaN	Completeproteome;Referenceproteome			E5CYJ9	E5CYJ9	E5CYJ9_MOUSE	Unc79	Isoform of Q0KK59, UNC79
23.0908	22.6042	22.7676	NaN	NaN	18.1508	NaN	NaN	NaN	Completeproteome;Proteomicsidentification;Referenceproteome	+		E9PUA3	E9PUA3	E9PUA3_MOUSE	Iqsec1	Isoform of Q8R0S2, IQ motif and Sec7 domain 1
25.865	25.679	26.0537	NaN	NaN	NaN	NaN	NaN	NaN	Completeproteome;Proteomicsidentification;Referenceproteome			E9PUC5;Q8C0E9	E9PUC5;Q8C0E9	E9PUC5_MOUSE;Q8C0E9_MOUSE	Psd3	Isoform of Q2PFD7, Pleckstrin and Sec7 domain containing 3
22.0496	22.3094	22.6861	NaN	NaN	NaN	NaN	NaN	NaN	Celljunction;Cellmembrane;Completeproteome;Membrane;Referenceproteome;Synapse;Transmembrane;Transmembranehelix			E9PUL5	E9PUL5	PRRT2_MOUSE	Prrt2	Proline-rich transmembrane protein 2
NaN	NaN	NaN	23.2945	23.2474	24.2268	23.2141	22.7148	23.3185	Completeproteome;Proteomicsidentification;Referenceproteome			E9PUL7	E9PUL7;G3UWY7;Q9JIZ0	E9PUL7_MOUSE	Nat8f1	Isoform of Q9JIZ0, N-acetyltransferase 8 (GCN5-related) family member 1
22.4609	22.3855	22.1644	NaN	NaN	NaN	NaN	NaN	NaN	Completeproteome;Disulfidebond;Membrane;Proteomicsidentification;Referenceproteome;Transmembrane;Transmembranehelix			E9PUN0	E9Q5N7;E9PUM9;E9PUN0;A0A494B8Y4;E9Q7X7	E9PUN0_MOUSE	Nrxn2	Isoform of E9Q7X7, Neurexin II
20.6668	20.7421	20.5427	NaN	NaN	NaN	NaN	NaN	NaN	Completeproteome;Membrane;Proteomicsidentification;Referenceproteome;Transmembrane;Transmembranehelix			E9PUN2	E9PUN1;E9PUN2	NRX2B_MOUSE	Nrxn2	Isoform of E9Q7X7, Neurexin-2-beta
20.4887	20.1138	20.8865	21.6226	22.3833	22.1592	22.3537	22.2332	22.7678	Completeproteome;Proteomicsidentification;Referenceproteome			E9PUQ3	E9PUQ3	E9PUQ3_MOUSE	Nkapd1	NKAP domain containing 1
21.9661	22.0035	22.2637	18.2168	20.4373	18.6831	NaN	NaN	NaN	ATP-binding;Completeproteome;Kinase;Metal-binding;Nucleotide-binding;Proteomicsidentification;Referenceproteome;Transferase;Zinc;Zinc-finger			E9PUQ8	A0A2I3BQ48;A0A2I3BQ43;A0A2I3BQA6;A0JP53;D3YXJ0-2;D3YXJ0-3;E9PUQ8;D3YXJ0	DGKD_MOUSE	Dgkd	Diacylglycerol kinase delta
NaN	19.7213	19.4313	19.44	20.0737	19.7555	19.3492	19.452	19.4774	ANKrepeat;Completeproteome;Proteomicsidentification;Referenceproteome;Repeat			E9PUR0;E9Q1M6	F7DE17;E9Q1M6;E9PUR0	E9PUR0_MOUSE;E9Q1M6_MOUSE	Ankhd1	Ankyrin repeat and KH domain containing 1
NaN	NaN	NaN	17.708	NaN	17.7721	NaN	NaN	NaN	Completeproteome;Metal-binding;Referenceproteome;Repeat;Zinc;Zinc-finger	+	+	E9PUT0	Q3U4L8;E9PUT0	E9PUT0_MOUSE	Zfp983	Zinc finger protein 983
25.6269	25.3638	25.199	21.2672	20.7773	21.2596	22.1616	21.8056	21.8441	Completeproteome;Proteomicsidentification;Referenceproteome			E9PV14	P48193-2;D0VYV6;A2AUK5;A2AUK7;A2AUK8;E9PV14;A2AD32;A0A5F8MPR1;A0A3B2WBE1;A2A838;A2A839;A2A841;A2A842;A0A3B2WD96;A7YY80;Q9WV92-2;Q9WV92-3;Q9WV92-4;Q9WV92-5;Q9WV92-6;Q9WV92-7;Q9WV92-8;A0A286YCY8;A0A286YDY4;A0A571BEG4;A0A1D5RLV1;Q9Z2H5-2;Q9Z2H5-3;Q9WV92;P48193;Q9Z2H5	E9PV14_MOUSE	Epb41l1	Isoform of Q9Z2H5, Erythrocyte membrane protein band 4.1 like 1
23.9949	23.8687	24.9821	26.2725	26.2606	27.0486	23.7531	23.5118	24.1644	Adaptiveimmunity;Alternativesplicing;Bloodcoagulation;Coiledcoil;Completeproteome;Disulfidebond;Glycoprotein;Hemostasis;Hydroxylation;Immunity;Innateimmunity;Phosphoprotein;Referenceproteome;Secreted;Signal			E9PV24	E9PV24-2;E9PV24	FIBA_MOUSE	Fga	Fibrinogen alpha chain
21.2257	22.3669	21.7754	NaN	NaN	NaN	NaN	NaN	NaN	Completeproteome;Proteomicsidentification;Referenceproteome			E9PV26	E9PV26	E9PV26_MOUSE	Prr36	Proline rich 36
25.1811	24.8735	25.1596	NaN	19.2544	21.0775	24.7575	25.5351	25.4243	Completeproteome;Proteomicsidentification;Referenceproteome			E9PV44	E9PV44;O35143	E9PV44_MOUSE	Atpif1	Isoform of O35143, ATP synthase F1 subunit epsilon
21.6122	21.6756	21.5546	NaN	19.5334	19.3798	NaN	NaN	NaN	Completeproteome;Proteomicsidentification;Referenceproteome			E9PV86	E9PW38;E9PV86	MCTP1_MOUSE	Mctp1	Multiple C2 and transmembrane domain-containing protein 1
NaN	24.6022	24.823	NaN	NaN	NaN	26.3688	26.341	26.1574	Ciliumbiogenesis/degradation;Coiledcoil;Completeproteome;Cytoplasm;Cytoskeleton;Isopeptidebond;Referenceproteome;Ublconjugation			E9PV87	E9Q0E2;E9PV87	TALD3_MOUSE	Talpid3	Protein TALPID3
21.7978	22.1498	21.8837	22.8023	22.9152	22.9212	22.5526	22.1706	22.2341	Completeproteome;Proteomicsidentification;Referenceproteome			E9PVA8	E9PVA8	GCN1_MOUSE	Gcn1	Stalled ribosome sensor GCN1
18.504	19.6602	19.4941	20.6783	20.3262	20.0866	NaN	NaN	18.099	Alternativesplicing;Cellmembrane;Ciliumbiogenesis/degradation;Coiledcoil;Completeproteome;Cytoplasm;Cytoskeleton;Membrane;Referenceproteome;Repeat;TPRrepeat			E9PVB5	A2AFY7;E9PVB5-2;E9PVB5	TTC17_MOUSE	Ttc17	Tetratricopeptide repeat protein 17
19.1027	18.9166	19.2143	16.8981	16.7947	NaN	NaN	NaN	NaN	Completeproteome;Proteomicsidentification;Referenceproteome	+		E9PVC5;E9Q770	E9Q770;E9PVC5	E9PVC5_MOUSE;E9Q770_MOUSE	Eif4g1	Isoform of Q6NZJ6, Eukaryotic translation initiation factor 4, gamma 1
21.1428	20.9234	21.0619	NaN	NaN	18.1618	NaN	NaN	20.2252	Completeproteome;Membrane;Mitochondrion;Mitochondrioninnermembrane;Proteomicsidentification;Referenceproteome;Transmembrane;Transmembranehelix			E9PVS5	E9PVS5	E9PVS5_MOUSE	Immt	Isoform of Q8CAQ8, MICOS complex subunit MIC60 (Fragment)
20.844	20.824	20.6197	20.8543	20.4403	20.8071	21.4352	20.8782	21.2495	ATP-binding;Completeproteome;Motorprotein;Myosin;Nucleotide-binding;Proteomicsidentification;Referenceproteome	+		E9PVU0	E9PVU0;E9Q175	E9PVU0_MOUSE	Myo6	Isoform of Q64331, Unconventional myosin-VI
19.8127	20.0129	19.5748	NaN	NaN	NaN	NaN	NaN	NaN	Completeproteome;Hydrolase;Metal-binding;Proteomicsidentification;Referenceproteome	+		E9PVU7	E9PVU7;Q01063-2;Q01063-3;F6QFD1;B1PSD9;A6XDB0;A6XDB1;F6YIS2;B2KF84;B2KF57;Q01063	E9PVU7_MOUSE	Pde4d	Isoform of Q01063, Phosphodiesterase
NaN	NaN	NaN	23.1334	21.1847	21.9119	20.6618	21.0393	21.3226	Completeproteome;Proteomicsidentification;Referenceproteome	+		E9PVX6	E9PVX6-2;E9PVX6	KI67_MOUSE	Mki67	Proliferation marker protein Ki-67
21.1545	22.1573	21.5256	23.7169	24.0499	23.7019	22.3234	21.93	21.1669	Completeproteome;Proteomicsidentification;Referenceproteome			E9PVZ8	E9QAH1;E9PVZ8	E9PVZ8_MOUSE	Golgb1	Golgi autoantigen, golgin subfamily b, macrogolgin 1
NaN	NaN	NaN	21.0283	NaN	20.0926	NaN	NaN	NaN	Completeproteome;GTP-binding;Nucleotide-binding;Referenceproteome			E9PW74	A0A1D5RM22;E9PW74	GIMD1_MOUSE	Gimd1	GTPase IMAP family member GIMD1
20.342	20.4613	20.3321	NaN	NaN	NaN	NaN	NaN	NaN	Completeproteome;Proteomicsidentification;Referenceproteome			E9PW83;F6TU77	F6TU77;E9PW83	E9PW83_MOUSE;F6TU77_MOUSE	Fam184a	Family with sequence similarity 184, member A
19.9626	20.5867	19.7254	21.5905	22.0288	21.7763	18.8784	NaN	NaN	Calcium;Completeproteome;Proteomicsidentification;Referenceproteome	+		E9PWI3;G3UW40	E9PWI3;G3UW40	E9PWI3_MOUSE;G3UW40_MOUSE	Mcc	Isoform of G3UW40, Mutated in colorectal cancers
18.3292	18.1548	18.2597	NaN	NaN	NaN	NaN	NaN	NaN	Completeproteome;Proteomicsidentification;Referenceproteome			E9PWM3	E9PWM3	E9PWM3_MOUSE	Armcx4	Armadillo repeat containing, X-linked 4
20.6098	20.8451	21.2988	23.4506	23.541	24.0588	22.433	21.925	22.5159	3D-structure;Completeproteome;Proteomicsidentification;Referenceproteome			E9PWQ3	A0A087WS16;J3QQ16;E9PWQ3	E9PWQ3_MOUSE	Col6a3	Collagen, type VI, alpha 3
NaN	NaN	19.6633	17.3305	17.38	17.6464	NaN	NaN	NaN	Completeproteome;Proteomicsidentification;Referenceproteome	+		E9PWR7	E9PWR7	E9PWR7_MOUSE	Evi5	Isoform of P97366, Ecotropic viral integration site 5 (Fragment)
24.0366	24.0386	23.9924	23.6438	23.607	24.1603	24.9746	24.9547	24.8991	Completeproteome;Metal-binding;Proteomicsidentification;Referenceproteome;Zinc;Zinc-finger	+		E9PWW9	E9PWW9	E9PWW9_MOUSE	Rsf1	Remodeling and spacing factor 1
23.9351	24.0166	24.227	NaN	NaN	NaN	21.9273	22.7266	23.0799	Completeproteome;Proteomicsidentification;Referenceproteome			E9PWX1	E9PWX1;Q80VM5;Q5U4C2;Q9Z218	E9PWX1_MOUSE	Dpp6	Isoform of Q9Z218, Dipeptidylpeptidase 6
NaN	NaN	NaN	18.5113	17.5596	18.0526	18.5155	18.6871	NaN	Completeproteome;Nucleus;Proteomicsidentification;Referenceproteome	+	+	E9PX23	E9PX23	E9PX23_MOUSE	Mta1	Isoform of Q8K4B0, Metastasis associated 1
25.7227	25.7995	25.2799	NaN	NaN	NaN	NaN	NaN	NaN	Actin-binding;Completeproteome;Proteomicsidentification;Referenceproteome;Repeat	+		E9PX29	E9PZC2;Q91ZE6;D3Z4P8;E9PX29	E9PX29_MOUSE	Sptbn4	Spectrin beta chain
NaN	NaN	NaN	21.9936	22.3766	22.2122	22.0212	21.6769	21.9292	Completeproteome;Proteomicsidentification;Referenceproteome			E9PX43	E9PX43	E9PX43_MOUSE	Plekha6	Isoform of Q7TQG1, Pleckstrin homology domain containing, family A member 6
19.8149	18.7665	NaN	NaN	NaN	NaN	NaN	NaN	NaN	ANKrepeat;Completeproteome;Metal-binding;Proteomicsidentification;Referenceproteome;Repeat;Zinc			E9PX52	E9PX52;Q7SIG6-2;D3YX85;Q7SIG6	E9PX52_MOUSE	Asap2	Isoform of Q7SIG6, ArfGAP with SH3 domain, ankyrin repeat and PH domain 2
NaN	NaN	NaN	18.4098	18.762	18.3352	NaN	19.6036	20.3934	Completeproteome;Proteomicsidentification;Referenceproteome	+		E9PX68	A0A0J9YU76;E9PX68	E9PX68_MOUSE	Slc4a1ap	Solute carrier family 4 (anion exchanger), member 1, adaptor protein
NaN	NaN	NaN	24.5304	24.7819	22.1376	NaN	NaN	NaN	Completeproteome;Heme;Iron;Metal-binding;Monooxygenase;Oxidoreductase;Proteomicsidentification;Referenceproteome			E9PXC3	E9PXC3	E9PXC3_MOUSE	Cyp2c69	Cytochrome P450, family 2, subfamily c, polypeptide 69
NaN	19.2739	19.6075	NaN	NaN	NaN	NaN	NaN	NaN	Completeproteome;Proteomicsidentification;Referenceproteome			E9PXE2;F7BZ65;G3UX72	E9PXE2;F6UKC6;G3UX72;F7BZ65;F6VR53	E9PXE2_MOUSE;F7BZ65_MOUSE;G3UX72_MOUSE	Mcf2l	Isoform of Q64096, Mcf.2 transforming sequence-like
22.4979	22.5737	22.2623	21.031	20.9476	21.2646	21.0576	20.6024	20.7174	Completeproteome;Proteomicsidentification;Referenceproteome			E9PXF8	E9Q0D4;E9PXF8-2;E9PXF8	MTMRD_MOUSE	Sbf2	Myotubularin-related protein 13
23.1671	23.1713	22.9977	21.2179	NaN	NaN	NaN	NaN	NaN	Calcium;Celladhesion;Cellmembrane;Completeproteome;Membrane;Proteomicsidentification;Referenceproteome;Repeat;Transmembrane;Transmembranehelix			E9PXQ7	Q6P0A6;E9PXQ7;Q925I8;E9PX28	E9PXQ7_MOUSE	Pcdh10	Isoform of E9PX28, Protocadherin 10
25.3078	25.4464	25.6133	18.0586	NaN	21.3401	NaN	NaN	NaN	Completeproteome;Metal-binding;Proteomicsidentification;Referenceproteome;Zinc	+		E9PY16	E9PY16	E9PY16_MOUSE	Adap1	ArfGAP with dual PH domains 1
NaN	NaN	NaN	19.4351	19.3228	19.06	NaN	NaN	NaN	Completeproteome;Proteomicsidentification;Referenceproteome			E9PY43	E9PY43	E9PY43_MOUSE	Erich1	Glutamate rich 1
19.8925	20.0402	19.7079	NaN	NaN	NaN	NaN	NaN	18.1711	Completeproteome;Proteomicsidentification;Referenceproteome			E9PY46	E9PY46	IF140_MOUSE	Ift140	Intraflagellar transport protein 140 homolog
22.2918	22.5253	22.7337	19.1969	18.8564	19.3749	21.9605	21.3905	21.1819	Completeproteome;G-proteincoupledreceptor;Membrane;Receptor;Referenceproteome;Transducer;Transmembrane;Transmembranehelix			E9PY61	E9PY61	E9PY61_MOUSE	Gpr179	G protein-coupled receptor 179
21.314	20.9983	21.3419	22.3187	22.871	21.7072	21.8278	21.3704	21.5278	Completeproteome;Proteomicsidentification;Referenceproteome			E9PYD1	F6ZXW2;D3Z100;E9PYD1	E9PYD1_MOUSE	Fam98c	Family with sequence similarity 98, member C
NaN	19.4349	20.3853	NaN	NaN	NaN	NaN	NaN	19.5588	Completeproteome;Referenceproteome	+		E9PYE7;E9Q0M1	E9PYE7;E9Q0M1	E9PYE7_MOUSE;E9Q0M1_MOUSE	Slx4	Isoform of Q6P1D7, SLX4 structure-specific endonuclease subunit homolog (S. cerevisiae) (Fragment)
NaN	NaN	NaN	NaN	NaN	NaN	20.672	20.605	20.5301	Completeproteome;LIMdomain;Metal-binding;Proteomicsidentification;Referenceproteome;Zinc	+		E9PYF4	E9PYF4	E9PYF4_MOUSE	Lmo7	LIM domain only 7
NaN	NaN	NaN	19.5065	19.9512	20.1625	NaN	17.1413	17.4766	Completeproteome;Proteomicsidentification;Referenceproteome			E9PYF7	A0A0G2JG85;E9PYF7	E9PYF7_MOUSE	Ap1ar	AP1AR
23.0733	23.0522	22.1674	NaN	NaN	NaN	NaN	NaN	NaN	Completeproteome;Disulfidebond;EGF-likedomain;Proteomicsidentification;Referenceproteome;Repeat;Sushi			E9PYH0;E9QMK2	E9PYH0;Q8BS97;G3XA35;E9QMK2;E9QMK3	E9PYH0_MOUSE;E9QMK2_MOUSE	Vcan	Isoform of Q62059, Versican
22.0311	22.1436	21.4456	22.6603	22.7326	22.6065	21.4782	22.0493	21.8617	Completeproteome;Methyltransferase;Nucleus;Proteomicsidentification;Referenceproteome;S-adenosyl-L-methionine;Transferase	+		E9PYH6	A0A0U1RNP2;E9PYH6	SET1A_MOUSE	Setd1a	Histone-lysine N-methyltransferase SETD1A
NaN	NaN	NaN	22.2258	20.8127	20.839	20.1909	19.916	18.6312	Completeproteome;Metal-binding;Proteomicsidentification;Referenceproteome;Repeat;Zinc;Zinc-finger			E9PYI1;E9PYI1-2	E9PYI1-2;E9PYI1	ZN568_MOUSE	Znf568	Zinc finger protein 568
24.4367	24.2814	24.1556	NaN	NaN	NaN	NaN	NaN	NaN	Completeproteome;Proteomicsidentification;Referenceproteome	+		E9PYI7	F6VG99;E9PYI7;Q3UPW3;E0CZD8;E9PYF4	E9PYI7_MOUSE	Lmo7	Isoform of E9PYF4, LIM domain only 7
NaN	19.5435	NaN	19.7626	19.3812	19.7425	NaN	NaN	NaN	Completeproteome;Proteomicsidentification;Referenceproteome	+		E9PYK3	E9PYK3	PARP4_MOUSE	Parp4	Protein mono-ADP-ribosyltransferase PARP4
19.8578	NaN	19.7912	19.3392	19.1287	19.3435	NaN	NaN	NaN	Completeproteome;Proteomicsidentification;Referenceproteome			E9PYK8	E9PYK8	E9PYK8_MOUSE	Arhgef4	Isoform of Q7TNR9, Rho guanine nucleotide exchange factor (GEF) 4
19.3583	19.3097	18.8912	NaN	NaN	NaN	NaN	NaN	NaN	Completeproteome;Metal-binding;Nucleus;Proteomicsidentification;Referenceproteome;Zinc;Zinc-finger	+		E9PYL1;E9PYU4	E9PYL1;E9PYU4	E9PYL1_MOUSE;E9PYU4_MOUSE	Chd5	Isoform of A2A8L1, DNA helicase
23.003	22.7486	22.9589	22.5979	22.6056	22.4445	22.2069	22.4019	22.3444	Completeproteome;Proteomicsidentification;Referenceproteome	+		E9PYL2	E9PYL2	PRR12_MOUSE	Prr12	Proline-rich protein 12
26.1648	NaN	26.0184	21.5814	NaN	NaN	NaN	NaN	NaN	Completeproteome;Proteomicsidentification;Referenceproteome			E9PYR7	E9PYR7	E9PYR7_MOUSE	Mctp1	Isoform of E9PV86, Multiple C2 domains, transmembrane 1
NaN	NaN	NaN	NaN	NaN	NaN	19.3845	NaN	19.4909	Completeproteome;Referenceproteome			E9PYY6	E9PYY6	E9PYY6_MOUSE	Mfsd4b5	Major facilitator superfamily domain containing 4B5
22.6878	23.052	22.2641	NaN	NaN	NaN	NaN	NaN	NaN	Completeproteome;Proteomicsidentification;Referenceproteome;Repeat			E9PZ19	D3Z169;A0A1L1SR84;E9PZ19	TUTLB_MOUSE	Igsf9b	Protein turtle homolog B
21.6591	NaN	24.4768	20.2037	22.4218	22.6953	21.6729	19.4318	20.4099	Completeproteome;Referenceproteome	+		E9PZG9	E9PZG9	E9PZG9_MOUSE	Snrpe	Isoform of P62305, Small nuclear ribonucleoprotein E (Fragment)
21.6347	21.5987	21.2986	21.0319	20.648	20.8843	19.2923	20.5692	20.4252	Acetylation;Alternativesplicing;ATP-binding;Coiledcoil;Completeproteome;Cytoplasm;DNAdamage;DNArepair;Helicase;Hydrolase;Nucleotide-binding;Nucleus;Referenceproteome;Repeat;Transcription;Transcriptionregulation	+		E9PZJ8	E9PZJ8-2;E9PZJ8	ASCC3_MOUSE	Ascc3	Activating signal cointegrator 1 complex subunit 3
23.6019	23.4952	23.5009	23.933	23.5791	24.0622	24.2016	24.0699	23.974	ATP-binding;Chromatinregulator;Completeproteome;DNA-binding;Helicase;Hydrolase;Myogenesis;Nucleotide-binding;Nucleus;Phosphoprotein;Referenceproteome;Repeat;Transcription;Transcriptionregulation	+		E9PZM4	Q8BYH8-2;Q8C7Q2;A2AJK6-3;A3KFM7-2;A3KFM8;A0A1B0GR76;A0A1B0GS03;G3V014;A3KFM7;E9PZM4;A2AJK6;Q8BYH8;P40201;Q09XV5	CHD2_MOUSE	Chd2	Chromodomain-helicase-DNA-binding protein 2
23.3043	23.2043	23.4359	25.3412	25.6448	25.4853	23.3271	23.8285	23.5167	Completeproteome;Metal-binding;Proteomicsidentification;Referenceproteome;Zinc;Zinc-finger	+		E9PZM7	A0A2I3BQU5;E9PZM7	E9PZM7_MOUSE	Scaf11	SR-related CTD-associated factor 11
21.2986	21.6672	21.5937	20.0577	19.4958	NaN	19.7552	20.1398	NaN	Completeproteome;Ligase;Proteomicsidentification;Referenceproteome;Repeat;Ublconjugationpathway;WDrepeat			E9PZP8	E9PZP8	E9PZP8_MOUSE	Herc1	HECT and RLD domain containing E3 ubiquitin protein ligase family member 1
20.1134	20.0536	NaN	NaN	19.8208	NaN	21.2517	NaN	NaN	ATP-binding;Completeproteome;Helicase;Hydrolase;Nucleotide-binding;Proteomicsidentification;Referenceproteome			E9PZQ1;G3X9F7	G3X9F7;E9PZQ1	E9PZQ1_MOUSE;G3X9F7_MOUSE	Ddx60	DExD/H box helicase 60
21.8127	21.9273	21.6528	NaN	NaN	NaN	NaN	NaN	NaN	Completeproteome;Referenceproteome			E9PZW7	E9PZW7;Q3USH1	E9PZW7_MOUSE	Insyn2a	Isoform of Q3USH1, Inhibitory synaptic factor 2A
19.7872	19.779	20.0959	NaN	18.2981	NaN	NaN	NaN	NaN	ATP-binding;Completeproteome;Nucleotide-binding;Referenceproteome			E9Q0B6;E9Q3H7	E9Q3H7;E9Q0B6	E9Q0B6_MOUSE;E9Q3H7_MOUSE	Dnah6	Dynein, axonemal, heavy chain 6
21.7523	21.4177	21.4226	NaN	NaN	NaN	NaN	NaN	NaN	Completeproteome;Proteomicsidentification;Referenceproteome;SH3domain	+		E9Q0N0;E9Q3I5;E9Q3I9	E9Q3I5;E9Q3I9;E9Q0N0	E9Q0N0_MOUSE;E9Q3I5_MOUSE;E9Q3I9_MOUSE	Itsn1	Isoform of Q9Z0R4, Intersectin 1 (SH3 domain protein 1A)
19.8644	NaN	19.5858	NaN	NaN	NaN	NaN	NaN	NaN	ATP-binding;Completeproteome;Kinase;Metal-binding;Nucleotide-binding;Proteomicsidentification;Referenceproteome;Serine/threonine-proteinkinase;Transferase;Zinc			E9Q0P8	E9Q0P8	E9Q0P8_MOUSE	Araf	Isoform of P04627, non-specific serine/threonine protein kinase
23.0859	22.8177	23.0124	23.8451	24.1403	24.167	23.7536	23.594	23.5279	Completeproteome;Metal-binding;Proteomicsidentification;Referenceproteome;SH2domain;Zinc;Zinc-finger			E9Q0S6	Q9DBT6;A0A6I8MWZ2;A0A087WQ94;A0A087WQS0;A0A087WQM0;A0A087WRU0;A0A1D5RM59;E9Q0S6	TENS1_MOUSE	Tns1	Tensin-1
NaN	NaN	NaN	16.4331	19.2378	19.5499	NaN	NaN	NaN	Completeproteome;Proteomicsidentification;Referenceproteome	+		E9Q0Y4	E9Q0Y4	E9Q0Y4_MOUSE	Sipa1	Isoform of P46062, Signal-induced proliferation associated gene 1
21.4238	21.3491	21.6187	23.4933	23.349	23.8865	23.9277	23.8068	23.7925	ATP-binding;Bromodomain;Completeproteome;Nucleotide-binding;Proteomicsidentification;Referenceproteome	+		E9Q166	E9Q166	E9Q166_MOUSE	Atad2b	ATPase family, AAA domain containing 2B
18.7963	18.8417	19.2191	18.7939	18.7966	19.2189	NaN	17.8584	NaN	ATP-binding;Completeproteome;Motorprotein;Myosin;Nucleotide-binding;Proteomicsidentification;Referenceproteome	+		E9Q174;V9GX76	V9GX76;E9Q174	E9Q174_MOUSE;V9GX76_MOUSE	Myo6	Isoform of Q64331, Unconventional myosin-VI
NaN	NaN	NaN	NaN	20.2551	19.4364	NaN	NaN	NaN	Completeproteome;Proteomicsidentification;Referenceproteome	+		E9Q1A0;G3X9L9	E9Q1A0;G3X9L9	E9Q1A0_MOUSE;G3X9L9_MOUSE	Pde4dip	Isoform of Q80YT7, Phosphodiesterase 4D interacting protein (myomegalin)
22.0853	21.3765	20.5123	22.3899	22.7033	22.9166	22.7332	22.7971	22.3958	Completeproteome;Proteomicsidentification;Referenceproteome	+	+	E9Q1A5;E9QAR6	E9QAR1;E9QAR4;E9QAR6;D3YX49;E9Q1A5	E9Q1A5_MOUSE;E9QAR6_MOUSE	Zfp384	Zinc finger protein 384
21.5724	21.9224	21.6529	NaN	NaN	NaN	NaN	NaN	NaN	Completeproteome;GTP-binding;Nucleotide-binding;Proteomicsidentification;Referenceproteome			E9Q1G8	E9Q1G8	E9Q1G8_MOUSE	Septin7	Isoform of O55131, Septin
19.8831	19.2418	18.9814	NaN	NaN	NaN	NaN	NaN	NaN	Completeproteome;Proteomicsidentification;Referenceproteome	+		E9Q1K3	A0A0J9YVI4;E9Q1K3	E9Q1K3_MOUSE	Add1	Isoform of Q9QYC0, Adducin 1 (alpha)
20.3231	20.0301	20.1949	NaN	NaN	NaN	NaN	NaN	18.3219	Completeproteome;Proteomicsidentification;Referenceproteome	+		E9Q1M1	A0A087WRL4;E9Q1M1	E9Q1M1_MOUSE	Pdzd2	PDZ domain containing 2
19.7427	20.1956	20.3724	21.254	21.8257	22.0093	19.4609	19.9987	20.1764	Acetylation;Activator;Completeproteome;Cytoplasm;Metal-binding;Nucleus;Phosphoprotein;Referenceproteome;Repressor;Transcription;Transcriptionregulation;Zinc;Zinc-finger	+		E9Q1P8	E9Q1P8	I2BP2_MOUSE	Irf2bp2	Interferon regulatory factor 2-binding protein 2
NaN	NaN	NaN	NaN	19.572	NaN	19.9677	20.1189	19.8851	Completeproteome;Proteomicsidentification;Referenceproteome	+		E9Q1Q9	A0A0J9YUK6;A0A0J9YTU1;A0A0J9YU79;E9Q1Q9	E9Q1Q9_MOUSE	Khk	Isoform of P97328, Ketohexokinase
18.6077	18.947	18.757	NaN	NaN	NaN	NaN	NaN	NaN	Completeproteome;Proteomicsidentification;Referenceproteome			E9Q1R7	E9Q1R7	E9Q1R7_MOUSE	Tiam1	Isoform of Q60610, T cell lymphoma invasion and metastasis 1
19.4751	NaN	19.1976	NaN	NaN	NaN	NaN	NaN	NaN	Completeproteome;Proteomicsidentification;Referenceproteome			E9Q1U6	E9Q1U6	E9Q1U6_MOUSE	Ctif	Isoform of Q6PEE2, CBP80/20-dependent translation initiation factor
20.984	20.7492	21.1842	NaN	NaN	NaN	NaN	NaN	NaN	Completeproteome;Proteomicsidentification;Referenceproteome			E9Q1V2	E9Q1V2	E9Q1V2_MOUSE	Cpne5	Isoform of Q8JZW4, Copine V (Fragment)
19.5522	20.5106	21.1166	19.3065	19.0984	19.4956	NaN	NaN	NaN	Completeproteome;Proteomicsidentification;Referenceproteome			E9Q1W7	E9Q1W7;Q8BM85-2;Q8BM85	E9Q1W7_MOUSE	Tbck	Isoform of Q8BM85, TBC1 domain containing kinase
21.3784	21.7391	18.404	19.3271	18.7809	19.7158	NaN	NaN	NaN	ATP-binding;Completeproteome;Nucleotide-binding;Proteomicsidentification;Referenceproteome;Repeat	+		E9Q236;E9Q236-2;E9Q236-3	E9Q236-2;E9Q236-3;E9Q467;E9Q236	MRP4_MOUSE	Abcc4	ATP-binding cassette sub-family C member 4
20.1197	NaN	19.637	22.6232	22.9968	22.9947	18.8948	NaN	18.5956	ANKrepeat;Completeproteome;Proteomicsidentification;Referenceproteome;Repeat	+		E9Q238	E9Q944;E9Q238	E9Q238_MOUSE	Kank1	KN motif and ankyrin repeat domains 1
19.9157	19.8304	19.5446	NaN	NaN	NaN	NaN	NaN	NaN	Completeproteome;Proteomicsidentification;Referenceproteome;Repeat;WDrepeat			E9Q271;H3BLI8;Q8C8Y2	Q8C8Y2;H3BLI8;G3UVU7;E9Q271	E9Q271_MOUSE;H3BLI8_MOUSE;Q8C8Y2_MOUSE	Wdr17	WD repeat domain 17
21.4642	21.8779	21.7427	21.7827	21.7796	21.5561	22.0439	22.146	21.9141	Acetylation;Coiledcoil;Completeproteome;Nucleus;Phosphoprotein;Referenceproteome;Transcription;Transcriptionregulation	+		E9Q286	A0A1Y7VKA7;A0A1Y7VIN0;E9Q286	ICE1_MOUSE	Ice1	Little elongation complex subunit 1
22.3547	22.086	22.232	23.0072	23.711	23.0832	22.6102	22.6725	22.2454	Completeproteome;Nucleus;Proteomicsidentification;Referenceproteome	+	+	E9Q2B2	E9Q8K6;Q8BK32;Q5RIM6;Q5RIN0;E9Q2B2;E0CYX5	E9Q2B2_MOUSE	Ncor1	Isoform of Q60974, Nuclear receptor co-repressor 1
24.1902	24.3774	24.1414	21.2015	21.2355	21.1371	22.3727	20.2007	18.7932	Completeproteome;Ligase;Proteomicsidentification;Referenceproteome;Ublconjugationpathway			E9Q2E4	E9Q2E4	E9Q2E4_MOUSE	Hectd4	HECT domain E3 ubiquitin protein ligase 4
21.4379	21.3852	20.8146	22.4567	22.43	22.5278	21.3858	21.8146	21.7513	Completeproteome;Nucleus;Proteomicsidentification;Referenceproteome		+	E9Q2I4	A0A1Y7VP67;E9Q2I4	E9Q2I4_MOUSE	Mideas	Mitotic deacetylase associated SANT domain protein
20.4614	20.2704	20.8115	NaN	NaN	NaN	NaN	NaN	NaN	Calcium;Celladhesion;Completeproteome;Membrane;Proteomicsidentification;Referenceproteome;Repeat;Transmembrane;Transmembranehelix			E9Q2S0	E9Q2S0;A0A0A6YY83;A2RS43	E9Q2S0_MOUSE	Pcdh7	Isoform of A2RS43, Protocadherin 7
19.5297	19.8707	20.0725	20.1217	20.0626	NaN	21.7369	21.3632	21.4253	Completeproteome;Metal-binding;Proteomicsidentification;Referenceproteome;Repeat;Zinc;Zinc-finger		+	E9Q2S7	E9Q2S7	E9Q2S7_MOUSE	Zfp266	Zinc finger protein 266
27.4373	27.2767	26.8635	NaN	NaN	NaN	NaN	NaN	NaN	Actin-binding;Completeproteome;Proteomicsidentification;Referenceproteome;Repeat	+		E9Q2W9	E9Q2W9	E9Q2W9_MOUSE	Actn4	Isoform of P57780, Actinin alpha 4 (Fragment)
20.2063	18.8628	NaN	NaN	NaN	NaN	NaN	NaN	NaN	Completeproteome;Referenceproteome	+		E9Q2Y0	E9Q2Y0	E9Q2Y0_MOUSE	Eid2b	EP300 interacting inhibitor of differentiation 2B
20.8562	21.7867	NaN	20.5134	20.6104	20.7719	NaN	20.7929	20.7603	Bromodomain;Completeproteome;Proteomicsidentification;Referenceproteome	+		E9Q2Z1;E9Q2Z1-2	E9Q2Z1-2;E9Q2Z1	CECR2_MOUSE	Cecr2	Chromatin remodeling regulator CECR2
NaN	NaN	24.8607	20.9488	21.4512	21.8086	NaN	25.4151	26.171	Completeproteome;Proteomicsidentification;Referenceproteome	+		E9Q309	E9Q309	CE350_MOUSE	Cep350	Centrosome-associated protein 350
NaN	NaN	NaN	NaN	NaN	NaN	18.8322	18.8245	18.3294	Alternativesplicing;Completeproteome;Referenceproteome;Repeat;WDrepeat			E9Q349	E9Q349	WDR25_MOUSE	Wdr25	WD repeat-containing protein 25
NaN	21.1877	19.7919	20.5536	20.3297	20.9086	19.9838	20.4079	20.2689	Completeproteome;Metal-binding;Proteomicsidentification;Referenceproteome;Zinc	+		E9Q394;E9Q394-2	E9Q394-2;A0A140LJJ5;A0A140LHG3;E9Q394	AKP13_MOUSE	Akap13	A-kinase anchor protein 13
18.3216	18.4586	18.8039	NaN	NaN	NaN	NaN	NaN	NaN	Calcium;Celladhesion;Cellmembrane;Completeproteome;Membrane;Proteomicsidentification;Referenceproteome;Repeat;Transmembrane;Transmembranehelix			E9Q3A7	E9Q3A7	E9Q3A7_MOUSE	Cdh19	Cadherin 19, type 2
21.3179	21.9487	20.6587	23.7336	23.5897	23.9318	20.7731	NaN	20.2675	Completeproteome;Proteomicsidentification;Referenceproteome			E9Q3C1	A0A338P6I3;E9Q3C1	C2CD2_MOUSE	C2cd2	C2 domain-containing protein 2
24.5609	24.4942	24.49	24.7007	24.9819	24.8994	24.2756	24.3944	24.4354	Completeproteome;Proteomicsidentification;Referenceproteome	+		E9Q3G8	E9Q3G8	E9Q3G8_MOUSE	Nup153	Nucleoporin 153
NaN	18.5616	NaN	18.6654	19.3956	19.0063	NaN	NaN	NaN	Completeproteome;Proteomicsidentification;Referenceproteome	+		E9Q3I3	E9Q3I3	E9Q3I3_MOUSE	Spata13	Isoform of Q5DU57, Spermatogenesis associated 13
23.3005	23.329	23.0566	NaN	NaN	NaN	23.2073	NaN	NaN	ANKrepeat;Completeproteome;GTP-binding;Nucleotide-binding;Proteomicsidentification;Referenceproteome;Repeat			E9Q3K3	E9Q3K3;A0A087WRF2;Q8BXK8	E9Q3K3_MOUSE	Agap1	Isoform of Q8BXK8, ArfGAP with GTPase domain, ankyrin repeat and PH domain 1
24.5181	24.6835	24.3171	22.2251	22.8384	22.6517	20.6506	21.5183	21.774	Completeproteome;Kinase;Proteomicsidentification;Referenceproteome;Transferase			E9Q3L2	A0A140T8I9;E9Q3L2	PI4KA_MOUSE	Pi4ka	Phosphatidylinositol 4-kinase alpha
25.4702	25.6353	25.1871	21.6091	NaN	NaN	22.0156	22.158	22.3636	Completeproteome;Proteomicsidentification;Referenceproteome			E9Q3M9	F7B0R9;E9Q3M9	E9Q3M9_MOUSE	Cracdl	Capping protein inhibiting regulator of actin like
NaN	16.7198	17.0128	19.8176	20.3215	20.2381	NaN	NaN	NaN	Completeproteome;Proteomicsidentification;Referenceproteome	+		E9Q3P4	E9Q3P4	E9Q3P4_MOUSE	Cenpf	Centromere protein F
18.7903	21.2277	19.3797	20.4071	20.4064	20.2932	21.7642	20.5077	19.0511	Completeproteome;Metal-binding;Nucleus;Proteomicsidentification;Referenceproteome;Repeat;Zinc;Zinc-finger	+	+	E9Q3R9;E9Q444	E9Q444;Q80XC5;G3X9A3;E9Q3R9	E9Q3R9_MOUSE;E9Q444_MOUSE	Zbtb21	Zinc finger and BTB domain containing 21
25.5462	25.8794	25.9962	27.3254	27.7321	27.1064	24.0027	23.8183	24.4858	ATP-binding;Completeproteome;Kinase;Nucleotide-binding;Referenceproteome;Serine/threonine-proteinkinase;Transferase			E9Q3S4	A0A087WS76;A0A140LHL6;E9Q3S4	M3K19_MOUSE	Map3k19	Mitogen-activated protein kinase kinase kinase 19
NaN	NaN	NaN	23.3296	23.8264	23.4604	21.7746	21.612	22.3676	Completeproteome;Referenceproteome			E9Q3V2	E9Q3V2	E9Q3V2_MOUSE	Slc35a3	Isoform of Q8R1T4, Solute carrier family 35 (UDP-N-acetylglucosamine (UDP-GlcNAc) transporter), member 3 (Fragment)
20.204	20.6284	NaN	NaN	NaN	NaN	NaN	NaN	NaN	Completeproteome;GTP-binding;Nucleotide-binding;Proteomicsidentification;Referenceproteome			E9Q3V6;F6UKN5	E9Q3V6;F6UKN5	E9Q3V6_MOUSE;F6UKN5_MOUSE	Septin2	Isoform of P42208, Septin-2
26.6338	26.7221	26.4052	21.4282	22.4756	NaN	24.9981	NaN	NaN	3D-structure;Calcium;Calciumchannel;Calciumtransport;Calmodulin-binding;Completeproteome;Developmentalprotein;Ionchannel;Iontransport;Ligand-gatedionchannel;Membrane;Phosphoprotein;Referenceproteome;Repeat;Sarcoplasmicreticulum;Transmembrane;Transmembranehelix;Transport	+		E9Q401	F6U7V1;E9Q401	RYR2_MOUSE	Ryr2	Ryanodine receptor 2
22.2926	21.8981	21.9802	20.8502	20.2948	21.0672	NaN	19.4293	19.7031	Completeproteome;Proteomicsidentification;Referenceproteome			E9Q411	E9Q411	E9Q411_MOUSE	Nbas	Neuroblastoma amplified sequence
NaN	NaN	NaN	21.5683	21.2748	20.794	NaN	NaN	NaN	Acetylation;Cholesterolmetabolism;Chylomicron;Coiledcoil;Completeproteome;Cytoplasm;Disulfidebond;Glycoprotein;Heparin-binding;LDL;Lipidmetabolism;Lipidtransport;Lipoprotein;Palmitate;Phosphoprotein;Referenceproteome;Repeat;RNAediting;Secreted;Signal;Steroidmetabolism;Sterolmetabolism;Transport;VLDL			E9Q414	E9Q4G4;E9Q1Y3;E9Q414	APOB_MOUSE	Apob	Apolipoprotein B-100
21.0096	20.9486	20.9766	19.0382	19.7166	20.101	20.5556	20.3928	20.3387	Coiledcoil;Completeproteome;Proteomicsidentification;Referenceproteome			E9Q448	E9Q448;F8WID5;B7ZNL3	E9Q448_MOUSE	Tpm1	Isoform of P58771, Tropomyosin 1, alpha
27.3524	27.5912	26.8153	26.2362	26.6542	26.5247	24.9013	24.8464	24.5902	Coiledcoil;Completeproteome;Proteomicsidentification;Referenceproteome			E9Q453	E9Q453;E9Q455;E9Q456;G5E8R0;G5E8R1;G5E8R2;S4R261	E9Q453_MOUSE	Tpm1	Isoform of P58771, Tropomyosin 1, alpha
NaN	NaN	NaN	19.9396	19.8759	19.2056	NaN	NaN	NaN	Completeproteome;Hydrolase;Protease;Proteomicsidentification;Referenceproteome;Serineprotease			E9Q4D0;F6XJP7	E9Q4D0;H3BJL4;F6XJP7	E9Q4D0_MOUSE;F6XJP7_MOUSE	Pcsk6	Isoform of F6XJP7, Proprotein convertase subtilisin/kexin type 6
21.7618	21.9114	21.7174	22.2006	22.3367	21.9753	21.698	21.9537	21.5146	ANKrepeat;Completeproteome;Proteomicsidentification;Referenceproteome;Repeat	+		E9Q4F7	E9Q4F8;E9Q4F7	ANR11_MOUSE	Ankrd11	Ankyrin repeat domain-containing protein 11
24.6252	24.4171	24.4667	23.6453	23.577	23.6053	24.4572	24.5466	24.3792	Completeproteome;Nucleus;Proteomicsidentification;Referenceproteome	+	+	E9Q4N7	A0A8Q0PK87;A0A338P6U8;E9Q6R4;E9Q4N6;E9Q4N7	ARI1B_MOUSE	Arid1b	AT-rich interactive domain-containing protein 1B
19.6923	NaN	19.641	NaN	21.0495	20.3907	NaN	20.6859	20.4315	Completeproteome;Metal-binding;Proteomicsidentification;Referenceproteome;Zinc;Zinc-finger	+		E9Q4Q2;F6Z9W2	E9Q4Q2;F6Z9W2	E9Q4Q2_MOUSE;F6Z9W2_MOUSE	Sf1	Isoform of Q64213, Splicing factor 1
20.2694	20.1044	20.1942	NaN	NaN	NaN	NaN	23.0849	NaN	cAMP;Completeproteome;Hydrolase;Metal-binding;Phosphoprotein;Referenceproteome	+		E9Q4S1	E9PXX4;E9PYP0;E9Q7S6;E9PX38;E9Q8J6;E9PUL4;E9Q4S1	PDE8B_MOUSE	Pde8b	High affinity cAMP-specific and IBMX-insensitive 3',5'-cyclic phosphodiesterase 8B
NaN	NaN	NaN	19.1584	NaN	19.3922	20.9831	20.4973	21.0835	Completeproteome;Proteomicsidentification;Referenceproteome			E9Q4T4	E9Q4T4	E9Q4T4_MOUSE	Ccdc71l	Coiled-coil domain containing 71 like
19.8463	NaN	NaN	19.5986	19.8077	19.532	NaN	NaN	NaN	Completeproteome;Proteomicsidentification;Referenceproteome	+		E9Q4U7;Q6W4W7	E9Q4U7;Q6W4W7	E9Q4U7_MOUSE;Q6W4W7_MOUSE	Diaph2	Isoform of O70566, Diaphanous related formin 2
NaN	NaN	NaN	18.5359	NaN	19.4794	NaN	NaN	NaN	Completeproteome;Proteomicsidentification;Referenceproteome			E9Q4Y4	E9Q4Y4	E9Q4Y4_MOUSE	Cep192	Centrosomal protein 192
20.2532	NaN	25.8929	19.4317	20.445	20.3005	19.8048	NaN	NaN	Allostericenzyme;ATP-binding;Biotin;Completeproteome;Fattyacidbiosynthesis;Fattyacidmetabolism;Ligase;Lipidbiosynthesis;Lipidmetabolism;Manganese;Membrane;Metal-binding;Mitochondrion;Multifunctionalenzyme;Nucleotide-binding;Nucleus;Phosphoprotein;Referenceproteome;Transitpeptide	+		E9Q4Z2	E9Q4Z2	ACACB_MOUSE	Acacb	Acetyl-CoA carboxylase 2
20.7494	NaN	NaN	21.4219	22.2125	21.3853	21.5965	22.036	21.8096	Completeproteome;Proteomicsidentification;Referenceproteome	+		E9Q512	H3BJG4;E9Q512	E9Q512_MOUSE	Trip11	Thyroid hormone receptor interactor 11
20.8711	20.9	20.9151	22.5719	22.097	22.7777	20.6475	20.5543	20.7228	Coiledcoil;Completeproteome;Cytoplasm;Ligase;Metal-binding;Phosphoprotein;Referenceproteome;Ublconjugation;Ublconjugationpathway;Zinc;Zinc-finger	+		E9Q555	A0A171EBL2;A0A8I4P9C4;E9Q555	RN213_MOUSE	Rnf213	E3 ubiquitin-protein ligase RNF213
23.1249	22.1476	20.6797	25.975	26.3899	26.3285	22.3025	22.3474	21.9535	Cardiomyopathy;Celljunction;Coiledcoil;Completeproteome;Cytoplasm;Cytoskeleton;Lipoprotein;Phosphoprotein;Referenceproteome;Repeat			E9Q557	E9PZW0;E9Q557	DESP_MOUSE	Dsp	Desmoplakin
21.3138	20.4811	21.4991	24.2585	24.3043	24.3247	22.4446	22.5172	22.5074	Completeproteome;Proteomicsidentification;Referenceproteome	+		E9Q585	E9Q585;E9Q1Q0;E9PX68	E9Q585_MOUSE	Slc4a1ap	Isoform of E9PX68, Solute carrier family 4 (anion exchanger), member 1, adaptor protein
NaN	NaN	NaN	NaN	NaN	NaN	20.2627	20.8718	20.6832	Completeproteome;Proteomicsidentification;Referenceproteome	+		E9Q5B6	E9Q5B6;A0A0G2JFL4	E9Q5B6_MOUSE	Hnrnpd	Isoform of Q60668, Heterogeneous nuclear ribonucleoprotein D (Fragment)
25.6659	26.0574	26.0608	26.8718	27.0515	26.9147	25.6138	25.646	25.6199	Completeproteome;Proteomicsidentification;Referenceproteome	+		E9Q5C9	E9Q5C9-2;A0A286YCD1;A0A286YDV7;A0A286YDT3;A0A286YDZ1;A0A286YDA2;E9Q5C9	NOLC1_MOUSE	Nolc1	Nucleolar and coiled-body phosphoprotein 1
32.7929	32.9961	32.5497	28.9323	29.7899	29.4105	30.1187	29.3439	29.7142	Completeproteome;Proteomicsidentification;Referenceproteome	+		E9Q5F4	E9Q606;E9Q5F4;G3UYG0;G3UZ07;P60710;P63260	E9Q5F4_MOUSE	Actb	Isoform of P60710, Actin, beta (Fragment)
22.3748	22.6156	22.5146	22.4862	22.5196	22.4242	22.4217	22.4382	22.305	Activator;Alternativesplicing;Chromatinregulator;Chromosome;Coiledcoil;Completeproteome;Methyltransferase;Nucleus;Phosphoprotein;Referenceproteome;S-adenosyl-L-methionine;Transcription;Transcriptionregulation;Transferase	+		E9Q5F9	E9Q5F9-2;A0A0G2JEZ4;E9Q5F9	SETD2_MOUSE	Setd2	Histone-lysine N-methyltransferase SETD2
NaN	NaN	NaN	22.3198	22.1251	22.5416	NaN	NaN	NaN	Completeproteome;Heme;Iron;Metal-binding;Monooxygenase;Oxidoreductase;Proteomicsidentification;Referenceproteome			E9Q5K4	E9Q5K4-2;E9Q5K4	CP2CN_MOUSE	Cyp2c23	Cytochrome P450 2C44
23.9095	23.6988	23.9227	23.733	23.6478	23.8129	25.0968	24.7612	24.834	Alternativesplicing;Completeproteome;mRNAprocessing;mRNAsplicing;Nucleus;Phosphoprotein;Referenceproteome;RNA-binding	+		E9Q5K9	D6RG95;E9Q5K9-2;E9Q5K9-3;E9Q5K9	YTDC1_MOUSE	Ythdc1	YTH domain-containing protein 1
24.3821	22.1277	NaN	21.5275	21.2222	21.4816	22.5142	21.7629	21.9479	Alternativesplicing;Completeproteome;mRNAprocessing;mRNAsplicing;Nucleus;Phosphoprotein;Referenceproteome;RNA-binding	+		E9Q5K9-2;E9Q5K9-3	E9Q5K9-2;E9Q5K9-3	YTDC1_MOUSE	Ythdc1	Isoform of E9Q5K9, Isoform 2 of YTH domain-containing protein 1
23.3624	23.276	23.3015	NaN	NaN	NaN	20.0697	NaN	NaN	Completeproteome;Proteomicsidentification;Referenceproteome	+		E9Q5M4	E9Q5M4	E9Q5M4_MOUSE	Zfr2	Zinc finger RNA binding protein 2
NaN	NaN	NaN	19.9816	20.7039	20.1419	19.3892	18.9928	19.0127	Completeproteome;Referenceproteome	+	+	E9Q5N9	E9Q5N9	E9Q5N9_MOUSE	Zfp395	Zinc finger protein 395
22.1112	22.0402	22.0466	NaN	NaN	NaN	18.5019	NaN	18.8518	Completeproteome;Proteomicsidentification;Referenceproteome	+		E9Q5X2;E9Q969	E9Q969;E9Q5X2	E9Q5X2_MOUSE;E9Q969_MOUSE	Cpeb2	Isoform of Q812E0, Cytoplasmic polyadenylation element binding protein 2
20.7995	20.8665	20.2541	NaN	NaN	NaN	NaN	NaN	NaN	Completeproteome;Proteomicsidentification;Referenceproteome	+		E9Q5X7	E9Q5X7;A0A0A6YXQ8;Q8BTF8-2	E9Q5X7_MOUSE	Ralyl	Isoform of Q8BTF8, RALY RNA binding protein-like
24.3687	24.0582	24.3675	23.4985	23.587	23.6903	23.4636	23.4325	23.664	Completeproteome;Proteomicsidentification;Referenceproteome	+		E9Q616	A0A494BBD5;E9Q616	E9Q616_MOUSE	Ahnak	AHNAK nucleoprotein (desmoyokin)
21.7379	21.6965	21.7285	21.4174	20.9071	21.9755	21.0427	19.735	20.7887	3D-structure;Actin-binding;ATP-binding;Calmodulin-binding;Celljunction;Completeproteome;Cytoplasm;Cytoplasmicvesicle;Cytoskeleton;Lipid-binding;Motorprotein;Myosin;Nucleotide-binding;Phosphoprotein;Referenceproteome;SH3domain			E9Q634	E9Q634	MYO1E_MOUSE	Myo1e	Unconventional myosin-Ie
NaN	NaN	NaN	NaN	NaN	NaN	19.1187	20.2265	19.9799	Bromodomain;Completeproteome;Metal-binding;Proteomicsidentification;Referenceproteome;Zinc;Zinc-finger	+		E9Q6A7	E9Q6A7	E9Q6A7_MOUSE	Bptf	Isoform of A2A654, Bromodomain PHD finger transcription factor
20.2326	21.2664	19.5308	21.6484	22.0718	21.9641	19.1595	19.7844	20.1348	Acetylation;Celljunction;Coiledcoil;Completeproteome;Developmentalprotein;Phosphoprotein;Referenceproteome;Tightjunction			E9Q6B2	A0A217FL83;E9Q6B2	CC85C_MOUSE	Ccdc85c	Coiled-coil domain-containing protein 85C
17.7679	17.4043	17.3544	NaN	NaN	NaN	NaN	NaN	NaN	Completeproteome;Proteomicsidentification;Referenceproteome	+		E9Q6E9	E9Q6E9	SIMC1_MOUSE	Simc1	SUMO-interacting motif-containing protein 1
23.6288	23.8458	23.4721	22.9168	23.3059	23.2907	21.4663	21.4229	21.3223	Completeproteome;Proteomicsidentification;Referenceproteome	+		E9Q6H8	A0A0N4SWC0;A0A0N4SWD7;E9Q6H8	E9Q6H8_MOUSE	Plekha5	Pleckstrin homology domain containing, family A member 5
21.8783	21.9803	22.1216	22.4184	22.5328	22.253	22.7462	22.3551	21.9039	Completeproteome;Proteomicsidentification;Referenceproteome	+		E9Q6J5;E9Q6J5-3	E9Q6J5-2;E9Q6J5-3;E9Q6J5	BD1L1_MOUSE	Bod1l	Biorientation of chromosomes in cell division protein 1-like 1
NaN	NaN	NaN	21.2761	22.0519	21.2099	NaN	NaN	NaN	Completeproteome;Membrane;Proteomicsidentification;Referenceproteome;Transmembrane			E9Q6M5;Q91WJ2	E9Q6M5;Q91WJ2	E9Q6M5_MOUSE;Q91WJ2_MOUSE	Slc22a26	Isoform of Q91WJ2, Solute carrier family 22 (organic cation transporter), member 26
24.7601	24.9781	24.6642	21.0127	21.7002	21.4469	19.8261	NaN	20.6501	Completeproteome;Proteomicsidentification;Referenceproteome			E9Q6P5	A0A1Y7VLT4;A0A1Y7VL44;E9Q6P5	TTC7B_MOUSE	Ttc7b	Tetratricopeptide repeat protein 7B
23.7768	23.6848	23.7506	25.2693	25.3083	25.5165	23.3266	23.14	22.9436	Actin-binding;Calcium;Completeproteome;Proteomicsidentification;Referenceproteome;Repeat	+		E9Q6R7	A0A1W2P8G5;E9Q6R7	E9Q6R7_MOUSE	Utrn	Utrophin
NaN	18.7902	19.6883	20.2564	20.0291	19.9393	20.7289	21.0351	20.2726	Completeproteome;Metal-binding;Referenceproteome;Repeat;Zinc;Zinc-finger		+	E9Q6S0	E9Q6S0	E9Q6S0_MOUSE	Zfp597	Zinc finger protein 597
20.7731	21.0787	20.8712	NaN	NaN	NaN	19.8373	20.2263	19.713	Completeproteome;Proteomicsidentification;Referenceproteome	+		E9Q6T9	E9Q6T9	E9Q6T9_MOUSE	Kctd1	Isoform of Q5M956, Potassium channel tetramerisation domain containing 1
23.4462	23.5781	23.3379	NaN	NaN	18.8215	NaN	NaN	NaN	Completeproteome;Hydrolase;Protease;Proteomicsidentification;Referenceproteome;Thiolprotease;Ublconjugationpathway	+		E9Q6Y8	E9Q6Y8	E9Q6Y8_MOUSE	Usp31	ubiquitinyl hydrolase 1
NaN	NaN	NaN	18.6498	18.9347	18.6754	NaN	NaN	NaN	Completeproteome;Referenceproteome;Repeat;WDrepeat			E9Q743	E9Q743	CF251_MOUSE	Cfap251	Cilia- and flagella-associated protein 251
20.5752	20.4529	20.3247	NaN	19.436	NaN	NaN	NaN	NaN	Completeproteome;Proteomicsidentification;Referenceproteome	+		E9Q777	E9Q777	E9Q777_MOUSE	Akap11	A kinase (PRKA) anchor protein 11
23.0846	22.9039	22.8352	23.3395	23.6497	23.5404	24.0032	24.1335	23.8753	Completeproteome;Metal-binding;Proteomicsidentification;Referenceproteome	+		E9Q784	A0A2I3BPQ5;E9Q784	ZC3HD_MOUSE	Zc3h13	Zinc finger CCCH domain-containing protein 13
21.1295	21.2267	21.2136	NaN	NaN	NaN	NaN	NaN	19.5318	Completeproteome;Nucleus;Proteomicsidentification;Referenceproteome	+	+	E9Q794;H3BLE1;Q3U3A7;Q3UII8	Q3U3A7;E9Q794;Q3UII8;H3BLE1	E9Q794_MOUSE;H3BLE1_MOUSE;Q3U3A7_MOUSE;Q3UII8_MOUSE	Mta3	Isoform of Q924K8, Metastasis associated 3
NaN	NaN	20.041	19.9976	20.3354	19.7216	19.5505	NaN	19.2999	Completeproteome;Proteomicsidentification;Referenceproteome			E9Q7C4	E9Q7C4	E9Q7C4_MOUSE	Prr14l	Proline rich 14-like
NaN	NaN	NaN	NaN	NaN	NaN	20.3829	19.7357	NaN	Completeproteome;Proteomicsidentification;Referenceproteome	+		E9Q7D5	E9Q7D5	ARHG5_MOUSE	Arhgef5	Rho guanine nucleotide exchange factor 5
22.7331	22.7652	22.7656	22.3605	22.1934	22.469	23.0727	23.05	22.9491	Completeproteome;Nucleus;Proteomicsidentification;Referenceproteome	+	+	E9Q7E2	Q9D982;E9Q7E2	ARID2_MOUSE	Arid2	AT-rich interactive domain-containing protein 2
21.3741	21.6729	20.2211	21.4317	22.1065	21.9976	21.4125	21.3402	20.941	Completeproteome;DNAdamage;Ligase;Metal-binding;Nucleus;Phosphoprotein;Referenceproteome;Ublconjugationpathway;Zinc;Zinc-finger	+		E9Q7F2	E9Q7F2	RN169_MOUSE	Rnf169	E3 ubiquitin-protein ligase RNF169
26.2921	26.3094	26.3334	27.1701	27.1828	27.038	26.2652	26.1899	26.0802	Completeproteome;Proteomicsidentification;Referenceproteome	+		E9Q7G0	F6ZQA3;E9Q7G0	NUMA1_MOUSE	Numa1	Nuclear mitotic apparatus protein 1
21.7893	21.892	21.7647	22.0769	21.981	22.2068	22.0779	21.9292	21.7199	Completeproteome;Proteomicsidentification;Referenceproteome	+		E9Q7L1	G3UX45;E9Q7L1	E9Q7L1_MOUSE	Urb2	URB2 ribosome biogenesis 2 homolog (S. cerevisiae)
20.3718	19.0487	20.1164	NaN	NaN	NaN	NaN	NaN	NaN	Completeproteome;Proteomicsidentification;Referenceproteome		+	E9Q7M2	E9Q7M2	T22D2_MOUSE	Tsc22d2	TSC22 domain family protein 2
19.1603	19.2372	18.9977	15.3775	16.2879	16.0763	NaN	NaN	NaN	Completeproteome;Referenceproteome			E9Q7N6;Q3V1B8	E9Q7N6;Q3V1B8	E9Q7N6_MOUSE;Q3V1B8_MOUSE	Gal3st4	Isoform of Q3V1B8, Galactose-3-O-sulfotransferase 4
20.4338	20.4775	20.8515	NaN	NaN	NaN	NaN	NaN	NaN	Completeproteome;Disulfidebond;Extracellularmatrix;Glycoprotein;Leucine-richrepeat;Referenceproteome;Repeat;Secreted;Signal			E9Q7T7	E9Q7T7	CHADL_MOUSE	Chadl	Chondroadherin-like protein
20.7471	20.6301	20.7828	NaN	NaN	NaN	NaN	NaN	NaN	Completeproteome;Disulfidebond;Membrane;Proteomicsidentification;Referenceproteome;Transmembrane;Transmembranehelix			E9Q7X7	E9Q5N7;E9PUM9;E9PUN2;A0A494B8Y4;E9Q7X7	NRX2A_MOUSE	Nrxn2	Neurexin-2
19.5676	19.8531	19.4041	NaN	NaN	NaN	NaN	NaN	NaN	Completeproteome;Membrane;Mitochondrion;Mitochondrioninnermembrane;Proteomicsidentification;Referenceproteome;Transmembrane;Transmembranehelix			E9Q800;E9QAY6	E9QAY6;E9Q800	E9Q800_MOUSE;E9QAY6_MOUSE	Immt	Isoform of Q8CAQ8, MICOS complex subunit MIC60
20.0165	20.1802	19.6791	20.2382	20.3014	19.6601	NaN	NaN	NaN	Completeproteome;Proteomicsidentification;Referenceproteome	+		E9Q842;V9GX91;V9GXT3	V9GXT3;V9GX91;E9Q842	E9Q842_MOUSE;V9GX91_MOUSE;V9GXT3_MOUSE	Nav2	Neuron navigator 2
NaN	NaN	21.904	NaN	NaN	NaN	21.2717	20.6967	21.004	Completeproteome;Referenceproteome			E9Q872	E9Q872	E9Q872_MOUSE	Rell2	Isoform of Q8BRJ3, RELT-like 2
NaN	19.5917	19.2405	17.9201	NaN	17.8276	NaN	NaN	NaN	ATP-binding;Completeproteome;Nucleotide-binding;Referenceproteome			E9Q876	E9Q876	ABCAC_MOUSE	Abca12	Glucosylceramide transporter ABCA12
NaN	21.1248	20.4618	22.6463	21.9542	22.662	22.1964	22.4814	22.4991	Completeproteome;Disulfidebond;Proteomicsidentification;Referenceproteome			E9Q8B5	E9Q8B6;E9PUM5;E9Q8B5	E9Q8B5_MOUSE	Cfhr4	Complement factor H-related 4
19.6687	19.6063	19.4453	20.4327	20.7508	20.2997	19.196	18.9982	19.2095	Chaperone;Completeproteome;Proteomicsidentification;Referenceproteome	+		E9Q8D0	E9Q8D0	DJC21_MOUSE	Dnajc21	DnaJ homolog subfamily C member 21
21.5497	21.6443	21.0437	22.5371	22.3441	22.073	20.7548	20.1107	20.662	Completeproteome;Metal-binding;Proteomicsidentification;Referenceproteome;Zinc;Zinc-finger	+	+	E9Q8I7	E9Q8I7	E9Q8I7_MOUSE	Nfxl1	Nuclear transcription factor, X-box binding-like 1
24.8255	24.7331	24.575	NaN	NaN	NaN	NaN	18.9171	NaN	Alternativesplicing;Completeproteome;Cytoplasm;Cytoskeleton;Phosphoprotein;Referenceproteome			E9Q8I9;E9Q8I9-2	A0A0J9YVH0;E9Q8I9-2;A0A5F8MPN1;E9Q8I9	FRY_MOUSE	Fry	Protein furry homolog
21.3963	NaN	21.0245	NaN	NaN	NaN	NaN	NaN	NaN	Completeproteome;Iontransport;Membrane;Proteomicsidentification;Referenceproteome;Transmembrane;Transmembranehelix;Transport			E9Q8N8	E9Q8N8	E9Q8N8_MOUSE	Slc4a4	Isoform of O88343, Anion exchange protein
23.3815	23.5814	23.5297	NaN	NaN	NaN	NaN	NaN	NaN	Completeproteome;Referenceproteome	+		E9Q8P8	E9Q8P8;Q3TY60-2;Q3TY60	E9Q8P8_MOUSE	Fam131b	Isoform of Q3TY60, Family with sequence similarity 131, member B
20.8319	20.9943	21.2243	19.1061	19.7533	19.874	NaN	NaN	NaN	Completeproteome;Proteomicsidentification;Referenceproteome			E9Q8Q6	A2AST1;E9Q8Q6	E9Q8Q6_MOUSE	Ccdc141	Coiled-coil domain containing 141
22.1562	21.45	20.1278	21.1424	20.4075	20.8593	20.6611	20.6653	20.6426	Completeproteome;Proteomicsidentification;Referenceproteome	+	+	E9Q8T2;E9Q8T2-2	D6RIL7;E9Q8T2-2;E9Q8T2	PRD15_MOUSE	Prdm15	PR domain zinc finger protein 15
18.7195	19.7388	18.3936	NaN	NaN	NaN	NaN	NaN	NaN	Completeproteome;Proteomicsidentification;Referenceproteome			E9Q8V6	E9Q8V6	E9Q8V6_MOUSE	Dennd4a	DENN/MADD domain containing 4A
NaN	NaN	NaN	21.5541	22.2535	21.6153	22.426	23.7304	23.2511	Completeproteome;Metal-binding;Nucleus;Proteomicsidentification;Referenceproteome;Repeat;Zinc;Zinc-finger	+	+	E9Q8X5	E9Q8X5	E9Q8X5_MOUSE	Zbtb10	Zinc finger and BTB domain containing 10
23.0872	22.9202	22.9575	23.1859	NaN	NaN	NaN	NaN	NaN	Completeproteome;Proteomicsidentification;Referenceproteome	+		E9Q912	E9Q912-2;E9Q912-3;A0A0G2JGC8;E9Q912	GDS1_MOUSE	Rap1gds1	Rap1 GTPase-GDP dissociation stimulator 1
21.3152	21.4956	21.4167	20.1947	20.6193	20.1049	NaN	NaN	18.4385	Completeproteome;Proteomicsidentification;Referenceproteome			E9Q9B3	E9Q9B3	E9Q9B3_MOUSE	Spryd3	SPRY domain containing 3
NaN	NaN	NaN	NaN	19.5459	21.0059	NaN	NaN	NaN	Completeproteome;LIMdomain;Metal-binding;Proteomicsidentification;Referenceproteome;Zinc			E9Q9C1	E9Q9C1;E9Q9C7	E9Q9C1_MOUSE	Ablim1	Isoform of Q8K4G5, Actin-binding LIM protein 1
18.87	19.4532	20.022	NaN	NaN	NaN	NaN	NaN	NaN	Alternativesplicing;Completeproteome;GTP-binding;Nucleotide-binding;Referenceproteome			E9Q9D5;E9Q9D5-3	E9Q9D5-3;E9Q9D5	RBL2A_MOUSE	Rabl2	Rab-like protein 2A
19.24	NaN	19.6049	NaN	NaN	NaN	NaN	NaN	NaN	Completeproteome;Proteomicsidentification;Referenceproteome;SH3domain	+		E9Q9H0	E9Q9H0	E9Q9H0_MOUSE	Dlg1	Isoform of Q811D0, Discs large MAGUK scaffold protein 1
21.4046	21.4486	21.3808	NaN	NaN	NaN	20.2593	20.7498	20.4601	Completeproteome;Proteomicsidentification;Referenceproteome;Repeat	+		E9Q9K8	Q6PGB9;E9Q9K8	E9Q9K8_MOUSE	Akap6	A kinase (PRKA) anchor protein 6
NaN	NaN	NaN	20.4672	20.2091	20.6551	NaN	NaN	NaN	Completeproteome;Proteomicsidentification;Referenceproteome	+		E9Q9M8	E9Q9M8	PWP2B_MOUSE	Pwwp2b	PWWP domain-containing protein 2B
19.6672	19.9815	20.0207	18.6002	18.8314	18.0687	19.5276	19.5006	19.4104	Completeproteome;Proteomicsidentification;Referenceproteome			E9Q9Q2	E9Q9Q2	E9Q9Q2_MOUSE	R3hdm1	R3H domain containing 1
19.6954	21.145	20.5044	NaN	NaN	NaN	NaN	NaN	NaN	Calcium;Celladhesion;Cellmembrane;Completeproteome;Membrane;Referenceproteome;Repeat;Transmembrane;Transmembranehelix			E9Q9Q6	A0A2I3BPS8;E9Q941;E9Q9Q6	E9Q9Q6_MOUSE	Cdh18	Cadherin 18
20.1889	20.5443	20.159	17.6334	NaN	17.9382	NaN	NaN	19.8904	Completeproteome;Proteomicsidentification;Referenceproteome;SH3domain			E9Q9R9	E9Q9I2;F6YZU5;E9Q9R9	DLG5_MOUSE	Dlg5	Disks large homolog 5
NaN	21.5013	21.542	20.9703	21.3058	NaN	21.2832	20.7738	20.6014	Completeproteome;Proteomicsidentification;Referenceproteome	+	+	E9Q9Y2	F7C134;E9Q9Y2;Q8CHB6	E9Q9Y2_MOUSE	Ncor1	Isoform of Q60974, Nuclear receptor co-repressor 1
22.5513	22.0917	22.3251	24.3243	23.9835	24.8973	24.7623	24.9203	25.2827	Completeproteome;Proteomicsidentification;Referenceproteome	+	+	E9QA05	E9QA05;E9Q4Y0;Q8C405;D6RIJ4;O35892-2;A0A1B0GX24;O35892;A0A668KM38	E9QA05_MOUSE	Sp100	Isoform of O35892, Nuclear antigen Sp100
20.0061	NaN	NaN	22.4361	23.1835	22.655	21.7536	21.4653	22.0476	Completeproteome;Proteomicsidentification;Referenceproteome			E9QA15	F6QLP8;F6T2Z7;E9QA15	E9QA15_MOUSE	Cald1	Caldesmon 1
21.571	21.8051	21.895	21.8074	21.9213	21.7168	22.218	22.3258	22.4154	Completeproteome;Proteomicsidentification;Referenceproteome	+	+	E9QA22	E9Q624;Q3UMJ0;E9QA22	E9QA22_MOUSE	Zfp644	Zinc finger protein 644
20.8353	NaN	20.9794	19.6819	19.5606	19.6023	21.4208	20.6066	20.9468	Completeproteome;Proteomicsidentification;Referenceproteome	+		E9QAE3	E9QAE3	E9QAE3_MOUSE	Btaf1	B-TFIID TATA-box binding protein associated factor 1
20.7546	20.6833	20.9821	21.0901	21.1387	20.9487	19.5137	19.2945	19.4453	Completeproteome;Metal-binding;Methyltransferase;Nucleus;Proteomicsidentification;Referenceproteome;S-adenosyl-L-methionine;Transferase;Zinc;Zinc-finger	+		E9QAE4	E9QAE4;A0A286YDS9	E9QAE4_MOUSE	Nsd1	Isoform of O88491, Nuclear receptor-binding SET-domain protein 1
NaN	NaN	NaN	21.9123	21.8085	21.5848	20.7553	19.9665	NaN	Activator;ATP-binding;Completeproteome;DNA-binding;Helicase;Hydrolase;Metal-binding;Nucleotide-binding;Nucleus;Referenceproteome;Repeat;Transcription;Transcriptionregulation;Zinc;Zinc-finger	+		E9QAM5	A2AS03;A2AS05;E9QAM5	HELZ2_MOUSE	Helz2	Helicase with zinc finger domain 2
NaN	NaN	NaN	21.3281	20.7241	21.708	20.546	NaN	20.0036	Completeproteome;Proteomicsidentification;Referenceproteome			E9QAN9	E9QAN9;E9PUG6;A0A0R4J0H6;O35368-3;O35368	E9QAN9_MOUSE	Ifi203	Isoform of O35368, Interferon activated gene 203
24.5672	24.8369	24.2382	20.0603	20.3118	20.4968	19.8214	19.9467	20.5834	ATP-binding;Completeproteome;Nucleotide-binding;Proteomicsidentification;Referenceproteome	+		E9QAQ5	E9QAQ5;D3Z7E5;Q2NL51;Q9WV60	E9QAQ5_MOUSE	Gsk3b	Isoform of Q9WV60, [tau protein] kinase
26.5854	26.36	26.4555	26.7665	26.6741	26.9897	27.4257	27.4142	27.3757	Completeproteome;Metal-binding;Nucleus;Proteomicsidentification;Referenceproteome;Zinc;Zinc-finger	+		E9QAS4	E9QAS4;E9QAS5;F6WR45;Q6PDQ2	E9QAS4_MOUSE	Chd4	Isoform of Q6PDQ2, DNA helicase
21.3624	21.6968	21.2471	22.4177	22.4688	22.1105	21.4093	20.91	20.76	Completeproteome;Proteomicsidentification;Referenceproteome			E9QAT4-2	F7BPW6;E9QAT4-2;E9QAT4	SC16A_MOUSE	Sec16a	Isoform of E9QAT4, Isoform 2 of Protein transport protein Sec16A
27.9311	27.8539	27.7872	NaN	NaN	NaN	NaN	NaN	NaN	Completeproteome;Proteomicsidentification;Referenceproteome;Repeat			E9QB01	E9QB01;E9Q589;A0A0A6YWU2;A0A0A6YY91;A0A0A6YY47;P13595-2;P13595-3;P13595-4;P13595	E9QB01_MOUSE	Ncam1	Isoform of P13595, Neural cell adhesion molecule 1
NaN	20.642	20.0457	NaN	NaN	NaN	NaN	NaN	NaN	Completeproteome;Proteomicsidentification;Referenceproteome			E9QB02;F6W0G8	F6W0G8;E9QB02	E9QB02_MOUSE;F6W0G8_MOUSE	Mars1	Isoform of Q68FL6, Methionine--tRNA ligase, cytoplasmic
NaN	NaN	NaN	NaN	NaN	NaN	23.5668	23.6013	23.6834	Completeproteome;Proteomicsidentification;Referenceproteome	+		E9QL43	E9QL43	E9QL43_MOUSE	Nupl2	Isoform of Q8CIC2, Nucleoporin like 2
NaN	NaN	NaN	20.2067	20.3035	20.0277	NaN	NaN	NaN	Completeproteome;DNA-binding;Homeobox;Nucleus;Proteomicsidentification;Referenceproteome	+	+	E9QMD3	E9Q5A7;H3BLK8;E9QMD3;Q9JJN2;Q61329	E9QMD3_MOUSE	Zfhx3	Isoform of Q61329, Zinc finger homeobox 3
NaN	NaN	NaN	18.4628	NaN	18.9567	21.0703	21.0963	20.9098	Completeproteome;Proteomicsidentification;Referenceproteome			E9QMR2	A0A5F8MPL9;Q8BIK4-2;A0A1D5RLE0;A0A1D5RMM1;F8VPN7;E9QMR2;Q8BIK4	E9QMR2_MOUSE	Dock9	Isoform of Q8BIK4, Dedicator of cytokinesis 9
23.7568	23.7838	23.8416	NaN	NaN	NaN	NaN	NaN	NaN	Coiledcoil;Completeproteome;Proteomicsidentification;Referenceproteome;SH3domain			E9QN14	F8VPQ4;E9QN14;Q812A2	E9QN14_MOUSE	Srgap3	Isoform of Q812A2, SLIT-ROBO Rho GTPase activating protein 3
23.5465	23.7054	23.9317	25.3918	25.0151	25.4608	24.253	24.4344	24.6572	Completeproteome;Proteomicsidentification;Referenceproteome	+		E9QN31	E9QN31;Q922K7	E9QN31_MOUSE	Nop2	Isoform of Q922K7, NOP2 nucleolar protein
25.4702	25.5474	24.808	NaN	24.5477	NaN	NaN	NaN	21.1936	Completeproteome;Disulfidebond;Membrane;Proteomicsidentification;Referenceproteome;Transmembrane;Transmembranehelix			E9QNF7	E9QNF7;Q9CPW0	E9QNF7_MOUSE	Cntnap2	Isoform of Q9CPW0, Contactin associated protein-like 2
NaN	NaN	NaN	22.3983	22.5657	21.5492	NaN	NaN	NaN	Completeproteome;Proteomicsidentification;Referenceproteome;Transferase			E9QNL5	Q91W19;E9QNL5;P52840	E9QNL5_MOUSE	Sult1a1	Isoform of P52840, Sulfotransferase
21.4337	21.7576	21.3377	21.0753	20.4492	NaN	21.9547	22.2622	21.3736	Actin-binding;Completeproteome;Proteomicsidentification;Referenceproteome;Repeat	+		E9QP46	Q6ZWN0;Q6ZWQ0-2;E9QP46;Q6ZWQ0	E9QP46_MOUSE	Syne2	Isoform of Q6ZWQ0, Spectrin repeat containing, nuclear envelope 2
23.8739	23.8064	23.6674	23.0493	23.3384	22.9435	21.8868	21.9531	21.7876	Completeproteome;Proteomicsidentification;Referenceproteome			E9QQ10	Q70FJ1-2;Q70FJ1-3;E9QQ10;Q70FJ1	E9QQ10_MOUSE	Akap9	Isoform of Q70FJ1, A kinase (PRKA) anchor protein (yotiao) 9
22.846	22.9313	22.8004	20.798	20.5923	21.2804	19.6879	20.1893	19.381	Completeproteome;Proteomicsidentification;Referenceproteome	+		F2Z3U3	G5E867;S4R2K5;F2Z4B7;Q8R5A3;F2Z3U3	F2Z3U3_MOUSE	Raph1	Ras association (RalGDS/AF-6) and pleckstrin homology domains 1
NaN	NaN	NaN	16.6137	NaN	16.4914	NaN	NaN	NaN	Completeproteome;Cytoplasm;Immunity;Innateimmunity;Ligase;Referenceproteome;Repeat;Ublconjugationpathway	+		F2Z461	F2Z461	HERC6_MOUSE	Herc6	E3 ISG15--protein ligase Herc6
NaN	NaN	NaN	17.1911	17.4565	17.3503	21.2662	20.4337	20.7433	ATP-binding;Chaperone;Completeproteome;Nucleotide-binding;Proteomicsidentification;Referenceproteome			F6Q609	F6Q609	F6Q609_MOUSE	Cct3	Isoform of P80318, Chaperonin containing Tcp1, subunit 3 (gamma) (Fragment)
23.6568	23.8382	23.2261	NaN	21.5888	21.7954	19.8156	19.6463	19.6672	Calcium;Completeproteome;Proteomicsidentification;Referenceproteome			F6Q750	A0A0A0MQA6;F6XCT0;B1ARU4;F6SHS0;Q9QXZ0-2;Q9QXZ0-3;Q9QXZ0-4;F7ACR9;F6Q750;A0A571BGC6;A0A571BF93;Q9QXZ0	F6Q750_MOUSE	Macf1	Isoform of Q9QXZ0, Microtubule-actin crosslinking factor 1 (Fragment)
NaN	NaN	NaN	NaN	NaN	NaN	19.0751	18.4737	18.6495	Completeproteome;Proteomicsidentification;Referenceproteome	+	+	F6QH05;F6QIG2;F6TBI7;Q3USK5	F6TBI7;F6QIG2;F6QH05;Q3USK5	F6QH05_MOUSE;F6QIG2_MOUSE;F6TBI7_MOUSE;Q3USK5_MOUSE	Tead1	Isoform of P30051, TEA domain family member 1 (Fragment)
19.551	NaN	NaN	18.9179	18.6508	19.5458	20.6915	20.912	20.9441	Completeproteome;Proteomicsidentification;Referenceproteome	+		F6R9G0	F6R9G0	F6R9G0_MOUSE	Ep400	Isoform of Q8CHI8, E1A binding protein p400 (Fragment)
NaN	NaN	NaN	21.6368	21.3676	21.3341	NaN	NaN	NaN	Calcium;Completeproteome;Proteomicsidentification;Referenceproteome			F6RCJ3;F6RL59	F6RCJ3;F6RL59	F6RCJ3_MOUSE;F6RL59_MOUSE	Macf1	Isoform of Q9QXZ0, Microtubule-actin crosslinking factor 1 (Fragment)
21.1882	20.2828	20.2447	NaN	NaN	NaN	20.7073	21.1351	20.1137	Completeproteome;Proteomicsidentification;Referenceproteome	+		F6RDB7	F6RDB7	F6RDB7_MOUSE	Atrx	Isoform of Q61687, DNA helicase (Fragment)
26.2663	26.1028	26.2394	26.9312	26.8595	27.1257	27.8319	27.7947	27.7077		+		F6RDI8	F6RDI8;E9Q6E5;A0A0G2JEG1;Q3UIX4	F6RDI8_MOUSE	Srsf11	Isoform of Q3UIX4, Serine and arginine-rich splicing factor 11 (Fragment)
22.3898	22.2396	22.0054	19.5897	20.9171	20.0708	22.3576	21.7133	22.0145	Completeproteome;Proteomicsidentification;Referenceproteome	+		F6RMJ1	F6RMJ1	F6RMJ1_MOUSE	Sun1	Isoform of Q9D666, Sad1 and UNC84 domain containing 1 (Fragment)
NaN	20.8452	20.1713	22.033	21.866	22.1425	21.7638	21.0926	20.4353	Completeproteome;Proteomicsidentification;Referenceproteome			F6RND9	F6RND9	F6RND9_MOUSE	Mprip	Isoform of P97434, Myosin phosphatase Rho interacting protein (Fragment)
21.1278	NaN	20.8694	22.8026	22.832	22.8364	NaN	NaN	NaN	Completeproteome;Proteomicsidentification;Referenceproteome	+		F6RNF9	D3Z5I9;F6RNF9;Q9CXK9	F6RNF9_MOUSE	Rbm33	Isoform of Q9CXK9, RNA binding motif protein 33 (Fragment)
18.7277	NaN	19.6455	NaN	NaN	NaN	NaN	NaN	NaN	Completeproteome;Proteomicsidentification;Referenceproteome			F6RQ26;F6Z2M6	F6Z2M6;F6RQ26	F6RQ26_MOUSE;F6Z2M6_MOUSE	Ntm	Isoform of Q99PJ0, Neurotrimin (Fragment)
NaN	NaN	NaN	20.7814	21.4089	21.1059	NaN	NaN	NaN	Completeproteome;Proteomicsidentification;Referenceproteome			F6S1C4	F6S1C4	F6S1C4_MOUSE	Ppfibp1	Isoform of Q8C8U0, PTPRF interacting protein, binding protein 1 (liprin beta 1) (Fragment)
NaN	NaN	NaN	21.2684	21.8429	21.9857	NaN	18.4004	NaN	Completeproteome;Proteomicsidentification;Referenceproteome	+		F6S4K9	F6S4K9	F6S4K9_MOUSE	Epb41	Isoform of P48193, Erythrocyte membrane protein band 4.1 (Fragment)
27.528	27.5528	27.0964	23.6418	23.8762	23.0516	NaN	NaN	NaN	Celljunction;Completeproteome;GTPaseactivation;Membrane;Phosphoprotein;Referenceproteome;SH3-binding;Synapse			F6SEU4	A0A0J9YUM2;A0A0J9YVH8;A0A140T8K9;A0A2R8VHH2;A0A2R8VH83;A0A338P799;A0A0A6YVS6;J3QQ18;F6SEU4	SYGP1_MOUSE	Syngap1	Ras/Rap GTPase-activating protein SynGAP
19.1084	NaN	NaN	18.0931	18.6085	NaN	NaN	NaN	NaN	Completeproteome;Proteomicsidentification;Referenceproteome	+	+	F6SK53	F6SK53	F6SK53_MOUSE	Ncor2	Isoform of Q9WU42, Nuclear receptor co-repressor 2 (Fragment)
21.6301	22.8959	20.1322	21.1681	21.4607	21.6742	23.1061	23.4843	23.1212	Completeproteome;Proteomicsidentification;Referenceproteome	+		F6SRV1	F6SRV1	F6SRV1_MOUSE	Sf1	Isoform of Q64213, Splicing factor 1 (Fragment)
24.5374	24.4376	24.2488	23.5891	23.745	23.5944	22.9676	22.6412	22.6366	Completeproteome;LIMdomain;Metal-binding;Proteomicsidentification;Referenceproteome;Zinc	+		F6TFN2	F6TFN2;F6VG99;E9PYI7;E9PYF4	F6TFN2_MOUSE	Lmo7	Isoform of E9PYF4, LIM domain only 7 (Fragment)
NaN	NaN	NaN	20.4755	19.6427	19.8079	NaN	NaN	NaN				F6TUL9	F6TUL9	F6TUL9_MOUSE	Vsig4	V-set and immunoglobulin domain containing 4
19.4737	20.0188	19.4728	NaN	NaN	NaN	NaN	NaN	NaN	Completeproteome;Proteomicsidentification;Referenceproteome;Repeat;WDrepeat	+		F6U539	F6U539	F6U539_MOUSE	Rbbp7	Isoform of Q60973, Retinoblastoma binding protein 7, chromatin remodeling factor (Fragment)
NaN	NaN	20.1949	20.8577	21.2182	20.5242	NaN	NaN	NaN				F6U5V1	Q3TQS1;A0A0A6YWC2;F6U5V1	F6U5V1_MOUSE	Larp1b	La ribonucleoprotein 1B
NaN	NaN	18.9467	18.8281	19.2979	19.459	NaN	NaN	NaN	Completeproteome;Proteomicsidentification;Referenceproteome	+		F6U8T2	E9PVA6;F6U8T2	F6U8T2_MOUSE	Git2	Isoform of Q9JLQ2, GIT ArfGAP 2 (Fragment)
21.2991	21.5316	21.0558	NaN	NaN	NaN	NaN	NaN	NaN	Completeproteome;Referenceproteome			F6V035	A0A1D5RM99;F6V035	F6V035_MOUSE	Ccdc149	Coiled-coil domain containing 149
NaN	NaN	NaN	17.3876	17.4084	17.8056	NaN	NaN	NaN	Completeproteome;Proteomicsidentification;Referenceproteome	+		F6V095;F7CHQ7	F6V095;F7CHQ7	F6V095_MOUSE;F7CHQ7_MOUSE	Nop56	Isoform of Q9D6Z1, NOP56 ribonucleoprotein (Fragment)
19.3691	NaN	18.78	NaN	18.6654	NaN	NaN	NaN	NaN	Completeproteome;LIMdomain;Metal-binding;Proteomicsidentification;Referenceproteome;Zinc	+		F6VG99	F6VG99	F6VG99_MOUSE	Lmo7	Isoform of E9PYF4, LIM domain only 7 (Fragment)
NaN	21.4104	21.5749	NaN	20.2629	NaN	22.0321	21.434	21.2751	Completeproteome;Proteomicsidentification;Referenceproteome	+		F6WIU1;V9GXJ9	V9GXJ9;F6WIU1	F6WIU1_MOUSE;V9GXJ9_MOUSE	Kri1	Isoform of Q8VDQ9, Protein KRI1 homolog
NaN	NaN	NaN	22.7418	22.7613	23.0101	23.8834	23.7741	23.6887	Completeproteome;Metal-binding;Proteomicsidentification;Referenceproteome;Zinc;Zinc-finger	+	+	F6WL90	F6WL90;F6Q968	F6WL90_MOUSE	Sp100	Isoform of O35892, Nuclear antigen Sp100 (Fragment)
22.0173	NaN	21.4074	22.4997	22.4699	22.5686	NaN	NaN	NaN	Actin-binding;Completeproteome;Proteomicsidentification;Referenceproteome;Repeat			F6XCT0	A0A0A0MQA6;F6XCT0;B1ARU4;F6SHS0;Q9QXZ0-2;Q9QXZ0-3;Q9QXZ0-4;F7ACR9;F6Q750;A0A571BGC6;A0A571BF93;Q9QXZ0	F6XCT0_MOUSE	Macf1	Isoform of Q9QXZ0, Microtubule-actin crosslinking factor 1 (Fragment)
NaN	NaN	NaN	20.7257	20.5419	20.4336	21.4529	20.5791	20.4618	Completeproteome;Proteomicsidentification;Referenceproteome	+		F6XGN0	F6XGN0	F6XGN0_MOUSE	Nup210	Isoform of Q9QY81, Nucleoporin 210 (Fragment)
21.9796	21.2355	21.469	18.5303	NaN	NaN	NaN	NaN	23.8205	Completeproteome;Proteomicsidentification;Referenceproteome			F6XLV1	F6XLV1	CRCC2_MOUSE	Crocc2	Ciliary rootlet coiled-coil protein 2
17.8458	17.9883	18.1329	NaN	NaN	NaN	NaN	NaN	NaN	ANKrepeat;Completeproteome;Proteomicsidentification;Referenceproteome;Repeat			F6XWD4	F6XWD4	F6XWD4_MOUSE	Ppp1r12c	Isoform of Q3UMT1, Protein phosphatase 1, regulatory subunit 12C (Fragment)
19.5919	19.7004	20.068	NaN	NaN	NaN	NaN	NaN	NaN	Completeproteome;Referenceproteome			F6XZJ7	H9H9T8;F6XZJ7	SAM15_MOUSE	Samd15	Sterile alpha motif domain-containing protein 15
NaN	NaN	NaN	NaN	NaN	NaN	18.6607	17.7751	NaN	Completeproteome;Proteomicsidentification;Referenceproteome	+		F6YH92	F6YH92	F6YH92_MOUSE	Thrap3	Isoform of Q569Z6, Thyroid hormone receptor associated protein 3 (Fragment)
NaN	NaN	NaN	20.1729	20.5807	20.9111	NaN	NaN	NaN	Completeproteome;Proteomicsidentification;Referenceproteome			F6YZ95	F6YZ95	F6YZ95_MOUSE	Ppfibp1	Isoform of Q8C8U0, PTPRF interacting protein, binding protein 1 (liprin beta 1) (Fragment)
22.6355	22.865	22.6956	23.2837	23.6505	23.4212	23.1959	23.107	22.9558	Completeproteome;Proteomicsidentification;Referenceproteome	+	+	F6ZBR8	O88286-2;O88286-3;G5E8J8;F6ZBR8;A0A494BAG6;O88286	F6ZBR8_MOUSE	Wiz	Isoform of O88286, Widely-interspaced zinc finger motifs
25.8502	26.1173	25.9185	26.6011	26.8653	26.7505	26.7715	26.756	26.6677	Acetylation;Cellcycle;Celldivision;Centromere;Chromosome;Coiledcoil;Completeproteome;Cytoplasm;Cytoskeleton;Kinetochore;Membrane;Mitosis;mRNAtransport;Nuclearporecomplex;Nucleus;Phosphoprotein;Proteintransport;Proto-oncogene;Referenceproteome;Translocation;Transport	+		F6ZDS4	Q7M739;F6ZDS4	TPR_MOUSE	Tpr	Nucleoprotein TPR
NaN	18.57	18.4245	NaN	NaN	NaN	NaN	NaN	NaN				F6ZE64	B2RT44;F6ZE64	F6ZE64_MOUSE	Lonrf2	LON peptidase N-terminal domain and ring finger 2
21.9355	22.2347	22.5171	NaN	NaN	NaN	19.3666	18.3516	18.2587	Completeproteome;Proteomicsidentification;Referenceproteome	+		F6ZKC7	F6ZKC7;A2AEK3	F6ZKC7_MOUSE	Cstf2	Isoform of Q8BIQ5, Cleavage stimulation factor, 3' pre-RNA subunit 2 (Fragment)
23.4546	23.5874	23.723	23.2801	23.3206	23.0513	21.9042	21.6103	21.8037	Completeproteome;Proteomicsidentification;Referenceproteome	+		F6ZQA3	F6ZQA3	F6ZQA3_MOUSE	Numa1	Isoform of E9Q7G0, Nuclear mitotic apparatus protein 1 (Fragment)
20.5174	20.9295	NaN	NaN	17.9201	NaN	NaN	NaN	NaN	Completeproteome;Proteomicsidentification;Referenceproteome	+		F6ZQL0	F6ZQL0	F6ZQL0_MOUSE	Mtdh	Isoform of Q80WJ7, Metadherin (Fragment)
19.3195	19.3921	19.1651	NaN	NaN	NaN	NaN	NaN	NaN	Completeproteome;Referenceproteome			F6ZXV1	F6ZXV1	F6ZXV1_MOUSE	Usp54	Isoform of Q8BL06, Ubiquitin specific peptidase 54 (Fragment)
19.191	19.1714	19.6261	NaN	NaN	NaN	NaN	NaN	NaN	Completeproteome;Proteomicsidentification;Referenceproteome	+		F7A465	F7A465	F7A465_MOUSE	Hnrnpd	Isoform of Q60668, Heterogeneous nuclear ribonucleoprotein D (Fragment)
21.613	21.8174	21.4301	NaN	NaN	NaN	18.5179	NaN	NaN	ATP-binding;Completeproteome;Nucleotide-binding;Referenceproteome			F7ABZ6	D3YYQ8;F7ABZ6	F7ABZ6_MOUSE	Dnah10	Dynein, axonemal, heavy chain 10
18.5298	NaN	NaN	19.6193	19.4023	19.853	NaN	NaN	NaN	Completeproteome;Nucleus;Proteomicsidentification;Referenceproteome	+		F7AL76	F7AL76	F7AL76_MOUSE	Chd8	Isoform of Q09XV5, Chromodomain helicase DNA binding protein 8 (Fragment)
23.6102	23.9772	23.1917	NaN	NaN	NaN	NaN	NaN	NaN	Completeproteome;Proteomicsidentification;Referenceproteome			F7B0R9	F7B0R9	F7B0R9_MOUSE	Cracdl	Isoform of E9Q3M9, Capping protein inhibiting regulator of actin like (Fragment)
22.0484	22.1232	21.6244	NaN	NaN	NaN	NaN	NaN	NaN	Completeproteome;Proteomicsidentification;Referenceproteome			F7BAB2	F7BAB2	F7BAB2_MOUSE	Tmem132b	Transmembrane protein 132B
21.7064	21.6745	21.6394	19.6868	NaN	19.7619	NaN	NaN	NaN	ANKrepeat;Completeproteome;Proteomicsidentification;Referenceproteome;Repeat			F7BE84	F7BE84;A6H6J9	F7BE84_MOUSE	Ankrd50	Isoform of A6H6J9, Ankyrin repeat domain 50 (Fragment)
21.6654	21.5275	21.6895	22.2151	21.8165	22.4921	21.723	21.9668	21.6982	Completeproteome;Proteomicsidentification;Referenceproteome	+		F7BJB9	A0A0J9YU83;F7BJB9	MORC3_MOUSE	Morc3	MORC family CW-type zinc finger protein 3
22.3267	22.5756	23.2837	20.9828	21.7352	21.5117	18.9117	19.0716	19.4902	Calcium;Completeproteome;Membrane;Proteomicsidentification;Referenceproteome;Repeat	+		F7BJK1	F7BJK1;Q8CFX3	F7BJK1_MOUSE	Pcdh1	Isoform of Q8CFX3, Protocadherin 1 (Fragment)
21.749	21.4425	21.1624	NaN	NaN	NaN	NaN	NaN	NaN	Completeproteome;Proteomicsidentification;Referenceproteome			F7BNZ5	F7BNZ5	F7BNZ5_MOUSE	Bcas1	Isoform of Q80YN3, Brain enriched myelin associated protein 1 (Fragment)
20.1624	20.4576	20.3117	19.4933	19.9014	19.5217	18.6894	18.9802	NaN	Completeproteome;Referenceproteome			F7C0E4	F7C0E4;B2RW07;F6X2K7;D3Z7I2	F7C0E4_MOUSE	Atxn7l1	Isoform of Q9CZ05, Ataxin 7-like 1
22.2919	NaN	21.229	19.713	20.0587	20.0169	NaN	NaN	NaN	Completeproteome;Initiationfactor;Proteinbiosynthesis;Proteomicsidentification;Referenceproteome			F7CBP1;G3XA17	G3XA17;F7CBP1	F7CBP1_MOUSE;G3XA17_MOUSE	Eif4g2	Isoform of Q62448, Eukaryotic translation initiation factor 4, gamma 2
NaN	19.8126	20.1649	NaN	NaN	NaN	NaN	NaN	NaN	Completeproteome;Proteomicsidentification;Referenceproteome			F7CUV7;J3QNT7;Q5NCM5	Q5NCM5;F7CUV7;F7CD65;J3QNT7	F7CUV7_MOUSE;J3QNT7_MOUSE;Q5NCM5_MOUSE	Epn2	Isoform of Q8CHU3, Epsin 2 (Fragment)
22.7546	22.5909	22.0779	NaN	NaN	NaN	NaN	NaN	NaN				F7CYX4	F7CYX4	F7CYX4_MOUSE	Ppfia2	Isoform of Q8BSS9, Liprin-alpha-2
NaN	NaN	NaN	21.0223	20.7002	20.9929	NaN	NaN	NaN	Completeproteome;Disulfidebond;Proteomicsidentification;Redox-activecenter;Referenceproteome;Repeat			F7DBQ0;Q3TML0	Q3TML0;F7DBQ0	F7DBQ0_MOUSE;Q3TML0_MOUSE	Pdia6	Isoform of Q922R8, Protein disulfide-isomerase A6
25.0795	25.3227	25.0228	20.1935	20.7003	20.3163	23.1053	20.9528	26.1372	Completeproteome;Proteomicsidentification;Referenceproteome			F7DCH5	E9Q8N5;F7DCH5;Q08EB5;Q08EB6;Q8BRT1	F7DCH5_MOUSE	Clasp2	Isoform of Q8BRT1, CLIP associating protein 2
23.734	23.7804	23.7388	NaN	NaN	NaN	NaN	NaN	NaN	Completeproteome;Proteomicsidentification;Referenceproteome;Repeat;TPRrepeat			F8SLQ1	F8SLP9;F8SLQ1;F8SLQ3;Q8C437-3;D3YYH0;Q8C437	F8SLQ1_MOUSE	Pex5l	Isoform of Q8C437, Peroxisomal biogenesis factor 5-like
NaN	NaN	NaN	17.6219	18.4388	NaN	NaN	20.7804	20.0255	Completeproteome;Proteomicsidentification;Referenceproteome	+	+	F8VPJ6	Q3TDE2;F8VPJ6	F8VPJ6_MOUSE	Rfx7	Regulatory factor X, 7
23.9642	23.8273	23.7603	24.3212	24.3733	24.2678	22.94	23.4726	23.5248	Completeproteome;Proteomicsidentification;Referenceproteome;Repeat;TPRrepeat			F8VPK0	F8VPK0	SKI3_MOUSE	Skic3	Superkiller complex protein 3
NaN	NaN	NaN	21.1135	21.2139	21.4504	NaN	NaN	NaN	Completeproteome;Referenceproteome	+		F8VPN2;F8VPN2-2	F8VPN2-2;F8VPN2	TEX15_MOUSE	Tex15	Testis-expressed protein 15
NaN	19.3693	NaN	20.1187	NaN	22.7738	NaN	NaN	NaN	Completeproteome;Proteomicsidentification;Referenceproteome	+		F8VPN4	E0CYU6;A0A0G2JGI9;F8VPN4	F8VPN4_MOUSE	Agl	Glycogen debranching enzyme
23.3516	23.3491	23.1482	21.4804	21.4212	20.8828	20.9116	21.2144	20.7168	Completeproteome;Metal-binding;Proteomicsidentification;Referenceproteome			F8VPP8	F8VPP8	F8VPP8_MOUSE	Zc3h7b	Zinc finger CCCH type containing 7B
23.8209	23.9668	23.7575	NaN	NaN	21.997	NaN	NaN	NaN	Completeproteome;Proteomicsidentification;Referenceproteome			F8VPQ1	F8VPQ1;Q8CIQ7	F8VPQ1_MOUSE	Dock3	Isoform of Q8CIQ7, Dedicator of cyto-kinesis 3
21.72	22.0567	21.6513	23.0777	23.1881	23.2042	22.417	22.2437	21.8124	Completeproteome;Nucleus;Proteomicsidentification;Referenceproteome	+	+	F8VPQ2	Z4YMH1;Z4YL44;E9Q9V1;A2CG63-2;A2CG63;F8VPQ2	ARI4A_MOUSE	Arid4a	AT-rich interactive domain-containing protein 4A
25.8945	25.8827	25.9094	22.7476	22.849	22.8926	22.4189	22.0322	22.232	Celljunction;Cellmembrane;Cellprojection;Completeproteome;Cytoplasm;Developmentalprotein;Guanine-nucleotidereleasingfactor;Membrane;Phosphoprotein;Referenceproteome;Repeat;Synapse;Synaptosome			F8VPU2	E9Q805;F8VPU2	FARP1_MOUSE	Farp1	FERM, ARHGEF and pleckstrin domain-containing protein 1
21.6831	21.8476	21.7119	23.4129	23.2835	23.4086	23.9736	23.8667	23.6243	Completeproteome;Proteomicsidentification;Referenceproteome;Repeat;WDrepeat	+		F8VPY2	F8VPY2;Q8C092	F8VPY2_MOUSE	Taf5	Isoform of Q8C092, TATA-box binding protein associated factor 5
20.9518	NaN	20.3329	19.7784	20.7274	20.7845	20.674	20.585	NaN	Completeproteome;Proteomicsidentification;Referenceproteome	+		F8VPZ5	F8VPZ5	ERCC6_MOUSE	Ercc6	DNA excision repair protein ERCC-6
21.8306	22.0841	22.0822	22.5257	22.4789	22.5532	22.6226	22.9179	22.3987	Completeproteome;Proteomicsidentification;Referenceproteome	+		F8VPZ9	F8VPZ9	BICRA_MOUSE	Bicra	BRD4-interacting chromatin-remodeling complex-associated protein
22.2382	22.3037	22.0119	NaN	19.6908	19.3386	18.9038	18.7521	19.7514	Completeproteome;Proteomicsidentification;Referenceproteome			F8VQ05	A0A0J9YUH4;F8VQ05	F8VQ05_MOUSE	Fryl	FRY like transcription coactivator
21.6038	NaN	21.9885	19.8803	NaN	20.5956	21.9125	22.1159	21.6716	Bromodomain;Completeproteome;Proteomicsidentification;Referenceproteome;Repeat;WDrepeat	+		F8VQ93	A0A3B2WB73;Q921C3-2;F8VQ93;Q921C3;Q8VDD9	F8VQ93_MOUSE	Phip	Isoform of Q8VDD9, Pleckstrin homology domain interacting protein
23.5961	23.3814	23.2686	22.6587	22.6313	22.3895	21.9814	21.5178	21.9977	Completeproteome;Cytoplasm;Proteomicsidentification;Referenceproteome;Ribonucleoprotein;Signalrecognitionparticle	+		F8VQC1	E9Q740;F8VQC1	F8VQC1_MOUSE	Srp72	Signal recognition particle subunit SRP72
NaN	NaN	NaN	17.3518	18.4179	17.3374	NaN	NaN	NaN	Completeproteome;Proteomicsidentification;Referenceproteome			F8VQG7	A0A0J9YUP5;F8VQG7	F8VQG7_MOUSE	N4bp2	NEDD4 binding protein 2
20.1215	20.4544	20.5017	NaN	NaN	NaN	NaN	NaN	NaN	3D-structure;ATP-binding;Completeproteome;Kinase;Nucleotide-binding;Proteomicsidentification;Referenceproteome;SH3domain;Transferase;Tyrosine-proteinkinase			F8VQH0	F8VQH0	F8VQH0_MOUSE	Abl2	Isoform of Q4JIM5, Tyrosine-protein kinase
24.3044	23.8624	24.3561	22.366	22.6978	23.2622	23.398	23.0732	23.338	Completeproteome;Disulfidebond;Proteomicsidentification;Referenceproteome;Repeat			F8VQJ3	F8VQJ3;P02468	F8VQJ3_MOUSE	Lamc1	Isoform of P02468, Laminin, gamma 1
23.873	23.869	23.7541	21.0153	20.4951	20.6394	19.0541	NaN	NaN	Completeproteome;Lyase;Nucleotide-binding;Proteomicsidentification;Referenceproteome			F8VQK3	F8VQK3	F8VQK3_MOUSE	Gucy1a2	guanylate cyclase
20.9091	21.4252	20.6559	NaN	NaN	18.9611	NaN	NaN	18.5317	Completeproteome;Hydrolase;NAD;One-carbonmetabolism;Proteomicsidentification;Referenceproteome			F8WGT1	F8WGT1	F8WGT1_MOUSE	Ahcyl2	Isoform of Q68FL4, S-adenosylhomocysteine hydrolase-like 2
20.4227	20.1832	20.7841	NaN	NaN	NaN	18.6137	NaN	NaN	Completeproteome;Proteomicsidentification;Referenceproteome	+	+	F8WGY3	E9PUP8;F8WGY3;A2ANX9	F8WGY3_MOUSE	Zfp711	Isoform of A2ANX9, Zinc finger protein 711
19.4762	19.361	18.6124	NaN	NaN	NaN	NaN	NaN	NaN	Completeproteome;Proteomicsidentification;Referenceproteome			F8WHN4	E9Q0J2;A2ACC6;F8WHN4	F8WHN4_MOUSE	Ralgapb	Isoform of Q8BQZ4, Ral GTPase activating protein, beta subunit (non-catalytic)
18.8378	NaN	17.5508	NaN	NaN	NaN	NaN	NaN	NaN	Completeproteome;Proteomicsidentification;Referenceproteome			F8WHQ1	F8WHQ1	F8WHQ1_MOUSE	Tpd52	Isoform of Q62393, Tumor protein D52
21.6611	21.9194	21.5068	20.3353	20.8207	20.1395	24.538	24.5469	NaN	Completeproteome;Proteomicsidentification;Referenceproteome			F8WHT3	F8WHT3;Q7TPM1	F8WHT3_MOUSE	Prrc2b	Isoform of Q7TPM1, Proline-rich coiled-coil 2B
NaN	NaN	NaN	NaN	NaN	18.1777	20.2314	20.1086	19.5769	Completeproteome;Proteomicsidentification;Referenceproteome	+		F8WHU7	F8WHU7;D6REF2;Q9D3E6	F8WHU7_MOUSE	Stag1	Isoform of Q9D3E6, Cohesin subunit SA
NaN	NaN	NaN	20.8267	19.631	20.7086	18.5986	19.1002	19.2686	Completeproteome;Nucleus;Proteomicsidentification;Referenceproteome	+	+	F8WHY8	E9PX23;F8WHY8;Q8K4B0	F8WHY8_MOUSE	Mta1	Isoform of Q8K4B0, Metastasis associated 1
24.5282	24.8824	24.0615	NaN	NaN	NaN	NaN	NaN	NaN	Completeproteome;Proteomicsidentification;Referenceproteome	+		F8WHZ9	F8WGR0;F8WHZ9	F8WHZ9_MOUSE	Add1	Isoform of Q9QYC0, Adducin 1 (alpha)
NaN	NaN	NaN	16.6375	NaN	NaN	18.7205	19.3048	18.7076	Completeproteome;Metal-binding;Methyltransferase;Nucleus;Proteomicsidentification;Referenceproteome;S-adenosyl-L-methionine;Transferase;Zinc;Zinc-finger	+	+	F8WI37;G3UZC8	F8WI37;G3UZC8	F8WI37_MOUSE;G3UZC8_MOUSE	Kmt2c	Isoform of Q8BRH4, [histone H3]-lysine(4) N-methyltransferase
19.2959	NaN	20.4154	NaN	NaN	NaN	NaN	NaN	NaN	ANKrepeat;Completeproteome;Ligase;Proteomicsidentification;Referenceproteome;Repeat;Ublconjugationpathway	+		F8WIE5	F8WIE5	F8WIE5_MOUSE	Hectd1	Isoform of Q69ZR2, E3 ubiquitin-protein ligase
21.3251	20.7713	NaN	NaN	NaN	NaN	NaN	NaN	NaN	Completeproteome;Proteomicsidentification;Referenceproteome	+		F8WIG2	A0A5F8MPR2;F8WIG2;A0A1B0GT88;Q68EF6	F8WIG2_MOUSE	Begain	Isoform of Q68EF6, Brain-enriched guanylate kinase-associated
21.0817	20.9204	20.3692	NaN	NaN	NaN	NaN	NaN	NaN	Completeproteome;Proteomicsidentification;Referenceproteome			F8WIJ5	F8WIJ5;F8WHP5;D6RH62;E9QQ38	F8WIJ5_MOUSE	Ddhd1	Isoform of Q80YA3, DDHD domain containing 1
19.3481	19.0686	18.8677	NaN	NaN	NaN	NaN	NaN	NaN	Completeproteome;Lipidtransport;Proteomicsidentification;Referenceproteome;Transport	+		F8WIZ7	V9GXX3;F8WIZ7;Q8BXR9-2;Q8BXR9	F8WIZ7_MOUSE	Osbpl6	Isoform of Q8BXR9, Oxysterol-binding protein
25.6356	25.8367	25.8791	24.91	24.8632	25.1099	27.4086	27.4748	27.2571	Completeproteome;Metal-binding;Nucleus;Proteomicsidentification;Referenceproteome;Zinc;Zinc-finger	+		G3UVU2	G3UVU2;Q62203	G3UVU2_MOUSE	Sf3a2	Isoform of Q62203, Splicing factor 3a, subunit 2
19.3319	NaN	19.3525	20.3034	20.5674	20.4993	20.2706	20.243	20.1077	Completeproteome;Proteomicsidentification;Referenceproteome	+	+	G3UVV3	G3UVV3	G3UVV3_MOUSE	Zfp407	Zinc finger protein 407
20.8397	20.7205	20.4285	NaN	17.1726	NaN	19.4994	18.4835	18.4679	Completeproteome;Proteomicsidentification;Referenceproteome			G3UW46	G3UW46;Q9CWQ3	G3UW46_MOUSE	Atp23	Isoform of Q9CWQ3, Mitochondrial inner membrane protease ATP23
19.3992	19.6423	NaN	NaN	NaN	NaN	NaN	NaN	NaN	Completeproteome;Metal-binding;Nucleus;Proteomicsidentification;Referenceproteome;Repeat;Zinc;Zinc-finger	+	+	G3UW50	G3UW50	G3UW50_MOUSE	Zbtb25	Zinc finger and BTB domain containing 25
20.3272	20.2319	20.2771	NaN	NaN	NaN	NaN	NaN	NaN	Completeproteome;Proteomicsidentification;Referenceproteome			G3UWG2;Q6P1D6	Q6P1D6;G3UWG2	G3UWG2_MOUSE;Q6P1D6_MOUSE	Tiam1	Isoform of Q60610, T cell lymphoma invasion and metastasis 1
22.5628	22.8748	22.6751	NaN	NaN	NaN	NaN	NaN	NaN	ATP-binding;Completeproteome;Nucleotide-binding;Proteomicsidentification;Referenceproteome			G3UWV4	G3UWV4	G3UWV4_MOUSE	Brsk2	Isoform of Q69Z98, BR serine/threonine kinase 2
NaN	NaN	NaN	NaN	NaN	NaN	19.3164	19.6634	20.1304	Completeproteome;Cytoplasm;Cytoskeleton;Microtubule;Proteomicsidentification;Referenceproteome;Repeat	+		G3UWW1;G3UZV6;Q3TLQ0	Q3TLQ0;G3UZV6;G3UWW1	G3UWW1_MOUSE;G3UZV6_MOUSE;Q3TLQ0_MOUSE	Map2	Isoform of P20357, Microtubule-associated protein (Fragment)
NaN	NaN	NaN	21.6132	21.1486	22.1443	22.5073	22.2417	22.1334	Bromodomain;Completeproteome;Metal-binding;Proteomicsidentification;Referenceproteome;Zinc;Zinc-finger	+		G3UWZ0	G3UWZ0;O88379	G3UWZ0_MOUSE	Baz1a	Isoform of O88379, Bromodomain adjacent to zinc finger domain 1A
21.6925	NaN	19.0358	NaN	NaN	NaN	NaN	NaN	NaN	Completeproteome;Proteomicsidentification;Referenceproteome	+		G3UX35	Q3TKT4-2;E9QAB8;A0A0R4J170;H3BLH0;H3BJK2;G3UX35;F2Z4A9;Q6DIC0;Q3TKT4	G3UX35_MOUSE	Smarca4	Isoform of Q3TKT4, SWI/SNF related, matrix associated, actin dependent regulator of chromatin, subfamily a, member 4 (Fragment)
NaN	NaN	18.369	19.5604	19.6325	20.2715	NaN	NaN	NaN	Completeproteome;Cytoplasm;Proteomicsidentification;Referenceproteome	+		G3UXK0;G3UZJ3	G3UZJ3;G3UXK0	G3UXK0_MOUSE;G3UZJ3_MOUSE	Dtnb	Isoform of O70585, Dystrobrevin
21.1057	20.9129	20.3383	17.1513	NaN	NaN	NaN	NaN	NaN	Completeproteome;Proteomicsidentification;Referenceproteome	+		G3UY52	E9PWA9;Q4FE56;G3UY52;P70398	G3UY52_MOUSE	Usp9x	Isoform of P70398, Ubiquitin specific peptidase 9, X chromosome (Fragment)
23.3122	23.0325	23.0813	22.8771	22.582	22.8552	22.8117	22.8813	22.9998	Alternativesplicing;Coiledcoil;Completeproteome;Referenceproteome			G3UZ78	J3QMP3;A0A140LI36;G3UZ78	ADGB_MOUSE	Adgb	Androglobin
22.2764	22.0319	21.2094	19.3828	20.0414	20.77	NaN	NaN	NaN	Completeproteome;Proteomicsidentification;Referenceproteome	+		G3UZ90	G3UZ90	G3UZ90_MOUSE	Calm3	Isoform of P0DP26, Calmodulin 3 (Fragment)
21.4617	21.2756	20.7066	NaN	NaN	NaN	NaN	NaN	NaN	Completeproteome;Cytoplasm;Cytoskeleton;Microtubule;Proteomicsidentification;Referenceproteome;Repeat	+		G3UZJ2	Q3TLQ0;A0A668KLC6;Q80ZL4;Q80X35;G3UZJ2;G3UZV6;G3UWW1;P20357	G3UZJ2_MOUSE	Map2	Isoform of P20357, Microtubule-associated protein (Fragment)
22.2962	21.8567	21.8241	22.51	22.3184	22.4434	22.9871	22.8912	22.7011	Completeproteome;Proteomicsidentification;Referenceproteome	+		G3X8Q1	G3X8Q1	G3X8Q1_MOUSE	Cabin1	Calcineurin binding protein 1
NaN	NaN	NaN	18.3221	NaN	18.384	NaN	NaN	NaN	Completeproteome;Copper;Metal-binding;Oxidoreductase;Proteomicsidentification;Referenceproteome			G3X8Q5;G3X9T8	G3X9T8;G3X8Q5	G3X8Q5_MOUSE;G3X9T8_MOUSE	Cp	Isoform of Q61147, Ceruloplasmin
NaN	NaN	NaN	19.5568	19.1796	19.7247	20.8863	19.3519	19.8939	Completeproteome;Metal-binding;Proteomicsidentification;Referenceproteome;Repeat;Zinc;Zinc-finger	+	+	G3X8R7	G3X8R7	G3X8R7_MOUSE	Zfp212	Zinc finger protein 212
20.4748	NaN	NaN	19.5286	19.8168	NaN	NaN	NaN	NaN	Completeproteome;Proteomicsidentification;Referenceproteome			G3X8U3	G3X8U3	QNG1_MOUSE	QNG1	Queuosine 5'-phosphate N-glycosylase/hydrolase
22.1339	22.3237	22.5309	23.2162	23.12	23.5149	23.4551	23.2305	22.889	ATP-binding;Completeproteome;Helicase;Hydrolase;Nucleotide-binding;Proteomicsidentification;Referenceproteome	+		G3X8X0	G3X8X0	G3X8X0_MOUSE	Dhx16	RNA helicase
23.4676	23.5007	23.3783	21.348	21.1556	21.6452	20.8904	20.5822	20.814	Completeproteome;Proteomicsidentification;Referenceproteome			G3X8X7	G3X8X7	G3X8X7_MOUSE	Vps16	Isoform of Q920Q4, Vacuolar protein sorting-associated protein 16 homolog
NaN	NaN	NaN	21.1932	21.2834	20.9912	20.332	20.1433	20.6331	Completeproteome;Metal-binding;Referenceproteome;Repeat;Zinc;Zinc-finger	+	+	G3X904	Q3UQ14;G3X904	G3X904_MOUSE	Zfp275	Zinc finger protein 275
22.7574	22.8839	22.7127	21.6179	21.7254	21.9563	22.6211	22.2141	22.0436	Completeproteome;Proteomicsidentification;Referenceproteome			G3X922	G3X922;D4AFX7	G3X922_MOUSE	Dnajc13	Isoform of D4AFX7, DnaJ heat shock protein family (Hsp40) member C13
NaN	NaN	NaN	24.2884	23.3718	24.3627	23.7709	23.338	23.5834	Completeproteome;Proteomicsidentification;Referenceproteome			G3X924	G3X924;Q91VC4	G3X924_MOUSE	Plvap	Isoform of Q91VC4, Plasmalemma vesicle associated protein
NaN	NaN	NaN	NaN	NaN	NaN	21.6316	21.7867	20.9097	Antiport;Completeproteome;Iontransport;Membrane;Proteomicsidentification;Referenceproteome;Sodium;Sodiumtransport;Transmembrane;Transport			G3X939	G3X939	SL9A3_MOUSE	Slc9a3	Sodium/hydrogen exchanger 3
24.6487	24.6187	24.7813	24.4006	23.8321	24.337	24.9361	24.8601	24.973	Completeproteome;Proteomicsidentification;Referenceproteome	+		G3X956	G3X956;Q920B9	G3X956_MOUSE	Supt16	Isoform of Q920B9, FACT complex subunit
NaN	NaN	NaN	17.7548	17.8355	18.4165	19.3977	18.8686	NaN	Completeproteome;Proteomicsidentification;Referenceproteome			G3X960	G3X960	G3X960_MOUSE	Syde1	Isoform of Q9DBZ9, Synapse defective 1, Rho GTPase, homolog 1 (C. elegans)
NaN	NaN	21.6154	21.9938	21.2289	21.7571	21.7212	21.6778	21.7228	ATP-binding;Completeproteome;Nucleotide-binding;Proteomicsidentification;Referenceproteome	+		G3X963	G3X963;Q8CDM1	G3X963_MOUSE	Atad2	Isoform of Q8CDM1, ATPase family, AAA domain containing 2
NaN	NaN	NaN	18.4303	19.3844	NaN	NaN	NaN	NaN	Completeproteome;Metal-binding;Referenceproteome;Repeat;Zinc;Zinc-finger		+	G3X964	Q9CZ86;B2RUI1;Q640N4;G3X964	G3X964_MOUSE	2610008E11Rik	RIKEN cDNA 2610008E11 gene
23.0754	23.0005	22.7593	22.6049	22.3169	22.7633	21.8527	21.989	21.9641	Completeproteome;Proteintransport;Proteomicsidentification;Referenceproteome;Transport			G3X972	A0A286YDI8;G3X972	G3X972_MOUSE	Sec24c	Sec24 related gene family, member C (S. cerevisiae)
NaN	NaN	NaN	22.4773	22.8686	22.9081	NaN	NaN	NaN	Completeproteome;Proteomicsidentification;Referenceproteome			G3X973	Q8R4Y4-2;G3X973;Q8R4Y4	G3X973_MOUSE	Stab1	Isoform of Q8R4Y4, Stabilin 1
NaN	25.4731	NaN	21.5593	19.37	NaN	NaN	NaN	NaN	2Fe-2S;3D-structure;Completeproteome;Cytoplasm;FAD;Flavoprotein;Iron;Iron-sulfur;Metal-binding;Molybdenum;Oxidoreductase;Phosphoprotein;Referenceproteome			G3X982	G3X982	AOXC_MOUSE	Aox3	Aldehyde oxidase 3
21.0877	21.0422	21.2742	22.4116	22.2839	21.9062	NaN	NaN	NaN	Completeproteome;Referenceproteome	+		G3X992	G3X992	G3X992_MOUSE	Msl3l2	MSL3 like 2
22.5243	22.6297	22.7485	22.689	22.6568	23.0677	24.0098	23.6951	23.7408	Completeproteome;Proteomicsidentification;Referenceproteome	+		G3X9B1	G3X9B1	G3X9B1_MOUSE	Heatr1	HEAT repeat-containing protein 1
22.914	22.6203	22.5847	22.0321	22.4465	22.2792	20.6104	21.0869	21.3795	Completeproteome;Lipoprotein;Proteomicsidentification;Referenceproteome			G3X9D6	G3X9D6	G3X9D6_MOUSE	Apon	Apolipoprotein N
NaN	20.1396	NaN	20.7421	20.4263	20.8034	19.5052	NaN	NaN	Alternativesplicing;Completeproteome;Metal-binding;Nucleus;Referenceproteome;Repeat;Repressor;Transcription;Transcriptionregulation;Zinc;Zinc-finger	+	+	G3X9G7-2	G3X9G7-2;G3X9G7	ZN809_MOUSE	Zfp809	Isoform of G3X9G7, Isoform 2 of Zinc finger protein 809
21.6293	21.8557	21.5575	22.2329	21.9607	22.6912	22.5422	22.4801	22.1336	Completeproteome;Proteomicsidentification;Referenceproteome	+		G3X9I4	Q9JJW6-2;G3X9I4;Q9JJW6	G3X9I4_MOUSE	Alyref2	Isoform of Q9JJW6, Aly/REF export factor 2
20.3389	20.282	20.4469	NaN	NaN	NaN	NaN	NaN	NaN	Completeproteome;Referenceproteome	+		G3X9I7	G3X9I7	G3X9I7_MOUSE	Zc3h12b	Zinc finger CCCH-type containing 12B
23.2871	23.4215	23.1752	22.5855	22.4985	22.7713	20.7391	20.3169	20.317	Completeproteome;Proteomicsidentification;Referenceproteome	+		G3X9J0	S4R1S0;S4R2N4;G3X9J0	SI1L3_MOUSE	Sipa1l3	Signal-induced proliferation-associated 1-like protein 3
NaN	NaN	NaN	18.4403	18.9242	18.0104	NaN	NaN	NaN	Completeproteome;Referenceproteome			G3X9J2	G3X9J2	G3X9J2_MOUSE	Rmdn2	Isoform of Q8BSE0, Regulator of microtubule dynamics 2 (Fragment)
20.0017	20.0351	19.7995	18.8348	19.3457	18.2364	NaN	NaN	NaN	Completeproteome;Cytoplasm;Golgiapparatus;Guanine-nucleotidereleasingfactor;Membrane;Nucleus;Phosphoprotein;Proteintransport;Referenceproteome;Transport	+		G3X9K3	D3YYK9;G3X9K3	BIG1_MOUSE	Arfgef1	Brefeldin A-inhibited guanine nucleotide-exchange protein 1
17.6908	NaN	18.784	NaN	NaN	NaN	NaN	18.7387	18.5504	Completeproteome;Referenceproteome	+	+	G3X9M3;Q6AXF8	A0A494B9M0;G3X9M3;Q6AXF8	G3X9M3_MOUSE;Q6AXF8_MOUSE	Hmgxb3	Isoform of Q6AXF8, HMG box domain containing 3
21.6306	21.8477	21.8258	NaN	NaN	NaN	NaN	NaN	NaN	Completeproteome;Proteomicsidentification;Referenceproteome			G3X9N3	G3X9N3	G3X9N3_MOUSE	Pnma8b	PNMA family member 8B
NaN	NaN	NaN	23.6245	23.6592	24.5206	NaN	NaN	NaN	Completeproteome;G-proteincoupledreceptor;Membrane;Receptor;Referenceproteome;Transducer;Transmembrane			G3X9R9	G3X9R9;P43142	G3X9R9_MOUSE	Gpr182	Isoform of P43142, G protein-coupled receptor 182
NaN	NaN	NaN	20.2629	20.3108	20.509	20.272	20.4491	20.5057	Completeproteome;DNA-binding;Metal-binding;Nucleus;Referenceproteome;Repeat;Transcription;Transcriptionregulation;Zinc;Zinc-finger	+	+	G3X9U2;Q8C9M8	Q149D4;G3X9U2;Q8C9M8	G3X9U2_MOUSE;Q8C9M8_MOUSE	Zfp446	Isoform of Q8C9M8, Zinc finger protein 446
21.3805	21.1531	NaN	24.3423	24.5215	24.3687	24.0505	25.0634	25.982	Completeproteome;Proteomicsidentification;Referenceproteome;Ribonucleoprotein;Viralnucleoprotein;Virion	+		G3X9W0;G5E8G0	G5E8G0;G3X9W0	G3X9W0_MOUSE;G5E8G0_MOUSE	Hnrnpd	Isoform of Q60668, Heterogeneous nuclear ribonucleoprotein D
19.8328	20.2008	20.8741	NaN	NaN	NaN	NaN	NaN	NaN	Completeproteome;Kelchrepeat;Proteomicsidentification;Referenceproteome;Repeat			G3X9X1	G3X9X1	KBTB2_MOUSE	Kbtbd2	Kelch repeat and BTB domain-containing protein 2
NaN	21.2048	20.7116	NaN	NaN	NaN	NaN	NaN	NaN	Completeproteome;Proteomicsidentification;Referenceproteome;Repeat			G3X9Y1	G3X9Y1	G3X9Y1_MOUSE	Syt3	Isoform of O35681, Synaptotagmin III
22.0524	22.0891	22.1362	23.667	23.6499	23.5473	22.3075	22.1815	21.8312	Completeproteome;Proteomicsidentification;Referenceproteome	+		G3X9Z4	F6UFZ5;G3X9Z4	G3X9Z4_MOUSE	Pcf11	PCF11 cleavage and polyadenylation factor subunit
21.7226	21.8548	21.6243	NaN	NaN	NaN	NaN	NaN	NaN	Completeproteome;Referenceproteome			G3XA20	E0CXS4;G3XA20	G3XA20_MOUSE	Grip2	Glutamate receptor interacting protein 2
21.5735	21.8649	22.017	21.2932	21.9905	21.7197	22.8912	22.7464	22.8347	Completeproteome;Proteomicsidentification;Referenceproteome	+		G3XA30	G3XA30	G3XA30_MOUSE	Nsmce4a	Non-structural maintenance of chromosomes element 4
20.024	20.3205	19.7215	NaN	NaN	NaN	NaN	NaN	NaN	Completeproteome;Referenceproteome			G3XA50	G3XA50	G3XA50_MOUSE	Lrrc10b	Leucine rich repeat containing 10B
24.1733	24.3541	24.148	NaN	20.7918	NaN	21.5474	21.705	21.7	Alternativesplicing;Cellmembrane;Completeproteome;Endosome;Membrane;Phosphoprotein;Proteintransport;Referenceproteome;Repeat;Transport	+		G3XA57;G3XA57-2	G3XA57-2;G3XA57	RFIP2_MOUSE	Rab11fip2	Rab11 family-interacting protein 2
21.8086	21.3456	22.0241	21.2273	21.8517	21.3013	NaN	NaN	NaN	Completeproteome;Proteomicsidentification;Referenceproteome			G3XA66	Q8R5C0;A0A6I8MWZ8;D3YVW0;D3Z3F4;G3XA66;G3UXX9	G3XA66_MOUSE	Mtx1	Isoform of P47802, Metaxin 1 (Fragment)
23.7532	23.8	23.4644	NaN	19.6599	20.8228	NaN	NaN	23.5411	Acetylation;ATP-binding;Calcium;Calciumtransport;Calmodulin-binding;Celljunction;Cellmembrane;Completeproteome;Hydrolase;Iontransport;Magnesium;Membrane;Metal-binding;Nucleotide-binding;Phosphoprotein;Referenceproteome;Synapse;Transmembrane;Transmembranehelix;Transport	+		G5E829	E9Q828;Q6Q477-2;A0A1W2P7C7;F7AAP4;G5E829;Q6Q477	AT2B1_MOUSE	Atp2b1	Plasma membrane calcium-transporting ATPase 1
NaN	NaN	NaN	NaN	NaN	NaN	23.8114	23.1974	23.285	Completeproteome;Proteomicsidentification;Referenceproteome	+		G5E866	G5E866;Q99NB9	G5E866_MOUSE	Sf3b1	Isoform of Q99NB9, Splicing factor 3b, subunit 1
20.4724	20.6096	19.9819	NaN	NaN	NaN	NaN	NaN	NaN	Completeproteome;Proteomicsidentification;Referenceproteome	+		G5E867	G5E867;F2Z4B7	G5E867_MOUSE	Raph1	Isoform of F2Z3U3, Ras association (RalGDS/AF-6) and pleckstrin homology domains 1
NaN	19.6303	20.4017	NaN	NaN	NaN	21.1233	20.8735	21.136	Completeproteome;Referenceproteome			G5E869;G5E869-2;G5E869-3	G5E869-2;G5E869-3;G5E869	ZN142_MOUSE	Znf142	Zinc finger protein 142
23.6235	23.4962	23.6703	24.5091	24.2855	24.7762	25.0272	24.9086	24.766	Acetylation;Completeproteome;DNAdamage;DNArepair;Ligase;Nucleus;Phosphoprotein;Referenceproteome;Ublconjugationpathway	+		G5E870	A0A087WNZ7;G5E870	TRIPC_MOUSE	Trip12	E3 ubiquitin-protein ligase TRIP12
20.835	21.5495	20.9372	NaN	NaN	NaN	NaN	NaN	NaN	ATP-binding;Completeproteome;Kinase;Nucleotide-binding;Proteomicsidentification;Referenceproteome;Serine/threonine-proteinkinase;Transferase	+		G5E884	G5E884;O88643	G5E884_MOUSE	Pak1	Isoform of O88643, non-specific serine/threonine protein kinase
20.5388	21.0058	21.291	19.6547	19.7136	19.8827	NaN	21.6794	NaN	ANKrepeat;Completeproteome;Proteomicsidentification;Referenceproteome;Repeat	+		G5E893	G5E893	G5E893_MOUSE	Ankrd12	Ankyrin repeat domain 12
20.835	24.081	23.3251	23.4849	23.1486	23.8827	22.4788	22.3777	22.2524	Completeproteome;Proteomicsidentification;Referenceproteome			G5E898	G5E898;Q9R269	G5E898_MOUSE	Ppl	Isoform of Q9R269, Periplakin
20.2936	21.7087	20.4176	20.2113	20.4777	20.6906	21.8423	21.0714	21.2203	Completeproteome;Metal-binding;Nucleus;Proteomicsidentification;Referenceproteome;Repeat;Zinc;Zinc-finger	+	+	G5E8B9	G5E8B9	ZBT11_MOUSE	Zbtb11	Zinc finger and BTB domain-containing protein 11
19.8858	19.4954	19.5672	NaN	NaN	NaN	18.3892	17.7605	17.1598	Completeproteome;Kelchrepeat;Proteomicsidentification;Referenceproteome;Repeat			G5E8C2	A0A2I3BQ98;G5E8C2;E9PYD7	G5E8C2_MOUSE	Kbtbd7	Kelch repeat and BTB (POZ) domain containing 7
21.1285	NaN	21.6431	NaN	NaN	NaN	NaN	NaN	NaN	Completeproteome;Proteomicsidentification;Referenceproteome	+		G5E8E0	G5E8E0	G5E8E0_MOUSE	Rgs17	Isoform of Q9QZB0, Regulator of G-protein signaling 17
23.5206	23.5693	23.9959	NaN	NaN	NaN	NaN	NaN	NaN	Completeproteome;Proteomicsidentification;Referenceproteome			G5E8G3	G5E8G3	G5E8G3_MOUSE	Opcml	Opioid binding protein/cell adhesion molecule-like
NaN	NaN	NaN	18.3164	18.7685	18.8329	20.7622	20.7333	NaN	Completeproteome;Proteomicsidentification;Referenceproteome			G5E8I8	G5E8I8	G5E8I8_MOUSE	Cherp	Isoform of Q8CGZ0, Calcium homeostasis endoplasmic reticulum protein
NaN	NaN	19.9245	NaN	NaN	NaN	18.184	17.8732	18.3208	Alternativesplicing;ANKrepeat;Celljunction;Cellmembrane;Cellprojection;Completeproteome;Cytoplasm;Cytoskeleton;Isopeptidebond;Lysosome;Membrane;Phosphoprotein;Postsynapticcellmembrane;Referenceproteome;Repeat;Synapse;Ublconjugation			G5E8K5-2	G5E8K5-2;G5E8K5-3;W4VSQ0;G5E8K2;G5E8K3;A0A1W2P812;S4R229;S4R1S2;S4R2S8;Q3UVY0;G5E8K5	ANK3_MOUSE	Ank3	Isoform of G5E8K5, Isoform 2 of Ankyrin-3
17.9902	18.7573	17.7933	NaN	NaN	NaN	NaN	NaN	NaN	Alternativesplicing;ANKrepeat;Celljunction;Cellmembrane;Cellprojection;Completeproteome;Cytoplasm;Cytoskeleton;Isopeptidebond;Lysosome;Membrane;Phosphoprotein;Postsynapticcellmembrane;Referenceproteome;Repeat;Synapse;Ublconjugation			G5E8K5;G5E8K5-3	G5E8K5-3;G5E8K5-4;G5E8K5-5;G5E8K2;G5E8K3;S4R165;S4R236;S4R2J6;S4R2S8;G5E8K5	ANK3_MOUSE	Ank3	Ankyrin-3
21.4752	21.3903	19.6879	NaN	17.12	NaN	NaN	NaN	NaN	Completeproteome;Proteomicsidentification;Referenceproteome			G5E8P0	E9Q6P4;G5E8P0	GCP6_MOUSE	Tubgcp6	Gamma-tubulin complex component 6
21.9516	22.1287	22.2269	21.5191	21.4162	21.8776	22.6397	22.7125	22.5961	Completeproteome;Metal-binding;Proteomicsidentification;Referenceproteome;Zinc;Zinc-finger	+		G5E8P1-2	G5E8P1-2;G5E8P1	BRD1_MOUSE	Brd1	Isoform of G5E8P1, Isoform 2 of Bromodomain-containing protein 1
NaN	NaN	NaN	20.3997	20.7572	20.9487	NaN	NaN	NaN	Cellmembrane;Membrane;Proteomicsidentification;Transmembrane;Transmembranehelix			G5E8Q8	G5E8Q8	AGRF5_MOUSE	Adgrf5	Adhesion G protein-coupled receptor F5
NaN	NaN	NaN	19.427	19.5666	19.7356	NaN	NaN	NaN	Completeproteome;Proteomicsidentification;Referenceproteome	+		G5E8R8	G5E8R8	G5E8R8_MOUSE	Ubxn7	Isoform of Q6P5G6, UBX domain-containing protein 7
20.9724	21.7126	20.8523	21.5112	21.7602	21.6976	21.5961	21.2433	21.4063	Completeproteome;Proteomicsidentification;Referenceproteome;SH3domain	+		G5E8S8	G5E8S8;Q8BVD5	G5E8S8_MOUSE	Mpp7	Isoform of Q8BVD5, MAGUK p55 subfamily member 7
21.5527	21.8491	21.4246	20.2445	20.5034	19.7823	NaN	NaN	NaN	Completeproteome;Proteomicsidentification;Referenceproteome	+		G5E8T3;Q9D104	G5E8T3;D6RHP8;Q9D104	G5E8T3_MOUSE;Q9D104_MOUSE	Srp19	Isoform of Q9D7A6, Signal recognition particle 19 kDa protein
19.2099	NaN	19.6037	20.807	20.863	20.8976	NaN	17.8917	19.1923	Coiledcoil;Completeproteome;Cytoplasm;Differentiation;Nucleus;Oogenesis;Referenceproteome;Spermatogenesis;Transcription;Transcriptionregulation	+		G5E8Z2	A0A3Q4EGS4;A0A3B2W725;G5E8Z2	TAF4B_MOUSE	Taf4b	Transcription initiation factor TFIID subunit 4B
21.1455	20.953	21.4083	21.0172	20.4557	20.8788	21.9625	20.7104	21.2565	Completeproteome;Metal-binding;Proteomicsidentification;Referenceproteome;Repeat;Zinc;Zinc-finger	+	+	G5E905;Q80XN4	Q80XN4;G5E905	G5E905_MOUSE;Q80XN4_MOUSE	Zfp871	Zinc finger protein 871
29.9764	30.0104	30.1705	28.3092	28.2528	28.3343	29.5896	29.5923	29.8528	Completeproteome;Proteomicsidentification;Referenceproteome	+		G5E924	G5E924;Q8R081	G5E924_MOUSE	Hnrnpl	Isoform of Q8R081, Heterogeneous nuclear ribonucleoprotein L (Fragment)
27.0694	27.1211	26.6043	18.9564	19.3808	18.8136	20.2057	19.603	19.2617	Completeproteome;Proteomicsidentification;Referenceproteome			H3BJD6	Q8BMP0;Q3UXW4;H3BKQ7;H3BL28;H3BKE7;H3BJD0;H3BJD6;Q7TN74	H3BJD6_MOUSE	Ppp1r9a	Isoform of Q7TN74, Protein phosphatase 1, regulatory subunit 9A
20.7702	20.7932	20.4709	NaN	NaN	NaN	NaN	NaN	NaN	Completeproteome;Proteomicsidentification;Referenceproteome			H3BJI4	H3BJI4	H3BJI4_MOUSE	Rwdd4a	Isoform of Q9CPR1, RWD domain containing 4A
20.9642	20.8226	20.6548	18.2463	18.2441	17.8342	NaN	17.3193	17.7581	Completeproteome;Proteomicsidentification;Referenceproteome	+		H3BJS9;H3BLL4	H3BLL4;H3BJS9	H3BJS9_MOUSE;H3BLL4_MOUSE	Hnrnpk	Isoform of P61979, Heterogeneous nuclear ribonucleoprotein K (Fragment)
26.67	26.6528	26.8254	27.211	27.3192	27.0808	26.7573	26.9747	26.9923	Completeproteome;Proteomicsidentification;Referenceproteome	+		H3BJW3	H3BKW0;H3BJW3;H3BJ30;Q6NVF9	H3BJW3_MOUSE	Cpsf6	Isoform of Q6NVF9, Cleavage and polyadenylation specificity factor subunit 6
22.2227	22.3973	22.4022	20.3535	19.7708	20.5021	NaN	NaN	NaN	Completeproteome;Proteomicsidentification;Referenceproteome			H3BKQ3	H3BL92;H3BJ67;H3BKQ3	H3BKQ3_MOUSE	Evi5l	Ecotropic viral integration site 5 like
21.7031	21.816	21.8615	NaN	NaN	NaN	NaN	NaN	NaN	ATP-binding;Completeproteome;Kinase;Nucleotide-binding;Proteomicsidentification;Referenceproteome;Serine/threonine-proteinkinase;Transferase			H7BX36;Q1EDH1	H7BX36;Q1EDH1;A0A0G2JEN4	H7BX36_MOUSE;Q1EDH1_MOUSE	Dclk1	Isoform of Q9JLM8, Doublecortin-like kinase 1
21.5944	20.952	21.5283	20.8788	21.2884	21.3128	20.8387	20.7649	22.1785	Completeproteome;Proteomicsidentification;Referenceproteome	+	+	H9KV00	H9KV00	H9KV00_MOUSE	Son	Isoform of Q9QX47, Son DNA binding protein
NaN	NaN	NaN	NaN	NaN	NaN	20.1463	21.0932	NaN	Completeproteome;Referenceproteome	+		I7HJI5;Q9D6A7	Q9D6A7;I7HJI5;Q9DAV6	I7HJI5_MOUSE;Q9D6A7_MOUSE	Serpinb9c	Serine (or cysteine) peptidase inhibitor, clade B, member 9c
18.9915	19.5209	19.3868	NaN	NaN	NaN	NaN	NaN	NaN	Completeproteome;Referenceproteome			J3QK46	J3QK46	J3QK46_MOUSE	Tmem200c	Transmembrane protein 200C
22.4045	22.7365	22.802	23.8874	23.1975	24.0023	24.5026	24.3896	24.4214	Completeproteome;Proteomicsidentification;Referenceproteome	+		J3QK52	J3QK52	J3QK52_MOUSE	Noc2l	Isoform of Q9WV70, Nucleolar complex protein 2 homolog
20.4938	NaN	22.4472	21.093	NaN	NaN	20.8855	NaN	NaN	Completeproteome;Proteomicsidentification;Referenceproteome			J3QM71	F7AMS7;Q9JM52-2;Q9JM52-3;J3QM71;G3X9G2;Q5SXG1;Q5SXG3;Q9JM52	J3QM71_MOUSE	Mink1	Isoform of Q9JM52, Misshapen-like kinase 1 (zebrafish) (Fragment)
18.9024	19.2337	19.5269	NaN	NaN	NaN	NaN	NaN	NaN	Completeproteome;Proteomicsidentification;Referenceproteome;Repeat;WDrepeat			J3QN89;Q3TJ22	J3QN89;Q3TJ22	J3QN89_MOUSE;Q3TJ22_MOUSE	Aamp	Isoform of Q3TJ22, Angio-associated migratory protein
NaN	NaN	NaN	17.5713	NaN	18.6568	NaN	NaN	NaN	Completeproteome;Proteomicsidentification;Referenceproteome			J3QNH8	J3QNH8	J3QNH8_MOUSE	Gm7694	Predicted gene 7694
NaN	NaN	NaN	19.7123	19.3103	19.8217	NaN	NaN	18.3249	Completeproteome;DNA-binding;Methyltransferase;Nucleus;Proteomicsidentification;Referenceproteome;S-adenosyl-L-methionine;Transferase	+		J3QNW0	J3QNW0	J3QNW0_MOUSE	Dnmt1	Isoform of P13864, DNA (cytosine-5)-methyltransferase
NaN	NaN	NaN	21.6296	21.2997	18.3354	NaN	NaN	NaN	Completeproteome;Heme;Iron;Metal-binding;Monooxygenase;Oxidoreductase;Proteomicsidentification;Referenceproteome			K7N6C2	E9Q7C8;K7N6C2;P56657	K7N6C2_MOUSE	Cyp2c68	Cytochrome P450, family 2, subfamily c, polypeptide 68
NaN	NaN	NaN	17.233	16.9612	17.6763	NaN	NaN	NaN	Alternativesplicing;Coiledcoil;Completeproteome;Metal-binding;Referenceproteome;Zinc;Zinc-finger	+		K7N6K2;Q99PP6;Q99PP6-2;Q99PP6-3	Q99PP6-2;Q99PP6-3;J3QNR8;Q99PP6;K7N6K2	TR34A_MOUSE;TR34B_MOUSE	Trim34a;Trim34b	E3 ubiquitin-protein ligase TRIM34B
22.5806	22.6748	NaN	NaN	NaN	NaN	NaN	NaN	NaN	Completeproteome;Referenceproteome			K7N6Y5	K7N6Y5	K7N6Y5_MOUSE	Gm8011	Predicted gene 8011 (Fragment)
22.6791	22.6877	22.5335	18.4834	18.9148	19.2366	19.5303	19.1892	NaN	3D-structure;ATP-binding;Coiledcoil;Completeproteome;Cytoplasm;Cytoskeleton;Microtubule;Motorprotein;Nucleotide-binding;Nucleus;Phosphoprotein;Referenceproteome	+		L0N7N1	A0A0J9YUN5;E9Q3T3;L0N7N1	KIF14_MOUSE	Kif14	Kinesin-like protein KIF14
NaN	NaN	NaN	18.7425	19.0423	18.3398	NaN	NaN	NaN	Completeproteome;Referenceproteome			L7N209	J3KMK0;L7N209;Q69ZS7-3;Q3TGM7;Q69ZS7	L7N209_MOUSE	Hbs1l	Isoform of Q69ZS7, Hbs1-like (S. cerevisiae)
NaN	NaN	NaN	NaN	NaN	NaN	21.506	21.6682	21.4995	Completeproteome;Referenceproteome		+	M0QWE9	M0QWE9	M0QWE9_MOUSE	Ascl4	Isoform of M0QW46, Achaete-scute family bHLH transcription factor 4 (Fragment)
20.3911	20.614	20.4549	NaN	NaN	NaN	16.3593	NaN	NaN	Completeproteome;Referenceproteome			M0QWG1	M0QWG1	M0QWG1_MOUSE	Gse1	Isoform of Q3U3C9, Genetic suppressor element 1, coiled-coil protein (Fragment)
25.0801	24.7648	25.1623	22.3566	22.3281	23.1581	22.9977	22.6482	23.2728	Completeproteome;Disulfidebond;Proteomicsidentification;Referenceproteome;Repeat			M0QWP1	M0QWP1	M0QWP1_MOUSE	Agrn	Isoform of A2ASQ1, Agrin
NaN	18.6161	18.9755	NaN	NaN	NaN	NaN	NaN	NaN	Completeproteome;Proteomicsidentification;Referenceproteome	+		M0QWU0	M0QWU0;Q6NXI8	M0QWU0_MOUSE	Cxxc4	Isoform of Q6NXI8, CXXC finger 4
NaN	NaN	NaN	18.2994	NaN	19.5049	NaN	NaN	NaN	Allostericenzyme;ATP-binding;Completeproteome;Glycolysis;Kinase;Nucleotide-binding;Referenceproteome;Repeat;Transferase			O08528	E9Q5B5;O08528	HXK2_MOUSE	Hk2	Hexokinase-2
21.4668	21.0505	20.8826	18.9101	19.9893	18.5111	19.7505	NaN	NaN	Acetylation;Calcium;Cellmembrane;Completeproteome;Cytoplasm;Hydrolase;Membrane;Metal-binding;Protease;Referenceproteome;Repeat;Thiolprotease	+		O08529	O08529	CAN2_MOUSE	Capn2	Calpain-2 catalytic subunit
22.5447	22.7143	22.5886	20.3207	NaN	NaN	NaN	NaN	NaN	Acetylation;Angiogenesis;Cellmembrane;Chemotaxis;Completeproteome;Disulfidebond;Endosome;Glycoprotein;G-proteincoupledreceptor;Lipoprotein;Membrane;Palmitate;Phosphoprotein;Receptor;Referenceproteome;Transducer;Transmembrane;Transmembranehelix	+		O08530	O08530	S1PR1_MOUSE	S1pr1	Sphingosine 1-phosphate receptor 1
21.4352	21.4172	21.3854	21.2162	22.366	22.109	NaN	NaN	18.8457	Alternativesplicing;Calcium;Calciumchannel;Calciumtransport;Completeproteome;Disulfidebond;Glycoprotein;Ionchannel;Iontransport;Membrane;Metal-binding;Referenceproteome;Signal;Transmembrane;Transmembranehelix;Transport;Voltage-gatedchannel			O08532-3	O08532-2;O08532-3;O08532	CA2D1_MOUSE	Cacna2d1	Isoform of O08532, Isoform 2C of Voltage-dependent calcium channel subunit alpha-2/delta-1
26.4172	26.4797	26.0909	22.4853	23.2615	22.9756	21.609	22.0091	21.3072	Alternativesplicing;Calcium;Calciumchannel;Calciumtransport;Completeproteome;Disulfidebond;Glycoprotein;Ionchannel;Iontransport;Membrane;Metal-binding;Referenceproteome;Signal;Transmembrane;Transmembranehelix;Transport;Voltage-gatedchannel			O08532-5	E9Q1X8;O08532-2;O08532-3;O08532-4;O08532-5;O08532	CA2D1_MOUSE	Cacna2d1	Isoform of O08532, Isoform 2E of Voltage-dependent calcium channel subunit alpha-2/delta-1
23.9596	23.8726	23.517	NaN	NaN	NaN	NaN	NaN	NaN	Acetylation;Alternativesplicing;Coiledcoil;Completeproteome;Cytoplasm;Developmentalprotein;Differentiation;Endocytosis;Nucleus;Phosphoprotein;Referenceproteome;SH3domain;Tumorsuppressor	+		O08539	Q6P1B9;O08539-2;A0A3Q4EBK4;O08539	BIN1_MOUSE	Bin1	Myc box-dependent-interacting protein 1
22.2783	22.3521	22.12	21.0745	20.3706	20.6026	20.3995	20.0914	20.111	3D-structure;Acetylation;Coiledcoil;Completeproteome;Directproteinsequencing;Endoplasmicreticulum;ER-Golgitransport;Golgiapparatus;Membrane;Phosphoprotein;Proteintransport;Referenceproteome;Transmembrane;Transmembranehelix;Transport			O08547	E9Q6R3;D6RES2;A0A0G2JF08;O08547	SC22B_MOUSE	Sec22b	Vesicle-trafficking protein SEC22b
20.3805	20.4934	20.7822	21.4253	21.259	21.494	21.9656	22.0441	21.4509	Acetylation;Chromatinregulator;Completeproteome;DNA-binding;Metal-binding;Methyltransferase;Nucleus;Phosphoprotein;Referenceproteome;Repeat;S-adenosyl-L-methionine;Transcription;Transcriptionregulation;Transferase;Zinc;Zinc-finger	+		O08550	F8WJ40;F6W623;O08550	KMT2B_MOUSE	Kmt2b	Histone-lysine N-methyltransferase 2B
26.5924	26.677	26.2529	22.928	22.9613	22.3302	23.0392	23.1312	23.4402	Completeproteome;Cytoplasm;Cytoskeleton;Developmentalprotein;Differentiation;Directproteinsequencing;Membrane;Neurogenesis;Phosphoprotein;Referenceproteome;S-nitrosylation			O08553	O08553	DPYL2_MOUSE	Dpysl2	Dihydropyrimidinase-related protein 2
19.5322	20.2435	19.8258	26.4602	25.963	26.5672	22.0685	21.1698	21.7978	3D-structure;Alternativesplicing;Completeproteome;Cytoplasm;Lectin;Referenceproteome;Repeat;Secreted	+		O08573;O08573-2;O08573-3	B1AQR8;O08573-2;O08573-3;G3X9T7;O08573	LEG9_MOUSE	Lgals9	Galectin-9
22.1459	22.1242	21.7505	NaN	NaN	NaN	NaN	NaN	NaN	Alternativesplicing;Coiledcoil;Completeproteome;Referenceproteome			O08576	O08576-2;O08576-3;O08576	RUN3A_MOUSE	Rundc3a	RUN domain-containing protein 3A
22.6868	22.7856	22.2785	19.9772	20.2257	20.9461	21.8666	21.877	22.1356	Acetylation;Actin-binding;Completeproteome;Membrane;Microtubule;Nucleus;Phosphoprotein;Referenceproteome;Transmembrane;Transmembranehelix	+		O08579	Q3THM8;B7FAU5;I7HJS1;O08579	EMD_MOUSE	Emd	Emerin
NaN	21.1084	NaN	21.1691	21.4681	21.7161	22.3352	22.2992	22.2258	Acetylation;Completeproteome;DNA-binding;Isopeptidebond;Metal-binding;Nucleus;Phosphoprotein;Receptor;Referenceproteome;Transcription;Transcriptionregulation;Ublconjugation;Zinc;Zinc-finger	+	+	O08580	A0A668KLU7;G3UY24;O08580	ERR1_MOUSE	Esrra	Steroid hormone receptor ERR1
23.8376	23.8435	23.7354	20.2055	21.7242	20.9912	20.8088	20.6475	20.5849	3D-structure;Completeproteome;Cytoplasm;GTP-binding;Nucleotide-binding;Phosphoprotein;Referenceproteome			O08582	A0A2R8VHC2;A0A2R8W725;O08582	GTPB1_MOUSE	Gtpbp1	GTP-binding protein 1
28.2325	28.1417	28.1088	29.886	30.0453	30.2974	29.0507	29.3012	29.0039	3D-structure;Acetylation;Alternativesplicing;Chaperone;Citrullination;Completeproteome;Cytoplasm;Methylation;mRNAprocessing;mRNAsplicing;mRNAtransport;Nucleus;Phosphoprotein;Referenceproteome;RNA-binding;Spliceosome;Transport	+		O08583	O08583	THOC4_MOUSE	Alyref	THO complex subunit 4
26.4579	26.359	26.2744	26.6915	27.2616	27.0391	24.3677	23.8932	24.1375	Acetylation;Calcium;Coatedpit;Completeproteome;Cytoplasmicvesicle;Membrane;Phosphoprotein;Referenceproteome			O08585	B1AWD8;B1AWD9;B1AWE0;B1AWE1;Q6PFA2;O08585	CLCA_MOUSE	Clta	Clathrin light chain A
27.4694	27.5916	27.0681	21.2576	22.4419	23.1099	NaN	NaN	NaN	Alternativesplicing;Completeproteome;Cytoplasm;Directproteinsequencing;Membrane;Proteintransport;Referenceproteome;Transport	+		O08599	O08599-2;O08599	STXB1_MOUSE	Stxbp1	Syntaxin-binding protein 1
21.0453	21.3293	20.8099	NaN	NaN	NaN	NaN	NaN	NaN	Alternativesplicing;Completeproteome;Cytoplasm;Directproteinsequencing;Membrane;Proteintransport;Referenceproteome;Transport	+		O08599-2	O08599-2	STXB1_MOUSE	Stxbp1	Isoform of O08599, Isoform 2 of Syntaxin-binding protein 1
22.7669	22.9508	22.5824	25.8592	26.0332	25.1883	22.985	22.8813	23.0271	Completeproteome;Endonuclease;Hydrolase;Magnesium;Manganese;Metal-binding;Mitochondrion;Nuclease;Referenceproteome;Transitpeptide	+		O08600	O08600	NUCG_MOUSE	Endog	Endonuclease G, mitochondrial
NaN	23.6718	16.3855	NaN	NaN	NaN	22.3779	NaN	24.1445	Alternativepromoterusage;Cholesterolmetabolism;Completeproteome;Disulfidebond;Endoplasmicreticulum;Golgiapparatus;Lipid-binding;Lipidmetabolism;Referenceproteome;Signal;Steroidmetabolism;Sterolmetabolism;Transport			O08601	O08601-2;O08601	MTP_MOUSE	Mttp	Microsomal triglyceride transfer protein large subunit
NaN	NaN	NaN	22.0634	21.3578	22.631	NaN	NaN	NaN	Cellmembrane;Completeproteome;Disulfidebond;Glycoprotein;GPI-anchor;Lipoprotein;Membrane;Referenceproteome;Signal			O08602	O08603;Q9JI58;O08602	RAE1A_MOUSE	Raet1a	Retinoic acid early-inducible protein 1-alpha
NaN	NaN	NaN	22.4791	19.3246	22.0567	NaN	NaN	NaN	3D-structure;Cellmembrane;Completeproteome;Disulfidebond;Glycoprotein;GPI-anchor;Lipoprotein;Membrane;Referenceproteome;Signal			O08603	O08603	RAE1B_MOUSE	Raet1b	Retinoic acid early-inducible protein 1-beta
NaN	NaN	NaN	22.3866	22.6254	22.2442	21.2162	20.8382	21.371	Activator;Alternativesplicing;Completeproteome;Cytoplasm;DNA-binding;Nucleus;Phosphoprotein;Referenceproteome;Repressor;Transcription;Transcriptionregulation	+	+	O08609	O08609-2;O08609-3;A2BFB0;A2BFB1;A2BFB2;O08609	MLX_MOUSE	Mlx	Max-like protein X
22.7003	22.5979	23.2596	21.6643	22.1912	23.6658	23.1938	23.2449	22.8924	Actin-binding;Alternativesplicing;ATP-binding;Calmodulin-binding;Coiledcoil;Completeproteome;Cytoplasm;Directproteinsequencing;Methylation;Motorprotein;Muscleprotein;Myosin;Nucleotide-binding;Phosphoprotein;Referenceproteome;Thickfilament			O08638;O08638-2	O08638-2;A0A2R8VHF9;A0A338P6K2;E9QPE7;O08638	MYH11_MOUSE	Myh11	Myosin-11
19.9759	20.3568	19.8958	NaN	NaN	NaN	NaN	NaN	NaN	Alternativesplicing;ATP-binding;Cellmembrane;Completeproteome;Glycoprotein;Membrane;Nucleotide-binding;Receptor;Referenceproteome;Repeat;Secreted;Signal;Transmembrane;Transmembranehelix			O08644	O08644-3;O08644	EPHB6_MOUSE	Ephb6	Ephrin type-B receptor 6
20.3629	20.7083	19.9381	17.8814	NaN	NaN	NaN	NaN	NaN	Alternativesplicing;ATP-binding;Completeproteome;Cytoplasm;Kinase;Magnesium;Metal-binding;Nucleotide-binding;Phosphoprotein;Referenceproteome;Serine/threonine-proteinkinase;Transferase			O08648;O08648-2	O08648-2;O08648	M3K4_MOUSE	Map3k4	Mitogen-activated protein kinase kinase kinase 4
20.6356	20.8978	20.8964	21.8876	22.3949	22.6715	22.4796	22.2674	21.9099	Acetylation;Aminopeptidase;Completeproteome;Cytoplasm;Directproteinsequencing;Glycoprotein;Hydrolase;Metal-binding;Phosphoprotein;Protease;Referenceproteome			O08663	Q3TMN1;M0QW69;Q3UI33;O08663	MAP2_MOUSE	Metap2	Methionine aminopeptidase 2
20.4198	NaN	20.4629	23.5268	23.5999	23.3008	23.1569	23.3175	23.0223	Apoptosis;Completeproteome;Phosphoprotein;Referenceproteome	+		O08664	A0A0U1RNX8;O08664	BCL7C_MOUSE	Bcl7c	B-cell CLL/lymphoma 7 protein family member C
19.2472	19.75	19.7173	NaN	NaN	NaN	NaN	NaN	NaN	ATP-binding;Coiledcoil;Completeproteome;Cytoplasm;Cytoskeleton;Microtubule;Motorprotein;Nucleotide-binding;Referenceproteome	+		O08672	A0A2R8W6X1;G3X8Q6;O08672	KIFC2_MOUSE	Kifc2	Kinesin-like protein KIFC2
NaN	NaN	NaN	22.9649	22.9958	23.0778	NaN	NaN	NaN	Alternativesplicing;Bloodcoagulation;Completeproteome;Directproteinsequencing;Disulfidebond;Glycoprotein;Hemostasis;Inflammatoryresponse;Phosphoprotein;Proteaseinhibitor;Referenceproteome;Repeat;Secreted;Signal;Thiolproteaseinhibitor;Vasoactive;Vasodilator			O08677	A0A0R4J038;O08677-2;O08677-3;D3YTY9;O08677	KNG1_MOUSE	Kng1	Kininogen-1
24.6353	24.7073	24.8356	20.6537	20.9341	21.7793	NaN	NaN	19.7432	Completeproteome;Hydrolase;Polymorphism;Protease;Referenceproteome;Thiolprotease			O08688	O08688	CAN5_MOUSE	Capn5	Calpain-5
NaN	NaN	NaN	21.4762	21.2562	21.013	19.3092	NaN	18.161	Completeproteome;Directproteinsequencing;Disulfidebond;Proteaseinhibitor;Referenceproteome;Secreted;Signal;Thiolproteaseinhibitor;Tumorsuppressor			O08692	O08692	NGP_MOUSE	Ngp	Neutrophilic granule protein
NaN	NaN	NaN	19.9895	19.7586	19.704	NaN	NaN	NaN	Completeproteome;Glycoprotein;Iontransport;Membrane;Phosphoprotein;Referenceproteome;Sodium;Sodiumtransport;Symport;Transmembrane;Transmembranehelix;Transport			O08705	O08705-2;A0A8V5KH54;O08705	NTCP_MOUSE	Slc10a1	Hepatic sodium/bile acid cotransporter
21.4452	21.3198	21.1692	21.3813	21.7553	21.9384	19.6395	19.662	20.6067	Acetylation;Antioxidant;Completeproteome;Cytoplasm;Cytoplasmicvesicle;Directproteinsequencing;Disulfidebond;Hydrolase;Lipiddegradation;Lipidmetabolism;Lysosome;Multifunctionalenzyme;Oxidoreductase;Peroxidase;Phosphoprotein;Redox-activecenter;Referenceproteome			O08709	Q6GT24;D3Z0Y2;O08709	PRDX6_MOUSE	Prdx6	Peroxiredoxin-6
NaN	21.4977	18.5535	20.7853	22.0195	21.1149	NaN	NaN	NaN	Alternativesplicing;Completeproteome;Endoplasmicreticulum;Membrane;Mitochondrion;Mitochondrionoutermembrane;Phosphoprotein;Referenceproteome;RNA-binding;Transitpeptide;Transmembrane			O08715;O08715-4	O08715-4;O08715	AKAP1_MOUSE	Akap1	A-kinase anchor protein 1, mitochondrial
NaN	NaN	NaN	19.8073	19.6581	20.7841	NaN	NaN	NaN	3D-structure;Acetylation;Apoptosis;Completeproteome;Membrane;Metal-binding;Mitochondrion;Referenceproteome;Transmembrane;Transmembranehelix;Zinc			O08734	O08734	BAK_MOUSE	Bak1	Bcl-2 homologous antagonist/killer
22.2288	22.2238	21.8671	19.6444	19.5759	19.9313	19.5506	19.5761	19.6716	Completeproteome;Hydrolase;Metal-binding;Nucleotidemetabolism;Phosphoprotein;Referenceproteome;Zinc			O08739	A0A1L1SRX2;O08739	AMPD3_MOUSE	Ampd3	AMP deaminase 3
24.4545	24.3585	24.4094	22.2191	21.3406	22.6474	24.2974	24.3128	24.2741	Acetylation;Completeproteome;DNA-directedRNApolymerase;Nucleus;Referenceproteome;Transcription	+		O08740	D3YZ20;Q6PI63;O08740	RPB11_MOUSE	Polr2j	DNA-directed RNA polymerase II subunit RPB11
NaN	NaN	NaN	NaN	NaN	NaN	17.1737	17.8936	17.8913	Alternativesplicing;Coiledcoil;Completeproteome;Disulfidebond;EGF-likedomain;Glycoprotein;Referenceproteome;Repeat;Secreted;Signal			O08746;O08746-2	A0A2I3BRF3;A0A0A0MQM7;O08746-2;O08746	MATN2_MOUSE	Matn2	Matrilin-2
20.3341	NaN	20.2181	NaN	NaN	NaN	NaN	NaN	NaN	Alternativesplicing;Apoptosis;Completeproteome;Developmentalprotein;Disulfidebond;Glycoprotein;Immunoglobulindomain;Membrane;Phosphoprotein;Receptor;Referenceproteome;Repeat;Signal;Transmembrane;Transmembranehelix			O08747;O08747-2	E9PVI4;O08747-2;O08747	UNC5C_MOUSE	Unc5c	Netrin receptor UNC5C
26.7446	26.7043	26.5475	23.0446	23.4952	23.5033	21.577	21.4663	21.9385	Acetylation;Completeproteome;Directproteinsequencing;Disulfidebond;FAD;Flavoprotein;Mitochondrion;NAD;Oxidoreductase;Phosphoprotein;Redox-activecenter;Referenceproteome;Transitpeptide	+		O08749	O08749	DLDH_MOUSE	Dld	Dihydrolipoyl dehydrogenase, mitochondrial
NaN	19.301	19.929	21.3925	21.6534	21.0785	21.7312	20.937	20.5248	Activator;Biologicalrhythms;Completeproteome;DNA-binding;Nucleus;Phosphoprotein;Referenceproteome;Repressor;Transcription;Transcriptionregulation	+	+	O08750	O08750	NFIL3_MOUSE	Nfil3	Nuclear factor interleukin-3-regulated protein
NaN	NaN	NaN	23.1755	23.1778	22.6271	NaN	NaN	NaN	3D-structure;Activator;Completeproteome;DNA-binding;Homeobox;Nucleus;Referenceproteome;Transcription;Transcriptionregulation	+	+	O08755	O08755	HNF6_MOUSE	Onecut1	Hepatocyte nuclear factor 6
25.2778	25.2415	25.3029	25.469	25.7127	25.7812	24.6727	24.4887	24.6344	Acetylation;Completeproteome;Directproteinsequencing;Mitochondrion;NAD;Oxidoreductase;Referenceproteome;tRNAprocessing			O08756	A2AFQ2;Q99N15;O08756	HCD2_MOUSE	Hsd17b10	3-hydroxyacyl-CoA dehydrogenase type-2
20.4873	NaN	21.1091	19.2532	19.4606	NaN	NaN	NaN	NaN	Alternativesplicing;Biologicalrhythms;Completeproteome;Cytoplasm;Ligase;Metal-binding;Nucleus;Phosphoprotein;Proteasome;Referenceproteome;Ublconjugationpathway;Zinc;Zinc-finger	+		O08759	O08759-2;O08759-3;O08759	UBE3A_MOUSE	Ube3a	Ubiquitin-protein ligase E3A
NaN	NaN	NaN	NaN	NaN	NaN	20.0001	19.6359	19.5293	Completeproteome;DNAdamage;DNArepair;Glycosidase;Hydrolase;Lyase;Multifunctionalenzyme;Nucleus;Referenceproteome	+		O08760	A0A0N4SUR7;A0A0N4SV11;O08760	OGG1_MOUSE	Ogg1	N-glycosylase/DNA lyase
24.8293	24.7421	24.6693	24.4951	24.8489	24.5481	24.503	24.7744	24.961	Acetylation;Completeproteome;Nucleus;Phosphoprotein;Referenceproteome;Repeat;Transport	+		O08784	H3BL37;O08784	TCOF_MOUSE	Tcof1	Treacle protein
21.8477	21.8694	22.0093	22.4203	22.1681	22.2008	23.0593	22.7946	22.7898	3D-structure;Activator;Acyltransferase;Alternativesplicing;Biologicalrhythms;Completeproteome;Cytoplasm;DNA-binding;DNAdamage;Glycoprotein;Isopeptidebond;Nucleus;Phosphoprotein;Referenceproteome;Repeat;Transcription;Transcriptionregulation;Transferase;Ublconjugation	+	+	O08785;O08785-2	A0A0J9YU61;O08785-2;O08785	CLOCK_MOUSE	Clock	Circadian locomoter output cycles protein kaput
25.5629	25.7973	25.4855	22.536	22.7206	22.6855	21.1144	20.8472	21.1246	Alternativesplicing;Coiledcoil;Completeproteome;Cytoplasm;Cytoskeleton;Dynein;Microtubule;Phosphoprotein;Referenceproteome;Transport;Ublconjugation	+		O08788	E9Q3M3;E9Q586;D3YX34;O08788-2;O08788	DCTN1_MOUSE	Dctn1	Dynactin subunit 1
NaN	NaN	19.0516	20.6864	20.7429	21.2388	19.915	19.4387	19.4272	Acetylation;Completeproteome;DNA-binding;Nucleus;Referenceproteome;Repressor;Transcription;Transcriptionregulation	+	+	O08789	Q5SWE2;O08789	MNT_MOUSE	Mnt	Max-binding protein MNT
26.2984	NaN	NaN	19.519	18.9653	18.0999	NaN	NaN	NaN	Alternativesplicing;Calcium;Completeproteome;Directproteinsequencing;Endoplasmicreticulum;Glycoprotein;Metal-binding;Phosphoprotein;Referenceproteome;Repeat;Signal			O08795;O08795-2	O08795-2;O08795	GLU2B_MOUSE	Prkcsh	Glucosidase 2 subunit beta
22.1376	22.4777	21.6462	26.2297	26.3601	24.1253	21.7491	22.0285	22.4045	3D-structure;Antioxidant;Completeproteome;Cytoplasm;Directproteinsequencing;Disulfidebond;Oxidoreductase;Peroxidase;Redox-activecenter;Referenceproteome;Secreted;Signal			O08807	O08807	PRDX4_MOUSE	Prdx4	Peroxiredoxin-4
22.7564	23.0385	22.4632	23.2053	23.3672	22.9325	NaN	NaN	NaN	3D-structure;Acetylation;Actin-binding;Cellmembrane;Cellprojection;Coiledcoil;Completeproteome;Cytoplasm;Cytoskeleton;Hearing;Isopeptidebond;Membrane;Phosphoprotein;Referenceproteome;Repeat;Ublconjugation	+		O08808	E9PXV7;E9PV41;F6XC54;D3Z074;O08808	DIAP1_MOUSE	Diaph1	Protein diaphanous homolog 1
27.0123	27.0117	26.9268	26.845	26.7061	26.7802	27.4826	27.4648	27.6394	Acetylation;Completeproteome;GTP-binding;mRNAprocessing;mRNAsplicing;Nucleotide-binding;Nucleus;Phosphoprotein;Referenceproteome;Spliceosome	+		O08810	A2AH85;G3UZ34;O08810	U5S1_MOUSE	Eftud2	116 kDa U5 small nuclear ribonucleoprotein component
22.3862	22.5474	22.5901	23.4658	23.2958	23.427	24.0621	23.8291	23.667	4Fe-4S;ATP-binding;Chromosomepartition;Completeproteome;Cytoplasm;Cytoskeleton;DNA-binding;DNAdamage;DNArepair;Helicase;Hydrolase;Iron;Iron-sulfur;Magnesium;Metal-binding;Nucleotide-binding;Nucleus;Referenceproteome;Transcription;Transcriptionregulation;Ublconjugation	+		O08811	E9Q6K1;D3Z700;F6YA33;O08811	ERCC2_MOUSE	Ercc2	General transcription and DNA repair factor IIH helicase subunit XPD
23.4561	23.2897	23.3661	18.6729	18.7159	18.8435	NaN	NaN	NaN	Alternativesplicing;Cellmembrane;Completeproteome;Glycoprotein;GPI-anchor;Lipoprotein;Membrane;Receptor;Referenceproteome;Signal			O08842	O08842-2;O08842-3;O08842	GFRA2_MOUSE	Gfra2	GDNF family receptor alpha-2
20.2676	NaN	NaN	NaN	NaN	NaN	18.944	NaN	19.0338	Acetylation;Ciliumbiogenesis/degradation;Completeproteome;Cytoplasm;Directproteinsequencing;Metal-binding;Phosphoprotein;Referenceproteome;Repeat;Ribonucleoprotein;RNA-binding	+		O08848	O08848	RO60_MOUSE	RO60	RNA-binding protein Ro60
20.1323	20.6566	20.3427	20.9194	20.7588	20.4886	21.1477	21.1346	20.8593	Acetylation;Completeproteome;Nucleus;Phosphoprotein;Referenceproteome;Transcription;Transcriptionregulation	+		O08856	O08856	ELL_MOUSE	Ell	RNA polymerase II elongation factor ELL
NaN	NaN	NaN	20.8054	18.8762	21.7475	19.4821	19.674	19.5397	B-cellactivation;Completeproteome;Cytoplasm;DNA-binding;Metal-binding;Nucleus;Phosphoprotein;Referenceproteome;Repeat;Transcription;Transcriptionregulation;Zinc;Zinc-finger	+	+	O08900	O08900	IKZF3_MOUSE	Ikzf3	Zinc finger protein Aiolos
NaN	19.5142	19.753	NaN	NaN	NaN	NaN	NaN	NaN	3D-structure;Completeproteome;Phosphoprotein;Proteintransport;Referenceproteome;Repeat;SH2domain;SH3domain;Stressresponse;Transport;Ublconjugation	+		O08908	O08908	P85B_MOUSE	Pik3r2	Phosphatidylinositol 3-kinase regulatory subunit beta
NaN	NaN	19.0205	21.5651	21.1265	21.8555	20.4098	NaN	19.5455	3D-structure;Completeproteome;Disulfidebond;Glycoprotein;Glycosyltransferase;Golgiapparatus;Lectin;Manganese;Membrane;Metal-binding;Referenceproteome;Secreted;Signal-anchor;Transferase;Transmembrane;Transmembranehelix			O08912	O08912	GALT1_MOUSE	Galnt1	Polypeptide N-acetylgalactosaminyltransferase 1
NaN	NaN	NaN	20.4443	21.1706	20.2451	NaN	NaN	NaN	Completeproteome;Endoplasmicreticulum;Golgiapparatus;Hydrolase;Membrane;Phosphoprotein;Referenceproteome;Transmembrane;Transmembranehelix			O08914	O08914	FAAH1_MOUSE	Faah	Fatty-acid amide hydrolase 1
19.6829	19.9232	20.3964	NaN	17.5398	NaN	NaN	19.2996	NaN	Completeproteome;Cytoplasm;Directproteinsequencing;Referenceproteome;Repeat;TPRrepeat			O08915	O08915	AIP_MOUSE	Aip	AH receptor-interacting protein
24.9285	25.0602	24.8787	23.7487	23.9233	24.2408	21.3238	21.5506	21.8219	Cellmembrane;Completeproteome;Directproteinsequencing;Endosome;Membrane;Phosphoprotein;Referenceproteome	+		O08917	G3UYU4;O08917	FLOT1_MOUSE	Flot1	Flotillin-1
24.2398	24.4967	24.4187	NaN	18.5102	NaN	NaN	NaN	21.087	Completeproteome;Cytoplasm;Developmentalprotein;Neurogenesis;Phosphoprotein;Referenceproteome;Ublconjugationpathway			O08919	O08919	NUMBL_MOUSE	Numbl	Numb-like protein
NaN	NaN	NaN	19.3487	20.2086	19.3807	20.0266	20.1243	20.8074	Cellmembrane;Completeproteome;Glycoprotein;Iontransport;Membrane;Phosphoprotein;Referenceproteome;Transmembrane;Transmembranehelix;Transport			O08966	O08966	S22A1_MOUSE	Slc22a1	Solute carrier family 22 member 1
22.5032	22.6758	22.2309	20.5941	21.0182	21.2544	NaN	NaN	NaN	3D-structure;Cellmembrane;Coiledcoil;Completeproteome;Cytoplasm;Guanine-nucleotidereleasingfactor;Lipid-binding;Membrane;Referenceproteome	+		O08967	G5E8Q4;O08967	CYH3_MOUSE	Cyth3	Cytohesin-3
23.9976	23.8971	23.6115	NaN	NaN	NaN	NaN	NaN	NaN	3D-structure;Cellmembrane;Completeproteome;GTP-binding;Lipoprotein;Membrane;Methylation;Nucleotide-binding;Prenylation;Referenceproteome			O08989	O08989	RASM_MOUSE	Mras	Ras-related protein M-Ras
24.5654	24.3466	24.3712	22.3352	21.053	21.7178	NaN	NaN	NaN	Acetylation;Completeproteome;Membrane;Phosphoprotein;Referenceproteome;Repeat	+		O08992	Q3TMX0;O08992	SDCB1_MOUSE	Sdcbp	Syntenin-1
NaN	NaN	NaN	NaN	NaN	NaN	20.8453	21.0825	21.0496	Acetylation;Chaperone;Completeproteome;Copper;Coppertransport;Iontransport;Metal-binding;Referenceproteome;Transport			O08997	O08997	ATOX1_MOUSE	Atox1	Copper transport protein ATOX1
NaN	NaN	NaN	NaN	NaN	20.5847	19.1701	NaN	18.7045	Completeproteome;Endoplasmicreticulum;Fattyacidbiosynthesis;Fattyacidmetabolism;Lipidbiosynthesis;Lipidmetabolism;Lipoprotein;Membrane;Mitochondrion;Myristate;Oxidoreductase;Phosphoprotein;Referenceproteome;Transmembrane;Transmembranehelix			O09005	O09005	DEGS1_MOUSE	Degs1	Sphingolipid delta(4)-desaturase DES1
22.4972	22.2999	22.2398	21.9677	23.1024	22.3439	19.3974	18.9892	19.484	Alternativesplicing;Completeproteome;Cytoplasm;Membrane;Peroxisome;Phosphoprotein;Proteintransport;Referenceproteome;Repeat;Thioesterbond;TPRrepeat;Transport;Ublconjugation			O09012-2	D3Z600;O09012-2;O09012	PEX5_MOUSE	Pex5	Isoform of O09012, Isoform 2 of Peroxisomal targeting signal 1 receptor
23.4796	23.0906	23.299	25.1974	25.8115	25.7478	21.1687	21.3575	21.0681	Acetylation;Celljunction;Cellmembrane;Coiledcoil;Completeproteome;Lipoprotein;Membrane;Palmitate;Phosphoprotein;Proteintransport;Referenceproteome;Repeat;Synapse;Synaptosome;Transport	+		O09044	B0R029;B0R030;E9Q8A1;Q9D3L3;O09044	SNP23_MOUSE	Snap23	Synaptosomal-associated protein 23
NaN	NaN	NaN	21.3329	19.9165	21.7105	NaN	NaN	NaN	3D-structure;Alternativepromoterusage;Completeproteome;Disulfidebond;FAD;Flavoprotein;Glycoprotein;Lysosome;Oxidoreductase;Referenceproteome;Signal			O09046;O09046-2	A0A0R4J0C2;O09046-2;D3Z4E0;O09046	OXLA_MOUSE	Il4i1	L-amino-acid oxidase
NaN	NaN	NaN	20.6366	NaN	20.6501	19.0442	18.9433	NaN	3D-structure;ATP-binding;Completeproteome;DNA-binding;DNAdamage;DNArepair;Exonuclease;Helicase;Hydrolase;Magnesium;Metal-binding;Multifunctionalenzyme;Nuclease;Nucleotide-binding;Nucleus;Phosphoprotein;Referenceproteome;Zinc	+		O09053	A0A1B0GR54;O09053	WRN_MOUSE	Wrn	Bifunctional 3'-5' exonuclease/ATP-dependent helicase WRN
22.7871	22.9884	22.9931	23.3897	23.4556	23.2528	21.8501	21.6851	22.0184	3D-structure;Acetylation;Completeproteome;Cytoplasm;Directproteinsequencing;Glycoprotein;Hydrolase;Nucleus;Phosphoprotein;Protease;Proteasome;Referenceproteome;Threonineprotease	+		O09061	A0A338P7F1;O09061	PSB1_MOUSE	Psmb1	Proteasome subunit beta type-1
NaN	NaN	NaN	NaN	NaN	NaN	19.9267	19.5131	19.7834	Activator;Completeproteome;DNA-binding;Metal-binding;Nucleus;Phagocytosis;Referenceproteome;Repeat;Transcription;Transcriptionregulation;Zinc;Zinc-finger	+	+	O09100	O09100	GATA2_MOUSE	Gata2	Endothelial transcription factor GATA-2
25.6233	25.501	25.6366	25.4848	25.2675	25.4594	26.5031	26.6434	26.5811	Acetylation;Biologicalrhythms;Chromatinregulator;Completeproteome;Hydrolase;Isopeptidebond;Methylation;Nucleus;Phosphoprotein;Referenceproteome;Repressor;Transcription;Transcriptionregulation;Ublconjugation	+		O09106	O09106	HDAC1_MOUSE	Hdac1	Histone deacetylase 1
22.6311	22.6014	22.5035	20.7605	21.696	21.5273	NaN	NaN	NaN	Completeproteome;Directproteinsequencing;Electrontransport;Membrane;Mitochondrion;Mitochondrioninnermembrane;Referenceproteome;Respiratorychain;Transitpeptide;Transmembrane;Transmembranehelix;Transport			O09111	O09111	NDUBB_MOUSE	Ndufb11	NADH dehydrogenase [ubiquinone] 1 beta subcomplex subunit 11, mitochondrial
20.8368	21.4051	19.3442	NaN	NaN	NaN	NaN	NaN	NaN	3D-structure;Alternativesplicing;Completeproteome;Cytoplasm;Disulfidebond;Endoplasmicreticulum;Fattyacidbiosynthesis;Fattyacidmetabolism;Glycoprotein;Golgiapparatus;Isomerase;Lipidbiosynthesis;Lipidmetabolism;Membrane;Nucleus;Prostaglandinbiosynthesis;Prostaglandinmetabolism;Pyrrolidonecarboxylicacid;Referenceproteome;Secreted;Signal;Transport	+		O09114	O09114-2;O09114	PTGDS_MOUSE	Ptgds	Prostaglandin-H2 D-isomerase
24.5236	24.7512	24.3746	NaN	21.1971	NaN	NaN	18.2394	18.6793	Alternativesplicing;Completeproteome;Cytoplasmicvesicle;Directproteinsequencing;Glycoprotein;Membrane;Referenceproteome;Transmembrane;Transmembranehelix			O09117-2	O09117-2;D6RFU9;O09117	SYPL1_MOUSE	Sypl1	Isoform of O09117, Isoform 2 of Synaptophysin-like protein 1
19.4281	19.619	20.2578	NaN	NaN	20.5747	NaN	NaN	NaN	Cellmembrane;Completeproteome;Developmentalprotein;Differentiation;Disulfidebond;Glycoprotein;Immunoglobulindomain;Membrane;Neurogenesis;Referenceproteome;Signal;Transmembrane;Transmembranehelix			O09126	O09126	SEM4D_MOUSE	Sema4d	Semaphorin-4D
18.7836	NaN	19.7961	NaN	21.7969	NaN	NaN	21.6024	19.5639	Acetylation;Completeproteome;Cytoplasm;Oxidoreductase;Phosphoprotein;Referenceproteome;Transferase	+		O09131	A0A494BAB1;O09131	GSTO1_MOUSE	Gsto1	Glutathione S-transferase omega-1
NaN	NaN	NaN	20.9489	20.9014	20.9362	NaN	19.4044	NaN	Completeproteome;Endoplasmicreticulum;Heme;Iron;Membrane;Metal-binding;Microsome;Monooxygenase;Oxidoreductase;Referenceproteome			O09158	D6RJM4;A0A0G2JE14;O09158;D3Z2W7	CP3AP_MOUSE	Cyp3a25	Cytochrome P450 3A25
18.7373	19.1882	18.7717	20.8865	20.5108	20.6391	20.3788	20.0845	20.2538	Completeproteome;Disulfidebond;Glycoprotein;Glycosidase;Hydrolase;Lysosome;Metal-binding;Referenceproteome;Signal;Zinc	+		O09159	O09159	MA2B1_MOUSE	Man2b1	Lysosomal alpha-mannosidase
21.0995	21.1069	20.2105	NaN	NaN	NaN	NaN	NaN	NaN	Calcium;Completeproteome;Glycoprotein;Metal-binding;Muscleprotein;Phosphoprotein;Referenceproteome;Sarcoplasmicreticulum;Signal			O09161	F6QYE1;E9PZ67;O09161	CASQ2_MOUSE	Casq2	Calsequestrin-2
NaN	NaN	NaN	22.174	22.3285	22.9349	21.2494	21.3662	21.0462	3D-structure;Antioxidant;Completeproteome;Copper;Directproteinsequencing;Disulfidebond;Glycoprotein;Metal-binding;Oxidoreductase;Referenceproteome;Secreted;Signal;Zinc			O09164	O09164	SODE_MOUSE	Sod3	Extracellular superoxide dismutase [Cu-Zn]
25.3995	25.678	25.5497	24.6553	25.0492	24.5482	25.3891	24.8403	25.1176	Completeproteome;Referenceproteome;Ribonucleoprotein;Ribosomalprotein			O09167	O09167	RL21_MOUSE	Rpl21	Large ribosomal subunit protein eL21
21.069	NaN	NaN	21.6943	22.4769	NaN	22.3709	21.8523	22.0231	Acetylation;Completeproteome;Glutathionebiosynthesis;Referenceproteome			O09172	H3BJA3;O09172	GSH0_MOUSE	Gclm	Glutamate--cysteine ligase regulatory subunit
NaN	NaN	NaN	20.7932	20.8364	21.7472	19.2674	19.2246	20.957	Acetylation;Completeproteome;Dioxygenase;Directproteinsequencing;Iron;Metal-binding;Oxidoreductase;Phenylalaninecatabolism;Referenceproteome;Tyrosinecatabolism			O09173	Q05BJ1;O09173	HGD_MOUSE	Hgd	Homogentisate 1,2-dioxygenase
NaN	NaN	NaN	NaN	18.7991	19.7919	20.9006	20.6582	20.9103	Acetylation;Completeproteome;Directproteinsequencing;Isomerase;Mitochondrion;Peroxisome;Referenceproteome			O09174	O09174	AMACR_MOUSE	Amacr	Alpha-methylacyl-CoA racemase
20.703	20.7229	20.4577	NaN	NaN	NaN	20.4858	NaN	20.7761	ATP-binding;Coiledcoil;Completeproteome;Cytoplasm;Cytoskeleton;Microtubule;Motorprotein;Nucleotide-binding;Referenceproteome			O35066	Q3UT07;O35066	KIF3C_MOUSE	Kif3c	Kinesin-like protein KIF3C
18.933	19.2051	19.139	20.6987	21.1318	20.4359	NaN	NaN	NaN	ATP-binding;Coiledcoil;Completeproteome;Cytoplasm;Cytoskeleton;Microtubule;Motorprotein;Nucleotide-binding;Phosphoprotein;Referenceproteome			O35071	E9Q9B0;O35071	KIF1C_MOUSE	Kif1c	Kinesin-like protein KIF1C
NaN	NaN	NaN	NaN	NaN	NaN	20.7083	19.1968	18.8397	Alternativesplicing;Cellmembrane;Completeproteome;Glycoprotein;Glycosidase;Hydrolase;Membrane;Referenceproteome;Repeat;Secreted;Signal;Transmembrane;Transmembranehelix			O35082	O35082	KLOT_MOUSE	Kl	Klotho
22.3115	22.5798	22.4812	NaN	NaN	NaN	NaN	NaN	NaN	Celljunction;Cellmembrane;Cellprojection;Completeproteome;Directproteinsequencing;Endoplasmicreticulum;Membrane;Postsynapticcellmembrane;Referenceproteome;Synapse;Transmembrane;Transmembranehelix			O35089	A0A494B9S6;O35089	CNIH2_MOUSE	Cnih2	Protein cornichon homolog 2
20.2909	20.9834	21.1403	NaN	NaN	NaN	NaN	NaN	NaN	Alternativesplicing;Completeproteome;Cytoplasm;Directproteinsequencing;Referenceproteome			O35098;O35098-2	Q3TMU8;A0A0R4J1N0;O35098-2;O35098	DPYL4_MOUSE	Dpysl4	Dihydropyrimidinase-related protein 4
21.6314	21.4883	21.5584	NaN	NaN	NaN	NaN	NaN	NaN	Apoptosis;ATP-binding;Coiledcoil;Completeproteome;Cytoplasm;Endoplasmicreticulum;Immunity;Innateimmunity;Kinase;Magnesium;Metal-binding;Nucleotide-binding;Phosphoprotein;Referenceproteome;Serine/threonine-proteinkinase;Stressresponse;Transferase;Ublconjugation			O35099	E9PWG9;D3YVC4;O35099;A2AQW0	M3K5_MOUSE	Map3k5	Mitogen-activated protein kinase kinase kinase 5
NaN	NaN	18.3252	18.6917	19.9692	20.037	NaN	NaN	19.958	Completeproteome;Directproteinsequencing;Disulfidebond;Glycoprotein;Lipoprotein;Lysosome;Membrane;Palmitate;Receptor;Referenceproteome;Transmembrane;Transmembranehelix			O35114	O35114	SCRB2_MOUSE	Scarb2	Lysosome membrane protein 2
20.7358	20.5473	20.7169	19.2551	19.7829	19.4197	20.3779	19.9952	20.6233	Acetylation;Celljunction;Completeproteome;Cytoplasm;Nucleus;Phosphoprotein;Polymorphism;Referenceproteome;Transcription;Transcriptionregulation;Tripletrepeatexpansion	+		O35126	O35126	ATN1_MOUSE	Atn1	Atrophin-1
23.4809	23.8166	23.1826	19.8911	19.9438	20.4438	18.645	17.6585	19.0645	Acetylation;Completeproteome;Cytoplasm;Referenceproteome	+		O35127	O35127	C10_MOUSE	Grcc10	Protein C10
26.1055	26.0169	26.2259	25.567	25.5745	25.0762	24.0376	23.3403	23.2162	Acetylation;Coiledcoil;Completeproteome;Cytoplasm;Directproteinsequencing;Membrane;Mitochondrion;Mitochondrioninnermembrane;Nucleus;Phosphoprotein;Receptor;Referenceproteome;Repressor;Transcription;Transcriptionregulation	+		O35129	F6QPR1;F6Q8V7;O35129	PHB2_MOUSE	Phb2	Prohibitin-2
22.2026	21.8603	22.0267	21.6111	21.2717	21.4276	22.9027	22.8342	22.6146	Completeproteome;Methyltransferase;Nucleus;Referenceproteome;Ribosomebiogenesis;RNA-binding;rRNA-binding;rRNAprocessing;S-adenosyl-L-methionine;Transferase	+		O35130	O35130	NEP1_MOUSE	Emg1	Ribosomal RNA small subunit methyltransferase NEP1
20.29	21.2521	20.5048	22.3724	22.2062	22.2932	22.8145	22.8558	22.6246	Completeproteome;DNA-directedRNApolymerase;Magnesium;Metal-binding;Nucleotidyltransferase;Nucleus;Phosphoprotein;Referenceproteome;Transcription;Transferase;Zinc	+		O35134	A0A0U1RPM9;O35134	RPA1_MOUSE	Polr1a	DNA-directed RNA polymerase I subunit RPA1
23.4354	23.5479	23.773	NaN	NaN	NaN	NaN	NaN	NaN	Alternativesplicing;Celladhesion;Cellmembrane;Completeproteome;Disulfidebond;Glycoprotein;GPI-anchor;Immunoglobulindomain;Lipoprotein;Membrane;Referenceproteome;Repeat;Signal;Transmembrane;Transmembranehelix	+		O35136	O35136-2;O35136	NCAM2_MOUSE	Ncam2	Neural cell adhesion molecule 2
24.0704	24.1764	24.2336	23.8137	23.6526	23.7983	24.8253	24.8532	24.6288	Alternativesplicing;Cellcycle;Chromosome;Completeproteome;DNA-binding;Methylation;Nucleus;Phosphoprotein;Referenceproteome;Telomere	+	+	O35144	F6VIR4;D3YZ08;O35144-2;E9QM06;O35144	TERF2_MOUSE	Terf2	Telomeric repeat-binding factor 2
NaN	NaN	NaN	20.1894	19.7411	20.0346	NaN	NaN	NaN	Coiledcoil;Completeproteome;Golgiapparatus;Membrane;Phosphoprotein;Proteintransport;Referenceproteome;Transmembrane;Transmembranehelix;Transport			O35153	A0A1B0GQV3;A0A1B0GT05;O35153	BET1L_MOUSE	Bet1l	BET1-like protein
20.5602	19.6807	19.6027	21.0003	21.4201	19.645	19.7458	NaN	19.3332	Acetylation;Coiledcoil;Completeproteome;Golgiapparatus;Membrane;Proteintransport;Referenceproteome;Transmembrane;Transmembranehelix;Transport	+		O35166	A2A9I0;O35166	GOSR2_MOUSE	Gosr2	Golgi SNAP receptor complex member 2
21.9652	20.5203	21.0411	NaN	NaN	NaN	NaN	NaN	NaN	Cellmembrane;Completeproteome;Ionchannel;Iontransport;Membrane;Potassium;Potassiumchannel;Potassiumtransport;Referenceproteome;Transmembrane;Transmembranehelix;Transport;Voltage-gatedchannel			O35174	O35174	KCNS2_MOUSE	Kcns2	Potassium voltage-gated channel subfamily S member 2
19.3329	19.6606	19.6475	20.6338	20.7671	20.8263	19.4636	19.2179	19.4754	Biologicalrhythms;Completeproteome;Cytoplasm;DNA-binding;Isopeptidebond;Nucleus;Referenceproteome;Repressor;Transcription;Transcriptionregulation;Ublconjugation	+	+	O35185	O35185	BHE40_MOUSE	Bhlhe40	Class E basic helix-loop-helix protein 40
19.1327	18.78	19.6209	18.6658	18.5027	19.3084	20.4619	20.0247	20.2232	3D-structure;Celladhesion;Collagen;Completeproteome;Disulfidebond;Extracellularmatrix;Glycoprotein;Hydroxylation;Referenceproteome;Repeat;Secreted;Signal			O35206	A2AJY2;O35206	COFA1_MOUSE	Col15a1	Collagen alpha-1(XV) chain
21.446	NaN	21.6473	NaN	NaN	NaN	19.8296	20.4565	19.5187	Cellcycle;Completeproteome;Disulfidebond;Phosphoprotein;Referenceproteome;Tumorsuppressor	+		O35207	F2Z4B3;O35207	CDKA1_MOUSE	Cdk2ap1	Cyclin-dependent kinase 2-associated protein 1
20.3535	21.0315	20.604	21.5155	21.5363	21.403	NaN	NaN	19.7562	3D-structure;Acetylation;Completeproteome;Cytoplasm;Directproteinsequencing;Lyase;Melaninbiosynthesis;Referenceproteome			O35215	G3UZN1;G3UYJ7;O35215	DOPD_MOUSE	Ddt	D-dopachrome decarboxylase
NaN	NaN	NaN	21.5648	21.4739	22.1584	22.3567	21.8545	22.0334	ADP-ribosylation;Centromere;Chromosome;Completeproteome;DNA-binding;Kinetochore;Nucleosomecore;Nucleus;Phosphoprotein;Referenceproteome	+		O35216	O35216	CENPA_MOUSE	Cenpa	Histone H3-like centromeric protein A
24.4051	24.3927	24.4094	25.5703	25.4696	25.6359	25.8321	25.6306	25.5143	Completeproteome;mRNAprocessing;Nucleus;Phosphoprotein;Referenceproteome;RNA-binding	+		O35218	O35218	CPSF2_MOUSE	Cpsf2	Cleavage and polyadenylation specificity factor subunit 2
22.5996	22.6207	22.4769	23.1115	23.3709	22.9833	21.2649	21.0463	21.1395	Alternativesplicing;Completeproteome;Phosphoprotein;Proteasome;Referenceproteome;Repeat	+		O35226-2	O35226-2;O35226-3;O35226-4;O35226-5;F7AI87;O35226	PSMD4_MOUSE	Psmd4	Isoform of O35226, Isoform Rpn10B of 26S proteasome non-ATPase regulatory subunit 4
NaN	NaN	NaN	19.0782	19.1399	18.6189	NaN	NaN	NaN	Alternativesplicing;Completeproteome;Phosphoprotein;Proteasome;Referenceproteome;Repeat	+		O35226-4	O35226-4;O35226	PSMD4_MOUSE	Psmd4	Isoform of O35226, Isoform Rpn10D of 26S proteasome non-ATPase regulatory subunit 4
21.9424	21.7488	21.471	21.8877	21.3343	21.5465	22.0383	22.0392	22.2228	Alternativesplicing;ATP-binding;Celljunction;Coiledcoil;Completeproteome;Cytoplasm;Cytoplasmicvesicle;Cytoskeleton;Membrane;Microtubule;Motorprotein;Nucleotide-binding;Referenceproteome			O35231	E9PWU7;A0A1D5RLM0;O35231-2;O35231	KIFC3_MOUSE	Kifc3	Kinesin-like protein KIFC3
NaN	NaN	NaN	NaN	19.461	20.0829	20.5369	19.6163	20.0926	Alternativesplicing;Calcium;Cellmembrane;Cellprojection;Cilium;Coiledcoil;Completeproteome;Endoplasmicreticulum;Glycoprotein;Ionchannel;Iontransport;Membrane;Metal-binding;Phosphoprotein;Referenceproteome;Transmembrane;Transmembranehelix;Transport			O35245;O35245-3	O35245-3;O35245-5;O35245	PKD2_MOUSE	Pkd2	Polycystin-2
25.869	25.8833	25.6763	22.6679	22.8769	23.0754	22.8792	22.4769	22.5234	3D-structure;Alternativesplicing;Cellmembrane;Coiledcoil;Completeproteome;Cytoplasm;Exocytosis;Membrane;Proteintransport;Referenceproteome;Transport			O35250	O35250-2;A2AAN0;O35250	EXOC7_MOUSE	Exoc7	Exocyst complex component 7
20.5676	20.2829	20.9717	20.4846	20.5287	20.2438	20.9864	20.9485	20.8542	Activator;Cellcycle;Completeproteome;DNA-binding;Nucleus;Referenceproteome;Transcription;Transcriptionregulation	+	+	O35261	A0A1Y7VML1;Q3TMJ9;P56931;O35261	E2F3_MOUSE	E2f3	Transcription factor E2F3
25.6813	25.5516	25.7052	25.2086	24.9347	25.3487	26.6452	26.2674	26.1745	Acetylation;ATP-binding;Completeproteome;Helicase;Hydrolase;mRNAprocessing;mRNAsplicing;Nucleotide-binding;Nucleus;Referenceproteome	+		O35286	Q497W9;A0A0G2JG10;O35286	DHX15_MOUSE	Dhx15	ATP-dependent RNA helicase DHX15
25.6052	25.8063	25.6453	23.1181	23.2012	22.791	23.439	22.9307	23.1143	Acetylation;Completeproteome;Directproteinsequencing;DNA-binding;Nucleus;Phosphoprotein;Referenceproteome;Repressor;Transcription;Transcriptionregulation	+	+	O35295	Q8R4E6-2;Q8R4E6;O35295	PURB_MOUSE	Purb	Transcriptional activator protein Pur-beta
NaN	NaN	NaN	24.4856	24.7531	24.4897	21.3991	21.8127	21.7273	Completeproteome;Cytoplasm;Referenceproteome	+		O35309	O35309	NMI_MOUSE	Nmi	N-myc-interactor
19.8858	20.9247	19.1533	NaN	24.9475	NaN	NaN	NaN	NaN	Cellmembrane;Completeproteome;Glycoprotein;Membrane;Neurotransmittertransport;Phosphoprotein;Referenceproteome;Symport;Transmembrane;Transmembranehelix;Transport			O35316	O35316	SC6A6_MOUSE	Slc6a6	Sodium- and chloride-dependent taurine transporter
NaN	NaN	NaN	NaN	NaN	NaN	18.8533	18.3243	18.8511	Activator;Alternativesplicing;Completeproteome;DNA-binding;Homeobox;Nucleus;Referenceproteome;Transcription;Transcriptionregulation	+	+	O35317;O35317-2	B2FDH3;O35317-2;H3BK27;O35317	PBX3_MOUSE	Pbx3	Pre-B-cell leukemia transcription factor 3
26.6709	26.856	26.7864	26.4781	26.9372	27.0111	27.4993	27.781	27.9859	Acetylation;Completeproteome;mRNAprocessing;mRNAsplicing;Nucleus;Phosphoprotein;Referenceproteome;Repeat;RNA-binding;Transcription;Transcriptionregulation	+		O35326	Q9D8S5;O35326	SRSF5_MOUSE	Srsf5	Serine/arginine-rich splicing factor 5
22.7155	22.3019	22.2489	23.9749	24.4005	24.373	24.5965	24.4299	24.0763	Acetylation;Completeproteome;Cytoplasm;Nucleus;Phosphoprotein;Proteintransport;Referenceproteome;Repeat;Transport	+		O35343	D3YTN1;A0A0B4J1E7;O35343	IMA3_MOUSE	Kpna4	Importin subunit alpha-3
25.1006	24.9032	24.9891	22.2897	23.4981	23.6479	24.2641	23.8571	23.789	Acetylation;Completeproteome;Cytoplasm;Nucleus;Phosphoprotein;Proteintransport;Referenceproteome;Repeat;Transport	+		O35344	A0A0B4J1E7;O35344;O35343	IMA4_MOUSE	Kpna3	Importin subunit alpha-4
22.6503	22.4413	23.2652	21.6005	21.7351	21.9354	23.107	22.6939	22.6746	Acetylation;Completeproteome;Cytoplasm;Phosphoprotein;Proteintransport;Referenceproteome;Repeat;Transport	+		O35345	Q4FJZ2;O35345	IMA7_MOUSE	Kpna6	Importin subunit alpha-7
19.3661	20.2076	19.0553	19.5596	20.1531	19.0164	NaN	20.1146	NaN	Alternativesplicing;Coiledcoil;Completeproteome;Referenceproteome			O35347	D3YUN0;D3Z558;E9QP31;O35347	DGCR6_MOUSE	Dgcr6	Protein DGCR6
20.2216	20.5526	20.2257	21.2419	20.9113	21.5923	NaN	22.4161	NaN	Autocatalyticcleavage;Calcium;Cellmembrane;Completeproteome;Cytoplasm;Hydrolase;Membrane;Metal-binding;Protease;Referenceproteome;Repeat;Thiolprotease			O35350	A0A494BAS0;A0A494BAC4;O35350	CAN1_MOUSE	Capn1	Calpain-1 catalytic subunit
NaN	NaN	NaN	NaN	NaN	NaN	17.5838	18.8885	17.9352	Alternativesplicing;Completeproteome;Nucleus;Referenceproteome			O35368;O35368-3	E9QAN9;E9PUG6;A0A0R4J0H6;O35368-2;O35368-3;O35368	IFI3_MOUSE	Ifi203	Interferon-activable protein 203
21.3668	21.6052	21.2632	22.7804	22.3776	22.7546	NaN	NaN	NaN	Alternativesplicing;Calcium;Completeproteome;Developmentalprotein;Differentiation;Disulfidebond;Glycoprotein;Heparin-binding;Membrane;Metal-binding;Neurogenesis;Receptor;Referenceproteome;Repeat;Signal;Transmembrane;Transmembranehelix			O35375;O35375-2;O35375-3;O35375-4;O35375-5;O35375-6	O35375-2;O35375-3;O35375-4;O35375-5;O35375-6;O35375	NRP2_MOUSE	Nrp2	Neuropilin-2
18.1869	18.7054	18.7101	NaN	NaN	NaN	NaN	NaN	NaN	ATP-binding;Cellmembrane;Completeproteome;Glycoprotein;Hydrolase;Membrane;Nucleotide-binding;Phosphoprotein;Referenceproteome;Repeat;Transmembrane;Transmembranehelix;Transport			O35379	E9Q1I5;O35379	MRP1_MOUSE	Abcc1	Multidrug resistance-associated protein 1
23.576	23.8258	24.1221	24.2986	25.314	23.7935	22.8335	22.8665	22.5348	3D-structure;Acetylation;Completeproteome;Cytoplasm;Endoplasmicreticulum;Leucine-richrepeat;Nucleus;Phosphoprotein;Referenceproteome;Repeat;Repressor;Transcription;Transcriptionregulation	+		O35381	O35381	AN32A_MOUSE	Anp32a	Acidic leucine-rich nuclear phosphoprotein 32 family member A
25.8987	25.945	25.7949	21.9259	22.3603	22.5329	22.7797	22.382	22.261	Acetylation;Coiledcoil;Completeproteome;Exocytosis;Phosphoprotein;Proteintransport;Referenceproteome;Transport			O35382	O35382	EXOC4_MOUSE	Exoc4	Exocyst complex component 4
NaN	NaN	NaN	20.4075	20.5904	20.6768	20.4667	20.0737	20.2922	Completeproteome;Dioxygenase;Iron;Metal-binding;Oxidoreductase;Peroxisome;Referenceproteome;Transitpeptide;VitaminC			O35386	O35386	PAHX_MOUSE	Phyh	Phytanoyl-CoA dioxygenase, peroxisomal
21.7216	21.4376	21.4311	21.2026	21.6189	21.2308	20.7179	20.4955	20.5105	Acetylation;Completeproteome;Cytoplasmicvesicle;Endoplasmicreticulum;Membrane;Mitochondrion;Nucleus;Referenceproteome;Sarcoplasmicreticulum	+		O35387	A0A0G2JFF9;A0A0G2JDP0;A0A0G2JEE6;O35387	HAX1_MOUSE	Hax1	HCLS1-associated protein X-1
20.4994	20.1686	19.9571	NaN	NaN	NaN	NaN	NaN	NaN	3D-structure;Completeproteome;Developmentalprotein;Differentiation;Disulfidebond;Glycoprotein;Membrane;Neurogenesis;Phosphoprotein;Referenceproteome;Signal;Transmembrane;Transmembranehelix			O35393	O35393	EFNB3_MOUSE	Efnb3	Ephrin-B3
NaN	NaN	NaN	19.4568	22.7803	20.2377	NaN	NaN	NaN	Completeproteome;Cytoplasm;Referenceproteome;Transferase			O35403	Q059N0;O35403	ST3A1_MOUSE	Sult3a1	Amine sulfotransferase
21.5336	21.6894	21.4841	18.9359	19.1535	19.1468	NaN	NaN	NaN	Completeproteome;Endoplasmicreticulum;Glycoprotein;Hydrolase;Lipiddegradation;Lipidmetabolism;Membrane;Referenceproteome;Repeat;Signal-anchor;Transmembrane;Transmembranehelix			O35405	O35405	PLD3_MOUSE	Pld3	5'-3' exonuclease PLD3
NaN	NaN	NaN	19.3686	20.0776	19.5752	19.9724	21.0321	NaN	3D-structure;Acetylation;Alternativeinitiation;Aminotransferase;Completeproteome;Mitochondrion;Peroxisome;Pyridoxalphosphate;Referenceproteome;Transferase;Transitpeptide			O35423-2	O35423-2;O35423	AGT1_MOUSE	Agxt	Isoform of O35423, Isoform Peroxisomal of Alanine--glyoxylate aminotransferase
20.5633	20.9508	20.6282	19.3006	19.3363	20.2706	20.2738	19.6376	19.6177	Apoptosis;Completeproteome;Endoplasmicreticulum;Golgiapparatus;Membrane;Referenceproteome;Transmembrane;Transmembranehelix	+		O35425;O35425-2	O35425-2;A0A087WR00;O35425	BOK_MOUSE	Bok	Bcl-2-related ovarian killer protein
NaN	NaN	NaN	20.2806	20.0045	20.1701	NaN	NaN	NaN	Acetylation;Activator;Alternativesplicing;Angiogenesis;Apoptosis;Autophagy;Cleavageonpairofbasicresidues;Completeproteome;Cytoplasm;Developmentalprotein;Differentiation;DNA-binding;Endoplasmicreticulum;Lipidbiosynthesis;Lipidmetabolism;Membrane;Myogenesis;Nucleus;Proteintransport;Referenceproteome;Signal-anchor;Stressresponse;Transcription;Transcriptionregulation;Transmembrane;Transmembranehelix;…	+	+	O35426;O35426-2	O35426-2;A0A5F8MPD3;H3BLF6;G3UYH6;O35426	XBP1_MOUSE	Xbp1	X-box-binding protein 1
NaN	NaN	NaN	20.5296	20.7815	20.1368	NaN	19.9975	20.2696	Antiviraldefense;Cellmembrane;Completeproteome;DNA-directedRNApolymerase;Immunity;Innateimmunity;Membrane;Nucleus;Referenceproteome;Transcription	+		O35427	O35427	RPC9_MOUSE	Crcp	DNA-directed RNA polymerase III subunit RPC9
20.0014	19.9664	19.7162	NaN	NaN	NaN	NaN	NaN	NaN	Celljunction;Cellmembrane;Completeproteome;Membrane;Referenceproteome;Synapse;Transmembrane;Transmembranehelix			O35449	O35449	PRRT1_MOUSE	Prrt1	Proline-rich transmembrane protein 1
NaN	NaN	NaN	20.3441	21.5207	21.5123	NaN	NaN	NaN	Alternativesplicing;Completeproteome;Disulfidebond;Glycoprotein;Hydrolase;Membrane;Protease;Referenceproteome;Serineprotease;Signal-anchor;Transmembrane;Transmembranehelix	+		O35453;O35453-2	A0A0R4IZZ8;A0A3Q4L2Q9;E9PY32;A0A3Q4EH65;A0A3Q4EGI0;E9Q5P0;P21845-2;G3UWE8;O35453-2;E9QJW9;E9QLD5;Q14B25;Q02844;Q99MS4;O35453;P21845;Q924N9	HEPS_MOUSE	Hpn	Serine protease hepsin
21.1765	21.2066	21.257	NaN	NaN	NaN	NaN	NaN	NaN	Alternativesplicing;Antiport;ATP-binding;CBSdomain;Chloride;Completeproteome;Endosome;Glycoprotein;Iontransport;Membrane;Nucleotide-binding;Referenceproteome;Repeat;Transmembrane;Transmembranehelix;Transport			O35454	A2A7F6;O35454	CLCN6_MOUSE	Clcn6	H(+)/Cl(-) exchange transporter 6
21.5107	21.0755	21.3335	23.4966	24.776	24.0127	25.2057	25.1091	25.219	Acetylation;Completeproteome;Fattyacidmetabolism;Isomerase;Lipidmetabolism;Mitochondrion;Peroxisome;Phosphoprotein;Referenceproteome;Transitpeptide			O35459	F7B227;O35459	ECH1_MOUSE	Ech1	Delta(3,5)-Delta(2,4)-dienoyl-CoA isomerase, mitochondrial
21.0034	20.5035	20.4315	NaN	NaN	NaN	NaN	NaN	NaN	3D-structure;Alternativesplicing;Cellmembrane;Completeproteome;Developmentalprotein;Differentiation;Disulfidebond;Glycoprotein;Membrane;Neurogenesis;Phosphoprotein;Referenceproteome;Signal;Transmembrane;Transmembranehelix			O35464;O35464-2;O35464-3	O35464-2;O35464-3;D3YWM8;K3W4S5;O35464	SEM6A_MOUSE	Sema6a	Semaphorin-6A
21.8746	21.9923	22.2066	22.2002	22.6783	22.5293	17.7253	NaN	17.3427	Alternativesplicing;Apoptosis;Calcium;Completeproteome;Isomerase;Isopeptidebond;Membrane;Mitochondrion;Referenceproteome;Repeat;Rotamase;TPRrepeat;Transmembrane;Transmembranehelix;Ublconjugation			O35465-2	O35465-2	FKBP8_MOUSE	Fkbp8	Isoform of O35465, Isoform 2 of Peptidyl-prolyl cis-trans isomerase FKBP8
NaN	NaN	NaN	23.0142	23.6527	23.2656	20.5997	20.8658	21.1934	Apoptosis;Completeproteome;Cytoplasm;DNA-binding;Nucleus;Phosphoprotein;Referenceproteome;Repressor;RNA-binding;rRNAprocessing;Transcription;Transcriptionregulation	+		O35473	A0A0A0MQK7;O35473	C1D_MOUSE	C1d	Nuclear nucleic acid-binding protein C1D
23.367	23.472	23.2572	NaN	NaN	NaN	NaN	NaN	NaN	Alternativesplicing;Calcium;Celladhesion;Completeproteome;Developmentalprotein;Disulfidebond;EGF-likedomain;Glycoprotein;Metal-binding;Referenceproteome;Repeat;Secreted;Signal			O35474	Q8C8K0;Q8C4U8;O35474-2;O35474	EDIL3_MOUSE	Edil3	EGF-like repeat and discoidin I-like domain-containing protein 3
NaN	NaN	21.6192	25.1181	25.4599	25.1247	25.4136	25.1823	25.2064	Acetylation;ATP-binding;Completeproteome;Endoplasmicreticulum;Fattyacidmetabolism;Ligase;Lipidmetabolism;Membrane;Nucleotide-binding;Peroxisome;Phosphoprotein;Referenceproteome;Transmembrane;Transmembranehelix			O35488	A2ANX6;O35488	S27A2_MOUSE	Slc27a2	Long-chain fatty acid transport protein 2
24.109	23.9155	20.2933	26.1149	26.0943	26.3884	23.4376	26.4747	22.1339	Completeproteome;Cytoplasm;Metal-binding;Methyltransferase;Referenceproteome;Transferase;Zinc	+		O35490	O35490;Q91WS4	BHMT1_MOUSE	Bhmt	Betaine--homocysteine S-methyltransferase 1
20.1099	20.5074	20.3931	18.7653	18.4648	19.4252	19.2776	18.6762	18.7719	ATP-binding;Completeproteome;Kinase;Nucleotide-binding;Nucleus;Phosphoprotein;Referenceproteome;Serine/threonine-proteinkinase;Transferase;Tyrosine-proteinkinase	+		O35491	E9Q5Y1;F8WHX0;D3Z4P7;O35491	CLK2_MOUSE	Clk2	Dual specificity protein kinase CLK2
21.0054	21.386	21.3828	22.6893	22.3132	22.7716	23.0473	22.6857	22.5947	ATP-binding;Completeproteome;Cytoplasm;Cytoplasmicvesicle;Kinase;Nucleotide-binding;Nucleus;Phosphoprotein;Referenceproteome;Serine/threonine-proteinkinase;Transferase;Tyrosine-proteinkinase	+		O35492	A0A8Z1S2G3;A0A1L1SST3;A0A1L1STP6;A0A1L1SQT5;O35492	CLK3_MOUSE	Clk3	Dual specificity protein kinase CLK3
21.0694	20.616	21.2551	21.5021	21.1831	21.4793	22.8047	22.5783	22.3776	Alternativesplicing;ATP-binding;Completeproteome;Kinase;Nucleotide-binding;Nucleus;Phosphoprotein;Referenceproteome;Serine/threonine-proteinkinase;Transferase;Tyrosine-proteinkinase	+		O35493	B0QZP9;O35493	CLK4_MOUSE	Clk4	Dual specificity protein kinase CLK4
NaN	19.3793	19.3062	NaN	NaN	NaN	NaN	NaN	NaN	Alternativesplicing;ATP-binding;Cellcycle;Celldivision;Cellmembrane;Completeproteome;Cytoplasm;Kinase;Membrane;Nucleotide-binding;Nucleus;Phosphoprotein;Referenceproteome;Serine/threonine-proteinkinase;Transferase;Wntsignalingpathway	+		O35495;O35495-2	O35495-2;O35495-3;E9Q9M2;E9PVC7;D3YV23;O35495	CDK14_MOUSE	Cdk14	Cyclin-dependent kinase 14
NaN	NaN	NaN	18.8927	18.6669	18.9471	NaN	NaN	NaN	Activator;Alternativesplicing;ANKrepeat;Cellmembrane;Completeproteome;Developmentalprotein;Differentiation;Disulfidebond;EGF-likedomain;Glycoprotein;Membrane;Notchsignalingpathway;Nucleus;Phosphoprotein;Receptor;Referenceproteome;Repeat;Signal;Transcription;Transcriptionregulation;Transmembrane;Transmembranehelix	+		O35516	O35516	NOTC2_MOUSE	Notch2	Neurogenic locus notch homolog protein 2
24.3692	24.5398	24.2259	NaN	NaN	NaN	NaN	NaN	NaN	Celljunction;Coiledcoil;Completeproteome;Cytoplasmicvesicle;Directproteinsequencing;Exocytosis;Membrane;Neurotransmittertransport;Phosphoprotein;Referenceproteome;Synapse;Synaptosome;Transmembrane;Transmembranehelix;Transport	+		O35526	D6RFB9;O35526	STX1A_MOUSE	Stx1a	Syntaxin-1A
21.0144	20.696	NaN	17.316	NaN	NaN	NaN	NaN	NaN	Acetylation;Alternativesplicing;Apoptosis;Coiledcoil;Completeproteome;Cytoplasm;Cytoplasmicvesicle;Endocytosis;Endosome;Phosphoprotein;Proteintransport;Referenceproteome;Transport			O35551;O35551-3	J3QJV7;O35551-2;O35551-3;O35551-5;O35551-6;O35551	RABE1_MOUSE	Rabep1	Rab GTPase-binding effector protein 1
19.9801	19.6487	19.5352	NaN	NaN	NaN	NaN	NaN	NaN	Completeproteome;Glycoprotein;Lipoprotein;Membrane;Palmitate;Referenceproteome;Transmembrane;Transmembranehelix			O35566	A0A1B0GSK8;A0A1B0GRG3;O35566	CD151_MOUSE	Cd151	CD151 antigen
22.3387	21.6172	22.2214	21.9647	21.6801	21.349	19.9178	19.7588	20.0866	Completeproteome;Directproteinsequencing;DNAdamage;DNArepair;Hydrolase;Metal-binding;Metalloprotease;Phosphoprotein;Protease;Proteasome;Referenceproteome;Ublconjugationpathway;Zinc	+		O35593	O35593	PSDE_MOUSE	Psmd14	26S proteasome non-ATPase regulatory subunit 14
20.8468	20.5602	20.4296	NaN	NaN	NaN	18.8559	18.813	NaN	Acetylation;Alternativeinitiation;Cellprojection;Cilium;Ciliumbiogenesis/degradation;Coiledcoil;Completeproteome;Developmentalprotein;Differentiation;Phosphoprotein;Referenceproteome;Spermatogenesis			O35594	O35594	IFT81_MOUSE	Ift81	Intraflagellar transport protein 81 homolog
20.5125	20.2496	19.7183	19.6261	20.0027	19.8738	21.446	20.9948	20.9552	Cleavageonpairofbasicresidues;Completeproteome;Disulfidebond;Glycoprotein;Hydrolase;Membrane;Metal-binding;Metalloprotease;Notchsignalingpathway;Phosphoprotein;Protease;Referenceproteome;SH3-binding;Signal;Transmembrane;Transmembranehelix;Zinc;Zymogen	+		O35598	E9PYF2;D3Z1E6;O35598	ADA10_MOUSE	Adam10	Disintegrin and metalloproteinase domain-containing protein 10
19.502	19.8667	19.4743	20.8101	20.0398	22.0191	NaN	NaN	NaN	Acetylation;Alternativesplicing;Coiledcoil;Completeproteome;Cytoplasm;Nucleus;Phosphoprotein;Referenceproteome;SH3domain			O35601	O35601	FYB1_MOUSE	Fyb1	FYN-binding protein 1
20.6407	NaN	20.3077	18.4428	19.2215	NaN	NaN	NaN	NaN	ATP-binding;Cellmembrane;Completeproteome;Disulfidebond;Glycoprotein;Kinase;Magnesium;Manganese;Membrane;Metal-binding;Nucleotide-binding;Phosphoprotein;Receptor;Referenceproteome;Serine/threonine-proteinkinase;Signal;Transferase;Transmembrane;Transmembranehelix	+		O35607	O35607	BMPR2_MOUSE	Bmpr2	Bone morphogenetic protein receptor type-2
NaN	NaN	NaN	18.8291	20.4668	20.5689	NaN	NaN	NaN	Completeproteome;Membrane;Phosphoprotein;Proteintransport;Referenceproteome;Transmembrane;Transmembranehelix;Transport;Ublconjugation			O35609	E9Q855;Q3UXS0;O35609	SCAM3_MOUSE	Scamp3	Secretory carrier-associated membrane protein 3
21.0307	21.0508	20.9736	23.7995	23.5098	23.955	22.0885	22.1741	21.8515	Apoptosis;Chaperone;Chromatinregulator;Coiledcoil;Completeproteome;Cytoplasm;Isopeptidebond;Nucleus;Phosphoprotein;Referenceproteome;Repressor;Transcription;Transcriptionregulation;Ublconjugation	+		O35613	Q3UKR0;G3UWI4;G3UWJ9;G3UX50;O35613	DAXX_MOUSE	Daxx	Death domain-associated protein 6
NaN	NaN	19.4031	20.4878	21.0893	21.5491	NaN	NaN	NaN	3D-structure;Activator;Completeproteome;DNA-binding;Metal-binding;Nucleus;Phosphoprotein;Referenceproteome;Repeat;Repressor;Transcription;Transcriptionregulation;Zinc;Zinc-finger	+	+	O35615	O35615	FOG1_MOUSE	Zfpm1	Zinc finger protein ZFPM1
NaN	18.6215	19.0641	NaN	NaN	NaN	NaN	NaN	NaN	Acetylation;Completeproteome;Cytoplasm;Isomerase;Magnesium;Metal-binding;Referenceproteome			O35621	Q9D6D9;A0A2R8W6J8;O35621	PMM1_MOUSE	Pmm1	Phosphomannomutase 1
19.145	NaN	NaN	21.7909	21.8604	20.7814	18.5127	NaN	19.1219	Coiledcoil;Completeproteome;Endoplasmicreticulum;ER-Golgitransport;Golgiapparatus;Membrane;Phosphoprotein;Proteintransport;Referenceproteome;Transmembrane;Transmembranehelix;Transport			O35623	O35623	BET1_MOUSE	Bet1	BET1 homolog
NaN	NaN	NaN	19.1663	18.9995	19.0193	NaN	NaN	NaN	3D-structure;ADP-ribosylation;Alternativesplicing;Apoptosis;Cellmembrane;Completeproteome;Cytoplasm;Developmentalprotein;Isopeptidebond;Membrane;Nucleus;Phosphoprotein;Referenceproteome;Tumorsuppressor;Ublconjugation;Wntsignalingpathway	+		O35625;O35625-2	O35625-2;Q14DJ8;E9QMJ8;F6XWC2;O35625	AXIN1_MOUSE	Axin1	Axin-1
NaN	NaN	NaN	18.5929	19.1791	18.7931	NaN	NaN	NaN	3D-structure;Activator;Alternativesplicing;Completeproteome;Cytoplasm;Cytoskeleton;DNA-binding;Metal-binding;Nucleus;Phosphoprotein;Receptor;Referenceproteome;Transcription;Transcriptionregulation;Zinc;Zinc-finger	+	+	O35627	Q5FW96;O35627-2;O35627	NR1I3_MOUSE	Nr1i3	Nuclear receptor subfamily 1 group I member 3
NaN	NaN	NaN	24.0541	24.7874	24.7458	20.4533	20.0813	NaN	Cellmembrane;Completeproteome;Disulfidebond;EGF-likedomain;Glycoprotein;Glycosidase;GPI-anchor;Hydrolase;Lipoprotein;Membrane;Receptor;Referenceproteome;Signal			O35632	A0A0A6YX37;A0A0A6YXJ6;Q8C309;O35632	HYAL2_MOUSE	Hyal2	Hyaluronidase-2
21.8148	22.1351	21.6694	19.665	19.3794	19.0487	NaN	NaN	NaN	Alternativesplicing;Completeproteome;Cytoplasmicvesicle;Glycoprotein;Membrane;Neurotransmittertransport;Nitration;Referenceproteome;Transmembrane;Transmembranehelix;Transport			O35633;O35633-2	O35633-2;O35633	VIAAT_MOUSE	Slc32a1	Vesicular inhibitory amino acid transporter
23.8577	23.6785	23.674	23.4611	23.3691	23.5834	25.0796	24.9275	24.7662	Acetylation;Cellcycle;Celldivision;Centromere;Chromosome;Chromosomepartition;Completeproteome;Meiosis;Mitosis;Nucleus;Phosphoprotein;Referenceproteome	+		O35638	A2AFF6;O35638	STAG2_MOUSE	Stag2	Cohesin subunit SA-2
25.6583	25.9161	25.5126	24.0124	24.3568	24.6628	22.1313	21.3339	21.8246	Acetylation;Completeproteome;Cytoplasmicvesicle;Golgiapparatus;Membrane;Nitration;Proteintransport;Referenceproteome;Transport			O35643	Q5SVG4;Q5SVG5;O35643	AP1B1_MOUSE	Ap1b1	AP-1 complex subunit beta-1
20.5698	20.8619	20.4658	21.881	22.0993	22.5676	21.0395	20.8757	21.0443	Calcium;Cellcycle;Celldivision;Completeproteome;Cytoplasm;Cytoskeleton;Metal-binding;Mitosis;Nucleus;Referenceproteome;Repeat	+		O35648	A0A286YD15;A0A286YCB3;A0A286YDS3;A0A286YDP0;O35648	CETN3_MOUSE	Cetn3	Centrin-3
NaN	NaN	19.5633	20.1383	20.4502	20.1407	NaN	18.951	19.4003	Acetylation;Completeproteome;DNA-directedDNApolymerase;DNAreplication;Nucleotidyltransferase;Nucleus;Referenceproteome;Transferase	+		O35654	A8Y5G7;O35654	DPOD2_MOUSE	Pold2	DNA polymerase delta subunit 2
24.9044	25.7051	24.6764	23.1838	23.6246	23.1883	25.9061	25.8632	25.7102	Acetylation;Adaptiveimmunity;Apoptosis;Cellmembrane;Complementpathway;Completeproteome;Cytoplasm;Directproteinsequencing;Immunity;Innateimmunity;Membrane;Mitochondrion;mRNAprocessing;mRNAsplicing;Nucleus;Phosphoprotein;Referenceproteome;Ribosomebiogenesis;Secreted;Transcription;Transcriptionregulation;Transitpeptide	+		O35658	Q8R5L1;O35658	C1QBP_MOUSE	C1qbp	Complement component 1 Q subcomponent-binding protein, mitochondrial
NaN	NaN	NaN	18.4471	NaN	18.6022	NaN	NaN	NaN	Alternativesplicing;Completeproteome;Disulfidebond;Glycoprotein;Membrane;Phosphoprotein;Receptor;Referenceproteome;Secreted;Signal;Transmembrane;Transmembranehelix			O35664	O35664-2;O35664-3;H3BJ04;F6XX07;F7BJH9;O35664	INAR2_MOUSE	Ifnar2	Interferon alpha/beta receptor 2
23.4284	22.599	23.4625	NaN	NaN	NaN	NaN	NaN	NaN	Alternativesplicing;Autophagy;Celljunction;Cellprojection;Ciliumbiogenesis/degradation;Coiledcoil;Completeproteome;Cytoplasm;Cytoplasmicvesicle;Cytoskeleton;Endoplasmicreticulum;Exocytosis;Lysosome;Mitochondrion;Nucleus;Phosphoprotein;Proteintransport;Referenceproteome;Synapse;Transport	+		O35668	O35668-2;O35668	HAP1_MOUSE	Hap1	Huntingtin-associated protein 1
20.6303	20.6217	20.0362	NaN	NaN	NaN	NaN	NaN	NaN	Angiogenesis;Biomineralization;Celladhesion;Cellmembrane;Cellprojection;Completeproteome;Cytoplasm;Cytoskeleton;Differentiation;Membrane;Mitogen;Notchsignalingpathway;Nucleus;Phosphoprotein;Referenceproteome;Transcription;Transcriptionregulation	+		O35671	Q3UGH2;G3UX55;O35671	ITBP1_MOUSE	Itgb1bp1	Integrin beta-1-binding protein 1
20.2964	21.0968	20.8757	21.4922	21.5284	20.981	20.0382	20.0203	19.7738	Completeproteome;Mitochondrion;Referenceproteome;Ribonucleoprotein;Ribosomalprotein;Transitpeptide			O35680	O35680	RT12_MOUSE	Mrps12	Small ribosomal subunit protein uS12m
23.1404	23.383	23.2641	NaN	NaN	NaN	NaN	NaN	NaN	Calcium;Celljunction;Completeproteome;Cytoplasmicvesicle;Membrane;Metal-binding;Referenceproteome;Repeat;Synapse;Transmembrane;Transmembranehelix			O35681	G3X9Y1;O35681	SYT3_MOUSE	Syt3	Synaptotagmin-3
23.038	22.9887	22.9157	18.3652	18.5648	18.6791	NaN	NaN	NaN	Completeproteome;Membrane;Referenceproteome;Repeat;Transmembrane;Transmembranehelix			O35682	A0A0N4SW94;O35682	MYADM_MOUSE	Myadm	Myeloid-associated differentiation marker
NaN	NaN	21.3227	NaN	19.1601	19.1498	NaN	NaN	NaN	Completeproteome;Electrontransport;Membrane;Mitochondrion;Mitochondrioninnermembrane;Referenceproteome;Respiratorychain;Transmembrane;Transmembranehelix;Transport			O35683	O35683	NDUA1_MOUSE	Ndufa1	NADH dehydrogenase [ubiquinone] 1 alpha subcomplex subunit 1
26.304	26.2153	26.3322	25.7456	26.0514	26.0003	26.9186	26.9936	27.0162	Acetylation;Activator;Celljunction;Coiledcoil;Completeproteome;DNA-binding;mRNAprocessing;mRNAsplicing;Nucleus;Phosphoprotein;Referenceproteome;Spliceosome;Transcription;Transcriptionregulation	+		O35691	Q3TUQ5;O35691	PININ_MOUSE	Pnn	Pinin
NaN	NaN	NaN	19.5965	19.574	20.289	NaN	NaN	NaN	Acyltransferase;Completeproteome;Endoplasmicreticulum;Lipidmetabolism;Membrane;Phosphoprotein;Pyridoxalphosphate;Referenceproteome;Sphingolipidmetabolism;Transferase;Transmembrane;Transmembranehelix			O35704	O35704	SPTC1_MOUSE	Sptlc1	Serine palmitoyltransferase 1
23.2931	23.0645	22.9967	NaN	NaN	19.3121	NaN	NaN	NaN	Actin-binding;Completeproteome;Cytoplasm;Cytoskeleton;Developmentalprotein;Kelchrepeat;Nucleus;Referenceproteome;Repeat;Ublconjugation	+		O35709	O35709	ENC1_MOUSE	Enc1	Ectoderm-neural cortex protein 1
19.4744	NaN	19.3501	21.8252	21.9633	21.9397	20.1401	19.613	19.8133	Alternativesplicing;Coiledcoil;Completeproteome;Phosphoprotein;Referenceproteome;Repeat			O35711;O35711-2;O35711-4	O35711-2;O35711-4;G3X957;O35711	LIPB2_MOUSE	Ppfibp2	Liprin-beta-2
22.3869	22.517	21.6215	21.6978	22.011	21.9249	NaN	NaN	NaN	Chaperone;Completeproteome;Referenceproteome	+		O35723	Q5RL26;O35723	DNJB3_MOUSE	Dnajb3	DnaJ homolog subfamily B member 3
NaN	NaN	NaN	NaN	23.5056	20.95	NaN	NaN	NaN	Completeproteome;Endoplasmicreticulum;Heme;Iron;Membrane;Metal-binding;Microsome;Monooxygenase;Oxidoreductase;Referenceproteome			O35728	O35728	CP4AE_MOUSE	Cyp4a14	Cytochrome P450 4A14
23.3287	23.66	23.4015	24.5351	25.0248	25.0083	24.8915	25.0824	24.718	Alternativesplicing;Chromatinregulator;Completeproteome;Ligase;Metal-binding;Nucleus;Phosphoprotein;Referenceproteome;Repressor;Transcription;Transcriptionregulation;Ublconjugationpathway;Zinc;Zinc-finger	+		O35730	O35730-2;O35730	RING1_MOUSE	Ring1	E3 ubiquitin-protein ligase RING1
27.0139	27.0169	26.9908	25.9287	26.1534	26.4198	26.7595	26.6635	26.7434	Acetylation;Completeproteome;Directproteinsequencing;Methylation;mRNAprocessing;mRNAsplicing;Nucleus;Phosphoprotein;Referenceproteome;Repeat;Ribonucleoprotein;RNA-binding;Spliceosome	+		O35737	Q8C2Q7;O35737	HNRH1_MOUSE	Hnrnph1	Heterogeneous nuclear ribonucleoprotein H
NaN	NaN	20.0047	21.9244	22.3774	22.39	20.1734	20.1782	19.9172	Completeproteome;DNA-binding;Metal-binding;Methylation;Nucleus;Phosphoprotein;Referenceproteome;Repeat;Repressor;Transcription;Transcriptionregulation;Zinc;Zinc-finger	+	+	O35738	O35738	KLF12_MOUSE	Klf12	Krueppel-like factor 12
NaN	NaN	19.4225	19.6625	20.5815	20.7181	19.138	NaN	19.8499	Biologicalrhythms;Completeproteome;DNA-binding;Metal-binding;Nucleus;Referenceproteome;Repeat;Transcription;Transcriptionregulation;Zinc;Zinc-finger	+	+	O35739	Q8CEC4;O35739	KLF9_MOUSE	Klf9	Krueppel-like factor 9
NaN	NaN	NaN	21.9072	23.0646	21.5521	NaN	NaN	NaN	3D-structure;Carbohydratemetabolism;Chitin-binding;Completeproteome;Cytoplasm;Directproteinsequencing;Disulfidebond;Endoplasmicreticulum;Glycosidase;Hydrolase;Inflammatoryresponse;Lectin;Nucleus;Polysaccharidedegradation;Referenceproteome;Secreted;Signal	+		O35744	O35744;Q91Z98	CHIL3_MOUSE	Chil3	Chitinase-like protein 3
26.0921	26.0745	25.9604	26.2858	25.7856	26.3033	26.4489	26.7306	26.6166	Acetylation;Apoptosis;Completeproteome;Cytoplasm;Nucleus;Phosphoprotein;Referenceproteome;Repeat	+		O35841	O35841	API5_MOUSE	Api5	Apoptosis inhibitor 5
NaN	NaN	23.9485	20.0502	20.7369	20.7648	20.2151	NaN	19.6771	ATP-binding;Completeproteome;Membrane;Mitochondrion;Mitochondrioninnermembrane;Nucleotide-binding;Phosphoprotein;Proteintransport;Referenceproteome;Transitpeptide;Translocation;Transport	+		O35857	O35857	TIM44_MOUSE	Timm44	Mitochondrial import inner membrane translocase subunit TIM44
20.1157	20.4274	20.0567	18.6344	19.1067	18.5825	NaN	NaN	17.9684	Acetylation;Celljunction;Completeproteome;Cytoplasm;Cytoplasmicvesicle;Directproteinsequencing;Hydrolase;Metal-binding;Metalloprotease;Nucleus;Protease;Referenceproteome;Signalosome;Synapse;Zinc	+		O35864	A0A087WQA8;A0A087WQ60;O35864	CSN5_MOUSE	Cops5	COP9 signalosome complex subunit 5
NaN	NaN	NaN	20.4227	20.8022	20.8103	NaN	NaN	NaN	Acetylation;Calcium;Completeproteome;Endoplasmicreticulum;Glycoprotein;Metal-binding;Phosphoprotein;Referenceproteome;Repeat;Sarcoplasmicreticulum;Secreted;Signal			O35887	G3UY49;G3UWR0;O35887	CALU_MOUSE	Calu	Calumenin
18.0847	NaN	NaN	NaN	22.1357	23.3144	23.4713	23.3175	23.3537	Alternativesplicing;Completeproteome;Cytoplasm;DNA-binding;Isopeptidebond;Nucleus;Phosphoprotein;Referenceproteome;Transcription;Transcriptionregulation;Ublconjugation	+	+	O35892	Q8C405;O35892-2;O35892	SP100_MOUSE	Sp100	Nuclear autoantigen Sp-100
24.4063	25.1256	24.5936	25.0593	25.0078	25.0912	24.1878	24.6413	25.1404	Completeproteome;mRNAprocessing;mRNAsplicing;Nucleus;Phosphoprotein;Referenceproteome;Ribonucleoprotein;RNA-binding;Spliceosome	+		O35900	O35901;O35900	LSM2_MOUSE	Lsm2	U6 snRNA-associated Sm-like protein LSm2
21.223	21.5597	21.0382	18.9388	19.5656	19.7395	NaN	NaN	NaN	Alternativesplicing;Calcium;Celladhesion;Celljunction;Cellmembrane;Cleavageonpairofbasicresidues;Completeproteome;Glycoprotein;Membrane;Metal-binding;Referenceproteome;Repeat;Signal;Transmembrane;Transmembranehelix			O35902;O35902-2	A0A3Q4EGP6;Q3UFC6;O35902-2;O35902	DSG3_MOUSE	Dsg3	Desmoglein-3
22.575	22.6052	20.2152	NaN	NaN	NaN	NaN	NaN	NaN	Cellmembrane;Completeproteome;Lipid-binding;Lipoprotein;Membrane;Myristate;Referenceproteome			O35926	O35926	CD5R2_MOUSE	Cdk5r2	Cyclin-dependent kinase 5 activator 2
24.8436	24.8843	24.6355	21.6592	21.9785	NaN	NaN	NaN	NaN	Alternativesplicing;Celladhesion;Celljunction;Coiledcoil;Completeproteome;Developmentalprotein;Glycoprotein;Nucleus;Phosphoprotein;Referenceproteome;Repeat;Transcription;Transcriptionregulation	+		O35927	B7ZNF6;O35927-2;E9QKH8;O35927	CTND2_MOUSE	Ctnnd2	Catenin delta-2
NaN	NaN	NaN	18.7047	NaN	18.9426	NaN	NaN	NaN	3D-structure;Bloodcoagulation;Celladhesion;Completeproteome;Disulfidebond;Glycoprotein;Hemostasis;Leucine-richrepeat;Membrane;Phosphoprotein;Referenceproteome;Repeat;Signal;Sulfation;Transmembrane;Transmembranehelix			O35930	O35930	GP1BA_MOUSE	Gp1ba	Platelet glycoprotein Ib alpha chain
23.0846	NaN	NaN	NaN	19.651	18.8258	NaN	NaN	NaN	Acetylation;Completeproteome;Cytoplasm;NAD;Oxidoreductase;Phosphoprotein;Referenceproteome			O35945	O35945	AL1A7_MOUSE	Aldh1a7	Aldehyde dehydrogenase, cytosolic 1
22.6461	22.4594	22.4349	NaN	NaN	18.3664	NaN	NaN	NaN	Calcium;Completeproteome;Cytoplasm;Endoplasmicreticulum;Golgiapparatus;Lipiddroplet;Membrane;Metal-binding;Phosphoprotein;Proteintransport;Referenceproteome;Transport			O35954	D3YXW5;O35954	PITM1_MOUSE	Pitpnm1	Membrane-associated phosphatidylinositol transfer protein 1
NaN	NaN	NaN	19.083	18.6724	19.2525	NaN	NaN	NaN	3D-structure;Acetylation;Completeproteome;Cytoplasm;Hydrolase;Nucleus;Protease;Proteasome;Referenceproteome;Threonineprotease;Zymogen	+		O35955	O35955	PSB10_MOUSE	Psmb10	Proteasome subunit beta type-10
NaN	NaN	NaN	20.9614	21.5859	19.7521	NaN	NaN	NaN	Acetylation;Alternativesplicing;Cellprojection;Completeproteome;Methyltransferase;Referenceproteome;S-adenosyl-L-methionine;Transferase	+		O35969;O35969-2	O35969-2;O35969	GAMT_MOUSE	Gamt	Guanidinoacetate N-methyltransferase
18.7662	19.4423	19.2791	NaN	NaN	NaN	NaN	NaN	18.1553	3D-structure;Biologicalrhythms;Completeproteome;Cytoplasm;Nucleus;Phosphoprotein;Referenceproteome;Repeat;Transcription;Transcriptionregulation;Ublconjugation	+		O35973	Q8CHR1;O35973	PER1_MOUSE	Per1	Period circadian protein homolog 1
NaN	NaN	NaN	21.5576	21.5804	21.9249	21.3416	21.2726	21.2609	4Fe-4S;Completeproteome;DNAdamage;DNArepair;Glycosidase;Hydrolase;Iron;Iron-sulfur;Lyase;Metal-binding;Mitochondrion;Nucleus;Referenceproteome;Transitpeptide	+		O35980	O35980	NTH_MOUSE	Nthl1	Endonuclease III-like protein 1
NaN	NaN	NaN	19.9151	19.1265	19.7119	NaN	18.4766	18.4919	Activator;Completeproteome;DNA-binding;Homeobox;Nucleus;Phosphoprotein;Referenceproteome;Transcription;Transcriptionregulation	+	+	O35984	V9GXB8;Q3UR63;O35984	PBX2_MOUSE	Pbx2	Pre-B-cell leukemia transcription factor 2
20.5011	20.6298	20.3347	20.6703	21.8542	21.3384	20.2744	19.5013	19.6769	Completeproteome;Glycoprotein;Heparansulfate;Membrane;Proteoglycan;Referenceproteome;Secreted;Signal;Transmembrane;Transmembranehelix			O35988	O35988	SDC4_MOUSE	Sdc4	Syndecan-4
20.5307	20.5351	20.8668	20.6103	20.282	20.1665	NaN	NaN	NaN	Acetylation;Cellcycle;Celldivision;Centromere;Chromosome;Coiledcoil;Completeproteome;Cytoplasm;Cytoskeleton;Endoplasmicreticulum;ER-Golgitransport;Kinetochore;Membrane;Mitosis;Proteintransport;Referenceproteome;Transport	+		O54692	O54692	ZW10_MOUSE	Zw10	Centromere/kinetochore protein zw10 homolog
24.0147	23.5753	23.9804	24.4225	24.8672	24.2402	23.0355	23.0724	22.8802	3D-structure;Acetylation;Cellmembrane;Coiledcoil;Completeproteome;Cytoplasm;Endoplasmicreticulum;Membrane;Microsome;Mitochondrion;Nucleus;Phosphoprotein;Referenceproteome;RNA-binding;rRNA-binding;Transcription;Transcriptionregulation;Transcriptiontermination	+		O54724	O54724	CAVN1_MOUSE	Cavin1	Caveolae-associated protein 1
24.7752	24.5383	24.4482	25.5934	25.5897	25.3162	23.1025	22.866	23.0868	Completeproteome;Directproteinsequencing;Endoplasmicreticulum;Glycosyltransferase;Membrane;Referenceproteome;Signal;Transferase;Transmembrane;Transmembranehelix			O54734	O54734	OST48_MOUSE	Ddost	Dolichyl-diphosphooligosaccharide--protein glycosyltransferase 48 kDa subunit
NaN	NaN	22.5793	20.3684	21.133	21.7916	21.6426	21.0331	20.8942	Completeproteome;Endoplasmicreticulum;Heme;Iron;Membrane;Metal-binding;Microsome;Monooxygenase;Oxidoreductase;Referenceproteome			O54749	O54749;G3UZ38	CP2J5_MOUSE	Cyp2j5	Cytochrome P450 2J5
24.3404	24.3706	24.2145	22.9078	22.7935	22.7241	22.3199	22.1902	22.5246	Acetylation;Coiledcoil;Completeproteome;Cytoplasm;Golgiapparatus;Membrane;Phosphoprotein;Proteintransport;Referenceproteome;Repeat;Transport			O54774	O54774	AP3D1_MOUSE	Ap3d1	AP-3 complex subunit delta-1
22.7118	22.8421	22.7871	22.9087	24.3094	20.5237	NaN	NaN	NaN	ATP-binding;Completeproteome;Cytoplasm;Differentiation;Kinase;mRNAprocessing;mRNAsplicing;Nucleotide-binding;Nucleus;Phosphoprotein;Referenceproteome;Serine/threonine-proteinkinase;Transferase	+		O54781	A0A0R4J124;O54781	SRPK2_MOUSE	Srpk2	SRSF protein kinase 2
NaN	NaN	NaN	18.9368	19.4357	19.4457	NaN	NaN	NaN	Completeproteome;Glycoprotein;Glycosidase;Hydrolase;Metal-binding;Referenceproteome;Secreted;Signal;Zinc			O54782	F6TMZ3;O54782	MA2B2_MOUSE	Man2b2	Epididymis-specific alpha-mannosidase
22.3128	22.3152	21.972	20.2216	20.4155	20.5847	20.7639	20.0518	20.0596	Activator;Apoptosis;ATP-binding;Centromere;Chromatinregulator;Chromosome;Completeproteome;Cytoplasm;Cytoskeleton;Kinase;Nucleotide-binding;Nucleus;Phosphoprotein;Referenceproteome;Serine/threonine-proteinkinase;Transcription;Transcriptionregulation;Transferase;Ublconjugation	+		O54784	O54784	DAPK3_MOUSE	Dapk3	Death-associated protein kinase 3
21.9393	21.9221	21.6698	23.1628	23.2337	23.0085	22.8074	22.8031	22.8116	3D-structure;Acetylation;Completeproteome;DNA-binding;Isopeptidebond;Nucleus;Phosphoprotein;Referenceproteome;Repressor;Transcription;Transcriptionregulation;Ublconjugation	+	+	O54790	O54790	MAFG_MOUSE	Mafg	Transcription factor MafG
NaN	NaN	NaN	19.2152	19.3553	19.7502	NaN	19.5882	20.5879	Completeproteome;DNA-binding;Nucleus;Referenceproteome;Repressor;Transcription;Transcriptionregulation	+	+	O54791	A0A2R8VHY0;O54791	MAFF_MOUSE	Maff	Transcription factor MafF
20.7197	21.503	20.6576	NaN	NaN	NaN	NaN	NaN	NaN	Coiledcoil;Completeproteome;Phosphoprotein;Referenceproteome			O54818	B2RUC1;A0A1L1ST53;O54818	TPD53_MOUSE	Tpd52l1	Tumor protein D53
NaN	NaN	NaN	18.5987	19.016	19.5047	NaN	NaN	NaN	Alternativesplicing;Bloodcoagulation;Completeproteome;Disulfidebond;Glycoprotein;Hemostasis;Proteaseinhibitor;Referenceproteome;Repeat;Secreted;Serineproteaseinhibitor;Signal			O54819	A2ARA0;A2ARA3;A2ARA4;O54819-2;Q8BSB7;O54819	TFPI1_MOUSE	Tfpi	Tissue factor pathway inhibitor
NaN	NaN	NaN	21.1711	20.9585	22.1712	NaN	NaN	16.954	Alternativepromoterusage;Chemotaxis;Completeproteome;Cytokine;Cytoplasm;Nucleus;Phosphoprotein;Referenceproteome;Repeat;Secreted;Transcription;Transcriptionregulation	+		O54824;O54824-2	O54824-2;O54824	IL16_MOUSE	Il16	Pro-interleukin-16
21.8632	21.9829	21.742	23.0878	23.3467	23.4122	22.5824	22.6538	22.3343	Completeproteome;Cytoplasm;Nucleus;Phosphoprotein;Referenceproteome;Ribosomebiogenesis	+		O54825	O54825	BYST_MOUSE	Bysl	Bystin
NaN	NaN	20.7345	21.3956	21.7952	21.2905	22.0552	22.6035	22.6134	Completeproteome;Directproteinsequencing;Metal-binding;Nucleus;Phosphoprotein;Referenceproteome;Repeat;Zinc;Zinc-finger	+	+	O54826	A2AS70;O54826	AF10_MOUSE	Mllt10	Protein AF-10
22.4447	22.4116	22.2089	NaN	NaN	NaN	NaN	NaN	NaN	3D-structure;Alternativesplicing;Completeproteome;Membrane;Phosphoprotein;Referenceproteome;Sensorytransduction;Signaltransductioninhibitor;Vision			O54828	A2A6V6;O54828-2;O54828	RGS9_MOUSE	Rgs9	Regulator of G-protein signaling 9
24.623	24.8868	24.4751	NaN	NaN	NaN	24.1301	23.5541	24.6471	Completeproteome;Lipoprotein;Palmitate;Phosphoprotein;Referenceproteome;Signaltransductioninhibitor	+		O54829	A0A0A6YW36;Q80XD3;O54829	RGS7_MOUSE	Rgs7	Regulator of G-protein signaling 7
26.1466	26.4299	26.2432	24.9757	24.7685	25.0057	24.7186	24.0407	24.0871	Acetylation;Apoptosis;ATP-binding;Cellcycle;Completeproteome;Kinase;Nucleotide-binding;Phosphoprotein;Referenceproteome;Serine/threonine-proteinkinase;Transcription;Transcriptionregulation;Transferase;Wntsignalingpathway	+		O54833	O54833	CSK22_MOUSE	Csnk2a2	Casein kinase II subunit alpha'
22.1768	22.286	22.0367	20.8247	21.0767	21.1622	20.6098	20.6365	20.4939	Apoptosis;Completeproteome;DNAdamage;Growthregulation;Metal-binding;Nucleus;Proteintransport;Referenceproteome;Repeat;RNA-binding;Translocation;Transport;Zinc;Zinc-finger	+	+	O54836	B9EI21;O54836	ZMAT3_MOUSE	Zmat3	Zinc finger matrin-type protein 3
NaN	NaN	NaN	20.2861	NaN	18.3496	19.4809	NaN	NaN	Acetylation;Alternativesplicing;Biologicalrhythms;Cellcycle;Centromere;Chromatinregulator;Chromosome;Completeproteome;Differentiation;Metal-binding;Methyltransferase;Nucleus;Phosphoprotein;Referenceproteome;Repressor;rRNAprocessing;S-adenosyl-L-methionine;Transcription;Transcriptionregulation;Transferase;Zinc	+		O54864;O54864-2;O54864-3	A2AC19;O54864-2;O54864-3;O54864	SUV91_MOUSE	Suv39h1	Histone-lysine N-methyltransferase SUV39H1
23.0818	23.1086	23.0891	19.2668	19.9374	19.5047	NaN	NaN	21.6917	cGMPbiosynthesis;Completeproteome;Cytoplasm;GTP-binding;Heme;Iron;Lyase;Metal-binding;Nucleotide-binding;Referenceproteome			O54865	Q80YP4;O54865	GCYB1_MOUSE	Gucy1b1	Guanylate cyclase soluble subunit beta-1
21.5602	21.3688	21.7474	21.1318	21.0413	21.8482	23.6729	23.7146	23.8453	Chromosome;Completeproteome;DNA-binding;Nucleus;Referenceproteome;Repeat	+	+	O54879	O54879	HMGB3_MOUSE	Hmgb3	High mobility group protein B3
NaN	NaN	NaN	17.8456	18.8254	NaN	NaN	NaN	NaN	Celladhesion;Celljunction;Cellmembrane;Cellprojection;Completeproteome;Disulfidebond;Glycoprotein;Integrin;Membrane;Phosphoprotein;Receptor;Referenceproteome;Repeat;Signal;Transmembrane;Transmembranehelix	+		O54890	O54890	ITB3_MOUSE	Itgb3	Integrin beta-3
20.3539	19.8688	19.5541	NaN	NaN	NaN	NaN	NaN	NaN	3D-structure;Cellmembrane;Completeproteome;Directproteinsequencing;Disulfidebond;Glycoprotein;Immunoglobulindomain;Membrane;Referenceproteome;Signal;Transmembrane;Transmembranehelix			O54901	E9PZI9;Q80VX2;Q05D16;E9QMY1;O54901	OX2G_MOUSE	Cd200	OX-2 membrane glycoprotein
NaN	NaN	NaN	20.46	21.4187	20.7822	21.5438	20.5298	22.0377	Completeproteome;Referenceproteome			O54909	D6RFQ4;O54909	RDH16_MOUSE	Rdh16	Retinol dehydrogenase 16
21.7538	21.3137	21.4466	20.8954	21.5154	21.1245	NaN	NaN	NaN	3D-structure;Alternativesplicing;Calcium;Coatedpit;Coiledcoil;Completeproteome;Membrane;Metal-binding;Phosphoprotein;Referenceproteome;Repeat	+		O54916	F6R6F1;O54916-2;O54916-3;O54916-4;E9Q632;D3Z2E3;F6YT69;O54916	REPS1_MOUSE	Reps1	RalBP1-associated Eps domain-containing protein 1
23.9871	24.2315	23.9012	23.7674	24.2734	24.4425	22.9019	22.6812	22.4446	Alternativeinitiation;Alternativesplicing;Coiledcoil;Completeproteome;Phosphoprotein;Referenceproteome			O54931	O54931-2;O54931-3;O54931-4;O54931-5;A2API8;F7AA26;O54931	AKAP2_MOUSE	Akap2	A-kinase anchor protein 2
NaN	NaN	18.5117	19.1344	19.6577	19.8967	NaN	NaN	NaN	Alternativeinitiation;Alternativesplicing;Coiledcoil;Completeproteome;Phosphoprotein;Referenceproteome			O54931-3	O54931-3	AKAP2_MOUSE	Akap2	Isoform of O54931, Isoform 3 of A-kinase anchor protein 2
26.003	25.9613	25.8451	26.7682	27.0882	26.8507	26.9046	27.0762	26.8675	Chromatinregulator;Coiledcoil;Completeproteome;DNA-binding;Neurogenesis;Nucleus;Phosphoprotein;Referenceproteome;Ublconjugation	+	+	O54941	O54941	SMCE1_MOUSE	Smarce1	SWI/SNF-related matrix-associated actin-dependent regulator of chromatin subfamily E member 1
NaN	NaN	NaN	NaN	NaN	NaN	21.0851	20.7826	21.2063	3D-structure;Acetylation;Biologicalrhythms;Completeproteome;Cytoplasm;Nucleus;Phosphoprotein;Referenceproteome;Repeat;Transcription;Transcriptionregulation;Ublconjugation	+		O54943	A0A0R4J0U3;O54943	PER2_MOUSE	Per2	Period circadian protein homolog 2
24.0315	24.0601	23.7767	21.7173	22.1788	21.9767	21.5796	22.3955	22.2941	Alternativesplicing;Chaperone;Completeproteome;Cytoplasm;Nucleus;Referenceproteome	+		O54946	O54946-2;G3X8S5;A0A0G2JEI3;A0A0G2JER9;O54946;Q9QYI8	DNJB6_MOUSE	Dnajb6	DnaJ homolog subfamily B member 6
23.5469	23.228	22.7428	NaN	NaN	NaN	NaN	NaN	NaN	Alternativesplicing;Chaperone;Completeproteome;Cytoplasm;Nucleus;Referenceproteome	+		O54946-2	O54946-2	DNJB6_MOUSE	Dnajb6	Isoform of O54946, Isoform B of DnaJ homolog subfamily B member 6
21.8123	22.1327	21.8378	NaN	NaN	NaN	NaN	NaN	NaN	ATP-binding;Completeproteome;Cytoplasm;Kinase;Magnesium;Metal-binding;Nucleotide-binding;Nucleus;Phosphoprotein;Referenceproteome;Serine/threonine-proteinkinase;Transcription;Transcriptionregulation;Transferase;Wntsignalingpathway	+		O54949	F6QKY6;O54949	NLK_MOUSE	Nlk	Serine/threonine-protein kinase NLK
22.1277	21.8716	22.0184	NaN	NaN	NaN	NaN	NaN	NaN	ATP-binding;CBSdomain;Completeproteome;Fattyacidbiosynthesis;Fattyacidmetabolism;Lipidbiosynthesis;Lipidmetabolism;Nucleotide-binding;Phosphoprotein;Referenceproteome;Repeat	+		O54950	A0A2R8VHU2;O54950	AAKG1_MOUSE	Prkag1	5'-AMP-activated protein kinase subunit gamma-1
18.8648	19.2973	18.9806	NaN	NaN	NaN	NaN	NaN	NaN	Cellmembrane;Completeproteome;Developmentalprotein;Differentiation;Disulfidebond;Glycoprotein;Membrane;Neurogenesis;Referenceproteome;Signal;Transmembrane;Transmembranehelix			O54951	O54951	SEM6B_MOUSE	Sema6b	Semaphorin-6B
28.588	28.6937	28.5835	28.0756	28.1423	28.6208	27.1008	27.0528	27.6025	Acetylation;Chromosome;Completeproteome;Cytoplasm;DNA-binding;Nucleus;Phosphoprotein;Referenceproteome	+		O54962	O54962	BAF_MOUSE	Banf1	Barrier-to-autointegration factor
NaN	NaN	20.522	22.0864	22.1889	22.3531	NaN	NaN	NaN	Alternativesplicing;Completeproteome;Cytoplasm;Endosome;Glycoprotein;Ligase;Lysosome;Membrane;Metal-binding;Nucleus;Referenceproteome;Signal;Transmembrane;Transmembranehelix;Ublconjugation;Ublconjugationpathway;Zinc;Zinc-finger	+		O54965;O54965-2	Q8C4F9;Q8CB78;O54965-2;A0A0G2JGT7;A0A0G2JEM4;O54965	RNF13_MOUSE	Rnf13	E3 ubiquitin-protein ligase RNF13
19.8151	19.467	19.8484	18.6475	18.6378	18.3463	22.651	NaN	NaN	Alternativesplicing;ATP-binding;Celljunction;Cellmembrane;Coatedpit;Completeproteome;Cytoplasmicvesicle;Endocytosis;Endosome;Kinase;Magnesium;Membrane;Metal-binding;Nucleotide-binding;Nucleus;Phosphoprotein;Referenceproteome;Serine/threonine-proteinkinase;SH3domain;Transferase;Tyrosine-proteinkinase;Ublconjugation	+		O54967;O54967-2;O54967-3	A0A0R4J1L0;A0A5F8MPC4;A0A5F8MQ87;A0A5F8MPM0;D3Z3U5;D3Z3U6;D3Z3U7;G3X9X7;O54967-2;O54967-3;O54967	ACK1_MOUSE	Tnk2	Activated CDC42 kinase 1
NaN	NaN	NaN	NaN	18.0693	17.7886	NaN	NaN	NaN	Alternativesplicing;Coiledcoil;Completeproteome;Differentiation;Golgiapparatus;Isopeptidebond;Membrane;Metal-binding;Nucleus;Phosphoprotein;Referenceproteome;Repressor;Transcription;Transcriptionregulation;Ublconjugation;Zinc;Zinc-finger	+		O54972;O54972-2	O54972-2;B7ZP57;D3Z3P7;E9QM80;O54972	MTG16_MOUSE	Cbfa2t3	Protein CBFA2T3
22.4298	22.5399	22.4817	19.0344	19.7229	18.5939	20.4208	20.5043	20.2675	Acetylation;ATP-binding;Completeproteome;Cytoplasm;Directproteinsequencing;Endoplasmicreticulum;Hydrolase;Metal-binding;Nucleotide-binding;Nucleus;Referenceproteome;Transport;Zinc			O54984	O54984	GET3_MOUSE	Get3	ATPase GET3
20.6617	19.8011	NaN	20.3923	20.7422	20.5664	21.4553	21.0951	21.4498	Alternativesplicing;Apoptosis;ATP-binding;Coiledcoil;Completeproteome;Cytoplasm;Kinase;Nucleotide-binding;Phosphoprotein;Referenceproteome;Serine/threonine-proteinkinase;Transferase			O54988-2	O54988-2;O54988	SLK_MOUSE	Slk	Isoform of O54988, Isoform 2 of STE20-like serine/threonine-protein kinase
26.7106	26.7399	26.1391	NaN	NaN	NaN	20.9332	NaN	NaN	Celladhesion;Completeproteome;Disulfidebond;EGF-likedomain;Glycoprotein;Membrane;Referenceproteome;Repeat;SH3-binding;Signal;Transmembrane;Transmembranehelix			O54991	O54991	CNTP1_MOUSE	Cntnap1	Contactin-associated protein 1
21.5576	21.3961	21.5539	21.9914	22.4935	21.5117	NaN	NaN	NaN	Apoptosis;Completeproteome;Membrane;Mitochondrion;Mitochondrionoutermembrane;Phosphoprotein;Referenceproteome;Transmembrane;Transmembranehelix	+		O55003	A0A1B0GT26;O55003	BNIP3_MOUSE	Bnip3	BCL2/adenovirus E1B 19 kDa protein-interacting protein 3
25.1046	25.4177	24.9336	23.4296	23.4138	23.3855	21.9103	21.8132	22.2942	3D-structure;Completeproteome;Endoplasmicreticulum;ER-Golgitransport;Golgiapparatus;Lipoprotein;Palmitate;Referenceproteome;Transport			O55013	O55013	TPPC3_MOUSE	Trappc3	Trafficking protein particle complex subunit 3
23.2777	23.3935	22.9049	18.9915	NaN	NaN	NaN	NaN	NaN	Alternativesplicing;ATP-binding;Calcium;Calciumchannel;Calciumtransport;Completeproteome;Disulfidebond;Glycoprotein;Ionchannel;Iontransport;Membrane;Metal-binding;Nucleotide-binding;Phosphoprotein;Polymorphism;Referenceproteome;Repeat;Transmembrane;Transmembranehelix;Transport;Voltage-gatedchannel			O55017;O55017-2	O55017-2;A2AIR7;A2AIR9;A2AIS0;O55017	CAC1B_MOUSE	Cacna1b	Voltage-dependent N-type calcium channel subunit alpha-1B
22.7841	22.4701	22.5599	24.5329	25.8006	24.9927	21.8369	21.4183	21.0888	Completeproteome;Directproteinsequencing;Endoplasmicreticulum;Lipid-binding;Membrane;Microsome;Phosphoprotein;Receptor;Referenceproteome;Steroid-binding;Transmembrane;Transmembranehelix			O55022	O55022	PGRC1_MOUSE	Pgrmc1	Membrane-associated progesterone receptor component 1
20.6581	20.482	19.5109	NaN	NaN	NaN	NaN	18.9238	NaN	3D-structure;Completeproteome;Cytoplasm;Hydrolase;Lithium;Magnesium;Metal-binding;Referenceproteome			O55023	A0A0A6YW07;Q80ZJ2;Q924B0;O55023	IMPA1_MOUSE	Impa1	Inositol monophosphatase 1
22.2703	22.0217	23.8261	21.3754	20.9454	21.3274	20.0537	20.4611	21.0046	Acetylation;ATP-binding;Completeproteome;Kinase;Mitochondrion;Nucleotide-binding;Phosphoprotein;Referenceproteome;Transferase;Transitpeptide			O55028	A0A0U1RQ97;A0A0U1RPT4;A0A0U1RNL7;D3Z7R0;O55028	BCKD_MOUSE	Bckdk	[3-methyl-2-oxobutanoate dehydrogenase [lipoamide]] kinase, mitochondrial
23.6402	23.9758	23.4641	22.6981	23.0699	22.7668	22.3924	22.1205	21.8709	Acetylation;Coiledcoil;Completeproteome;Cytoplasm;Cytoplasmicvesicle;ER-Golgitransport;Golgiapparatus;Membrane;Phosphoprotein;Proteintransport;Referenceproteome;Repeat;Transport;WDrepeat			O55029	O55029	COPB2_MOUSE	Copb2	Coatomer subunit beta'
23.4969	23.8018	23.4389	20.7065	20.6998	21.0604	22.2387	21.989	22.2736	Acetylation;Completeproteome;Cytoplasm;Endoplasmicreticulum;Phosphoprotein;Referenceproteome;Repeat;SH2domain;SH3domain;Translationregulation			O55033	A0A0J9YUK4;A0A0A0MQF0;O55033	NCK2_MOUSE	Nck2	Cytoplasmic protein NCK2
23.3095	22.1021	21.7251	NaN	NaN	NaN	NaN	NaN	NaN	Acetylation;Alternativesplicing;Celljunction;Completeproteome;Copper;Cytoplasm;Directproteinsequencing;Membrane;Metal-binding;Nucleus;Phosphoprotein;Referenceproteome;Repeat;Secreted;Synapse;Ublconjugation	+		O55042;O55042-2	O55042-2;O55042	SYUA_MOUSE	Snca	Alpha-synuclein
NaN	NaN	19.325	NaN	NaN	NaN	20.5339	18.4573	19.3819	Alternativesplicing;ATP-binding;Cellcycle;Chromatinregulator;Coiledcoil;Completeproteome;Cytoplasm;Cytoskeleton;Developmentalprotein;Differentiation;DNAdamage;Kinase;Nucleotide-binding;Nucleus;Phosphoprotein;Referenceproteome;Serine/threonine-proteinkinase;Spermatogenesis;Transferase	+		O55047	B1ASU9;O55047-3;O55047	TLK2_MOUSE	Tlk2	Serine/threonine-protein kinase tousled-like 2
21.3152	21.7037	21.6935	20.837	20.3593	20.8636	21.1373	21.4187	21.1324	Alternativesplicing;ATP-binding;Cellcycle;Chromatinregulator;Coiledcoil;Completeproteome;Cytoplasm;Cytoskeleton;Developmentalprotein;Differentiation;DNAdamage;Kinase;Nucleotide-binding;Nucleus;Phosphoprotein;Referenceproteome;Serine/threonine-proteinkinase;Spermatogenesis;Transferase	+		O55047-2	B1ASU9;O55047-2;O55047-3;B7ZC85;Q8C0V0;O55047	TLK2_MOUSE	Tlk2	Isoform of O55047, Isoform 2 of Serine/threonine-protein kinase tousled-like 2
21.8933	21.9934	21.9486	17.9407	NaN	NaN	19.0881	19.1919	19.3667	Cellprojection;cGMP;Completeproteome;Cytoplasm;Cytoplasmicvesicle;Cytoskeleton;Membrane;Referenceproteome;Sensorytransduction;Vision			O55057	M0QWR1;M0QWG6;O55057	PDE6D_MOUSE	Pde6d	Retinal rod rhodopsin-sensitive cGMP 3',5'-cyclic phosphodiesterase subunit delta
NaN	NaN	NaN	20.1848	19.9675	20.4794	NaN	NaN	19.3873	Apoptosis;Calcium;Completeproteome;Disulfidebond;Endonuclease;Hydrolase;Nuclease;Nucleus;Referenceproteome;Signal	+		O55070	O55070	DNSL3_MOUSE	Dnase1l3	Deoxyribonuclease gamma
21.156	21.4521	21.4619	NaN	NaN	NaN	NaN	NaN	NaN	Completeproteome;Cytoplasm;Phosphoprotein;Referenceproteome;Translationregulation			O55091	O55091	IMPCT_MOUSE	Impact	Protein IMPACT
NaN	NaN	NaN	18.2139	17.8482	18.6455	18.9028	19.3249	19.408	ATP-binding;Cellcycle;Cellmembrane;Coiledcoil;Completeproteome;Kinase;Membrane;Nucleotide-binding;Phosphoprotein;Referenceproteome;Serine/threonine-proteinkinase;Transferase			O55098	O55098	STK10_MOUSE	Stk10	Serine/threonine-protein kinase 10
21.1737	21.4462	21.539	NaN	NaN	NaN	NaN	NaN	NaN	Acetylation;Alternativesplicing;Celljunction;Completeproteome;Directproteinsequencing;Membrane;Referenceproteome;Synapse;Transmembrane;Transmembranehelix			O55100;O55100-2	O55100-2;O55100	SNG1_MOUSE	Syngr1	Synaptogyrin-1
24.5904	24.458	24.2825	20.8612	21.269	21.3175	19.6029	19.5558	19.4998	Acetylation;Calmodulin-binding;Cellprojection;Coiledcoil;Completeproteome;Cytoplasm;Membrane;Phosphoprotein;Referenceproteome;Repeat;WDrepeat			O55106	F8WH41;O55106	STRN_MOUSE	Strn	Striatin
NaN	NaN	NaN	24.9163	25.6897	25.0787	20.6708	20.6841	20.4847	Calcium;Celladhesion;Celljunction;Cellmembrane;Cleavageonpairofbasicresidues;Completeproteome;Glycoprotein;Membrane;Metal-binding;Phosphoprotein;Referenceproteome;Repeat;Signal;Transmembrane;Transmembranehelix			O55111	O55111	DSG2_MOUSE	Dsg2	Desmoglein-2
23.5644	24.0844	23.5684	24.1622	24.0555	23.5982	23.7224	23.0846	23.4301	Acetylation;Completeproteome;Directproteinsequencing;Phosphoprotein;Referenceproteome			O55125	O55125	NIPS1_MOUSE	Nipsnap1	Protein NipSnap homolog 1
24.5081	24.3633	24.3445	NaN	NaN	NaN	21.5045	21.7007	21.8367	Completeproteome;Referenceproteome			O55126	Q7TMG8;O55126	NIPS2_MOUSE	Nipsnap2	Protein NipSnap homolog 2
26.6622	26.367	26.506	26.0248	26.2075	26.1129	26.2352	26.3946	26.6787	3D-structure;Acetylation;Completeproteome;Cytoplasm;mRNAprocessing;mRNAsplicing;Nucleus;Referenceproteome;Repressor;Transcription;Transcriptionregulation			O55128	E9Q317;D3YY55;O55128	SAP18_MOUSE	Sap18	Histone deacetylase complex subunit SAP18
27.8578	28.0321	27.755	24.1551	24.0251	24.5116	22.0259	22.1084	22.5212	Acetylation;Cellcycle;Celldivision;Cellprojection;Centromere;Chromosome;Cilium;Coiledcoil;Completeproteome;Cytoplasm;Cytoskeleton;Directproteinsequencing;GTP-binding;Kinetochore;Mitosis;Nucleotide-binding;Phosphoprotein;Referenceproteome			O55131	E9Q9F5;E9Q1G8;O55131	SEPT7_MOUSE	Septin7	Septin-7
24.056	23.9612	24.0139	26.2741	26.1061	26.1365	25.6143	25.7096	25.429	Completeproteome;Cytoplasm;Initiationfactor;Nucleus;Phosphoprotein;Proteinbiosynthesis;Referenceproteome;Ribosomebiogenesis	+		O55135	O55135	IF6_MOUSE	Eif6	Eukaryotic translation initiation factor 6
NaN	NaN	NaN	NaN	20.5286	18.8373	19.6459	19.3892	19.7609	Completeproteome;Cytoplasm;Hydrolase;Referenceproteome;Serineesterase			O55137	Q9QYR7-2;A0A1Y7VMZ4;Q32Q92-2;Q91YQ6;Q9QYR7;Q32Q92;Q8BWN8;Q6Q2Z6;O55137	ACOT1_MOUSE	Acot1	Acyl-coenzyme A thioesterase 1
23.2296	23.7516	23.5695	22.8398	22.92	22.9235	23.1463	23.0199	23.2948	Acetylation;Completeproteome;Referenceproteome;Ribonucleoprotein;Ribosomalprotein			O55142	O55142	RL35A_MOUSE	Rpl35a	Large ribosomal subunit protein eL33
25.7608	26.2026	25.7579	23.1924	23.4534	23.4111	22.0164	21.5948	22.0594	Alternativesplicing;ATP-binding;Calcium;Calciumtransport;Completeproteome;Directproteinsequencing;Endoplasmicreticulum;Hydrolase;Iontransport;Isopeptidebond;Magnesium;Membrane;Metal-binding;Nitration;Nucleotide-binding;Phosphoprotein;Referenceproteome;Sarcoplasmicreticulum;Transmembrane;Transmembranehelix;Transport;Ublconjugation			O55143	O55143-2;O55143	AT2A2_MOUSE	Atp2a2	Sarcoplasmic/endoplasmic reticulum calcium ATPase 2
21.6398	21.8157	21.3197	20.0366	20.7406	20.0618	NaN	NaN	NaN	Alternativesplicing;Completeproteome;Ligase;Metal-binding;Phosphoprotein;Referenceproteome;Ublconjugation;Ublconjugationpathway;Zinc;Zinc-finger			O55176	O55176-2;B1AXU3;B1AXU4;O55176	PJA1_MOUSE	Pja1	E3 ubiquitin-protein ligase Praja-1
24.1932	23.7841	22.8361	21.7465	21.9299	23.2362	NaN	NaN	NaN	Cellmembrane;Completeproteome;Disulfidebond;Glycoprotein;GPI-anchor;Lipoprotein;Membrane;Referenceproteome;Signal			O55186	O55186	CD59A_MOUSE	Cd59a	CD59A glycoprotein
22.2708	21.3634	22.3121	20.9965	21.0451	21.1776	21.8631	22.1595	22.3602	Acetylation;Alternativesplicing;Chromatinregulator;Completeproteome;Isopeptidebond;Ligase;Nucleus;Phosphoprotein;Referenceproteome;Repressor;Transcription;Transcriptionregulation;Ublconjugation;Ublconjugationpathway	+		O55187	O55187-2;O55187	CBX4_MOUSE	Cbx4	E3 SUMO-protein ligase CBX4
23.6727	23.8243	23.9067	24.6976	24.6068	24.7208	25.32	25.1722	25.0585	Acetylation;Activator;Alternativesplicing;Completeproteome;Methylation;Nucleus;Phosphoprotein;Referenceproteome;Repeat;Repressor;Transcription;Transcriptionregulation			O55201	O55201-2;O55201	SPT5H_MOUSE	Supt5h	Transcription elongation factor SPT5
22.2231	22.4946	22.1303	22.8596	23.4701	24.073	22.4836	22.4561	22.6795	Acetylation;ANKrepeat;ATP-binding;Celljunction;Cellmembrane;Cellprojection;Completeproteome;Cytoplasm;Kinase;Membrane;Nucleotide-binding;Phosphoprotein;Referenceproteome;Repeat;Serine/threonine-proteinkinase;Transferase			O55222	D3YZA5;A0A1B0GR42;A0A1B0GRF6;O55222	ILK_MOUSE	Ilk	Integrin-linked protein kinase
22.7017	22.4425	22.5284	20.8492	21.0205	21.0243	21.0253	21.0631	19.5354	3D-structure;Completeproteome;Cytoplasm;Directproteinsequencing;Hydrolase;Nucleus;Protease;Proteasome;Referenceproteome;Threonineprotease;Zymogen	+		O55234	Q8BTY5;O55234	PSB5_MOUSE	Psmb5	Proteasome subunit beta type-5
19.7761	NaN	20.674	21.2337	21.0237	21.3375	20.5074	20.4816	20.3776	3D-structure;Completeproteome;GTP-binding;Hydrolase;mRNAcapping;mRNAprocessing;Multifunctionalenzyme;Nucleotide-binding;Nucleotidyltransferase;Nucleus;Referenceproteome;Transferase	+		O55236	Q9DCC1;O55236	MCE1_MOUSE	Rngtt	mRNA-capping enzyme
NaN	NaN	NaN	19.0941	18.9482	NaN	NaN	NaN	NaN	Alternativesplicing;Celljunction;Cellmembrane;Cellprojection;Completeproteome;Endoplasmicreticulum;Lipiddroplet;Lipidtransport;Membrane;Nucleus;Receptor;Referenceproteome;Transmembrane;Transmembranehelix;Transport	+		O55242;O55242-2	O55242-2;O55242	SGMR1_MOUSE	Sigmar1	Sigma non-opioid intracellular receptor 1
NaN	NaN	NaN	19.9135	17.7967	18.6154	19.2983	18.9504	18.6533	ATP-binding;Cellcycle;Celldivision;Centromere;Chromosome;Completeproteome;Cytoplasm;Cytoskeleton;Kinase;Magnesium;Metal-binding;Mitosis;Nucleotide-binding;Nucleus;Phosphoprotein;Referenceproteome;Serine/threonine-proteinkinase;Transferase;Ublconjugation	+		O70126	O70126	AURKB_MOUSE	Aurkb	Aurora kinase B
NaN	NaN	NaN	19.7488	20.0438	20.5156	NaN	NaN	NaN	Acetylation;Celladhesion;Completeproteome;Membrane;Referenceproteome;Transmembrane;Transmembranehelix			O70131	D3YW25;D6RFN5;O70131	NINJ1_MOUSE	Ninj1	Ninjurin-1
20.2766	20.8679	20.6907	17.6762	NaN	16.7699	NaN	NaN	18.0666	3D-structure;Acetylation;Activator;Alternativesplicing;ATP-binding;Biologicalrhythms;Completeproteome;Cytoplasm;DNA-binding;Helicase;Hydrolase;Methylation;Nucleotide-binding;Nucleus;Phosphoprotein;Referenceproteome;Repeat;RNA-binding	+		O70133	A0A0R4J2C3;A0A087WPL5;O70133	DHX9_MOUSE	Dhx9	ATP-dependent RNA helicase A
28.9208	28.7562	28.8955	27.9249	27.5484	27.9619	29.2155	29.0855	29.1702	3D-structure;Acetylation;Activator;Alternativesplicing;ATP-binding;Biologicalrhythms;Completeproteome;Cytoplasm;DNA-binding;Helicase;Hydrolase;Methylation;Nucleotide-binding;Nucleus;Phosphoprotein;Referenceproteome;Repeat;RNA-binding	+		O70133-2	A0A0R4J2C3;O70133-2;Q3UR42;A0A087WPL5;E9QNN1;O70133	DHX9_MOUSE	Dhx9	Isoform of O70133, Isoform 2 of ATP-dependent RNA helicase A
20.1339	20.7439	20.5593	19.3149	NaN	NaN	NaN	NaN	NaN	ATP-binding;Completeproteome;Kinase;Magnesium;Manganese;Metal-binding;Nucleotide-binding;Phosphoprotein;Referenceproteome;Serine/threonine-proteinkinase;Transferase;Tyrosine-proteinkinase	+		O70146	O70146	TESK1_MOUSE	Tesk1	Dual specificity testis-specific protein kinase 1
19.6018	20.0582	20.2738	20.2019	19.8729	19.0234	18.997	19.179	19.6836	Acetylation;Completeproteome;Endoplasmicreticulum;Glycosyltransferase;Phosphoprotein;Referenceproteome;Transferase			O70152	F8WII3;O70152	DPM1_MOUSE	Dpm1	Dolichol-phosphate mannosyltransferase subunit 1
23.6462	23.9191	23.835	NaN	NaN	NaN	NaN	19.7407	NaN	3D-structure;Acetylation;Alternativesplicing;ATP-binding;Celladhesion;Celljunction;Cellmembrane;Cellprojection;Chemotaxis;Completeproteome;Cytoplasm;Endocytosis;Exocytosis;Kinase;Membrane;Nucleotide-binding;Phagocytosis;Phosphoprotein;Referenceproteome;Transferase	+		O70161	O70161-2;O70161-3;F8WHW6;O70161	PI51C_MOUSE	Pip5k1c	Phosphatidylinositol 4-phosphate 5-kinase type-1 gamma
NaN	NaN	NaN	22.0875	22.1059	22.2485	NaN	21.3247	NaN	Calcium;Cellmembrane;Collagen;Completeproteome;Directproteinsequencing;Disulfidebond;Glycoprotein;Immunity;Innateimmunity;Lectin;Membrane;Metal-binding;Referenceproteome;Repeat;Secreted;Signal			O70165	O70165	FCN1_MOUSE	Fcn1	Ficolin-1
22.6598	22.9176	22.4439	NaN	NaN	NaN	NaN	NaN	NaN	Cellprojection;Coiledcoil;Completeproteome;Golgiapparatus;Lipoprotein;Palmitate;Phosphoprotein;Referenceproteome			O70166	O70166	STMN3_MOUSE	Stmn3	Stathmin-3
26.9239	26.8775	26.3947	22.5825	22.2809	23.8018	20.4135	21.0992	21.228	Acetylation;ATP-binding;Cellmembrane;Completeproteome;Cytoplasm;Directproteinsequencing;Kinase;Membrane;Nucleotide-binding;Nucleus;Phosphoprotein;Referenceproteome;Transferase	+		O70172	F6RJE8;O70172	PI42A_MOUSE	Pip4k2a	Phosphatidylinositol 5-phosphate 4-kinase type-2 alpha
24.083	24.3888	24.2105	23.7517	23.8203	23.5641	22.4061	21.6151	22.0467	Acetylation;Completeproteome;Cytoplasm;Initiationfactor;Phosphoprotein;Proteinbiosynthesis;Referenceproteome			O70194	A0A2R8VK20;O70194	EIF3D_MOUSE	Eif3d	Eukaryotic translation initiation factor 3 subunit D
19.8691	19.9986	19.4892	20.7665	20.0197	21.5096	NaN	NaN	NaN	3D-structure;Acetylation;Actin-binding;Calcium;Cellmembrane;Cellprojection;Completeproteome;Cytoplasm;Cytoskeleton;Membrane;Metal-binding;Phosphoprotein;Referenceproteome;Repeat	+		O70200	G3UYJ2;O70200	AIF1_MOUSE	Aif1	Allograft inflammatory factor 1
22.0816	22.2406	21.9317	NaN	NaN	NaN	NaN	NaN	NaN	Acetylation;ATP-binding;Completeproteome;Endosome;Golgiapparatus;Hydrolase;Magnesium;Membrane;Metal-binding;Nucleotide-binding;Referenceproteome;Transmembrane;Transmembranehelix			O70228	A2AQC3;Q8C4G3;Q8C288;O70228	ATP9A_MOUSE	Atp9a	Probable phospholipid-transporting ATPase IIA
21.0217	NaN	NaN	20.5857	21.1079	21.2759	21.9413	21.6856	21.8187	Acetylation;Activator;Alternativesplicing;Completeproteome;DNA-binding;Metal-binding;Nucleus;Referenceproteome;Repeat;Transcription;Transcriptionregulation;Zinc;Zinc-finger			O70230	O70230-2;O70230-3;O70230	ZN143_MOUSE	Znf143	Zinc finger protein 143
NaN	NaN	NaN	27.6305	NaN	27.0273	NaN	NaN	NaN	Completeproteome;Glycolysis;Hydrolase;Isomerase;Isopeptidebond;Referenceproteome;Ublconjugation	+		O70250	O70250	PGAM2_MOUSE	Pgam2	Phosphoglycerate mutase 2
24.3911	24.2951	24.2618	24.5356	24.914	24.5445	20.1148	20.3617	20.7281	Acetylation;Completeproteome;Directproteinsequencing;Elongationfactor;Phosphoprotein;Proteinbiosynthesis;Referenceproteome			O70251	A0A087WS46;O70251	EF1B_MOUSE	Eef1b	Elongation factor 1-beta
21.1803	20.5673	20.6072	20.6219	21.5309	20.5491	NaN	NaN	NaN	Acetylation;Completeproteome;Endoplasmicreticulum;Heme;Iron;Metal-binding;Microsome;Oxidoreductase;Referenceproteome;Repeat			O70252	D3YX62;O70252	HMOX2_MOUSE	Hmox2	Heme oxygenase 2
20.0343	NaN	20.283	20.1767	20.3871	20.2518	20.5132	20.3782	20.3781	Acetylation;Completeproteome;mRNAprocessing;mRNAsplicing;Nucleus;Phosphoprotein;Referenceproteome;Spliceosome	+		O70279	Q3UFM6;O70279	ESS2_MOUSE	Ess2	Splicing factor ESS-2 homolog
23.1968	23.3108	22.8138	21.1295	21.0967	21.7063	21.2535	20.4656	20.3138	Alternativesplicing;ATP-binding;Completeproteome;Kinase;Lipoprotein;Membrane;Nucleotide-binding;Palmitate;Phosphoprotein;Referenceproteome;Serine/threonine-proteinkinase;Transferase;Wntsignalingpathway			O70293-2	O70293-2;A0A286YDZ5;A0A286YE10;A0A286YDA5;Q9EP84;O70293	GRK6_MOUSE	Grk6	Isoform of O70293, Isoform GRK6B of G protein-coupled receptor kinase 6
22.8495	22.9794	22.8062	22.3091	22.8245	21.9546	NaN	NaN	NaN	Alternativesplicing;Completeproteome;Cytoplasm;Phosphoprotein;Referenceproteome			O70305	A0A286YDU2;O70305-2;O70305-3;E9QM77;F6U2C2;O70305	ATX2_MOUSE	Atxn2	Ataxin-2
NaN	23.2795	NaN	NaN	19.7039	20.2374	NaN	NaN	NaN	Alternativesplicing;Celladhesion;Completeproteome;Disulfidebond;Glycoprotein;Integrin;Membrane;Receptor;Referenceproteome;Repeat;Signal;Transmembrane;Transmembranehelix			O70309	O70309-2;G5E8F8;Q6PE70;O70309	ITB5_MOUSE	Itgb5	Integrin beta-5
22.3731	22.273	22.0393	22.3779	22.1586	22.482	21.3239	21.3992	21.7005	Acyltransferase;Completeproteome;Cytoplasm;Membrane;Phosphoprotein;Referenceproteome;Transferase			O70310	A2AJH3;F7APP3;O70310;O70311	NMT1_MOUSE	Nmt1	Glycylpeptide N-tetradecanoyltransferase 1
20.5485	NaN	20.0766	20.2665	20.4058	19.8389	NaN	NaN	NaN	Acyltransferase;Completeproteome;Cytoplasm;Membrane;Phosphoprotein;Referenceproteome;Transferase			O70311	A2AJH3;F7APP3;O70311	NMT2_MOUSE	Nmt2	Glycylpeptide N-tetradecanoyltransferase 2
25.7602	25.6797	25.5545	23.1628	23.4607	23.7229	21.6296	21.8178	21.4915	Acetylation;Actin-binding;Cellmembrane;Completeproteome;Cytoplasm;Cytoskeleton;Membrane;Phosphoprotein;Referenceproteome	+		O70318	A0A1W2P6I5;Q80UE4;Q80UE5;Q8C928;O70318	E41L2_MOUSE	Epb41l2	Band 4.1-like protein 2
24.5716	24.861	24.5855	23.9977	23.5925	23.4016	23.4544	23.4056	23.8626	Alternativeinitiation;Alternativesplicing;Completeproteome;Cytoplasm;Developmentalprotein;Mitochondrion;Oxidoreductase;Peroxidase;Referenceproteome;Selenocysteine;Transitpeptide	+		O70325;O70325-2;O70325-3	S4R1E5;O70325-2;O70325-3;O70325	GPX4_MOUSE	Gpx4	Phospholipid hydroperoxide glutathione peroxidase
NaN	NaN	19.7065	18.464	19.6224	19.2792	NaN	18.2621	18.6711	Celljunction;Cellprojection;Completeproteome;Cytoplasm;Referenceproteome;Synapse	+		O70333	O70333	CRIPT_MOUSE	Cript	Cysteine-rich PDZ-binding protein
21.1614	21.4813	21.3043	NaN	18.8007	NaN	NaN	NaN	NaN	Calcium;Completeproteome;Glycoprotein;Lectin;Metal-binding;Referenceproteome;Secreted;Signal			O70340	O70340	NPTX2_MOUSE	Nptx2	Neuronal pentraxin-2
NaN	NaN	NaN	16.6296	18.151	19.049	19.8436	19.5267	20.0707	3D-structure;Acetylation;Activator;Alternativepromoterusage;Alternativesplicing;Biologicalrhythms;Completeproteome;Nucleus;Phosphoprotein;Referenceproteome;RNA-binding;Transcription;Transcriptionregulation;Ublconjugation	+		O70343	Q3LIG2;O70343-4;A0A0G2JGG3;O70343	PRGC1_MOUSE	Ppargc1a	Peroxisome proliferator-activated receptor gamma coactivator 1-alpha
NaN	NaN	NaN	21.19	21.0639	21.3019	20.3212	19.8914	19.9671	3D-structure;Completeproteome;Exonuclease;Hydrolase;Magnesium;Metal-binding;Nuclease;Nucleotide-binding;Nucleus;Referenceproteome;RNA-binding	+		O70348	A0A0R4J288;G3UZP8;G3UZ39;G3UX82;O70348	DXO_MOUSE	Dxo	Decapping and exoribonuclease protein
NaN	NaN	NaN	19.05	NaN	20.7483	NaN	NaN	NaN	3D-structure;Completeproteome;Disulfidebond;Glycoprotein;Hydrolase;Lysosome;Protease;Referenceproteome;Signal;Thiolprotease;Zymogen			O70370	F6WR04;O70370	CATS_MOUSE	Ctss	Cathepsin S
19.7091	20.3705	20.2572	NaN	18.2335	NaN	NaN	19.6798	NaN	Alternativesplicing;Coiledcoil;Completeproteome;Directproteinsequencing;Metal-binding;Nucleus;Referenceproteome;Zinc;Zinc-finger	+		O70374	A0A0R4J1D5;O70374-2;F6WYU8;O70374	MTG8R_MOUSE	Cbfa2t2	Protein CBFA2T2
23.6182	23.5827	23.575	23.7054	23.9999	23.2339	22.8798	22.4377	22.2074	Completeproteome;Cytoplasm;Referenceproteome			O70378	M0QWS0;M0QWC9;M0QWI7;M0QWE2;O70378	EMC8_MOUSE	Emc8	ER membrane protein complex subunit 8
NaN	NaN	NaN	23.4326	24.0835	25.4779	20.9591	20.8729	21.5274	Acetylation;Completeproteome;Cytoplasm;Cytoskeleton;LIMdomain;Metal-binding;Phosphoprotein;Referenceproteome;Zinc			O70400	O70400	PDLI1_MOUSE	Pdlim1	PDZ and LIM domain protein 1
NaN	NaN	NaN	23.3222	24.3684	24.6245	21.7424	21.9779	21.7474	3D-structure;Acetylation;Autophagy;Cellmembrane;Coiledcoil;Completeproteome;Endosome;Lysosome;Membrane;Phosphoprotein;Proteintransport;Referenceproteome;Transmembrane;Transmembranehelix;Transport			O70404	A0A0R4J0R1;O70404	VAMP8_MOUSE	Vamp8	Vesicle-associated membrane protein 8
18.9837	NaN	18.6699	NaN	16.4161	NaN	NaN	NaN	NaN	ATP-binding;Autophagy;Completeproteome;Cytoplasm;Kinase;Nucleotide-binding;Phosphoprotein;Referenceproteome;Serine/threonine-proteinkinase;Transferase			O70405	A0A0R4J0B3;Q6PB82;O70405	ULK1_MOUSE	Ulk1	Serine/threonine-protein kinase ULK1
20.7313	21.1582	21.0942	21.3456	20.9842	21.2645	21.2226	20.957	20.9408	Completeproteome;DNAdamage;DNArepair;Nucleus;Referenceproteome;Transcription;Transcriptionregulation	+		O70422	E0CY64;E0CXV5;E0CYM3;E0CYK8;O70422	TF2H4_MOUSE	Gtf2h4	General transcription factor IIH subunit 4
21.8015	21.5736	21.5103	NaN	NaN	NaN	23.017	23.0983	23.1608	Completeproteome;Cytoplasm;LIMdomain;Metal-binding;Nucleus;Phosphoprotein;Referenceproteome;Repeat;Transcription;Transcriptionregulation;Zinc;Zinc-finger	+		O70433	O70433	FHL2_MOUSE	Fhl2	Four and a half LIM domains protein 2
23.6382	23.4781	23.4758	23.1945	23.1405	22.7985	21.9101	22.1149	22.3417	3D-structure;Acetylation;Completeproteome;Cytoplasm;Directproteinsequencing;Hydrolase;Nucleus;Phosphoprotein;Protease;Proteasome;Referenceproteome;Threonineprotease	+		O70435	F8WH02;E0CZ34;E0CYL6;O70435	PSA3_MOUSE	Psma3	Proteasome subunit alpha type-3
23.4444	22.8479	22.6395	21.086	22.0247	21.1721	19.6672	19.8666	19.5703	3D-structure;Acetylation;Coiledcoil;Completeproteome;Endosome;Iron;Membrane;Phosphoprotein;Referenceproteome;Transmembrane;Transmembranehelix			O70439	Q8BH40;O70439	STX7_MOUSE	Stx7	Syntaxin-7
25.2302	25.087	25.2575	NaN	NaN	NaN	NaN	NaN	NaN	Completeproteome;GTP-binding;Lipoprotein;Magnesium;Membrane;Metal-binding;Myristate;Nucleotide-binding;Palmitate;Referenceproteome;Transducer			O70443	O70443	GNAZ_MOUSE	Gnaz	Guanine nucleotide-binding protein G(z) subunit alpha
20.6261	NaN	19.9543	22.8284	23.406	24.3016	20.1099	20.4422	20.8413	Cellmembrane;Completeproteome;Membrane;Referenceproteome;Symport;Transmembrane;Transmembranehelix;Transport	+		O70451	O70451	MOT2_MOUSE	Slc16a7	Monocarboxylate transporter 2
NaN	NaN	19.5591	19.5381	19.869	18.8034	NaN	NaN	NaN	Completeproteome;Membrane;Phosphoprotein;Referenceproteome;Transmembrane;Transmembranehelix			O70472	O70472	TM131_MOUSE	Tmem131	Transmembrane protein 131
NaN	NaN	NaN	19.7415	19.8705	19.062	NaN	21.1996	NaN	Acetylation;Allostericenzyme;Completeproteome;NAD;Oxidoreductase;Phosphoprotein;Referenceproteome	+		O70475	O70475	UGDH_MOUSE	Ugdh	UDP-glucose 6-dehydrogenase
NaN	NaN	NaN	NaN	NaN	20.5609	21.2136	21.5938	21.5805	Completeproteome;DNA-binding;Homeobox;Nucleus;Phosphoprotein;Referenceproteome	+	+	O70477	A0A494B958;A0A494B9U0;A0A494BB27;A0A494BA52;O70477	PKNX1_MOUSE	Pknox1	Homeobox protein PKNOX1
20.2209	NaN	NaN	20.3857	20.4183	20.7556	NaN	NaN	NaN	Completeproteome;Cytoplasm;Endosome;Nucleus;Phosphoprotein;Referenceproteome;Ublconjugationpathway	+		O70479	O70479	BACD2_MOUSE	Tnfaip1	BTB/POZ domain-containing adapter for CUL3-mediated RhoA degradation protein 2
21.1346	20.9569	20.8244	20.3855	20.9492	21.1016	NaN	NaN	NaN	3D-structure;Coiledcoil;Completeproteome;Golgiapparatus;Membrane;Phosphoprotein;Referenceproteome;Transmembrane;Transmembranehelix			O70480	Q8BSN6;O70480	VAMP4_MOUSE	Vamp4	Vesicle-associated membrane protein 4
21.2152	20.4412	NaN	18.7677	19.5483	19.6044	NaN	NaN	NaN	Acetylation;Completeproteome;Cytoplasm;Ligase;Metal-binding;Phosphoprotein;Referenceproteome;Ublconjugationpathway;Zinc;Zinc-finger			O70481	O70481	UBR1_MOUSE	Ubr1	E3 ubiquitin-protein ligase UBR1
21.4127	21.6253	22.22	19.9918	20.5628	19.8149	21.215	20.5519	21.1698	Acetylation;Completeproteome;Cytoplasmicvesicle;Endosome;Lipid-binding;Phosphoprotein;Proteintransport;Referenceproteome;Transport;Ublconjugation			O70492	D3Z6Z0;Q78ZM0;O70492	SNX3_MOUSE	Snx3	Sorting nexin-3
NaN	22.1905	22.393	23.7735	24.4023	24.5218	24.0523	24.1126	24.1161	Acetylation;Activator;Alternativesplicing;Completeproteome;DNA-binding;Isopeptidebond;Metal-binding;Nucleus;Phosphoprotein;Referenceproteome;Repeat;Transcription;Transcriptionregulation;Ublconjugation;Zinc;Zinc-finger	+	+	O70494;O70494-2;O70494-3	O70494-2;O70494-3;O70494	SP3_MOUSE	Sp3	Transcription factor Sp3
23.1744	23.2633	23.2559	23.7553	23.7452	23.7322	20.9317	20.248	20.6758	Alternativesplicing;Completeproteome;Endoplasmicreticulum;Lipidbiosynthesis;Lipidmetabolism;Membrane;NADP;Oxidoreductase;Referenceproteome;Steroidbiosynthesis;Transmembrane;Transmembranehelix			O70503	O70503-2;O70503	DHB12_MOUSE	Hsd17b12	Very-long-chain 3-oxoacyl-CoA reductase
18.8277	19.4673	19.477	NaN	NaN	NaN	NaN	NaN	NaN	cAMP;cAMP-binding;Cellmembrane;Completeproteome;Glycoprotein;Ionchannel;Iontransport;Ligand-gatedionchannel;Membrane;Nucleotide-binding;Potassium;Potassiumchannel;Potassiumtransport;Referenceproteome;Sodium;Sodiumchannel;Sodiumtransport;Transmembrane;Transmembranehelix;Transport;Voltage-gatedchannel			O70507	B2RY58;O70507	HCN4_MOUSE	Hcn4	Potassium/sodium hyperpolarization-activated cyclic nucleotide-gated channel 4
20.9419	20.4844	20.4735	21.2908	21.4437	21.1756	20.8932	20.4342	20.6198	Alternativesplicing;Chromatinregulator;Completeproteome;Dioxygenase;Iron;Metal-binding;Nucleus;Oxidoreductase;Phosphoprotein;Referenceproteome;Repeat;TPRrepeat;Zinc	+		O70546;O70546-2	O70546-2;A0A286YD05;O70546	KDM6A_MOUSE	Kdm6a	Lysine-specific demethylase 6A
23.5394	23.6622	23.7255	21.7841	21.8208	21.5467	22.4855	22.0685	22.2384	ATP-binding;Chromosomepartition;Completeproteome;Cytoplasm;Differentiation;Directproteinsequencing;Endoplasmicreticulum;Kinase;Microsome;mRNAprocessing;mRNAsplicing;Nucleotide-binding;Nucleus;Phosphoprotein;Referenceproteome;Serine/threonine-proteinkinase;Transferase	+		O70551	O70551	SRPK1_MOUSE	Srpk1	SRSF protein kinase 1
21.4723	21.7937	21.5412	20.7407	20.5325	20.7714	20.4401	20.3079	20.1073	Acetylation;Coiledcoil;Completeproteome;Developmentalprotein;Differentiation;Oogenesis;Referenceproteome;Repeat	+		O70566	E9Q4U7;Q6W4W7;O70566	DIAP2_MOUSE	Diaph2	Protein diaphanous homolog 2
NaN	NaN	NaN	21.8511	22.5536	22.3234	NaN	NaN	NaN	3D-structure;Cellmembrane;Completeproteome;Disulfidebond;Glycoprotein;Immunoglobulindomain;Membrane;Phosphoprotein;Referenceproteome;Repeat;Secreted;Signal;Transmembrane;Transmembranehelix			O70570	O70570	PIGR_MOUSE	Pigr	Polymeric immunoglobulin receptor
20.0464	20.3319	19.139	19.0072	18.7601	18.8209	NaN	19.511	19.3321	Completeproteome;Hydrolase;Lipidmetabolism;Magnesium;Membrane;Metal-binding;Referenceproteome;Sphingolipidmetabolism;Transmembrane;Transmembranehelix			O70572	O70572	NSMA_MOUSE	Smpd2	Sphingomyelin phosphodiesterase 2
NaN	NaN	NaN	NaN	NaN	NaN	20.9786	20.921	20.6122	Alternativesplicing;Completeproteome;Glycoprotein;Iontransport;Membrane;Referenceproteome;Transmembrane;Transmembranehelix;Transport			O70577;O70577-2	O70577-2;O70577	S22A2_MOUSE	Slc22a2	Solute carrier family 22 member 2
NaN	18.4795	17.584	NaN	NaN	NaN	20.1422	20.2221	NaN	Completeproteome;Cytoplasm;Membrane;Peroxisome;Referenceproteome;Repeat;Transmembrane;Transmembranehelix;Transport			O70579	A0A2R8VI88;O70579	PM34_MOUSE	Slc25a17	Peroxisomal membrane protein PMP34
19.8389	19.5704	19.5841	19.8141	20.3867	20.7369	19.3651	18.2243	17.9362	Alternativesplicing;Coiledcoil;Completeproteome;Cytoplasm;Cytoskeleton;Ligase;Metal-binding;Microtubule;Phosphoprotein;Referenceproteome;Repeat;Ublconjugationpathway;Zinc;Zinc-finger			O70583;O70583-2	B1AUZ9;B1AV01;Q6PD02;O70583-2;O70583-3;O70583	TRI18_MOUSE	Mid1	E3 ubiquitin-protein ligase Midline-1
20.8894	20.8895	20.5434	20.798	21.0353	21.4936	21.2836	22.1359	22.3373	Alternativesplicing;Coiledcoil;Completeproteome;Cytoplasm;Metal-binding;Referenceproteome;Zinc;Zinc-finger	+		O70585-2	Q8K0N0;Q8C8Z9;O70585-2;G3UYK9;G3UYM7;G3UZ87;G3UY34;O70585	DTNB_MOUSE	Dtnb	Isoform of O70585, Isoform 2 of Dystrobrevin beta
26.1512	26.2457	25.9006	24.5352	24.8757	24.9836	22.992	22.6603	22.6094	3D-structure;Alternativesplicing;ATP-binding;Calmodulin-binding;Cellmembrane;Completeproteome;Cytoplasm;Kinase;Membrane;Nucleotide-binding;Nucleus;Phosphoprotein;Referenceproteome;Repeat;Serine/threonine-proteinkinase;SH3domain;Transferase	+		O70589	B1AUH5;O70589-2;O70589-3;O70589-4;O70589-5;A0A067XG53;O70589	CSKP_MOUSE	Cask	Peripheral plasma membrane protein CASK
19.1676	19.9973	19.8922	20.3525	20.6779	20.3649	NaN	NaN	NaN	Chaperone;Completeproteome;Cytoplasm;Mitochondrion;Nucleus;Referenceproteome	+		O70591	F8WJ30;O70591	PFD2_MOUSE	Pfdn2	Prefoldin subunit 2
22.6722	22.5205	22.5823	NaN	NaN	NaN	NaN	NaN	NaN	Alternativesplicing;Completeproteome;Ligase;Metal-binding;Nucleus;Phosphoprotein;Referenceproteome;Repeat;TPRrepeat;Ublconjugationpathway;Zinc;Zinc-finger	+		O88196;O88196-3	A0A338P6W3;G5E8T2;O88196-2;O88196-3;O88196-4;O88196-5;O88196-6;O88196	TTC3_MOUSE	Ttc3	E3 ubiquitin-protein ligase TTC3
20.6421	NaN	20.6849	22.7921	22.8509	22.5674	20.3424	19.6654	20.0349	Centromere;Chromosome;Completeproteome;Developmentalprotein;Kinetochore;Phosphoprotein;Referenceproteome	+		O88271	O88271	CFDP1_MOUSE	Cfdp1	Craniofacial development protein 1
NaN	NaN	NaN	NaN	NaN	NaN	18.6383	NaN	18.2033	Alternativesplicing;Completeproteome;Metal-binding;Methylation;Nucleus;Phosphoprotein;Polymorphism;Referenceproteome;Repeat;Zinc;Zinc-finger	+	+	O88286;O88286-2	O88286-2;O88286-4;E9PZC6;E9Q869;E9Q5R9;E9Q5W4;E9Q1G2;G5E8J8;A0A494BAG6;O88286	WIZ_MOUSE	Wiz	Protein Wiz
25.9758	26.0528	25.8235	25.6121	25.6403	25.5664	25.7226	25.9856	26.2248	Acetylation;Activator;Alternativesplicing;Completeproteome;DNA-binding;Metal-binding;mRNAprocessing;mRNAsplicing;Nucleus;Phosphoprotein;Referenceproteome;Repeat;Transcription;Transcriptionregulation;Zinc;Zinc-finger			O88291	A0A0R4J098;O88291-2;D3YXQ7;O88291	ZN326_MOUSE	Znf326	DBIRD complex subunit ZNF326
21.5588	21.7573	20.705	NaN	22.8446	NaN	NaN	NaN	22.3374	Cholesterolmetabolism;Cleavageonpairofbasicresidues;Completeproteome;Developmentalprotein;Disulfidebond;EGF-likedomain;Endocytosis;Endosome;Glycoprotein;Golgiapparatus;LDL;Lipidmetabolism;Lipidtransport;Membrane;Phosphoprotein;Receptor;Referenceproteome;Repeat;Secreted;Signal;Steroidmetabolism;Sterolmetabolism;Transmembrane;Transmembranehelix;Transport	+		O88307	O88307	SORL_MOUSE	Sorl1	Sortilin-related receptor
24.2064	23.8895	24.3145	24.0007	23.9928	24.9262	22.4171	22.7818	23.1577	Basementmembrane;Calcium;Celladhesion;Completeproteome;Disulfidebond;EGF-likedomain;Extracellularmatrix;Glycoprotein;Referenceproteome;Repeat;Secreted;Signal			O88322	A0A286YCQ5;O88322	NID2_MOUSE	Nid2	Nidogen-2
NaN	NaN	NaN	NaN	NaN	NaN	21.4863	21.2309	20.8135	Alternativesplicing;ATP-binding;Cellmembrane;Completeproteome;Glycoprotein;Ionchannel;Iontransport;Membrane;Nucleotide-binding;Phosphoprotein;Potassium;Potassiumtransport;Referenceproteome;Transmembrane;Transmembranehelix;Transport;Voltage-gatedchannel			O88335	G3UWE7;O88335	KCNJ1_MOUSE	Kcnj1	ATP-sensitive inward rectifier potassium channel 1
NaN	NaN	NaN	NaN	NaN	NaN	21.6743	21.6065	20.9858	Calcium;Celladhesion;Cellmembrane;Completeproteome;Glycoprotein;Membrane;Metal-binding;Referenceproteome;Repeat;Signal;Transmembrane;Transmembranehelix			O88338	Q3TPA4;Q8C730;A0A1D5RLG9;A0A1D5RMM2;A0A1D5RMI6;O88338	CAD16_MOUSE	Cdh16	Cadherin-16
25.1529	25.2624	24.8601	24.1268	24.1265	24.1937	21.6399	21.6165	21.3431	Acetylation;Actin-binding;Celljunction;Cellprojection;Completeproteome;Cytoplasm;Cytoskeleton;Directproteinsequencing;Phosphoprotein;Referenceproteome;Repeat;WDrepeat			O88342	A0A0J9YU05;O88342	WDR1_MOUSE	Wdr1	WD repeat-containing protein 1
NaN	NaN	NaN	NaN	NaN	NaN	21.9659	21.9686	22.1122	Alternativesplicing;Cellmembrane;Completeproteome;Directproteinsequencing;Glycoprotein;Iontransport;Membrane;Phosphoprotein;Referenceproteome;Sodium;Sodiumtransport;Symport;Transmembrane;Transmembranehelix;Transport			O88343-2	O88343-2;O88343-3;D3Z7G8	S4A4_MOUSE	Slc4a4	Isoform of O88343, Isoform 2 of Electrogenic sodium bicarbonate cotransporter 1
NaN	NaN	NaN	NaN	NaN	NaN	20.9973	21.3563	NaN	Bromodomain;Coiledcoil;Completeproteome;Metal-binding;Nucleus;Phosphoprotein;Referenceproteome;Transcription;Transcriptionregulation;Zinc;Zinc-finger	+		O88379	G3UWZ0;O88379	BAZ1A_MOUSE	Baz1a	Bromodomain adjacent to zinc finger domain protein 1A
22.0325	22.1694	22.027	21.1854	21.9506	21.5066	19.5443	19.2378	19.1304	3D-structure;Acetylation;Coiledcoil;Completeproteome;Endosome;Lysosome;Membrane;Phosphoprotein;Proteintransport;Referenceproteome;Transmembrane;Transmembranehelix;Transport			O88384	F6UHS3;Q91XH6;O88384	VTI1B_MOUSE	Vti1b	Vesicle transport through interaction with t-SNAREs homolog 1B
NaN	NaN	NaN	17.2246	16.8914	17.7712	18.258	17.901	18.1531	Cellmembrane;Cellprojection;Cilium;Completeproteome;Cytoplasm;Developmentalprotein;Membrane;Nucleus;Referenceproteome;Secreted	+	+	O88413	O88413	TULP3_MOUSE	Tulp3	Tubby-related protein 3
NaN	NaN	NaN	18.0074	18.4885	18.7091	NaN	NaN	NaN	ATP-binding;Completeproteome;Kinase;Magnesium;Metal-binding;Nucleotide-binding;Nucleotidemetabolism;Referenceproteome;Transferase			O88425	A0A0G2JE30;O88425	NDK6_MOUSE	Nme6	Nucleoside diphosphate kinase 6
NaN	NaN	NaN	20.9476	20.6417	20.613	20.6566	20.0056	19.8904	Acetylation;ATP-binding;Completeproteome;Diseasemutation;Kinase;Multifunctionalenzyme;Nucleotide-binding;Nucleotidyltransferase;Polymorphism;Referenceproteome;Transferase			O88428	A0A494B923;A0A494BB18;O88428	PAPS2_MOUSE	Papss2	Bifunctional 3'-phosphoadenosine 5'-phosphosulfate synthase 2
24.5745	24.6406	24.5051	21.6144	21.6652	21.6117	21.7287	21.5372	21.7193	Completeproteome;Membrane;Mitochondrion;Mitochondrionoutermembrane;Proteintransport;Referenceproteome;Transport	+		O88441	O88441	MTX2_MOUSE	Mtx2	Metaxin-2
20.8035	21.2725	20.9145	NaN	NaN	NaN	NaN	21.6209	NaN	ATP-binding;Biologicalrhythms;Calmodulin-binding;cAMPbiosynthesis;Completeproteome;Cytoplasm;Glycoprotein;Lyase;Magnesium;Membrane;Metal-binding;Nucleotide-binding;Referenceproteome;Repeat;Transmembrane;Transmembranehelix			O88444	O88444	ADCY1_MOUSE	Adcy1	Adenylate cyclase type 1
22.1098	21.6614	22.3891	NaN	NaN	NaN	NaN	NaN	NaN	Cellprojection;Coiledcoil;Completeproteome;Cytoplasm;Cytoplasmicvesicle;Cytoskeleton;Microtubule;Motorprotein;Phosphoprotein;Referenceproteome;Repeat;TPRrepeat			O88447	E9Q7C9;A0A5F8MPZ2;Q7TNF4;Q5UE59;Q8CD76;O88447	KLC1_MOUSE	Klc1	Kinesin light chain 1
23.2702	23.1861	23.0843	19.3157	20.041	NaN	23.3352	23.1203	23.1083	Coiledcoil;Completeproteome;Cytoplasm;Cytoskeleton;Microtubule;Motorprotein;Phosphoprotein;Referenceproteome;Repeat;TPRrepeat	+		O88448	D3YXZ3;Q91YS4;O88448	KLC2_MOUSE	Klc2	Kinesin light chain 2
NaN	NaN	NaN	21.611	21.7551	21.2365	20.2786	NaN	20.051	Completeproteome;Endoplasmicreticulum;Microsome;NAD;NADP;Oxidoreductase;Referenceproteome			O88451	A0A1W2P7F4;A0A1W2P6R2;A0A1W2P7U2;Q6PHA1;E9Q9P8;Q8CGV4;Q8K5C8;Q9R092;O88451;G5E8H9	RDH7_MOUSE	Rdh7	Retinol dehydrogenase 7
NaN	NaN	NaN	20.6486	20.3421	20.2842	NaN	NaN	NaN	Cholesterolbiosynthesis;Cholesterolmetabolism;Completeproteome;Endoplasmicreticulum;Lipidbiosynthesis;Lipidmetabolism;Membrane;NADP;Oxidoreductase;Phosphoprotein;Referenceproteome;Steroidbiosynthesis;Steroidmetabolism;Sterolbiosynthesis;Sterolmetabolism;Transmembrane;Transmembranehelix	+		O88455	A0A140LIT2;O88455	DHCR7_MOUSE	Dhcr7	7-dehydrocholesterol reductase
21.1625	20.8693	20.9537	21.5367	21.8153	21.6238	20.6564	NaN	NaN	Acetylation;Calcium;Cellmembrane;Completeproteome;Cytoplasm;Membrane;Metal-binding;Referenceproteome;Repeat			O88456	A0A0R4J1C2;O88456;Q9D7J7	CPNS1_MOUSE	Capns1	Calpain small subunit 1
19.6869	20.487	19.9365	20.0898	20.0185	20.249	20.1901	20.38	20.3129	Alternativesplicing;Completeproteome;Cytoplasm;Metal-binding;Nucleus;Phosphoprotein;Referenceproteome;Repeat;WDrepeat;Zinc;Zinc-finger			O88466	R4GML0;E9Q7S1;O88466	ZN106_MOUSE	Znf106	Zinc finger protein 106
NaN	NaN	NaN	NaN	NaN	NaN	21.5056	NaN	20.5821	Cellprojection;Completeproteome;Cytoplasm;Directproteinsequencing;mRNAtransport;Nucleus;Phosphoprotein;Referenceproteome;Repeat;RNA-binding;Translationregulation;Transport	+		O88477	O88477	IF2B1_MOUSE	Igf2bp1	Insulin-like growth factor 2 mRNA-binding protein 1
24.4371	24.5985	24.0253	NaN	NaN	NaN	NaN	NaN	NaN	Alternativesplicing;Centromere;Chromosome;Completeproteome;Cytoplasm;Cytoskeleton;Dynein;Kinetochore;Microtubule;Motorprotein;Phosphoprotein;Referenceproteome;Repeat;Transport;WDrepeat	+		O88485	Q3TYJ3;O88485-2;D3Z0M6;O88485	DC1I1_MOUSE	Dync1i1	Cytoplasmic dynein 1 intermediate chain 1
23.7975	24.0905	23.8355	22.1421	21.952	21.9406	21.8921	21.5109	21.4201	Acetylation;Completeproteome;Cytoplasm;Cytoskeleton;Dynein;Microtubule;Motorprotein;Phosphoprotein;Referenceproteome;Repeat;Transport;WDrepeat			O88487	Q3TPJ8;A2BFF9;O88487	DC1I2_MOUSE	Dync1i2	Cytoplasmic dynein 1 intermediate chain 2
24.1643	24.3895	24.5052	23.9576	23.7974	23.9041	24.7403	24.6088	24.5986	Activator;Chromatinregulator;Chromosome;Completeproteome;Developmentalprotein;Metal-binding;Methyltransferase;Nucleus;Phosphoprotein;Receptor;Referenceproteome;Repeat;Repressor;S-adenosyl-L-methionine;Transcription;Transcriptionregulation;Transferase;Zinc;Zinc-finger	+		O88491	E9QAE4;A0A286YE36;O88491	NSD1_MOUSE	Nsd1	Histone-lysine N-methyltransferase, H3 lysine-36 specific
22.7343	22.8056	22.428	NaN	20.1769	20.1889	NaN	NaN	NaN	cAMP;Completeproteome;Hydrolase;Metal-binding;Phosphoprotein;Referenceproteome	+		O88502	O88502	PDE8A_MOUSE	Pde8a	High affinity cAMP-specific and IBMX-insensitive 3',5'-cyclic phosphodiesterase 8A
23.7035	23.8268	23.9792	19.9562	20.6278	20.4055	17.9867	19.0974	19.047	Cellmembrane;Completeproteome;Disulfidebond;Glycoprotein;GPI-anchor;Immunoglobulindomain;Lipoprotein;Membrane;Receptor;Referenceproteome;Repeat;Signal			O88507	O88507	CNTFR_MOUSE	Cntfr	Ciliary neurotrophic factor receptor subunit alpha
21.3234	21.3422	22.3737	20.669	20.1493	20.7557	22.3459	22.3963	22.4291	3D-structure;Alternativepromoterusage;Chromatinregulator;Completeproteome;Cytoplasm;DNA-binding;Metal-binding;Methyltransferase;Nucleus;Phosphoprotein;Referenceproteome;Repressor;S-adenosyl-L-methionine;Transcription;Transcriptionregulation;Transferase;Ublconjugation;Zinc;Zinc-finger	+		O88508	O88508-2;G3UZK0;G3UZN5;G3UXY2;O88508	DNM3A_MOUSE	Dnmt3a	DNA (cytosine-5)-methyltransferase 3A
NaN	NaN	NaN	19.5839	19.5523	19.2352	NaN	NaN	NaN	3D-structure;Activator;Alternativesplicing;Citrullination;Completeproteome;DNA-binding;Metal-binding;Methyltransferase;Nucleus;Phosphoprotein;Referenceproteome;Repressor;S-adenosyl-L-methionine;Transferase;Ublconjugation;Zinc;Zinc-finger	+		O88509;O88509-2;O88509-3;O88509-4	Q3KR45;O88509-2;O88509-3;O88509-4;O88509	DNM3B_MOUSE	Dnmt3b	DNA (cytosine-5)-methyltransferase 3B
21.8949	21.9648	21.9962	19.7001	20.0568	20.0123	23.1962	22.7836	22.439	Completeproteome;Cytoplasm;Leucine-richrepeat;Nucleus;Referenceproteome;Repeat	+		O88520	O88520	SHOC2_MOUSE	Shoc2	Leucine-rich repeat protein SHOC-2
NaN	NaN	18.9822	18.5088	NaN	18.7718	NaN	24.4275	NaN	3D-structure;Coiledcoil;Completeproteome;Cytoplasm;Directproteinsequencing;Disulfidebond;Isopeptidebond;Metal-binding;Nucleus;Phosphoprotein;Referenceproteome;Transcription;Transcriptionregulation;Ublconjugation;Zinc;Zinc-finger	+		O88522	Q8VC91;E9Q2Y3;Q7TSS3;O88522	NEMO_MOUSE	Ikbkg	NF-kappa-B essential modulator
26.4834	26.5547	26.4897	25.4783	25.3805	25.2521	25.1092	25.2088	25.3434	Acetylation;Chromosome;Completeproteome;Cytoplasm;Developmentalprotein;DNA-binding;Nucleus;Phosphoprotein;Referenceproteome;Repeat;RNA-binding	+		O88532	O88532	ZFR_MOUSE	Zfr	Zinc finger RNA-binding protein
20.2365	20.4844	19.8441	19.1749	20.0288	NaN	NaN	18.0499	18.6099	Acetylation;Completeproteome;Cytoplasm;Nucleus;Phosphoprotein;Referenceproteome;Signalosome	+		O88543	O88543	CSN3_MOUSE	Cops3	COP9 signalosome complex subunit 3
21.6446	21.6713	21.5681	20.3426	20.7171	19.6963	20.1927	20.0827	20.2116	3D-structure;Acetylation;Celljunction;Completeproteome;Cytoplasm;Cytoplasmicvesicle;Directproteinsequencing;Nucleus;Referenceproteome;Signalosome;Synapse	+		O88544	F6QTS1;D3YV99;D3Z1R9;O88544	CSN4_MOUSE	Cops4	COP9 signalosome complex subunit 4
21.1482	21.1713	20.9817	19.9307	20.0134	18.9711	19.9977	NaN	19.2864	Completeproteome;Cytoplasm;Nucleus;Referenceproteome;Signalosome	+		O88545	F6QK86;D3Z0F5;O88545	CSN6_MOUSE	Cops6	COP9 signalosome complex subunit 6
NaN	19.4344	19.3837	22.0668	21.4273	21.6733	21.7134	21.3785	21.5766	3D-structure;Acetylation;ADP-ribosylation;Completeproteome;DNA-binding;Glycosyltransferase;NAD;Nucleus;Phosphoprotein;Referenceproteome;Transferase	+		O88554	A0A2I3BPY1;O88554	PARP2_MOUSE	Parp2	Poly [ADP-ribose] polymerase 2
22.2882	22.3975	22.3942	21.6571	21.5878	21.9964	21.8645	21.1065	21.5568	Alternativesplicing;Chromatinregulator;Completeproteome;DNA-binding;Nucleus;Phosphoprotein;Referenceproteome;Repressor;Transcription;Transcriptionregulation	+		O88559	A0A0R4J1I3;F8WHD9;D3YZC2;O88559	MEN1_MOUSE	Men1	Menin
32.0732	32.2308	32.1715	29.9301	30.0225	30.0208	32.2222	32.1506	32.2754	Acetylation;Alternativesplicing;Completeproteome;Cytoplasm;Directproteinsequencing;Methylation;mRNAprocessing;mRNAsplicing;Nucleus;Phosphoprotein;Referenceproteome;Repeat;Ribonucleoprotein;RNA-binding;Spliceosome	+		O88569	O88569-2;O88569-3;A0A0N4SUM2;O88569	ROA2_MOUSE	Hnrnpa2b1	Heterogeneous nuclear ribonucleoproteins A2/B1
NaN	NaN	NaN	20.3986	20.391	20.7192	20.348	20.4399	19.8771	Acetylation;Completeproteome;Nucleus;Phosphoprotein;Proto-oncogene;Referenceproteome	+	+	O88573	E9Q921;B1AVP1;A3KMF4;O88573	AFF1_MOUSE	Aff1	AF4/FMR2 family member 1
21.7009	21.6903	21.3612	22.6453	22.1267	22.6815	24.7986	24.743	24.5691	3D-structure;Completeproteome;DNA-binding;Metal-binding;Nucleus;Phosphoprotein;Referenceproteome;Repressor;Transcription;Transcriptionregulation;Zinc;Zinc-finger	+		O88574	O88574	SAP30_MOUSE	Sap30	Histone deacetylase complex subunit SAP30
NaN	NaN	NaN	NaN	NaN	NaN	20.7762	19.251	20.3139	3D-structure;Alternativeinitiation;Catecholaminemetabolism;Cellmembrane;Completeproteome;Cytoplasm;Magnesium;Membrane;Metal-binding;Methyltransferase;Neurotransmitterdegradation;Phosphoprotein;Referenceproteome;S-adenosyl-L-methionine;Signal-anchor;Transferase;Transmembrane;Transmembranehelix			O88587;O88587-2	O88587-2;O88587	COMT_MOUSE	Comt	Catechol O-methyltransferase
19.911	19.5366	19.587	20.658	21.1248	20.8725	NaN	NaN	NaN	3D-structure;Acetylation;Antiviraldefense;Autophagy;Cellcycle;Celldivision;Coiledcoil;Completeproteome;Cytoplasm;Endoplasmicreticulum;Endosome;Golgiapparatus;Membrane;Mitochondrion;Phosphoprotein;Referenceproteome;Ublconjugation	+		O88597	E9PYD6;O88597	BECN1_MOUSE	Becn1	Beclin-1
22.439	22.7208	22.0071	NaN	NaN	NaN	NaN	NaN	NaN	Calcium;Calciumchannel;Calciumtransport;Completeproteome;Glycoprotein;Ionchannel;Iontransport;Membrane;Phosphoprotein;Referenceproteome;Transmembrane;Transmembranehelix;Transport;Voltage-gatedchannel			O88602	O88602	CCG2_MOUSE	Cacng2	Voltage-dependent calcium channel gamma-2 subunit
NaN	NaN	NaN	16.6802	18.1257	19.0105	20.2742	19.9359	19.779	3D-structure;Acetylation;Alternativesplicing;Completeproteome;Hydrolase;Nucleus;Phosphoprotein;Referenceproteome	+		O88622;O88622-2	A0A2I3BRU5;E9Q3C4;O88622-2;G3X8U8;O88622	PARG_MOUSE	Parg	Poly(ADP-ribose) glycohydrolase
NaN	NaN	20.4493	22.0268	22.1514	21.7811	21.2449	20.6755	20.6344	Acetylation;Coiledcoil;Completeproteome;Directproteinsequencing;ER-Golgitransport;Golgiapparatus;Membrane;Proteintransport;Referenceproteome;Transmembrane;Transmembranehelix;Transport			O88630	O88630	GOSR1_MOUSE	Gosr1	Golgi SNAP receptor complex member 1
19.7319	19.1866	20.2482	NaN	NaN	NaN	NaN	NaN	NaN	3D-structure;Completeproteome;Directproteinsequencing;Endosome;Membrane;Referenceproteome			O88653	O88653	LTOR3_MOUSE	Lamtor3	Ragulator complex protein LAMTOR3
23.1567	23.0384	23.1106	22.7789	22.9184	22.9619	23.0441	23.3551	23.1285	Acetylation;Bromodomain;Cellcycle;Coiledcoil;Completeproteome;Nucleus;Phosphoprotein;Referenceproteome;Transcription;Transcriptionregulation;Tumorsuppressor;Wntsignalingpathway	+		O88665	O88665	BRD7_MOUSE	Brd7	Bromodomain-containing protein 7
NaN	NaN	NaN	20.6919	21.9603	22.2451	NaN	NaN	NaN	Completeproteome;Glycoprotein;Growthregulation;Referenceproteome;Secreted;Signal			O88668	K4DI63;O88668	CREG1_MOUSE	Creg1	Protein CREG1
24.7145	24.6462	24.3606	NaN	NaN	NaN	NaN	NaN	NaN	Acetylation;ATP-binding;Calcium;Completeproteome;Kinase;Metal-binding;Nucleotide-binding;Referenceproteome;Repeat;Transferase;Zinc;Zinc-finger			O88673	O88673	DGKA_MOUSE	Dgka	Diacylglycerol kinase alpha
22.4429	22.174	22.4647	22.7039	23.0812	22.7434	21.761	21.3539	22.151	ATP-binding;Completeproteome;Cytoplasm;Nucleotide-binding;Nucleus;Phosphoprotein;Proteasome;Referenceproteome	+		O88685	B7ZCF1;A0A087WPH7;F6Q2E3;O88685	PRS6A_MOUSE	Psmc3	26S proteasome regulatory subunit 6A
NaN	NaN	19.5217	18.6229	19.2946	19.219	NaN	NaN	NaN	ATP-binding;Completeproteome;Cytoplasm;Kinase;Lipoprotein;Membrane;Myristate;Nucleotide-binding;Palmitate;Phosphoprotein;Referenceproteome;Serine/threonine-proteinkinase;Transferase	+		O88697	Q05DP1;A0A087WQT0;O88697	STK16_MOUSE	Stk16	Serine/threonine-protein kinase 16
NaN	25.1393	24.8191	18.4728	NaN	NaN	NaN	NaN	NaN	Acetylation;ATP-binding;Completeproteome;DNA-binding;DNAreplication;Helicase;Hydrolase;Nucleotide-binding;Nucleus;Phosphoprotein;Referenceproteome	+		O88700	E9PZ97;O88700	BLM_MOUSE	Blm	RecQ-like DNA helicase BLM
22.1052	21.9149	21.6667	NaN	NaN	NaN	NaN	NaN	NaN	3D-structure;cAMP;cAMP-binding;Cellmembrane;Completeproteome;Glycoprotein;Ionchannel;Iontransport;Ligand-gatedionchannel;Membrane;Nucleotide-binding;Phosphoprotein;Potassium;Potassiumchannel;Potassiumtransport;Referenceproteome;Sodium;Sodiumchannel;Sodiumtransport;Transmembrane;Transmembranehelix;Transport;Voltage-gatedchannel			O88703	O88703	HCN2_MOUSE	Hcn2	Potassium/sodium hyperpolarization-activated cyclic nucleotide-gated channel 2
20.2691	19.714	20.0503	19.1466	19.6262	19.1413	NaN	NaN	NaN	3D-structure;cAMP;cAMP-binding;Cellmembrane;Completeproteome;Glycoprotein;Ionchannel;Iontransport;Ligand-gatedionchannel;Membrane;Nucleotide-binding;Potassium;Potassiumchannel;Potassiumtransport;Referenceproteome;Sodium;Sodiumchannel;Sodiumtransport;Transmembrane;Transmembranehelix;Transport;Voltage-gatedchannel			O88704	O88704	HCN1_MOUSE	Hcn1	Potassium/sodium hyperpolarization-activated cyclic nucleotide-gated channel 1
NaN	NaN	NaN	18.8682	NaN	18.3367	18.7827	18.5905	18.7857	ATP-binding;Completeproteome;DNA-binding;DNAreplication;Nucleotide-binding;Nucleus;Referenceproteome	+		O88708	A2AI40;O88708	ORC4_MOUSE	Orc4	Origin recognition complex subunit 4
24.5134	24.8652	24.5314	23.4623	23.3764	23.5979	23.5693	23.7929	23.8273	ADP-ribosylation;Alternativesplicing;Completeproteome;Cytoplasm;Differentiation;Directproteinsequencing;Isopeptidebond;NAD;Nucleus;Oxidoreductase;Phosphoprotein;Referenceproteome;Repressor;Transcription;Transcriptionregulation;Ublconjugation	+		O88712;O88712-2	A0A0J9YUM4;E9PWQ9;A0A0J9YU62;A0A0J9YTW3;O88712-2;O88712-3;P56546-2;Q91YZ2;P56546;O88712	CTBP1_MOUSE	Ctbp1	C-terminal-binding protein 1
23.0967	23.1463	22.4802	22.2108	22.2336	21.8059	23.07	22.7833	22.7955	Acetylation;Alternativesplicing;Cellmembrane;Coiledcoil;Completeproteome;Cytoplasm;Cytoskeleton;Membrane;Microtubule;Phosphoprotein;Referenceproteome			O88735-2	O88735-2;D3YWN7;E9QMU3;O88735	MAP7_MOUSE	Map7	Isoform of O88735, Isoform 2 of Ensconsin
27.1076	27.2542	26.568	21.4262	NaN	22.0236	NaN	22.097	NaN	Alternativesplicing;Celljunction;Coiledcoil;Completeproteome;Cytoplasm;Cytoskeleton;Glycoprotein;Lipoprotein;Metal-binding;Myristate;Phosphoprotein;Referenceproteome;Repeat;Synapse;Synaptosome;Zinc;Zinc-finger			O88737	V9GX98;O88737-2;O88737	BSN_MOUSE	Bsn	Protein bassoon
19.5403	NaN	19.8774	NaN	18.3771	NaN	NaN	NaN	NaN	Alternativesplicing;Apoptosis;Cellcycle;Celldivision;Completeproteome;Cytoplasm;Cytoskeleton;Endosome;Golgiapparatus;Ligase;Membrane;Mitosis;Phosphoprotein;Proteaseinhibitor;Referenceproteome;Thiolproteaseinhibitor;Ublconjugation;Ublconjugationpathway	+		O88738;O88738-2;O88738-3	O88738-2;O88738-3;S4R1L5;S4R2P8;O88738	BIRC6_MOUSE	Birc6	Baculoviral IAP repeat-containing protein 6
23.274	23.4176	23.3585	NaN	NaN	NaN	NaN	NaN	NaN	Acetylation;Alternativesplicing;Coiledcoil;Completeproteome;Cytoplasm;Directproteinsequencing;Isopeptidebond;Membrane;Mitochondrion;Mitochondrionoutermembrane;Referenceproteome;Transmembrane;Transmembranehelix;Ublconjugation			O88741	O88741	GDAP1_MOUSE	Gdap1	Ganglioside-induced differentiation-associated protein 1
24.8039	25.0564	25.1018	NaN	NaN	NaN	NaN	NaN	NaN	Completeproteome;Glycoprotein;Referenceproteome;Secreted;Signal			O88745	O88745	SCRG1_MOUSE	Scrg1	Scrapie-responsive protein 1
22.4035	22.3434	22.0198	21.4425	22.4241	21.5101	21.0524	19.6156	21.7594	Acetylation;Alternativesplicing;Completeproteome;Cytoplasm;Membrane;Phosphoprotein;Proteintransport;Referenceproteome;Transport			O88746	Q3UDC3;O88746-2;O88746	TOM1_MOUSE	Tom1	Target of Myb1 membrane trafficking protein
NaN	NaN	19.0135	20.5139	20.204	20.8448	NaN	NaN	NaN	Bloodcoagulation;Calcium;Completeproteome;Copper;Disulfidebond;Glycoprotein;Hemostasis;Metal-binding;Phosphoprotein;Referenceproteome;Repeat;Secreted;Signal;Sulfation;Zymogen			O88783	O88783	FA5_MOUSE	F5	Coagulation factor V
NaN	NaN	19.3095	20.7647	NaN	20.8509	NaN	NaN	NaN	3D-structure;Celljunction;Cellmembrane;Completeproteome;Disulfidebond;Glycoprotein;Host-virusinteraction;Immunoglobulindomain;Membrane;Phosphoprotein;Referenceproteome;Repeat;Signal;Tightjunction;Transmembrane;Transmembranehelix			O88792	O88792	JAM1_MOUSE	F11r	Junctional adhesion molecule A
21.7428	21.8208	21.6833	21.8625	21.5104	21.8814	22.2219	21.8087	21.2086	Acetylation;Completeproteome;Hydrolase;Nucleus;Phosphoprotein;Referenceproteome;tRNAprocessing	+		O88796	O88796	RPP30_MOUSE	Rpp30	Ribonuclease P protein subunit p30
NaN	NaN	NaN	21.1072	22.0619	21.9778	21.2578	20.9989	21.1399	Alternativesplicing;Chemotaxis;Completeproteome;Disulfidebond;Referenceproteome;Secreted;Signal			O88803	A0A0R4J0R8;A0A286YE52;O88803-2;O88803	LECT2_MOUSE	Lect2	Leukocyte cell-derived chemotaxin-2
21.3868	21.624	21.3732	NaN	NaN	NaN	NaN	NaN	NaN	Cellprojection;Completeproteome;Cytoplasm;Developmentalprotein;Differentiation;Microtubule;Neurogenesis;Phosphoprotein;Referenceproteome;Repeat			O88809	Q9CXL6;Q6PGI2;O88809	DCX_MOUSE	Dcx	Neuronal migration protein doublecortin
NaN	NaN	NaN	18.7939	19.2166	18.4567	NaN	NaN	NaN	Alternativesplicing;Completeproteome;Disulfidebond;Glycoprotein;Glycosyltransferase;Golgiapparatus;Membrane;Referenceproteome;Signal-anchor;Transferase;Transmembrane;Transmembranehelix			O88829;O88829-2	A0A0R4J1J3;A0A0U1RPP1;O88829-2;O88829	SIAT9_MOUSE	St3gal5	Lactosylceramide alpha-2,3-sialyltransferase
NaN	NaN	NaN	NaN	22.3882	NaN	20.4506	19.8503	NaN	Completeproteome;Endoplasmicreticulum;Heme;Iron;Membrane;Metal-binding;Microsome;Monooxygenase;Oxidoreductase;Referenceproteome			O88833	A2A977;A0A087WPC3;A2A8T1;O88833;F8WGU9	CP4AA_MOUSE	Cyp4a10	Cytochrome P450 4A10
19.4167	NaN	18.7419	NaN	NaN	NaN	NaN	NaN	NaN	Alternativesplicing;Completeproteome;Phosphoprotein;Referenceproteome;SH2domain			O88834;O88834-2	O88834-2;O88834	SHD_MOUSE	Shd	SH2 domain-containing adapter protein D
20.1979	20.447	20.3962	22.1176	21.5894	21.7034	21.0369	20.9763	21.593	3D-structure;Acetylation;Completeproteome;Cytoplasm;Directproteinsequencing;Glyoxylatebypass;Magnesium;Manganese;Metal-binding;NADP;Oxidoreductase;Phosphoprotein;Referenceproteome;Tricarboxylicacidcycle			O88844	O88844	IDHC_MOUSE	Idh1	Isocitrate dehydrogenase [NADP] cytoplasmic
21.4036	21.4321	21.1931	NaN	NaN	NaN	NaN	NaN	NaN	Alternativesplicing;Completeproteome;Cytoplasm;Membrane;Mitochondrion;Phosphoprotein;Referenceproteome;Repeat;Transitpeptide			O88845	O88845-2;O88845-3;O88845	AKA10_MOUSE	Akap10	A-kinase anchor protein 10, mitochondrial
NaN	NaN	NaN	19.6801	19.9012	20.0216	NaN	NaN	NaN	Alternativesplicing;Cellmembrane;Cellprojection;Ciliumbiogenesis/degradation;Completeproteome;Cytoplasm;Cytoskeleton;GTP-binding;Lipoprotein;Magnesium;Membrane;Metal-binding;Myristate;Nucleotide-binding;Proteintransport;Referenceproteome;Transport			O88848;O88848-2	D3Z067;O88848-2;O88848	ARL6_MOUSE	Arl6	ADP-ribosylation factor-like protein 6
NaN	21.2113	20.2655	19.5929	19.7983	19.8178	20.8121	20.2715	20.69	Completeproteome;Nucleus;Referenceproteome	+		O88852	O88852	TSYL1_MOUSE	Tspyl1	Testis-specific Y-encoded-like protein 1
NaN	NaN	NaN	18.4185	NaN	19.5104	NaN	NaN	NaN	Completeproteome;Disulfidebond;Glycoprotein;Golgiapparatus;Membrane;Referenceproteome;Signal-anchor;Transferase;Transmembrane;Transmembranehelix			O88856	Q3TQN1;O88856	TPST2_MOUSE	Tpst2	Protein-tyrosine sulfotransferase 2
22.9213	22.3188	22.7343	24.2764	24.1659	24.1122	23.8557	23.4095	23.3843	Cellcycle;Celldivision;Completeproteome;Cyclin;Mitosis;Nucleus;Phosphoprotein;Referenceproteome;Transcription;Transcriptionregulation	+		O88874	Q3U3M5;O88874	CCNK_MOUSE	Ccnk	Cyclin-K
NaN	NaN	NaN	18.8631	18.8791	18.5372	NaN	NaN	NaN	Alternativesplicing;Completeproteome;Membrane;NADP;Oxidoreductase;Referenceproteome;Transmembrane;Transmembranehelix			O88876	G5E8W9;B1ARS9;O88876	DHRS3_MOUSE	Dhrs3	Short-chain dehydrogenase/reductase 3
21.8248	21.8183	22.1377	22.4007	22.4119	22.4754	21.5894	21.2779	21.1295	Alternativesplicing;Chromatinregulator;Completeproteome;Cytoplasm;Hydrolase;Isopeptidebond;Nucleus;Phosphoprotein;Referenceproteome;Repressor;Transcription;Transcriptionregulation;Ublconjugation	+		O88895	O88895	HDAC3_MOUSE	Hdac3	Histone deacetylase 3
20.3954	19.9283	20.3105	20.4618	19.8372	21.01	21.2322	21.3535	21.2789	Acetylation;Completeproteome;DNA-binding;Ligase;Metal-binding;Methylation;Nucleus;Phosphoprotein;Referenceproteome;Repeat;Transcription;Transcriptionregulation;Ublconjugation;Ublconjugationpathway;Zinc;Zinc-finger	+	+	O88907	Q3U556;O88907	PIAS1_MOUSE	Pias1	E3 SUMO-protein ligase PIAS1
NaN	NaN	NaN	23.27	23.8164	23.3017	NaN	NaN	NaN	Acyltransferase;Cholesterolmetabolism;Completeproteome;Endoplasmicreticulum;Lipidmetabolism;Membrane;Referenceproteome;Steroidmetabolism;Sterolmetabolism;Transferase;Transmembrane;Transmembranehelix			O88908	F6SMH4;O88908	SOAT2_MOUSE	Soat2	Sterol O-acyltransferase 2
24.1544	24.4919	23.689	NaN	NaN	NaN	21.5217	NaN	NaN	Completeproteome;Referenceproteome;Repeat;SH3domain			O88910	Q6XE40;O88910	MPP3_MOUSE	Mpp3	MAGUK p55 subfamily member 3
30.4096	30.5301	30.2239	NaN	26.5095	26.9255	28.2427	27.2729	26.8743	Actin-binding;Alternativesplicing;Celljunction;Completeproteome;Directproteinsequencing;Glycoprotein;Golgiapparatus;Phosphoprotein;Referenceproteome;Repeat;Synapse	+		O88935	O88935-1;O88935-3;O88935	SYN1_MOUSE	Syn1	Synapsin-1
23.4443	23.297	23.1494	24.1439	24.0815	24.3227	24.1118	24.3887	24.1079	Alternativesplicing;Completeproteome;Developmentalprotein;Differentiation;DNA-binding;Metal-binding;Nucleus;Phosphoprotein;Referenceproteome;Repeat;Repressor;Transcription;Transcriptionregulation;Zinc;Zinc-finger	+	+	O88939	O88939-2;D3Z4C3;O88939	ZBT7A_MOUSE	Zbtb7a	Zinc finger and BTB domain-containing protein 7A
NaN	NaN	NaN	22.135	21.7819	21.9065	21.9825	21.4134	21.0727	Activator;Alternativeinitiation;Alternativesplicing;Completeproteome;Cytoplasm;DNA-binding;Nucleus;Phosphoprotein;Referenceproteome;Repeat;Transcription;Transcriptionregulation	+	+	O88942;O88942-2;O88942-3	B5B2N2;B5B2N4;B5B2N5;B5B2N7;Q6P7T9;Q9DBQ6;O88942-2;O88942-3;O88942	NFAC1_MOUSE	Nfatc1	Nuclear factor of activated T-cells, cytoplasmic 1
NaN	NaN	NaN	20.7416	20.2856	19.6573	NaN	19.5085	NaN	Bloodcoagulation;Calcium;Cleavageonpairofbasicresidues;Completeproteome;Disulfidebond;EGF-likedomain;Gamma-carboxyglutamicacid;Glycoprotein;Hemostasis;Hydrolase;Hydroxylation;Protease;Referenceproteome;Repeat;Secreted;Serineprotease;Signal;Zymogen			O88947	Q3U3V1;O88947	FA10_MOUSE	F10	Coagulation factor X
24.3026	24.3999	23.9758	NaN	NaN	NaN	NaN	NaN	NaN	3D-structure;Celljunction;Cellmembrane;Completeproteome;Exocytosis;Membrane;Postsynapticcellmembrane;Proteintransport;Referenceproteome;Synapse;Synaptosome;Tightjunction;Transport			O88951	O88951	LIN7B_MOUSE	Lin7b	Protein lin-7 homolog B
26.3373	26.3439	26.1197	24.7121	25.584	25.5041	23.5981	23.5481	23.4824	Acetylation;Celljunction;Cellmembrane;Completeproteome;Directproteinsequencing;Exocytosis;Membrane;Postsynapticcellmembrane;Proteintransport;Referenceproteome;Synapse;Synaptosome;Tightjunction;Transport			O88952	O88952	LIN7C_MOUSE	Lin7c	Protein lin-7 homolog C
[truncated: 7,403 more rows]

## Sheet: brain_markers
brain	kidney	liver	COMPARTMENTS Nucleus	TFDB4	Keywords	Protein.Group	Protein.Ids	Protein.Names	Genes	First.Protein.Description
[truncated: 2,512 more rows]

## Sheet: liver_markers
brain	kidney	liver	COMPARTMENTS Nucleus	TFDB4	Keywords	Protein.Group	Protein.Ids	Protein.Names	Genes	T: First.Protein.Description
[truncated: 1,278 more rows]

[truncated: 5 more sheets: kidney_markers, Enrichment_analysis_brain, Enrichment_analysis_liver, Enrichment_analysis_kidney, TF_markers_literature]
