# Supplementary material for: FrozONE: quick cell nucleus enrichment for comprehensive proteomics analysis of frozen tissues
Source: Life Sci Alliance. 2024 Dec 12;8(3):e202403130. doi: 10.26508/lsa.202403130 (PMC11638322; doi:10.26508/lsa.202403130)
Supplement: Supplementary file 3 [file LSA-2024-03130_TableS3.xlsx]

## Sheet: Notes
Tab	Description
Brain_areas_dataset_filtered	Log2 transformed intensities of proteins from the three brain areas (Forebrain, Hippocampus and Hypothalamus). Valid values were filtered for 2 out 3 in at least one group. Related to Figure 3.
HC marker	Hippocampus marker proteins obtained by combining Hippocampus-exclusive and only Hippocampus-significant proteins.
HT marker	Hypothalamus marker proteins obtained by combining Hypothalamus-exclusive and only Hypothalamus-significant proteins.
brain TF literature	List of transcription factors defined as tissue-significant based on ANOVA test with available literature. Related to Figure 3E.
Overlap FANS FrozONE	indication of which proteins were confidently quantified (min 2 out of 3 values among replicates) in FrozONE HC and/or quantified in FANS hippocampus samples
Missing protien enrichment	Enrichment analysis of proteins not quantified by FrozONE in Wang et al 2017 dataset. FDR < 0.05

## Sheet: Brain_areas_dataset_filtered
Hippocampus_FrozONE_1	Hippocampus_FrozONE_2	Hippocampus_FrozONE_3	Hypothalamus_FrozONE_1	Hypothalamus_FrozONE_2	Hypothalamus_FrozONE_3	Brain_FrozONE_1	Brain_FrozONE_2	Brain_FrozONE_3	COMPARTMENTS Nucleus	TFDB4	Keywords	Protein.Group	Protein.Ids	Protein.Names	Genes	First.Protein.Description
22.6594	22.6723	22.592	22.3963	21.6578	22.5897	22.5315	22.7054	22.7696	+		Completeproteome;Proteomicsidentification;Referenceproteome	A0A087WNL7;A0A087WQ44	E9Q9V7;A0A087WNL7;A0A087WNX7;A0A087WQY5;A0A087WS36;A0A087WP63;A0A087WQ44	A0A087WNL7_MOUSE;A0A087WQ44_MOUSE	Srcap	Isoform of A0A087WQ44, Snf2-related CREBBP activator protein
24.8259	24.3747	24.2413	24.175	23.5125	23.9962	24.1211	24.2272	23.8708			Completeproteome;Proteomicsidentification;Referenceproteome	A0A087WNU5	A0A087WNU5;A0A087WRU2	A0A087WNU5_MOUSE	Ank3	Isoform of G5E8K5, Ankyrin 3, epithelial (Fragment)
20.5625	20.3519	19.6726	NaN	NaN	NaN	21.551	21.5174	21.155	+	+	Completeproteome;Proteomicsidentification;Referenceproteome	A0A087WNU6	G5E8E1;A0A087WNU6;A0A087WSF5	A0A087WNU6_MOUSE	Lrrfip1	Isoform of Q3UZ39, Leucine rich repeat (in FLII) interacting protein 1 (Fragment)
24.3076	24.5277	24.5671	25.0188	24.6899	24.7247	24.2279	24.3104	24.0561			Completeproteome;Proteomicsidentification;Referenceproteome	A0A087WNW3;A0A087WP14;A0A087WP48;A0A087WP85;A0A087WPW5;A0A087WPX0;A0A087WQ25;A0A087WQD0;A0A087WQF8;A0A087WQG4;A0A087WQI3;A0A087WQQ5;A0A087WRS1;A0A087WS04;A0A087WS23;A0A087WS29;F8VQC7	A0A087WNW3;A0A087WP85;A0A087WP14;A0A087WP48;A0A087WQ25;A0A087WPW5;A0A087WPX0;A0A087WQQ5;A0A087WQG4;A0A087WQI3;A0A087WQD0;A0A087WQF8;A0A087WRS1;A0A087WS29;A0A087WS04;A0A087WS23;F8VQC7	A0A087WNW3_MOUSE;A0A087WP14_MOUSE;A0A087WP48_MOUSE;A0A087WP85_MOUSE;A0A087WPW5_MOUSE;A0A087WPX0_MOUSE;A0A087WQ25_MOUSE;A0A087WQD0_MOUSE;A0A087WQF8_MOUSE;A0A087WQG4_MOUSE;A0A087WQI3_MOUSE;A0A087WQQ5_MOUSE;A0A087WRS1_MOUSE;A0A087WS04_MOUSE;A0A087WS23_MOUSE;A0A087WS29_MOUSE;F8VQC7_MOUSE	Ktn1	Isoform of Q61595, Kinectin 1
NaN	NaN	NaN	NaN	NaN	NaN	19.9472	20.3031	19.8791			Completeproteome;Proteomicsidentification;Referenceproteome	A0A087WNW8;A0A087WP42;A0A087WQ31;A0A087WQ95;A0A087WQF1;A0A087WRE8;A0A087WRK0;A0A087WS18;A0A0A6YXZ1;A0A0N4SUT7;E9Q6L0;E9QKH0;E9QNY9;J3QP81	E9Q6L0;A0A0A6YXZ1;A0A0N4SUT7;A0A087WNW8;A0A087WP42;A0A087WQ31;A0A087WQ95;A0A087WQF1;A0A087WRK0;A0A087WS18;A0A087WRE8;J3QP81;E9QNY9;E9QKH0	A0A087WNW8_MOUSE;A0A087WP42_MOUSE;A0A087WQ31_MOUSE;A0A087WQ95_MOUSE;A0A087WQF1_MOUSE;A0A087WRE8_MOUSE;A0A087WRK0_MOUSE;A0A087WS18_MOUSE;A0A0A6YXZ1_MOUSE;A0A0N4SUT7_MOUSE;E9Q6L0_MOUSE;E9QKH0_MOUSE;E9QNY9_MOUSE;J3QP81_MOUSE	Clasp1	Isoform of Q80TV8, CLIP associating protein 1
NaN	NaN	NaN	NaN	NaN	NaN	19.7283	19.0843	19.1976	+		Completeproteome;Proteomicsidentification;Referenceproteome	A0A087WP92;A0A087WQ02	A0A087WP92;A0A087WQ02	A0A087WP92_MOUSE;A0A087WQ02_MOUSE	Trip12	Isoform of G5E870, Thyroid hormone receptor interactor 12 (Fragment)
NaN	20.0828	NaN	NaN	NaN	NaN	20.6676	NaN	20.3924	+		Completeproteome;Proteomicsidentification;Referenceproteome	A0A087WPF7;A0A087WPF7-3	A0A7P0A163;A0A7N9VSJ5;E9PZ86;A0A087WPF7-3;A0A087WPF7	AUTS2_MOUSE	Auts2	Autism susceptibility gene 2 protein homolog
24.6485	24.0204	24.0747	25.9931	26.0832	25.7368	28.3526	28.2295	28.3702	+		ATP-binding;Completeproteome;Helicase;Hydrolase;Nucleotide-binding;Proteomicsidentification;Referenceproteome	A0A087WPL5;E9QNN1	A0A087WPL5;E9QNN1	A0A087WPL5_MOUSE;E9QNN1_MOUSE	Dhx9	Isoform of O70133, RNA helicase
21.9041	20.8667	21.313	NaN	NaN	NaN	22.4213	22.5429	22.3756	+		Completeproteome;Proteomicsidentification;Referenceproteome	A0A087WPR7	E9Q9X1;Q91ZU6-2;Q91ZU6-3;Q91ZU6-4;Q91ZU6-5;S4R1P5;A0A087WPR7;A0A087WRB8;A0A087WSP0;Q91ZU6	A0A087WPR7_MOUSE	Dst	Isoform of Q91ZU6, Dystonin (Fragment)
23.1264	20.0982	NaN	21.8892	21.0105	NaN	24.3543	24.0411	24.3687			Completeproteome;Proteomicsidentification;Referenceproteome;SH2domain	A0A087WQM0;A0A087WQS0;A0A6I8MWZ2	A0A6I8MWZ2;A0A087WQS0;A0A087WQM0	A0A087WQM0_MOUSE;A0A087WQS0_MOUSE;A0A6I8MWZ2_MOUSE	Tns1	Isoform of E9Q0S6, Tensin 1
22.0245	21.3283	NaN	20.3375	20.9118	NaN	21.1828	21.3993	21.156	+		Completeproteome;Proteomicsidentification;Referenceproteome	A0A087WQN7;F8VQ87	A0A087WQN7;F8VQ87	A0A087WQN7_MOUSE;F8VQ87_MOUSE	Xrn1	Isoform of P97789, 5'-3' exoribonuclease 1
21.2773	20.8806	NaN	20.1939	NaN	20.0357	20.4838	NaN	NaN			ATP-binding;Calcium;Completeproteome;Nucleotide-binding;Referenceproteome	A0A087WR13	L7N1Y0;A0A571BD48;E9Q0T8;A0A087WR13	A0A087WR13_MOUSE	Dnah7c	Dynein, axonemal, heavy chain 7C
NaN	22.6256	NaN	24.4515	24.0492	NaN	NaN	NaN	NaN	+		Completeproteome;Proteomicsidentification;Referenceproteome	A0A087WR45;Q3UKG2	Q3UKG2;A0A087WR45	A0A087WR45_MOUSE;Q3UKG2_MOUSE	Prob1	Proline rich basic protein 1
23.8318	23.3816	23.6316	21.9655	22.4757	23.1343	25.4305	25.54	24.9594			Completeproteome;Proteomicsidentification;Referenceproteome;Repeat	A0A087WR56;E9PW06	E9PW06;E9Q171;A0A087WNW2;A0A087WPX3;A0A087WR56	A0A087WR56_MOUSE;E9PW06_MOUSE	Nfasc	Isoform of Q810U3, Neurofascin (Fragment)
21.7084	21.5961	21.0912	NaN	NaN	NaN	21.7955	21.3664	21.1695			Completeproteome;Proteomicsidentification;Referenceproteome	A0A087WRP9	A0A087WRP9	A0A087WRP9_MOUSE	Ank3	Isoform of G5E8K5, Ankyrin 3, epithelial (Fragment)
21.1844	20.9923	NaN	NaN	NaN	NaN	19.9235	20.3122	20.5624	+		Calcium;Celladhesion;Completeproteome;Disulfidebond;EGF-likedomain;Membrane;Proteomicsidentification;Referenceproteome;Repeat;Transmembrane;Transmembranehelix	A0A087WRT4;A0A1L1SQU7;F2Z4A3	A0A1L1SQU7;F2Z4A3;A0A087WRT4	A0A087WRT4_MOUSE;A0A1L1SQU7_MOUSE;F2Z4A3_MOUSE	Fat1	FAT atypical cadherin 1
NaN	NaN	NaN	NaN	NaN	NaN	NaN	19.2492	17.9581	+		Completeproteome;Ligase;Proteomicsidentification;Referenceproteome;Ublconjugationpathway	A0A087WRV6	A0A087WRV6	A0A087WRV6_MOUSE	Trip12	Isoform of G5E870, E3 ubiquitin-protein ligase (Fragment)
NaN	NaN	NaN	20.3767	19.9464	20.1805	NaN	NaN	NaN	+		Completeproteome;Proteomicsidentification;Referenceproteome	A0A087WS17	Q8R0B4;Q8BLD4;Q6VYI4;Q6VYI5;A0A087WNY6;A0A087WQA5;A0A087WQX8;H3BJV1;A0A087WRP4;A0A087WS17;A0A087WRZ5;A0A087WS74;A0A087WSH7;Q921F2	A0A087WS17_MOUSE	Tardbp	Isoform of Q921F2, TAR DNA binding protein (Fragment)
NaN	19.7418	19.7944	NaN	18.7663	18.1009	18.9113	19.3599	19.6624	+		Completeproteome;Proteomicsidentification;Referenceproteome	A0A087WSB8	A0A087WSB8	A0A087WSB8_MOUSE	Hmgn3	Isoform of Q9DCB1, High mobility group nucleosomal binding domain 3
NaN	21.8677	22.2345	NaN	NaN	NaN	21.3941	21.4834	21.1601	+		ATP-binding;Completeproteome;Kinase;Nucleotide-binding;Proteomicsidentification;Referenceproteome;Repeat;Transferase	A0A087WSE3;E9QQ25	A0A087WSE3;E9QQ25	A0A087WSE3_MOUSE;E9QQ25_MOUSE	Speg	Isoform of Q62407, SPEG complex locus (Fragment)
NaN	NaN	NaN	NaN	NaN	NaN	22.669	22.5084	22.3722			Completeproteome;Proteomicsidentification;Referenceproteome	A0A0A0MQH5	A0A0A0MQH5;A0A0A0MQA6;Q69ZZ9;B1ARU4;Q9QXZ0-2;Q9QXZ0-3;Q9QXZ0-4;F7ACR9;F6Q750;A0A571BGC6;A0A571BF93;Q9QXZ0	A0A0A0MQH5_MOUSE	Macf1	Isoform of Q9QXZ0, Microtubule-actin crosslinking factor 1 (Fragment)
NaN	NaN	NaN	NaN	NaN	NaN	20.2336	19.706	18.883				A0A0A6YVT8;A0A668KLF4	A0A668KLF4;A0A0A6YVT8	A0A0A6YVT8_MOUSE;A0A668KLF4_MOUSE	Tsga10	Isoform of Q6NY15, Testis specific 10
22.1971	22.3151	22.131	23.7896	23.4461	23.0014	NaN	NaN	22.3902	+		Completeproteome;Metal-binding;Proteomicsidentification;Referenceproteome	A0A0A6YVV8;A0A0A6YWB0;A0A0A6YWG1;A0A0A6YXQ4	A0A0A6YVV8;A0A0A6YWG1;A0A0A6YWB0;A0A0A6YXQ4	A0A0A6YVV8_MOUSE;A0A0A6YWB0_MOUSE;A0A0A6YWG1_MOUSE;A0A0A6YXQ4_MOUSE	Mbnl1	Isoform of Q9JKP5, Muscleblind like splicing factor 1
22.965	22.6303	22.9757	21.4448	21.5332	21.7494	22.4177	22.6576	22.4138	+		Completeproteome;Proteomicsidentification;Referenceproteome	A0A0A6YW36;Q45FE1	A0A0A6YW36;Q45FE1	A0A0A6YW36_MOUSE;Q45FE1_MOUSE	Rgs7	Isoform of O54829, Regulator of G protein signaling 7
23.6845	23.0735	22.4226	NaN	NaN	NaN	21.6649	20.6943	20.5903			Completeproteome;Proteomicsidentification;Referenceproteome	A0A0A6YWG7	A0A0A6YWG7;E9QNQ4;Q8CHG7	A0A0A6YWG7_MOUSE	Rapgef2	Isoform of Q8CHG7, Rap guanine nucleotide exchange factor (GEF) 2
NaN	NaN	NaN	NaN	NaN	NaN	18.4057	18.2726	NaN			Calcium;Celladhesion;Completeproteome;Membrane;Referenceproteome;Repeat;Transmembrane;Transmembranehelix	A0A0A6YWK0;A0JNT1;B1AZR7;F6ZNL5	B1AZR7;A0JNT1;A0A0A6YWK0;Q2TJH7;Q2TJH9;F6ZNL5	A0A0A6YWK0_MOUSE;A0JNT1_MOUSE;B1AZR7_MOUSE;F6ZNL5_MOUSE	Pcdh11x	Isoform of F6ZNL5, Protocadherin 11 X-linked
22.3651	23.0509	23.0548	NaN	NaN	NaN	22.4066	22.6256	22.966			Calcium;Celladhesion;Completeproteome;Membrane;Proteomicsidentification;Referenceproteome;Repeat;Transmembrane;Transmembranehelix	A0A0A6YWY8;A0A0A6YY09;F8VPK8	A0A0A6YWM0;A0A0A6YWY8;A0A0A6YY37;A0A0A6YY09;F8VPK8	A0A0A6YWY8_MOUSE;A0A0A6YY09_MOUSE;F8VPK8_MOUSE	Pcdh9	Isoform of F8VPK8, Protocadherin 9
21.1398	19.3168	NaN	NaN	NaN	NaN	21.4016	20.3123	NaN			Completeproteome;Kinase;Proteomicsidentification;Referenceproteome;Transferase	A0A0A6YX73;Q8K1M3	Q8K1M3;A0A0A6YX73	A0A0A6YX73_MOUSE;Q8K1M3_MOUSE	Prkar2a	Isoform of P12367, Protein kinase, cAMP dependent regulatory, type II alpha
26.949	26.6327	26.816	24.7415	25.4604	25.8453	26.6995	26.9716	26.8483			Completeproteome;Proteomicsidentification;Referenceproteome;Repeat	A0A0A6YY91	A0A0A6YY91	A0A0A6YY91_MOUSE	Ncam1	Isoform of P13595, Neural cell adhesion molecule 1 (Fragment)
25.7752	26.1196	26.3349	27.1185	27.3166	27.4365	25.4214	25.4571	25.5829	+		Completeproteome;Proteomicsidentification;Referenceproteome	A0A0B4J1E2	A0A0B4J1E2;Q9CSN1	A0A0B4J1E2_MOUSE	Snw1	Isoform of Q9CSN1, SNW domain-containing protein 1
NaN	NaN	NaN	NaN	NaN	NaN	20.1997	20.3832	20.0191	+		ATP-binding;Completeproteome;Metal-binding;Nucleotide-binding;Proteomicsidentification;Referenceproteome;Zinc;Zinc-finger	A0A0B4J1E3;D3Z5P5	D3Z5P5;A0A0B4J1E3	A0A0B4J1E3_MOUSE;D3Z5P5_MOUSE	Ighmbp2	Isoform of P40694, Immunoglobulin mu DNA binding protein 2
23.3251	NaN	NaN	NaN	22.5681	23.4326	22.1196	22.3766	22.3006			Calcium;Completeproteome;Metal-binding;Referenceproteome	A0A0B4J1F9	A0A0B4J1F9	A0A0B4J1F9_MOUSE	Tchh	Trichohyalin
20.1701	NaN	NaN	NaN	NaN	NaN	19.2526	19.9842	19.9825				A0A0G2JDF4;A0A0G2JFV3	A0A0G2JFV3;A0A0G2JFF5;A0A0G2JG66;A0A0G2JGM8;A0A0G2JDF4;A0A0G2JDK6	A0A0G2JDF4_MOUSE;A0A0G2JFV3_MOUSE	Adgrl2	Isoform of Q8JZZ7, Adhesion G protein-coupled receptor L2
24.305	23.885	22.8641	NaN	21.957	21.9816	19.926	20.7508	20.0072			Completeproteome;Cytoplasm;Cytoskeleton;Microtubule;Proteomicsidentification;Referenceproteome;Repeat	A0A0G2JDN7;E9PZ43	E9PZ43;A0A0G2JDN7	A0A0G2JDN7_MOUSE;E9PZ43_MOUSE	Map4	Isoform of P27546, Microtubule-associated protein
NaN	NaN	NaN	NaN	NaN	NaN	22.2824	22.6516	22.1636				A0A0G2JDY6;A0A0G2JGI1	A0A0G2JGI1;A0A0G2JDY6;A0A0G2JDZ8	A0A0G2JDY6_MOUSE;A0A0G2JGI1_MOUSE	Nexn	Isoform of Q7TPW1, Nexilin (Fragment)
NaN	NaN	NaN	NaN	NaN	NaN	18.3469	18.9921	18.3254			Completeproteome;Proteomicsidentification;Referenceproteome	A0A0G2JEH3;B2RVB9	A0A0G2JEH3;B2RVB9	A0A0G2JEH3_MOUSE;B2RVB9_MOUSE	Tmem243	Isoform of B2RVB9, Transmembrane protein 243, mitochondrial
21.8789	22.5268	22.3667	NaN	21.279	NaN	21.6842	22.1211	22.1577	+		Completeproteome;Proteomicsidentification;Referenceproteome	A0A0G2JF42;A0A0G2JGH3;A6PWK8;Q3UY26	Q3UY26;A6PWK8;A0A0G2JGH3;A0A0G2JF42	A0A0G2JF42_MOUSE;A0A0G2JGH3_MOUSE;A6PWK8_MOUSE;Q3UY26_MOUSE	Atrx	Isoform of Q61687, DNA helicase (Fragment)
NaN	NaN	NaN	NaN	NaN	NaN	19.6848	NaN	20.0472				A0A0G2JFN1	Q6NXI6-2;A0A0G2JFW6;A0A0G2JFN1;Q6NXI6	A0A0G2JFN1_MOUSE	Rprd2	Isoform of Q6NXI6, Regulation of nuclear pre-mRNA domain containing 2
21.9024	21.6167	NaN	NaN	NaN	NaN	NaN	NaN	NaN			Completeproteome;Ionchannel;Iontransport;Membrane;Potassium;Potassiumchannel;Potassiumtransport;Referenceproteome;Transmembrane;Transmembranehelix;Transport	A0A0G2JFQ2;A0A0G2JGA6;B7ZBV3;B7ZBV4;B7ZBV6;B7ZBV7;B7ZBV8;B7ZBV9;B7ZBW1;B7ZBW2;F6UC55	B7ZBV3;B7ZBV4;B7ZBV6;B7ZBV7;B7ZBV8;B7ZBV9;B7ZBW1;B7ZBW2;F6UC55;A0A0G2JGA6;A0A0G2JFQ2	A0A0G2JFQ2_MOUSE;A0A0G2JGA6_MOUSE;B7ZBV3_MOUSE;B7ZBV4_MOUSE;B7ZBV6_MOUSE;B7ZBV7_MOUSE;B7ZBV8_MOUSE;B7ZBV9_MOUSE;B7ZBW1_MOUSE;B7ZBW2_MOUSE;F6UC55_MOUSE	Kcnq2	Isoform of Q9Z351, Potassium voltage-gated channel, subfamily Q, member 2
25.1224	24.6009	23.7661	23.1932	22.8477	23.1907	21.9559	22.3388	21.7278				A0A0G2JG35	A0A0G2JG35	A0A0G2JG35_MOUSE	Map4	Isoform of P27546, Microtubule-associated protein (Fragment)
24.6178	24.3625	24.3231	NaN	21.4454	21.9052	24.4585	24.5217	24.2078	+			A0A0G2JGW6	A0A0G2JGW6;A0A0G2JF79;A0A0G2JFE2;Q3UTQ8	A0A0G2JGW6_MOUSE	Cdkl5	Isoform of Q3UTQ8, Cyclin-dependent kinase-like 5
NaN	NaN	NaN	NaN	NaN	NaN	21.1848	21.4818	21.3576				A0A0J9YTR2	A0A0J9YTR2	A0A0J9YTR2_MOUSE	Ncbp2as2	RIKEN cDNA 0610012G03 gene
23.6	23.2994	24.0791	25.329	24.5497	24.8457	23.7468	23.8674	24.0555				A0A0J9YTS7	A0A0J9YTS7	A0A0J9YTS7_MOUSE	Eno4	Isoform of Q8C042, phosphopyruvate hydratase (Fragment)
22.8107	22.6592	22.9216	21.3455	22.21	21.7433	22.6703	22.8884	22.1819	+			A0A0J9YTU3;A0A0J9YUR2	A0A0J9YUR2;A0A0J9YTU3	A0A0J9YTU3_MOUSE;A0A0J9YUR2_MOUSE	Specc1	Isoform of Q5SXY1, Sperm antigen with calponin homology and coiled-coil domains 1
NaN	NaN	NaN	NaN	NaN	NaN	21.761	NaN	21.8696			Completeproteome;Ionchannel;Iontransport;Membrane;Referenceproteome;Sodium;Sodiumchannel;Sodiumtransport;Transmembrane;Transmembranehelix;Transport;Voltage-gatedchannel	A0A0J9YTW4;A0A0J9YUK3;A0A0J9YUW5;F6U329;F7D6J5;F7D6K4;Q4KL32	A0A0J9YUK3;Q4KL32;A0A0J9YUW5;A0A0J9YTW4;F7D6J5;F7D6K4;F6U329	A0A0J9YTW4_MOUSE;A0A0J9YUK3_MOUSE;A0A0J9YUW5_MOUSE;F6U329_MOUSE;F7D6J5_MOUSE;F7D6K4_MOUSE;Q4KL32_MOUSE	Scn8a	Isoform of Q9WTU3, Sodium channel, voltage-gated, type VIII, alpha (Fragment)
24.6579	24.7112	24.9907	25.3066	24.792	24.8972	25.6217	25.6923	25.4892	+		Completeproteome;Proteomicsidentification;Referenceproteome	A0A0J9YUD5;B9EJ54	A0A0J9YUD5;B9EJ54	A0A0J9YUD5_MOUSE;B9EJ54_MOUSE	Nup205	Isoform of B9EJ54, Nucleoporin 205
22.05	21.7578	21.2533	NaN	21.3442	NaN	NaN	NaN	NaN	+			A0A0J9YUJ8;A0A0J9YUQ8	A0A0J9YUJ8;A0A0J9YUQ8	A0A0J9YUJ8_MOUSE;A0A0J9YUQ8_MOUSE	Gsn	Isoform of P13020, Gelsolin (Fragment)
21.4588	21.4274	21.609	NaN	NaN	NaN	23.2603	23.4668	23.1778				A0A0J9YUM2	A0A0J9YUM2;A0A0J9YVH8;A0A140T8K9;A0A2R8VHH2;A0A2R8VH83;A0A338P799;A0A0A6YVS6;J3QQ18;F6SEU4	A0A0J9YUM2_MOUSE	Syngap1	Isoform of F6SEU4, Synaptic Ras GTPase activating protein 1 homolog (rat)
21.8788	20.7654	20.6664	NaN	NaN	NaN	22.6885	22.9444	22.4214				A0A0J9YUZ2;A0A0J9YV63;A0A0J9YVH8	A0A0J9YV63;A0A0J9YUZ2;A0A0J9YVH8	A0A0J9YUZ2_MOUSE;A0A0J9YV63_MOUSE;A0A0J9YVH8_MOUSE	Syngap1	Isoform of F6SEU4, Synaptic Ras GTPase activating protein 1 homolog (rat) (Fragment)
22.4991	21.9101	21.9589	NaN	NaN	NaN	NaN	19.2988	NaN				A0A0J9YUZ5	A0A0J9YUZ5;A0A0A6YVS6	A0A0J9YUZ5_MOUSE	Syngap1	Isoform of F6SEU4, Synaptic Ras GTPase activating protein 1 homolog (rat) (Fragment)
NaN	NaN	NaN	NaN	NaN	NaN	NaN	22.9472	22.9174	+			A0A0N4SUJ3	A0A0N4SUJ3	A0A0N4SUJ3_MOUSE	Naaladl2	N-acetylated alpha-linked acidic dipeptidase-like 2
20.6605	20.5972	21.1027	19.8085	20.836	20.548	20.1133	20.1023	20.4867	+			A0A0N4SUM2	A0A0N4SUM2	A0A0N4SUM2_MOUSE	Hnrnpa2b1	Isoform of O88569, Heterogeneous nuclear ribonucleoprotein A2/B1 (Fragment)
21.4549	22.5724	22.2461	23.3652	22.586	22.3692	22.4379	22.3351	22.6329				A0A0N4SUT6	A0A0N4SUT6	A0A0N4SUT6_MOUSE	4933427D14Rik	Isoform of Q6A000, RIKEN cDNA 4933427D14 gene
22.0266	22.3086	21.6392	NaN	21.7728	22.2557	22.8762	23.2489	23.0789	+		Completeproteome;Nucleus;Proteomicsidentification;Referenceproteome	A0A0N4SV80;E9QML5	A0A0N4SV80;E9QML5	A0A0N4SV80_MOUSE;E9QML5_MOUSE	Zfp638	Isoform of Q61464, Zinc finger protein 638
21.7759	21.5804	21.7872	NaN	NaN	NaN	22.1031	22.2745	22.1297				A0A0N4SVF2;A0A0N4SVR5;A6H650	A0A0N4SVF2;A0A0N4SVR5;A6H650	A0A0N4SVF2_MOUSE;A0A0N4SVR5_MOUSE;A6H650_MOUSE	Rasgef1a	Isoform of A6H650, RasGEF domain family, member 1A
23.1309	22.6928	22.3956	25.9634	22.8897	22.672	23.2062	23.1637	23.2202				A0A0N4SVL0	Q80XI3-2;Q80XI3-3;Q80XI3-4;Z4YKC4;A0A0R4J112;A2AMI2;A2AMI7;A0A0N4SVL0;Q80XI3	A0A0N4SVL0_MOUSE	Eif4g3	Isoform of Q80XI3, Eukaryotic translation initiation factor 4 gamma, 3
NaN	NaN	NaN	NaN	NaN	NaN	19.8317	19.1921	19.1047				A0A0N4SW58	A0A0N4SW58	A0A0N4SW58_MOUSE	C2cd5	Isoform of Q7TPS5, C2 calcium-dependent domain containing 5 (Fragment)
21.432	21.9353	21.781	21.8131	21.3879	21.0374	20.5263	20.8544	19.9112	+			A0A0N4SW65;A0A0N4SWC3;A0A0R4J0B4	A0A0R4J0B4;A0A0N4SWC3;A0A0N4SW65	A0A0N4SW65_MOUSE;A0A0N4SWC3_MOUSE;A0A0R4J0B4_MOUSE	Cmas	Isoform of Q99KK2, Cytidine monophospho-N-acetylneuraminic acid synthetase
24.7938	24.3684	24.3683	23.6123	24.3549	24.5906	24.312	24.2461	24.1307				A0A0N4SW73	A0A0N4SW73;Q8R361	A0A0N4SW73_MOUSE	Rab11fip5	Isoform of Q8R361, RAB11 family interacting protein 5 (class I)
23.222	20.55	NaN	NaN	NaN	NaN	21.0284	20.7772	20.9872				A0A0N4SW93	Q7TPS5-2;Q7TPS5-3;E9Q026;A0A0N4SW93;Q7TPS5	A0A0N4SW93_MOUSE	C2cd5	Isoform of Q7TPS5, C2 calcium-dependent domain containing 5
21.4764	21.8736	21.9471	23.3116	22.9218	22.7632	21.7467	21.9576	21.8914	+			A0A0R4J009	A0A0R4J009;Q9D864	A0A0R4J009_MOUSE	Actr6	Isoform of Q9D864, ARP6 actin-related protein 6
NaN	NaN	NaN	NaN	NaN	NaN	20.84	21.1063	21.2687	+	+		A0A0R4J046	A0A0R4J046;P53569	A0A0R4J046_MOUSE	Cebpz	Isoform of P53569, CCAAT/enhancer binding protein zeta
22.2886	22.0166	22.2821	NaN	NaN	NaN	21.9057	21.134	21.3575	+			A0A0R4J049	A0A0R4J049;F6QQQ6;Q8CIG8	A0A0R4J049_MOUSE	Prmt5	Isoform of Q8CIG8, Protein arginine N-methyltransferase 5
23.5201	23.425	22.824	24.4934	24.1671	23.7143	21.1971	22.5893	23.8473				A0A0R4J083	A0A0R4J083;P51174	A0A0R4J083_MOUSE	Acadl	Isoform of P51174, Long-chain specific acyl-CoA dehydrogenase, mitochondrial
NaN	NaN	NaN	NaN	NaN	NaN	18.279	18.3373	17.5936			Completeproteome;Proteomicsidentification;Referenceproteome	A0A0R4J0B8;J3QQ44	A0A0R4J0B8;J3QQ44	A0A0R4J0B8_MOUSE;J3QQ44_MOUSE	Sh3gl3	Isoform of Q62421, SH3-domain GRB2-like 3
NaN	NaN	NaN	22.6209	NaN	22.3437	NaN	NaN	20.6952				A0A0R4J0I1	A0A0R4J0I1;P07759	A0A0R4J0I1_MOUSE	Serpina3k	Isoform of P07759, Serine (or cysteine) peptidase inhibitor, clade A, member 3K
22.6197	22.5255	22.7833	22.8013	21.1198	22.3533	23.2853	23.1101	23.227	+			A0A0R4J0J6	A0A0R4J0J6;Q8BKT7	A0A0R4J0J6_MOUSE	Thoc5	Isoform of Q8BKT7, THO complex 5
20.5254	19.5437	19.8107	NaN	18.7541	NaN	NaN	NaN	NaN	+		Completeproteome;Proteomicsidentification;Referenceproteome	A0A0R4J102;D3Z5R9;F6T0J8	A0A0R4J102;F6T0J8;D3Z5R9	A0A0R4J102_MOUSE;D3Z5R9_MOUSE;F6T0J8_MOUSE	Cpeb3	Isoform of Q7TN99, Cytoplasmic polyadenylation element binding protein 3
26.9906	26.6765	26.6062	23.8534	24.0808	23.7357	25.6798	25.8021	25.5972			Completeproteome;Proteomicsidentification;Referenceproteome	A0A0R4J117;G3UYZ1	A0A0R4J117;G3UYZ1	A0A0R4J117_MOUSE;G3UYZ1_MOUSE	Igsf8	Isoform of Q8R366, Immunoglobulin superfamily, member 8
NaN	NaN	NaN	NaN	NaN	NaN	19.604	20.5219	20.3678	+			A0A0R4J124	A0A0R4J124;O54781	A0A0R4J124_MOUSE	Srpk2	Isoform of O54781, Serine/arginine-rich protein specific kinase 2
23.0455	22.1973	22.2937	21.9054	21.6672	21.7327	21.8694	22.0452	22.2323			Completeproteome;Proteomicsidentification;Referenceproteome;SH3domain	A0A0R4J194;A2A543	A0A0R4J194;A2A543	A0A0R4J194_MOUSE;A2A543_MOUSE	Cacnb1	Isoform of Q8R3Z5, Voltage-dependent L-type calcium channel subunit beta-1
NaN	NaN	NaN	NaN	NaN	NaN	19.5117	NaN	19.4848				A0A0R4J1C4	A0A0R4J1C4;Q6DI92-2;Q6DI92	A0A0R4J1C4_MOUSE	Zswim9	Isoform of Q6DI92, Zinc finger SWIM-type containing 9
NaN	NaN	NaN	NaN	NaN	NaN	23.3644	23.7592	23.5467	+		Completeproteome;Elongationfactor;Proteinbiosynthesis;Proteomicsidentification;Referenceproteome	A0A0R4J1E2;A0A0R4J1L2;D3YY68;F6ZFU0;Q80T06;Q91VK2	A0A0R4J1L2;A0A0R4J1E2;Q80T06;F6ZFU0;D3YY68;Q91VK2	A0A0R4J1E2_MOUSE;A0A0R4J1L2_MOUSE;D3YY68_MOUSE;F6ZFU0_MOUSE;Q80T06_MOUSE;Q91VK2_MOUSE	Eef1d	Isoform of P57776, Eukaryotic translation elongation factor 1 delta (guanine nucleotide exchange protein)
23.1366	22.8442	22.3691	22.0922	22.1625	22.477	21.5428	21.7029	20.9963	+			A0A0R4J1R7	A0A0R4J1R7;Q9CZL5	A0A0R4J1R7_MOUSE	Pcbd2	Isoform of Q9CZL5, 4a-hydroxytetrahydrobiopterin dehydratase
NaN	NaN	NaN	22.0634	20.9468	NaN	NaN	NaN	NaN			Completeproteome;Proteomicsidentification;Referenceproteome;SH3domain	A0A0R4J1W0;B7ZWM6	A0A0R4J1W0;B7ZWM6	A0A0R4J1W0_MOUSE;B7ZWM6_MOUSE	Sorbs2	Isoform of Q3UTJ2, Sorbin and SH3 domain containing 2
NaN	NaN	NaN	NaN	NaN	NaN	23.3029	23.6284	23.5198				A0A0R4J1Y6	A0A0R4J1Y6	A0A0R4J1Y6_MOUSE	Sphkap	Isoform of Q6NSW3, SPHK1 interactor, AKAP domain containing (Fragment)
23.4141	22.3688	22.7958	NaN	NaN	NaN	24.8167	24.9779	24.3287				A0A0R4J2C2	A0A0R4J2C2;P46097	A0A0R4J2C2_MOUSE	Syt2	Isoform of P46097, Synaptotagmin
21.6046	21.0889	NaN	20.4486	21.3568	21.4689	20.608	19.79	20.8369				A0A0R4J2D3	Q8BI84-2;A0A0R4J2D3;Q8BI84	A0A0R4J2D3_MOUSE	Mia3	Isoform of Q8BI84, MIA SH3 domain ER export factor 3
NaN	20.596	NaN	NaN	NaN	NaN	20.9723	21.55	21.3118	+	+		A0A0U1RNL9	A0A0U1RPH5;A0A0U1RNL1;A0A0U1RNL9;F8VPK3;P56671	A0A0U1RNL9_MOUSE	Maz	Isoform of P56671, MYC-associated zinc finger protein (purine-binding transcription factor)
NaN	NaN	NaN	NaN	NaN	NaN	20.369	20.6026	20.9986	+			A0A0U1RPB2	A0A0U1RPB2	A0A0U1RPB2_MOUSE	Tjp1	Isoform of P39447, Tight junction protein 1 (Fragment)
NaN	NaN	NaN	NaN	NaN	NaN	NaN	19.7672	20.2186			Completeproteome;Proteomicsidentification;Referenceproteome	A0A140LHD4;A0A140LHT6;A0A140LI38;E9QPQ8	E9QPQ8;A0A140LI38;A0A140LHT6;A0A140LHD4	A0A140LHD4_MOUSE;A0A140LHT6_MOUSE;A0A140LI38_MOUSE;E9QPQ8_MOUSE	Mrpl48	Isoform of Q8JZS9, Mitochondrial ribosomal protein L48 (Fragment)
NaN	NaN	NaN	NaN	NaN	NaN	20.4355	21.139	20.941	+			A0A140LHF4;A0A140LI14	H3BLH0;H3BKJ3;A0A140LIV3;A0A140LI14;A0A140LHF4	A0A140LHF4_MOUSE;A0A140LI14_MOUSE	Smarca2	Isoform of Q6DIC0, SWI/SNF related, matrix associated, actin dependent regulator of chromatin, subfamily a, member 2 (Fragment)
NaN	19.295	NaN	NaN	NaN	NaN	19.8653	20.6171	19.1509	+			A0A140LHY5	A0A140LHY5	A0A140LHY5_MOUSE	Bptf	Isoform of A2A654, Bromodomain PHD finger transcription factor (Fragment)
21.3975	21.1279	20.7345	NaN	21.7807	NaN	21.2906	21.5002	20.8961				A0A140LIW3	A0A140LIW3	A0A140LIW3_MOUSE	Frmpd3	FERM and PDZ domain containing 3
21.8607	21.6384	21.9346	22.7248	22.4529	22.577	20.8121	20.8273	20.3175				A0A140LIZ7	Q8CAF4-3;A0A140LIZ7;Q8CAF4	A0A140LIZ7_MOUSE	Nhsl1	Isoform of Q8CAF4, NHS-like 1
23.9002	23.6969	23.0809	NaN	21.0032	NaN	21.1346	21.1998	20.7283				A0A140LJD2	E9Q2K2;A0A140LJD2	A0A140LJD2_MOUSE	Tanc2	Isoform of A2A690, Tetratricopeptide repeat, ankyrin repeat and coiled-coil containing 2 (Fragment)
20.723	19.9301	19.7034	NaN	NaN	NaN	21.0222	21.3522	21.1853				A0A140T8T5	A0A140T8T5;E9PZ43;P27546-2;P27546-3;P27546-4;A0A0G2JFH2;A0A0G2JDN7;P27546	A0A140T8T5_MOUSE	Map4	Isoform of P27546, Microtubule-associated protein
26.3624	26.6077	26.7162	29.2502	28.8117	29.0165	NaN	NaN	NaN				A0A1B0GQX0;A0A1B0GRJ3	A0A1B0GQX0;A0A1B0GRJ3	A0A1B0GQX0_MOUSE;A0A1B0GRJ3_MOUSE	Gm6657	Isoform of A0A1B0GRJ3, Predicted gene 6657 (Fragment)
22.8435	22.6761	22.0018	22.1622	21.9032	21.3825	21.3159	21.7309	21.1176				A0A1B0GR85	A0A1B0GR85	A0A1B0GR85_MOUSE	2900026A02Rik	Isoform of Q8BRV5, RIKEN cDNA 2900026A02 gene
NaN	NaN	NaN	NaN	NaN	NaN	NaN	20.9244	20.7303				A0A1B0GRK0	A0A1B0GRK0	A0A1B0GRK0_MOUSE	Gm45521	Predicted gene 45521
NaN	NaN	NaN	NaN	NaN	NaN	21.5479	21.4839	22.0333	+			A0A1B0GSX7	A0A1B0GSX7;Q6PFD9	A0A1B0GSX7_MOUSE	Nup98	Isoform of Q6PFD9, Nuclear pore complex protein Nup98-Nup96
NaN	19.3183	NaN	20.6778	20.8064	20.6934	NaN	NaN	NaN				A0A1B0GT27	A0A1B0GT27	A0A1B0GT27_MOUSE	Pnma8c	PNMA family member 8C
24.2318	24.652	24.4006	NaN	22.4021	22.4706	24.8926	24.8194	24.6261				A0A1D5RLB2	A0A1D5RLB2	A0A1D5RLB2_MOUSE	Ank2	Isoform of Q8C8R3, Ankyrin 2, brain (Fragment)
23.2258	23.4802	23.7557	22.9798	23.1895	23.5174	24.1561	24.2436	24.1465	+			A0A1D5RLL4	E9PZA7;E9PWT1;F7CGG2;A0A1D5RLL4;E9QLK7;Q80YV3	A0A1D5RLL4_MOUSE	Trrap	Isoform of Q80YV3, Transformation/transcription domain-associated protein
20.2658	NaN	NaN	NaN	NaN	NaN	20.0158	19.8129	20.0946				A0A1D5RLN6	A0A1D5RLN6	A0A1D5RLN6_MOUSE	2900026A02Rik	Isoform of Q8BRV5, RIKEN cDNA 2900026A02 gene
20.9284	20.9637	20.0454	21.6154	22.0171	21.6207	21.4463	21.8347	21.686			ATP-binding;Completeproteome;Kinase;Metal-binding;Nucleotide-binding;Proteomicsidentification;Referenceproteome;Serine/threonine-proteinkinase;Transferase;Zinc;Zinc-finger	A0A1D5RLQ9;E9PVY0;F6Q5A5;F6YZJ7	E9PVY0;F6YZJ7;F6Q5A5;A0A1D5RLQ9	A0A1D5RLQ9_MOUSE;E9PVY0_MOUSE;F6Q5A5_MOUSE;F6YZJ7_MOUSE	Cdc42bpa	Isoform of Q3UU96, non-specific serine/threonine protein kinase
NaN	20.1742	NaN	NaN	NaN	NaN	19.7624	NaN	19.6135	+			A0A1D5RLZ3	S4R1P5;A0A087WSP0;A0A1D5RLZ3	A0A1D5RLZ3_MOUSE	Dst	Isoform of Q91ZU6, Dystonin (Fragment)
19.7265	20.2043	NaN	NaN	21.5145	21.0023	NaN	NaN	18.7562			Completeproteome;Proteomicsidentification;Referenceproteome	A0A1D5RM71;A0A1D5RMH4;F8VQK5	F8VQK5;A0A1D5RM71;A0A1D5RMH4	A0A1D5RM71_MOUSE;A0A1D5RMH4_MOUSE;F8VQK5_MOUSE	Sash1	Isoform of P59808, SAM and SH3 domain containing 1 (Fragment)
27.5072	27.2952	27.1109	25.8205	25.6928	25.7078	27.3545	27.4702	26.9975	+			A0A1D5RM83	E9PUA3;A0A5F8MPT9;Q8R0S2-2;A0A1D5RM83;Q8R0S2	A0A1D5RM83_MOUSE	Iqsec1	Isoform of Q8R0S2, IQ motif and Sec7 domain 1
NaN	NaN	NaN	20.542	21.2408	21.3112	NaN	NaN	19.8142	+	+		A0A1D5RMC2	Q3V041;A0A1D5RMC2	A0A1D5RMC2_MOUSE	Zfp612	Zinc finger protein 612
23.7421	22.2187	21.6086	22.7526	22.965	22.0361	22.6428	22.6926	22.5055			Completeproteome;Proteomicsidentification;Referenceproteome	A0A1L1SQ51;A0A1L1SQP9;A0A1L1SRI1;E9PUM4;Q8CDM9	E9PUM4;Q8CDM9;A0A1L1SQP9;A0A1L1SRI1;A0A1L1SQ51	A0A1L1SQ51_MOUSE;A0A1L1SQP9_MOUSE;A0A1L1SRI1_MOUSE;E9PUM4_MOUSE;Q8CDM9_MOUSE	Tln2	Isoform of Q71LX4, Talin 2
19.7964	19.1526	19.7647	22.4424	23.9881	23.7733	21.0764	20.3793	21.1177			Completeproteome;Proteomicsidentification;Referenceproteome;Repeat;SH3domain;WDrepeat	A0A1L1SQE2;E9QP54	E9QP54;A0A1L1SQE2	A0A1L1SQE2_MOUSE;E9QP54_MOUSE	Ahi1	Isoform of Q8K3E5, Abelson helper integration site 1
21.3884	21.6802	NaN	NaN	NaN	NaN	19.7762	19.9267	19.5611	+		Completeproteome;Proteomicsidentification;Referenceproteome	A0A1L1SS44;Q60709	Q60709;A0A1L1SS44	A0A1L1SS44_MOUSE;Q60709_MOUSE	Aplp2	Isoform of Q06335, Amyloid beta (A4) precursor-like protein 2 (Fragment)
NaN	NaN	NaN	NaN	20.8659	NaN	21.1856	20.2708	20.4871			ANKrepeat;Completeproteome;Referenceproteome;Repeat	A0A1L1ST07;F8VQ39	A0A1L1ST07;F8VQ39	A0A1L1ST07_MOUSE;F8VQ39_MOUSE	Ankdd1a	Isoform of F8VQ39, Ankyrin repeat and death domain containing 1A (Fragment)
25.0673	24.857	24.0996	NaN	NaN	NaN	26.5146	26.6235	26.1434	+			A0A1L1SVJ6	A0A1L1SVJ6;A0A1L1SV25	A0A1L1SVJ6_MOUSE	Actn4	Isoform of P57780, Actinin alpha 4 (Fragment)
NaN	20.8653	21.4828	NaN	NaN	NaN	20.3967	NaN	20.3576				A0A1N9PTV1	A0A1N9PTV1	A0A1N9PTV1_MOUSE	Fbrs	Isoform of Q8R089, Fibrosin
21.449	20.2709	NaN	NaN	NaN	NaN	19.809	NaN	19.6974	+			A0A1Q1PRS4	A0A1Q1PRS4;A0A668KLA2;A2A9Z1;A2A9Z2;P11531	A0A1Q1PRS4_MOUSE	Dmd	Isoform of P11531, Dystrophin Dp71 delta110 isoform
NaN	NaN	NaN	NaN	NaN	NaN	18.8393	17.8068	19.1446	+	+	Bromodomain;Completeproteome;Metal-binding;Proteomicsidentification;Referenceproteome;Zinc;Zinc-finger	A0A1W2P6X9;A0A5F8MPQ7;E9Q374;F8VPM0	A0A1W2P6X9;E9Q374;A0A5F8MPQ7;F8VPM0	A0A1W2P6X9_MOUSE;A0A5F8MPQ7_MOUSE;E9Q374_MOUSE;F8VPM0_MOUSE	Baz2a	Isoform of Q91YE5, Bromodomain adjacent to zinc finger domain, 2A
NaN	20.8442	NaN	23.0331	22.8004	22.3725	20.8141	21.201	20.9799	+	+		A0A1W2P7S8	A0A1W2P7S8	A0A1W2P7S8_MOUSE	Gm32717	Predicted gene, 32717
23.9621	22.8733	23.6741	21.2702	22.7165	23.2068	23.1446	23.3544	23.1853	+			A0A1W2P832	A0A2I3BRX9;A0A1W2P712;A0A1W2P832;Q6GYP7-2;Q6GYP7-4;Q6GYP7	A0A1W2P832_MOUSE	Ralgapa1	Isoform of Q6GYP7, Ral GTPase activating protein, alpha subunit 1
NaN	NaN	NaN	NaN	NaN	NaN	20.8793	21.2138	20.9781	+			A0A1W2P863	A0A1W2P863	A0A1W2P863_MOUSE	Nf1	Isoform of Q04690, Neurofibromin 1 (Fragment)
23.1651	23.3092	23.7581	24.3965	24.2463	24.742	23.8242	23.4277	23.7876	+			A0A1W2P872;A0A1W2P872-2	A0A1W2P872-2;A0A1W2P872	NOVA2_MOUSE	Nova2	RNA-binding protein Nova-2
23.2176	22.7583	23.2743	22.5262	23.3986	23.5144	22.7218	22.9473	21.9208			Repeat	A0A1Y7VIL8;A0A1Y7VJM7;Q3UV20	A0A1Y7VJM7;A0A1Y7VIL8;Q3UV20	A0A1Y7VIL8_MOUSE;A0A1Y7VJM7_MOUSE;Q3UV20_MOUSE	Mdga2	Isoform of P60755, MAM domain containing glycosylphosphatidylinositol anchor 2
NaN	19.9202	20.3973	NaN	NaN	20.1798	NaN	NaN	NaN				A0A1Y7VIN9	A0A1Y7VIN9	A0A1Y7VIN9_MOUSE	Zfand4	Isoform of D3Z3C6, Zinc finger, AN1-type domain 4
23.0573	22.2813	21.7318	NaN	NaN	20.1937	21.3855	22.0803	21.6565	+			A0A1Y7VIR0	A0A1Y7VIR0	A0A1Y7VIR0_MOUSE	Ppp2r5c	Isoform of Q60996, Protein phosphatase 2, regulatory subunit B', gamma (Fragment)
23.2344	22.6846	22.6109	NaN	NaN	NaN	23.3485	23.5213	23.1249	+			A0A1Y7VJP1	A0A1Y7VJP1;F6U7V1;E9Q401	A0A1Y7VJP1_MOUSE	Ryr2	Isoform of E9Q401, Ryanodine receptor 2, cardiac (Fragment)
24.2256	23.4772	23.5403	NaN	NaN	NaN	24.2473	24.5974	24.1773	+			A0A1Y7VK09	A0A1Y7VK09	A0A1Y7VK09_MOUSE	Ryr2	Isoform of E9Q401, Ryanodine receptor 2, cardiac (Fragment)
NaN	NaN	NaN	NaN	NaN	NaN	20.8192	21.2241	20.9445			Completeproteome;Proteomicsidentification;Referenceproteome	A0A1Y7VM80;E9QLA5	A0A1Y7VM80;E9QLA5	A0A1Y7VM80_MOUSE;E9QLA5_MOUSE	Inf2	Isoform of Q0GNC1, Inverted formin, FH2 and WH2 domain containing (Fragment)
22.558	21.8613	21.9829	NaN	NaN	NaN	21.9142	21.9098	21.7694			ANKrepeat;Completeproteome;Proteomicsidentification;Referenceproteome;Repeat	A0A1Y7VME9;E9Q9B7	A0A1Y7VNF8;A0A1Y7VME9;E9Q9B7	A0A1Y7VME9_MOUSE;E9Q9B7_MOUSE	Kidins220	Isoform of E9Q9B7, Kinase D-interacting substrate 220
NaN	NaN	NaN	NaN	NaN	NaN	19.5762	19.5763	19.2279	+		ATP-binding;Completeproteome;Cytoplasm;Cytoskeleton;Kinase;Magnesium;Metal-binding;Nucleotide-binding;Proteomicsidentification;Referenceproteome;Serine/threonine-proteinkinase;Transferase;Zinc;Zinc-finger	A0A1Y7VMN0;F8VPK5	A0A1Y7VMN0;F8VPK5	A0A1Y7VMN0_MOUSE;F8VPK5_MOUSE	Rock2	Isoform of P70336, Rho-associated protein kinase 2 (Fragment)
24.0309	23.0858	23.3658	NaN	21.3408	21.3129	23.9156	23.864	23.4091	+		Completeproteome;Referenceproteome	A0A1Y7VMP7;Q68FG1	Q68FG1;A0A1Y7VMP7	A0A1Y7VMP7_MOUSE;Q68FG1_MOUSE	Mlh3	MutL homolog 3
21.166	20.755	NaN	NaN	NaN	NaN	NaN	NaN	NaN				A0A1Y7VNF8	A0A1Y7VNF8;A0A1Y7VME9;A0A1Y7VMH7;E9Q9B7	A0A1Y7VNF8_MOUSE	Kidins220	Isoform of E9Q9B7, Kinase D-interacting substrate 220 (Fragment)
23.0405	22.8641	22.9781	22.9166	21.7445	22.5373	23.0369	23.1568	23.0922				A0A1Y7VNZ6	A0A1Y7VNZ6;Q03141-3;Q03141-2;Q03141	A0A1Y7VNZ6_MOUSE	Mark3	Isoform of Q03141, non-specific serine/threonine protein kinase
25.0242	25.1327	24.6222	24.3909	24.3817	24.6413	25.3028	25.5672	24.8903				A0A286YCB8	A0A286YCB8	A0A286YCB8_MOUSE	Camk2g	Isoform of Q923T9, Calcium/calmodulin-dependent protein kinase II gamma (Fragment)
25.9062	25.3727	25.5123	24.8861	25.2467	25.3693	25.2463	25.2274	24.9194				A0A286YCI8	E9PYX6;E9Q6A3;A0A5F8MPJ2;D3Z5J3;A0A286YCQ0;A0A286YCI8;A0A286YDN0;Q62417-2;Q62417-3;Q62417-4;Q62417-5;Q62417-6;Q62417-7;A0A668KL65;E9QNA7;Q62417	A0A286YCI8_MOUSE	Sorbs1	Isoform of Q62417, Sorbin and SH3 domain containing 1
22.5597	22.5543	NaN	NaN	NaN	NaN	21.5231	21.7349	21.1828				A0A286YCR9;A0A494B991;A0A494B9N4;A0A494BB44;A0A498WGM0	A0A494B991;A0A494B9N4;A0A498WGM0;A0A494BB44;A0A286YCR9	A0A286YCR9_MOUSE;A0A494B991_MOUSE;A0A494B9N4_MOUSE;A0A494BB44_MOUSE;A0A498WGM0_MOUSE	Syt7	Isoform of Q9R0N7, Synaptotagmin VII
NaN	NaN	NaN	NaN	NaN	NaN	20.1498	19.8078	20.4059				A0A286YCT6	A0A286YCT6	A0A286YCT6_MOUSE	Epb41l3	Isoform of Q9WV92, Erythrocyte membrane protein band 4.1 like 3 (Fragment)
NaN	21.3342	20.7399	NaN	NaN	30.4807	NaN	NaN	NaN				A0A286YCV9	E9Q4K7;A0A286YD28;A0A286YCV9	A0A286YCV9_MOUSE	Kif13b	Kinesin family member 13B
NaN	NaN	NaN	NaN	NaN	NaN	20.0227	20.4766	19.8				A0A286YCW8	A0A286YCW8	A0A286YCW8_MOUSE	Camk2g	Isoform of Q923T9, Calcium/calmodulin-dependent protein kinase II gamma (Fragment)
NaN	NaN	NaN	NaN	NaN	24.2525	19.8037	20.6127	21.2034				A0A286YCX6	E9PY51;A0A286YCE0;A0A286YCX6	A0A286YCX6_MOUSE	Trappc8	Trafficking protein particle complex 8
NaN	19.0602	NaN	NaN	NaN	NaN	19.6404	20.1071	19.8861				A0A286YD34	A0A286YD34	A0A286YD34_MOUSE	Sorbs1	Isoform of Q62417, Sorbin and SH3 domain containing 1 (Fragment)
NaN	19.4211	NaN	NaN	NaN	NaN	19.3971	NaN	19.307	+			A0A286YDE4	A0A286YDE4	A0A286YDE4_MOUSE	Ttbk1	Isoform of Q6PCN3, Tau tubulin kinase 1
21.574	21.0669	NaN	NaN	NaN	NaN	21.1615	21.7804	21.1205				A0A286YDI8	A0A2I3BQS4;A0A286YDI8	A0A286YDI8_MOUSE	Sec24c	Isoform of G3X972, Sec24 related gene family, member C (S. cerevisiae)
20.9997	20.4337	19.5737	NaN	18.1662	NaN	21.611	21.733	21.106				A0A286YDK9	A0A2I3BQP6;A0A286YDL6;A0A286YDK9	A0A286YDK9_MOUSE	Camk2g	Isoform of Q923T9, Calcium/calmodulin-dependent protein kinase II gamma (Fragment)
19.8421	19.7976	20.4963	NaN	20.1098	19.679	NaN	19.2187	18.937			Completeproteome;Proteomicsidentification;Referenceproteome	A0A286YDN9;D3YTL8	D3YTL8;A0A286YDN9	A0A286YDN9_MOUSE;D3YTL8_MOUSE	Spire1	Isoform of Q52KF3, Spire type actin nucleation factor 1
22.269	21.9934	21.8321	NaN	19.9398	19.1095	22.5338	22.4589	22.3144				A0A286YDU3	A0A286YDU3	A0A286YDU3_MOUSE	Ap3s1	Isoform of Q9DCR2, AP complex subunit sigma
21.5081	22.5849	23.2012	23.6288	23.4209	24.3628	22.3849	22.9805	22.7034	+		Completeproteome;Proteomicsidentification;Referenceproteome	A0A2I3BPN6;E9QAP7	A0A2I3BPN6;E9QAP7	A0A2I3BPN6_MOUSE;E9QAP7_MOUSE	Taf4	Isoform of E9QAP7, TATA-box binding protein associated factor 4
NaN	20.7067	NaN	NaN	NaN	24.6405	20.4954	19.291	20.8979	+			A0A2I3BQS6	A0A2I3BQS6;E9Q2H1;Q80TP3	A0A2I3BQS6_MOUSE	Ubr5	Isoform of Q80TP3, Ubiquitin protein ligase E3 component n-recognin 5
NaN	NaN	NaN	NaN	19.3082	19.2714	NaN	NaN	19.1899	+	+		A0A2I3BQV4	A0A2I3BQV4;Q9QX96	A0A2I3BQV4_MOUSE	Sall2	Isoform of Q9QX96, Spalt like transcription factor 2
NaN	18.1035	18.4862	NaN	18.7095	NaN	19.7575	19.5923	19.8565				A0A2I3BR81;A0A2I3BRL0	A0A2I3BPH8;A0A2I3BQR1;A0A2I3BRL0;Q91X76;A0A2I3BR81	A0A2I3BR81_MOUSE;A0A2I3BRL0_MOUSE	Nt5dc2	5'-nucleotidase domain containing 2
NaN	NaN	NaN	NaN	NaN	NaN	21.6161	21.8456	22.0204	+			A0A2I3BRA9;A0A2I3BRU6	A0A2I3BRA9;A0A2I3BRU6	A0A2I3BRA9_MOUSE;A0A2I3BRU6_MOUSE	Rbfox2	Isoform of Q8BP71, RNA binding protein, fox-1 homolog (C. elegans) 2 (Fragment)
NaN	NaN	NaN	21.3457	21.7152	22.1534	NaN	NaN	NaN				A0A2I3BRN2	A0A2I3BQP8;A0A2I3BRN2	A0A2I3BRN2_MOUSE	Gprin2	G protein regulated inducer of neurite outgrowth 2
19.2154	NaN	NaN	NaN	NaN	NaN	NaN	19.8928	19.3754			Completeproteome;Hydrolase;Phosphoprotein;Proteinphosphatase;Proteomicsidentification;Receptor;Referenceproteome	A0A2R8VHH6;Q91V35	A0A2R8VHH6;Q91V35	A0A2R8VHH6_MOUSE;Q91V35_MOUSE	Ptpra	Isoform of P18052, Protein tyrosine phosphatase, receptor type, A (Fragment)
21.4106	22.1431	22.0038	NaN	NaN	NaN	21.4014	20.8868	21.4097	+			A0A2R8VHV1	A0A5S8DHC4;A0A2R8VHV1;A0A2R8VKH6;Q8CCJ9-1;Q8CCJ9-2;Q8CCJ9-3;Q8CCJ9-4;Q8CCJ9-5;Q8CCJ9	A0A2R8VHV1_MOUSE	Phf20l1	Isoform of Q8CCJ9, PHD finger protein 20-like protein 1
NaN	NaN	NaN	NaN	NaN	NaN	19.5668	NaN	19.1832				A0A2R8VJU7	Q9D9U8;Q9D451;A0A2R8VJU7	A0A2R8VJU7_MOUSE	Septin12	Septin 12
22.8148	22.0258	NaN	NaN	NaN	NaN	22.4972	22.8738	22.494				A0A2R8VK70;A0A2R8W6P0	A0A2R8VK70;A0A2R8W6P0	A0A2R8VK70_MOUSE;A0A2R8W6P0_MOUSE	Cd47	Isoform of Q61735, Leukocyte surface antigen CD47
24.0415	24.1294	23.8708	23.2454	22.5723	22.382	24.3055	24.4757	24.3662				A0A2R8VKG2	A0A2R8VHF1;F6ZGR6;D3YZ21;A0A2R8VKG2	A0A2R8VKG2_MOUSE	D430041D05Rik	RIKEN cDNA D430041D05 gene
22.0956	21.9872	22.706	NaN	NaN	NaN	22.1771	NaN	22.3589	+			A0A2R8VKH6;A0A5S8DHC4	A0A5S8DHC4;A0A2R8VKH6	A0A2R8VKH6_MOUSE;A0A5S8DHC4_MOUSE	Phf20l1	Isoform of Q8CCJ9, PHD finger protein 20-like protein 1
20.6002	21.983	21.6262	NaN	NaN	NaN	20.7098	20.523	21.2386	+		ATP-binding;Completeproteome;Microtubule;Motorprotein;Nucleotide-binding;Referenceproteome	A0A2R8W6X1;G3X8Q6	A0A2R8W6X1;G3X8Q6	A0A2R8W6X1_MOUSE;G3X8Q6_MOUSE	Kifc2	Isoform of O08672, Kinesin-like protein
NaN	NaN	NaN	NaN	NaN	NaN	21.068	20.5158	20.276			Completeproteome;Proteomicsidentification;Referenceproteome	A0A2R8W6Z9;E9Q7P1	A0A2R8W6Z9;E9Q7P1	A0A2R8W6Z9_MOUSE;E9Q7P1_MOUSE	Col22a1	Isoform of E9Q7P1, Collagen, type XXII, alpha 1
NaN	NaN	NaN	NaN	NaN	NaN	18.6133	NaN	18.0836	+		Completeproteome;Metal-binding;Proteomicsidentification;Referenceproteome;Repeat;TPRrepeat;Zinc;Zinc-finger	A0A338P6J6;A0A338P6W3;F6ZS17;G5E8T2	A0A338P6W3;F6ZS17;A0A338P6J6;G5E8T2	A0A338P6J6_MOUSE;A0A338P6W3_MOUSE;F6ZS17_MOUSE;G5E8T2_MOUSE	Ttc3	Isoform of O88196, Tetratricopeptide repeat domain 3 (Fragment)
24.5958	NaN	NaN	NaN	NaN	NaN	22.4445	21.8988	22.453				A0A338P6K2	A0A2R8VHF9;A0A338P6K2;E9QPE7	A0A338P6K2_MOUSE	Myh11	Isoform of O08638, Myosin, heavy polypeptide 11, smooth muscle
22.9427	21.9401	21.4831	NaN	19.8409	20.2271	21.8687	21.9716	21.3247				A0A338P6P6	A0A338P6P6;Q6ZQK5-2;D4AFX6;Q6ZQK5	A0A338P6P6_MOUSE	Acap2	Isoform of Q6ZQK5, Arf-GAP with coiled-coil, ANK repeat and PH domain-containing protein
21.8297	21.5126	20.9182	NaN	NaN	NaN	21.0601	20.6604	19.6667	+			A0A338P6P7	A0A338P6P7	A0A338P6P7_MOUSE	Pacsin2	Isoform of Q9WVE8, Protein kinase C and casein kinase substrate in neurons 2 (Fragment)
27.0523	26.0476	26.0199	23.3084	23.2289	23.0582	25.4364	25.6054	25.4223				A0A338P6R8;A0A338P769	A0A338P769;A0A338P6R8	A0A338P6R8_MOUSE;A0A338P769_MOUSE	Gm49601;Septin5	Gm49601 readthrough, Septin
21.432	21.5109	21.5131	NaN	NaN	NaN	17.6603	NaN	17.4113	+	+	Completeproteome;Nucleus;Proteomicsidentification;Referenceproteome	A0A338P6U8;A0A8Q0PK87;E9Q6R4	A0A8Q0PK87;A0A338P6U8;E9Q6R4	A0A338P6U8_MOUSE;A0A8Q0PK87_MOUSE;E9Q6R4_MOUSE	Arid1b	Isoform of E9Q4N7, AT rich interactive domain 1B (SWI-like)
NaN	NaN	NaN	NaN	NaN	NaN	20.2643	20.4765	20.6507	+			A0A338P6W1	A0A338P6W1	A0A338P6W1_MOUSE	Rbbp6	Isoform of P97868, Retinoblastoma binding protein 6, ubiquitin ligase (Fragment)
NaN	NaN	NaN	NaN	NaN	NaN	21.448	21.3419	20.6598				A0A3B2W7J8	A0A3B2W7J8	A0A3B2W7J8_MOUSE	Plec	Isoform of Q9QXS1, Plectin (Fragment)
26.5341	26.9326	25.7546	23.2689	23.6848	23.8457	26.1838	26.6938	26.3085			Completeproteome;Proteomicsidentification;Referenceproteome;Ribonucleoprotein;Ribosomalprotein	A0A3B2W820;A0A3B2W824;A0A3B2WBL1;A0A3B2WDD2;Q5XJF6	Q5XJF6;A0A3B2WBL1;A0A3B2WDD2;A0A3B2W820;A0A3B2W824	A0A3B2W820_MOUSE;A0A3B2W824_MOUSE;A0A3B2WBL1_MOUSE;A0A3B2WDD2_MOUSE;Q5XJF6_MOUSE	Rpl10a	Isoform of P53026, Ribosomal protein L10A
23.0463	22.6115	23.2832	NaN	NaN	NaN	23.6334	23.8805	23.742				A0A3B2WCD2	A0A0R4J0W7;A0A3B2WCD2;A0A1B0GSR5;Q5XJV6	A0A3B2WCD2_MOUSE	Lmtk3	Isoform of Q5XJV6, Lemur tyrosine kinase 3
21.4592	NaN	20.7712	NaN	19.7188	NaN	NaN	NaN	NaN	+			A0A3B2WCL2	A0A3B2WCL2	A0A3B2WCL2_MOUSE	Tcp10c	Isoform of E9Q046, T-complex protein 10c
NaN	NaN	NaN	NaN	NaN	NaN	21.0847	22.0544	20.7354	+			A0A494B917	A0A494B917	A0A494B917_MOUSE	Hspa12a	Isoform of Q8K0U4, Heat shock protein 12A (Fragment)
NaN	21.3495	20.7941	NaN	NaN	NaN	NaN	NaN	NaN	+			A0A494B9E6	A0A494B9E6	A0A494B9E6_MOUSE	Tjp2	Isoform of Q9Z0U1, Tight junction protein 2 (Fragment)
NaN	NaN	NaN	NaN	NaN	NaN	19.2762	16.4562	NaN	+			A0A494BB75	A0A494BB75	A0A494BB75_MOUSE	Wdr26	Isoform of Q8C6G8, WD repeat domain 26
24.9123	24.5468	24.6599	23.5851	23.5842	23.1053	24.8186	24.8931	24.2426				A0A571BDA2	Q80U40-2;D3YXR8;A0A571BDA2;A0A0G2JGW5;A0A0G2JFB0;Q80U40	A0A571BDA2_MOUSE	Rimbp2	Isoform of Q80U40, RIMS binding protein 2
25.7838	25.5056	25.4387	24.4235	24.2625	24.1232	26.364	26.4568	26.1527				A0A571BDG6	B1AQX7;A0A571BDG6	A0A571BDG6_MOUSE	Srcin1	Isoform of Q9QWI6, SRC kinase signaling inhibitor 1
NaN	NaN	NaN	NaN	NaN	NaN	19.9064	19.9932	19.1916				A0A571BE38	A0A571BE38	A0A571BE38_MOUSE	Gnas	Isoform of Q6R0H7, GNAS (guanine nucleotide binding protein, alpha stimulating) complex locus
19.172	19.3706	NaN	NaN	NaN	NaN	19.0022	18.2571	18.271				A0A571BE75	A0A571BE75	A0A571BE75_MOUSE	Cacna1a	Isoform of P97445, Calcium channel, voltage-dependent, P/Q type, alpha 1A subunit (Fragment)
NaN	NaN	NaN	NaN	NaN	NaN	20.2741	NaN	19.7907	+	+	Completeproteome;Proteomicsidentification;Referenceproteome	A0A571BE94;A0A571BF12;F6RGI3	A0A571BE94;A0A571BF12;F6RGI3	A0A571BE94_MOUSE;A0A571BF12_MOUSE;F6RGI3_MOUSE	Lcor	Isoform of Q6ZPI3, Ligand dependent nuclear receptor corepressor
27.2923	26.8104	26.8493	25.8445	25.4947	25.9907	28.5123	28.259	27.7279				A0A571BEE9	A0A7P0A164;A0A571BEE9	A0A571BEE9_MOUSE	4930517N10Rik	Isoform of Q9D498, RIKEN cDNA 4930517N10 gene
NaN	NaN	NaN	NaN	NaN	NaN	20.8568	20.5302	19.9879				A0A571BEM7;A0A571BGH0	A0A571BGH0;A0A571BEM7	A0A571BEM7_MOUSE;A0A571BGH0_MOUSE	Kcnab2	Isoform of P62482, Voltage-gated potassium channel subunit beta-1
21.6494	21.2455	21.204	NaN	NaN	NaN	NaN	NaN	NaN				A0A571BF18	A0A571BF18	A0A571BF18_MOUSE	Cacna1e	Isoform of Q61290, Voltage-dependent R-type calcium channel subunit alpha (Fragment)
NaN	NaN	NaN	NaN	NaN	NaN	19.1505	19.8311	18.4209			Completeproteome;Proteomicsidentification;Referenceproteome	A0A571BF46;A0A571BF58;E9Q1W3	A2AQA9;A2AQB2;E9Q1W3;G3UWS1;A0A571BF46;A0A571BF58	A0A571BF46_MOUSE;A0A571BF58_MOUSE;E9Q1W3_MOUSE	Neb	Isoform of A0A571BF58, Nebulin
NaN	NaN	NaN	NaN	NaN	NaN	19.6448	20.2111	19.5347				A0A571BF78	A0A571BF78	A0A571BF78_MOUSE	Wasf3	Isoform of Q8VHI6, WASP family, member 3 (Fragment)
24.7344	24.7473	20.6306	24.0272	NaN	NaN	23.0156	23.1184	22.6245				A0A5F8MPH8	E9Q2T3;A0A571BG59;O35452;A0A5F8MPH8	A0A5F8MPH8_MOUSE	Tnxb	Tenascin XB
23.9361	22.8473	23.0424	23.9548	23.7293	NaN	23.2591	23.6506	23.383	+		Completeproteome;Referenceproteome	A0A5F8MPP0;F6S200	Q3UX37;F6S200;A0A5F8MPP0	A0A5F8MPP0_MOUSE;F6S200_MOUSE	Plekhg1	Pleckstrin homology domain containing, family G (with RhoGef domain) member 1
NaN	NaN	NaN	NaN	NaN	NaN	21.4778	20.8447	20.7458			Completeproteome;Proteomicsidentification;Referenceproteome	A0A5F8MPT3;B2RUJ6;Q5NCJ0;Q5NCJ1	A0A1W2P734;A0A5F8MPT3;Q5NCJ1;Q5NCJ4;Q5NCJ5;B2RUJ6;Q5NCJ0	A0A5F8MPT3_MOUSE;B2RUJ6_MOUSE;Q5NCJ0_MOUSE;Q5NCJ1_MOUSE	Rapgef6	Isoform of Q5NCJ0, Rap guanine nucleotide exchange factor (GEF) 6
20.2477	20.1138	19.6049	NaN	NaN	NaN	NaN	19.6629	18.8571	+		Completeproteome;Proteomicsidentification;Referenceproteome	A0A5F8MPZ6;A2API8;A2API9;F7AA26	A2API8;A2API9;A0A5F8MPZ6;F7AA26	A0A5F8MPZ6_MOUSE;A2API8_MOUSE;A2API9_MOUSE;F7AA26_MOUSE	Pakap	Isoform of O54931, Paralemmin A kinase anchor protein (Fragment)
21.3371	20.8181	20.7035	NaN	NaN	NaN	20.921	21.1988	21.2254				A0A5F8MQ13	M0QWJ9;A0A5F8MQ13	A0A5F8MQ13_MOUSE	Tmem178b	Transmembrane protein 178B
NaN	NaN	NaN	NaN	NaN	NaN	22.3523	22.4575	22.694				A0A5H1ZRL1	Q52KF3-2;Q52KF3-3;A0A5H1ZRL1;D3YTL8;A0A286YDN9;A0A286YE32;Q52KF3	A0A5H1ZRL1_MOUSE	Spire1	Isoform of Q52KF3, Spire type actin nucleation factor 1
24.4676	23.9903	24.1281	NaN	22.619	23.0158	24.0962	24.1002	23.7717				A0A668KL65	A0A5F8MPJ2;A0A668KL65	A0A668KL65_MOUSE	Sorbs1	Isoform of Q62417, Sorbin and SH3 domain containing 1 (Fragment)
23.3966	23.1729	22.5171	20.9574	22.7567	22.3488	23.3047	23.5909	23.0314		+		A0A668KLE1	A0A668KLE1;A0A1L1SSC0	A0A668KLE1_MOUSE	Lrrfip2	Isoform of Q91WK0, Leucine rich repeat (in FLII) interacting protein 2
24.88	22.2452	22.4561	20.5899	20.1225	21.409	22.8829	23.2263	22.4901				A0A668KM61	E9Q8N8;A0A668KM61;O88343-2;A7E1Z5;O88343	A0A668KM61_MOUSE	Slc4a4	Isoform of O88343, Anion exchange protein
22.7525	22.8246	23.1871	NaN	NaN	NaN	23.4376	23.4846	23.2937				A0A6I8MWW1	A0A8I4T5Q7;Q3U432;B1ATI9;A0A6I8MWW1;F6QB26;A0A8I4SYY7	A0A6I8MWW1_MOUSE	Gas7	Isoform of Q60780, Growth arrest specific 7
24.918	24.3674	24.4189	23.1544	22.9036	22.629	24.884	24.9355	24.6957				A0A6I8MWZ7	A0A1Y7VP88;A0A1Y7VJX8;E9Q524;Q8C7M3-3;Q8C7M3-4;Q8C7M3-5;Q8C7M3-6;Q8C7M3-2;A0A6I8MWZ7;E9QLH4;Q8C7M3	A0A6I8MWZ7_MOUSE	Trim9	Isoform of Q8C7M3, Tripartite motif-containing 9
20.1065	21.1845	21.2939	NaN	21.253	21.5443	22.0703	22.2079	22.5893	+			A0A7N9VR94	A0A7N9VR94	A0A7N9VR94_MOUSE	Ahnak2	AHNAK nucleoprotein 2
NaN	NaN	NaN	NaN	NaN	NaN	20.3183	18.6048	19.5816				A0A8Q0L6P9	A0A8Q0L6P9	A0A8Q0L6P9_MOUSE	Mphosph9	Isoform of A6H5Y1, M-phase phosphoprotein 9
22.7918	22.1038	21.7704	22.9255	20.5217	NaN	21.9052	22.4534	22.2823	+			A0A991EKZ2	A0A991EKZ2;Q6P5B5	A0A991EKZ2_MOUSE	Fxr2	Isoform of Q9WVR4, FMR1 autosomal homolog 2
22.8626	NaN	NaN	NaN	20.8409	20.7363	20.4592	20.1522	20.5032	+			A0A991EQV5	P60670-2;A0A991EQV5;P60670	A0A991EQV5_MOUSE	Nploc4	Isoform of P60670, NPL4 homolog, ubiquitin recognition factor
NaN	NaN	NaN	NaN	NaN	NaN	20.9504	20.6976	20.8624			Alternativesplicing;Coiledcoil;Completeproteome;Cytoplasm;Cytoskeleton;Neurogenesis;Referenceproteome;Transport	A0JNT9	F6RQR3;A0JNT9	BICL1_MOUSE	Bicdl1	BICD family-like cargo adapter 1
20.5217	21.2659	19.9913	NaN	NaN	NaN	24.6008	24.2198	23.5408			Actin-binding;Calcium;Completeproteome;Proteomicsidentification;Referenceproteome;Repeat	A1BN54	A1BN54	A1BN54_MOUSE	Actn1	Isoform of Q7TPR4, Actinin, alpha 1
NaN	20.1667	NaN	NaN	NaN	NaN	19.7297	19.7742	20.5364			Completeproteome;Guanine-nucleotidereleasingfactor;Proteomicsidentification;Referenceproteome	A1L338;Q3UHC1	F6ZDE5;Q3UGX8;Q3UHC1;A1L338;Q91ZZ2;A0A5F8MPI9	A1L338_MOUSE;Q3UHC1_MOUSE	Rapgef1	Isoform of A0A5F8MPI9, Rap guanine nucleotide exchange factor (GEF) 1
NaN	NaN	NaN	NaN	NaN	NaN	19.6136	20.8059	19.8367			Antiport;Completeproteome;Iontransport;Membrane;Proteomicsidentification;Referenceproteome;Sodium;Sodiumtransport;Transmembrane;Transport	A1L3P4	B0QZV3;A0A140LJ55;A1L3P4	SL9A6_MOUSE	Slc9a6	Sodium/hydrogen exchanger 6
NaN	NaN	NaN	NaN	NaN	NaN	20.476	NaN	18.5645	+		Coiledcoil;Completeproteome;mRNAprocessing;mRNAsplicing;Nucleus;Referenceproteome;RNA-binding;Spliceosome	A2A3V1	A2A3V1	AK17B_MOUSE	Akap17b	A-kinase anchor protein 17B
23.2822	23.7565	23.7685	23.5295	23.7221	23.8139	23.6988	23.6355	23.4932	+		Completeproteome;Metal-binding;Proteomicsidentification;Referenceproteome;Zinc;Zinc-finger	A2A484	Q3U1M7;E9Q8D1;Q3UH28;A2A480;A2A481;A2A482;A2A483;A2A485;A2A484	A2A484_MOUSE	Zmynd8	Zinc finger, MYND-type containing 8
NaN	19.0951	NaN	NaN	NaN	NaN	20.4033	20.3924	19.2947	+		Completeproteome;Metal-binding;Proteomicsidentification;Referenceproteome;Zinc;Zinc-finger	A2A485	Q3U1M7;E9Q8D1;Q3UH28;A2A483;A2A485	A2A485_MOUSE	Zmynd8	Isoform of A2A484, Zinc finger, MYND-type containing 8
22.7568	22.6875	22.4129	NaN	NaN	NaN	22.3381	22.8068	22.9846	+		ATP-binding;Completeproteome;Helicase;Hydrolase;mRNAprocessing;mRNAsplicing;Nucleotide-binding;Nucleus;Phosphoprotein;Referenceproteome;Spliceosome	A2A4P0	A2A4P0	DHX8_MOUSE	Dhx8	ATP-dependent RNA helicase DHX8
24.1781	23.8183	23.7201	NaN	22.3422	22.4945	23.3982	23.354	22.9727			Acetylation;Celljunction;Cellprojection;Completeproteome;Cytoplasm;Cytoplasmicvesicle;Cytoskeleton;Endosome;Golgiapparatus;Guanine-nucleotidereleasingfactor;Membrane;Phosphoprotein;Proteintransport;Referenceproteome;Synapse;Transport	A2A5R2	A2A5R2	BIG2_MOUSE	Arfgef2	Brefeldin A-inhibited guanine nucleotide-exchange protein 2
NaN	NaN	NaN	NaN	NaN	NaN	19.4571	19.0014	19.0128			Completeproteome;Proteomicsidentification;Referenceproteome	A2A5S3;V9GX87	V9GX87;A2A5S3	A2A5S3_MOUSE;V9GX87_MOUSE	Stau1	Isoform of Q9Z108, Staufen double-stranded RNA binding protein 1
NaN	NaN	NaN	NaN	NaN	NaN	18.6617	18.5113	18.4269	+		Completeproteome;Cytoplasm;Cytoskeleton;Microtubule;Proteomicsidentification;Referenceproteome;Repeat	A2A5Y6	A2A5Y6	A2A5Y6_MOUSE	Mapt	Isoform of P10637, Microtubule-associated protein
NaN	NaN	21.9095	NaN	NaN	NaN	21.1986	20.5623	20.6037	+		Alternativesplicing;Cellmembrane;Completeproteome;Cytoplasm;Ligase;Membrane;Nucleus;Referenceproteome;Repeat;Ublconjugation;Ublconjugationpathway	A2A5Z6	A2A5Z6-2;A2A5Z6	SMUF2_MOUSE	Smurf2	E3 ubiquitin-protein ligase SMURF2
22.6173	22.6386	22.8253	23.2843	23.1697	23.028	23.0747	22.7834	22.7354	+		Bromodomain;Completeproteome;Metal-binding;Proteomicsidentification;Referenceproteome;Zinc;Zinc-finger	A2A654	E9Q6A7;A2A655;A0A140LHY5;A2A654	A2A654_MOUSE	Bptf	Bromodomain PHD finger transcription factor
24.9547	24.7066	24.702	22.7672	22.8965	22.6597	24.922	24.9947	24.6658			Alternativesplicing;ANKrepeat;Completeproteome;Glycoprotein;Phosphoprotein;Referenceproteome;Repeat;TPRrepeat	A2A690;A2A690-2	A2A690-2;A2A690	TANC2_MOUSE	Tanc2	Protein TANC2
24.2343	23.8482	23.37	19.9795	NaN	NaN	22.6073	22.7635	22.1979			Alternativesplicing;Completeproteome;Glycoprotein;Membrane;Referenceproteome;Signal;Transmembrane;Transmembranehelix	A2A699	A2A699	F1712_MOUSE	Fam171a2	Protein FAM171A2
22.6584	23.055	23.0921	22.5843	22.9084	23.2124	22.1677	22.3674	22.3976	+		Acetylation;Coiledcoil;Completeproteome;Metal-binding;Phosphoprotein;Referenceproteome;Zinc;Zinc-finger	A2A6A1	A2A6A1	GPTC8_MOUSE	Gpatch8	G patch domain-containing protein 8
21.351	20.6261	21.035	NaN	NaN	NaN	21.39	21.2134	21.1647	+		Alternativesplicing;Completeproteome;Nucleus;Phosphoprotein;Referenceproteome;Repeat;TPRrepeat;Ublconjugationpathway	A2A6Q5;A2A6Q5-3	A2A6Q5-2;A2A6Q5-3;A2A6Q5	CDC27_MOUSE	Cdc27	Cell division cycle protein 27 homolog
NaN	19.9806	NaN	NaN	19.0842	NaN	20.4225	19.7474	18.943			Coiledcoil;Completeproteome;Phosphoprotein;Referenceproteome	A2A6T1	A2A6T1	CDR2L_MOUSE	Cdr2l	Cerebellar degeneration-related protein 2-like
NaN	NaN	NaN	NaN	NaN	NaN	19.8355	20.2994	20.1974	+		Completeproteome;Lipidtransport;Proteomicsidentification;Referenceproteome;Transport	A2A716;F8VQM4	F8VQM4;A2A716	A2A716_MOUSE;F8VQM4_MOUSE	Osbpl7	Oxysterol-binding protein
22.2265	22.3106	22.3796	23.4143	23.3286	23.383	22.7937	22.851	22.8018			Acetylation;Alternativesplicing;Completeproteome;Metal-binding;Phosphoprotein;Referenceproteome;Repeat;Zinc;Zinc-finger	A2A791	A2A791-2;F6VYE2;A2A791	ZMYM4_MOUSE	Zmym4	Zinc finger MYM-type protein 4
22.7607	23.0768	22.6487	NaN	NaN	NaN	22.6523	22.685	22.7655	+	+	Completeproteome;Proteomicsidentification;Referenceproteome	A2A7B5	A2A7B5	A2A7B5_MOUSE	Prdm2	PR domain containing 2, with ZNF domain
NaN	NaN	NaN	NaN	19.2986	NaN	20.3134	NaN	20.7194	+	+	Completeproteome;Proteomicsidentification;Referenceproteome	A2A7F4	E9Q532;A2A7F4	A2A7F4_MOUSE	Rlf	Rearranged L-myc fusion sequence
19.6562	20.0108	18.7855	NaN	20.2994	20.0324	20.92	21.5093	21.7869	+		Aminoacyl-tRNAsynthetase;ATP-binding;Completeproteome;Ligase;Nucleotide-binding;Proteinbiosynthesis;Proteomicsidentification;Referenceproteome;RNA-binding;tRNA-binding	A2A7S7	A2A7S7;Q91WQ3	A2A7S7_MOUSE	Yars	Isoform of Q91WQ3, Tyrosine--tRNA ligase
21.6847	21.0474	21.3124	26.2213	NaN	25.5859	22.01	21.829	21.4497			Alternativesplicing;Completeproteome;Phosphoprotein;Referenceproteome	A2A7S8-2	A2A7S8-2;A2A7S8-3;A2A7S8-4;A2A7S8	K1522_MOUSE	Kiaa1522	Isoform of A2A7S8, Isoform 2 of Uncharacterized protein KIAA1522
NaN	22.1794	NaN	NaN	22.5162	22.4633	NaN	NaN	NaN	+		Alternativesplicing;Celladhesion;Celljunction;Cellmembrane;Completeproteome;Disulfidebond;Glycoprotein;Integrin;Lipoprotein;Membrane;Palmitate;Phosphoprotein;Receptor;Referenceproteome;Repeat;Signal;Transmembrane;Transmembranehelix	A2A863;A2A863-2;A2A863-3	A2A863-2;A2A863-3;A2A864;A2A863	ITB4_MOUSE	Itgb4	Integrin beta-4
22.6145	22.7637	22.3797	23.1023	22.982	23.1649	23.0963	23.1639	23.1886	+	+	Activator;Alternativesplicing;ANKrepeat;Completeproteome;Cytoplasm;Nucleus;Referenceproteome;Repeat;Transcription;Transcriptionregulation	A2A891	A2A891-2;A2A891-5;A2A891	CMTA1_MOUSE	Camta1	Calmodulin-binding transcription activator 1
23.9209	23.9617	23.663	23.0206	22.1788	21.8229	24.0617	24.0221	23.9357	+		ATP-binding;Chromatinregulator;Completeproteome;Differentiation;DNA-binding;Helicase;Hydrolase;Metal-binding;Neurogenesis;Nucleotide-binding;Nucleus;Referenceproteome;Repeat;Spermatogenesis;Transcription;Transcriptionregulation;Tumorsuppressor;Zinc;Zinc-finger	A2A8L1	E9PYL1;E9PYU4;A2A8L1	CHD5_MOUSE	Chd5	Chromodomain-helicase-DNA-binding protein 5
NaN	24.2697	NaN	NaN	NaN	NaN	21.4648	21.985	21.3422			3D-structure;Celladhesion;Completeproteome;Disulfidebond;Glycoprotein;Heparin-binding;Hydrolase;Immunoglobulindomain;Membrane;Phosphoprotein;Proteinphosphatase;Receptor;Referenceproteome;Repeat;Signal;Transmembrane;Transmembranehelix	A2A8L5	F6Y3V0;A2A8L5	PTPRF_MOUSE	Ptprf	Receptor-type tyrosine-protein phosphatase F
23.8113	24.1316	24.2742	25.2906	25.9092	25.2493	24.2214	24.3959	24.3085	+		Acetylation;Alternativesplicing;Completeproteome;Membrane;Nucleus;Phosphoprotein;Referenceproteome;Transmembrane;Transmembranehelix	A2A8U2;A2A8U2-3	A2A8U2-2;A2A8U2-3;A2A8U2	TM201_MOUSE	Tmem201	Transmembrane protein 201
21.9752	21.947	22.2331	21.1244	21.1355	21.6218	20.3926	20.4455	20.2936			Alternativesplicing;Completeproteome;Peroxisome;Phosphoprotein;Referenceproteome	A2A9C3	A2A9C3-2;A2A9C3	SZT2_MOUSE	Szt2	KICSTOR complex protein SZT2
20.4772	20.0809	20.9145	NaN	NaN	NaN	19.7869	20.6679	NaN			Alternativesplicing;Coiledcoil;Completeproteome;Immunity;Innateimmunity;Phosphoprotein;Referenceproteome	A2A9T0	Z4YKN2;A2A9T0-2;A2A9T0	TBKB1_MOUSE	Tbkbp1	TANK-binding kinase 1-binding protein 1
22.8107	22.6573	22.2091	NaN	NaN	21.8374	21.9369	22.1746	21.8923			Alternativesplicing;Completeproteome;Membrane;Phosphoprotein;Referenceproteome;Transmembrane;Transmembranehelix	A2AAE1;A2AAE1-2;A2AAE1-3;A2AAE1-6	A2AAE1-2;A2AAE1-3;A2AAE1-4;A2AAE1-6;A2AB97;F6RPM4;F6YAT5;A2AAE1	BLTP1_MOUSE	Bltp1	Bridge-like lipid transfer protein family member 1
NaN	NaN	NaN	NaN	NaN	NaN	NaN	19.4737	19.6981	+		Completeproteome;Kelchrepeat;Referenceproteome;Repeat	A2AAX3	A2AAX3-2;A2AAX3-3;A2AAX3	KLH15_MOUSE	Klhl15	Kelch-like protein 15
19.7639	19.3922	NaN	NaN	NaN	NaN	18.4365	19.5088	19.069			Celljunction;Cellprojection;Completeproteome;Cytoplasm;Differentiation;Phosphoprotein;Referenceproteome;Repeat;SH3domain	A2AAY5	A0A5F8MPP7;A2AAY5	SPD2B_MOUSE	Sh3pxd2b	SH3 and PX domain-containing protein 2B
NaN	20.5142	NaN	NaN	NaN	NaN	19.8353	19.3902	19.0777			Alternativesplicing;Completeproteome;Cytoplasm;Endocytosis;GTPaseactivation;Membrane;Phosphoprotein;Referenceproteome;Repeat;SH3domain	A2AB59	A2AB59-2;A2AB59	RHG27_MOUSE	Arhgap27	Rho GTPase-activating protein 27
22.0336	22.1024	22.0398	NaN	22.4614	NaN	22.6827	22.542	22.5948	+		Activator;Alternativesplicing;Completeproteome;Nucleus;Phosphoprotein;Referenceproteome;Repeat;Transcription;Transcriptionregulation	A2ABV5	A2ABV5-2;A2ABV5-3;A2ABV5-4;A2BDN7;A2ABV5	MED14_MOUSE	Med14	Mediator of RNA polymerase II transcription subunit 14
23.8983	23.56	23.5941	NaN	23.5583	23.8004	25.6834	25.5766	25.5853	+		Completeproteome;Proteomicsidentification;Referenceproteome	A2ACG7	A2ACG7;Q9DBG6	A2ACG7_MOUSE	Rpn2	Isoform of Q9DBG6, Dolichyl-diphosphooligosaccharide--protein glycosyltransferase subunit 2
21.36	21.2034	22.1629	NaN	NaN	20.4793	21.6663	21.7167	21.6073	+		ATP-binding;Completeproteome;Hydrolase;Nucleotide-binding;Proteomicsidentification;Referenceproteome	A2ACQ1	Q8K1G9;A2ACQ1	A2ACQ1_MOUSE	Dhx35	RNA helicase
NaN	NaN	NaN	NaN	NaN	NaN	20.1672	20.8676	20.2421			Alternativesplicing;Completeproteome;Isomerase;Phosphoprotein;Referenceproteome;tRNAprocessing	A2ADA5	A2ADA5-2;A2ADA5	PUSL1_MOUSE	Pusl1	tRNA pseudouridine synthase-like 1
22.0239	21.7648	21.1827	NaN	NaN	NaN	21.2868	21.4895	21.6081			ANKrepeat;Completeproteome;Metal-binding;Proteomicsidentification;Referenceproteome;Repeat;Zinc	A2ADA6;Q6NXL5	A2ADA6;Q6NXL5	A2ADA6_MOUSE;Q6NXL5_MOUSE	Acap3	Isoform of Q6NXL5, Arf-GAP with coiled-coil, ANK repeat and PH domain-containing protein
NaN	NaN	NaN	NaN	NaN	NaN	20.5965	20.4939	20.7224	+		Completeproteome;Proteomicsidentification;Referenceproteome	A2ADB0;A2ADB1	A2ADB0;A2ADB1	A2ADB0_MOUSE;A2ADB1_MOUSE	Spen	Isoform of Q62504, Spen family transcription repressor
NaN	NaN	NaN	21.1891	NaN	NaN	18.702	18.3771	NaN			Completeproteome;Proteomicsidentification;Referenceproteome	A2AEV7	A0A286YDD1;A2AEV7	CC120_MOUSE	Ccdc120	Coiled-coil domain-containing protein 120
22.0764	21.5771	21.1271	21.315	21.0593	21.2629	22.508	22.4654	22.4008			Completeproteome;Guanine-nucleotidereleasingfactor;Phosphoprotein;Referenceproteome	A2AF47	A2AF47	DOC11_MOUSE	Dock11	Dedicator of cytokinesis protein 11
22.8516	22.1146	21.8029	22.6134	22.8537	22.8118	22.1643	22.5804	21.8097			Completeproteome;Proteomicsidentification;Referenceproteome;Repeat	A2AFG7;A2AFG8;Q6PGJ3	A2AFG7;A2AFG8;Q6PGJ3	A2AFG7_MOUSE;A2AFG8_MOUSE;Q6PGJ3_MOUSE	L1cam	Isoform of P11627, L1 cell adhesion molecule
24.5368	23.9498	23.6773	22.2547	21.7619	22.7823	22.5564	22.6363	22.3583			Completeproteome;Proteomicsidentification;Referenceproteome	A2AFQ2;Q99N15	A2AFQ2;Q99N15	A2AFQ2_MOUSE;Q99N15_MOUSE	Hsd17b10	Isoform of O08756, Hydroxysteroid (17-beta) dehydrogenase 10
23.0192	22.6642	22.2814	NaN	NaN	NaN	20.2286	20.4574	19.8735			Alternativesplicing;Cellprojection;Completeproteome;Lipid-binding;Referenceproteome	A2AFR3-3	A2AFR3-2;A2AFR3-3;A0A589MR22;A0A571BG68;A2AFR3	FRPD4_MOUSE	Frmpd4	Isoform of A2AFR3, Isoform 3 of FERM and PDZ domain-containing protein 4
24.3384	23.9628	24.2946	24.7047	24.3797	24.6723	23.4985	23.5401	23.1884			Alternativesplicing;Coiledcoil;Completeproteome;Referenceproteome	A2AG50	A2AG51;A2AG50-2;A2AG50-3;A2AG50	MA7D2_MOUSE	Map7d2	MAP7 domain-containing protein 2
21.7573	22.0742	22.4807	22.5542	22.8682	23.1354	22.3982	22.1424	22.3447	+		Alternativesplicing;Completeproteome;Mitochondrion;Phosphoprotein;Referenceproteome	A2AG58	A2AG58-2;A2AG58	BCLA3_MOUSE	Bclaf3	BCLAF1 and THRAP3 family member 3
22.4236	22.3309	21.3992	26.0404	20.6171	25.1955	21.5709	21.166	21.479	+		Acetylation;Activator;Alternativesplicing;Completeproteome;Nucleus;Phosphoprotein;Referenceproteome;Repressor;Transcription;Transcriptionregulation	A2AGH6;A2AGH6-2	A2AGH6-2;A2AGH8;A2AGH9;A2AGH6	MED12_MOUSE	Med12	Mediator of RNA polymerase II transcription subunit 12
23.2839	23.24	22.4365	NaN	NaN	NaN	22.6952	22.8914	22.5981			Alternativesplicing;Calcium;Calciumchannel;Calciumtransport;Calmodulin-binding;Completeproteome;Endoplasmicreticulum;Ionchannel;Iontransport;Ligand-gatedionchannel;Membrane;Microsome;Receptor;Referenceproteome;Repeat;Sarcoplasmicreticulum;Transmembrane;Transmembranehelix;Transport	A2AGL3;A2AGL3-2	E9PW34;A2AGL3-2;A0A140LJF7;A0A140LJK7;A2AGL3	RYR3_MOUSE	Ryr3	Ryanodine receptor 3
25.2665	24.949	24.6964	NaN	22.3522	23.2645	24.9018	24.9132	24.6372	+		Acetylation;Alternativesplicing;Cellcycle;Celldivision;Completeproteome;Cytoplasm;Cytoskeleton;Mitosis;Phosphoprotein;Referenceproteome;Repeat	A2AGT5;A2AGT5-3	Z4YL78;A0A0R4J0K2;A2AGT5-2;A2AGT5-3;K3W4R5;A2AGT5	CKAP5_MOUSE	Ckap5	Cytoskeleton-associated protein 5
NaN	20.0626	NaN	NaN	20.8983	NaN	21.2845	20.6549	20.2625	+		Alternativesplicing;Autophagy;Completeproteome;Cytoplasmicvesicle;Developmentalprotein;Differentiation;Neurogenesis;Phosphoprotein;Referenceproteome;Repeat;WDrepeat	A2AH22;A2AH22-6	A2AH22-2;A2AH22-3;A2AH22-6;A2AH22	AMRA1_MOUSE	Ambra1	Activating molecule in BECN1-regulated autophagy protein 1
23.5717	23.4314	23.1813	23.0116	23.3205	23.7905	22.8864	23.0965	22.6846			Alternativesplicing;Completeproteome;Cytoplasm;Cytoskeleton;Microtubule;Phosphoprotein;Referenceproteome	A2AHC3	A0A0A0MQE5;A2AHC4;A2AHC3-2;A2AHC3	CAMP1_MOUSE	Camsap1	Calmodulin-regulated spectrin-associated protein 1
24.014	23.4813	23.4976	21.3833	21.396	21.6638	24.0091	24.1916	23.632			Alternativesplicing;Celljunction;Cellmembrane;Coiledcoil;Completeproteome;Cytoplasm;Cytoskeleton;Membrane;Postsynapticcellmembrane;Referenceproteome;Synapse	A2AHG0	A2AHG0-3;A2AHG0	LZTS3_MOUSE	Lzts3	Leucine zipper putative tumor suppressor 3
NaN	NaN	NaN	NaN	NaN	NaN	NaN	19.6197	19.0401	+		Alternativesplicing;Bromodomain;Completeproteome;Phosphoprotein;Referenceproteome;Repeat;WDrepeat	A2AHJ4	A2AHJ4-2;A2AHJ4-3;G3UZT0;G3UXF9;A2AHJ4	BRWD3_MOUSE	Brwd3	Bromodomain and WD repeat-containing protein 3
NaN	NaN	NaN	NaN	NaN	NaN	21.7424	21.2889	21.053	+		ANKrepeat;ATP-binding;Completeproteome;Kinase;Nucleotide-binding;Proteomicsidentification;Referenceproteome;Repeat;Transferase	A2AHJ7	A2AHJ7	A2AHJ7_MOUSE	Dgkz	Isoform of Q80UP3, Diacylglycerol kinase
21.3089	20.7488	21.4647	20.8076	20.6089	20.9699	22.4283	22.3484	21.9481	+		Cellprojection;Completeproteome;Hearing;Phosphoprotein;Referenceproteome	A2AI08	A2AI08	TPRN_MOUSE	Tprn	Taperin
20.5405	NaN	NaN	NaN	NaN	NaN	20.4553	20.4893	19.6831			Celljunction;Cellmembrane;Completeproteome;Ionchannel;Iontransport;Ligand-gatedionchannel;Membrane;Postsynapticcellmembrane;Proteomicsidentification;Receptor;Referenceproteome;Synapse;Transmembrane;Transmembranehelix;Transport	A2AI20	A2AI14;A2AI16;A2AI20;A2AI21	A2AI20_MOUSE	Grin1	Isoform of P35438, Glutamate receptor
NaN	NaN	NaN	NaN	NaN	NaN	20.4584	19.7492	19.7055			Alternativesplicing;Completeproteome;Pyridoxalphosphate;Referenceproteome	A2AIG8;A2AIG8-2	A2AIG8-2;A2AIG8	1A1L1_MOUSE	Accs	1-aminocyclopropane-1-carboxylate synthase-like protein 1
20.379	20.3955	NaN	21.2735	21.851	21.3097	21.7681	21.9571	21.9373			Completeproteome;Membrane;Mitochondrion;Mitochondrioninnermembrane;Referenceproteome;Transitpeptide	A2AIL4	A2AIL4	NDUF6_MOUSE	Ndufaf6	NADH dehydrogenase (ubiquinone) complex I, assembly factor 6
NaN	NaN	NaN	NaN	NaN	NaN	20.9671	20.953	20.3297			Calcium;Calciumchannel;Calciumtransport;Completeproteome;Ionchannel;Iontransport;Membrane;Proteomicsidentification;Referenceproteome;Transmembrane;Transmembranehelix;Transport;Voltage-gatedchannel	A2AIR7	O55017-2;A2AIR7;A2AIR9;A2AIS0;O55017	A2AIR7_MOUSE	Cacna1b	Isoform of O55017, Voltage-dependent N-type calcium channel subunit alpha
22.1312	21.9393	22.2396	22.6438	21.2836	21.0896	21.9639	22.2337	22.3261	+		Acetylation;Alternativesplicing;Completeproteome;mRNAprocessing;mRNAsplicing;Nucleus;Phosphoprotein;Referenceproteome	A2AIV2	E9PZY8;A2AIV2-2;A2AIV2	VIR_MOUSE	Virma	Protein virilizer homolog
22.4909	21.2087	20.8771	NaN	NaN	NaN	20.8167	21.0943	19.9776			Calcium;Completeproteome;Disulfidebond;Endoplasmicreticulum;Glycosidase;Hydrolase;Membrane;Referenceproteome;Signal-anchor;Transmembrane;Transmembranehelix	A2AJ15	A2AJ15	MA1B1_MOUSE	Man1b1	Endoplasmic reticulum mannosyl-oligosaccharide 1,2-alpha-mannosidase
22.6092	21.1344	22.1691	24.1734	21.4763	NaN	21.6986	22.1458	22.3516	+		Completeproteome;Proteomicsidentification;Referenceproteome	A2AJ72;Q3TIX6	Q3TIX6;A2AJ72	A2AJ72_MOUSE;Q3TIX6_MOUSE	Fubp3	Far upstream element (FUSE) binding protein 3
NaN	NaN	NaN	NaN	NaN	NaN	19.9837	22.2693	20.0885			Alternativesplicing;Completeproteome;Endoplasmicreticulum;Glycoprotein;Hydrolase;Lysosome;Membrane;Microsome;Mitochondrion;Nucleus;Phosphoprotein;Referenceproteome;Repeat;Transmembrane;Transmembranehelix	A2AJ88;A2AJ88-2	A2AJ88-2;A2AJ88-3;Q3TRM4-2;Q3TRM4-3;Q3TRM4-4;A0A140LI54;A0A140LHU9;A2AJ88;Q3TRM4	PLPL7_MOUSE	Pnpla7	Patatin-like phospholipase domain-containing protein 7
25.3679	25.1073	24.7967	22.9577	22.6228	23.0324	24.8129	24.9814	24.4848			Alternativesplicing;Completeproteome;Phosphoprotein;Referenceproteome	A2AJA9	A2AJA9-2;A2AJA9	AJM1_MOUSE	Ajm1	Apical junction component 1 homolog
23.3456	22.7403	22.5173	23.2708	22.5624	22.8391	23.6576	23.5498	22.9564			Alternativesplicing;Coiledcoil;Completeproteome;Cytoplasm;Cytoskeleton;Isopeptidebond;Phosphoprotein;Referenceproteome;Ublconjugation	A2AJI0	A8Y5P4;A2AJI1;A2AJI0-2;A2AJI0	MA7D1_MOUSE	Map7d1	MAP7 domain-containing protein 1
22.1786	NaN	NaN	NaN	20.6075	22.1277	21.5811	NaN	NaN	+		Alternativesplicing;ATP-binding;Chromatinregulator;Coiledcoil;Completeproteome;DNA-binding;Helicase;Hydrolase;Nucleotide-binding;Nucleus;Phosphoprotein;Referenceproteome;Repeat;rRNAprocessing;Transcription;Transcriptionregulation	A2AJK6	A2AJK6-3;A2AJK6	CHD7_MOUSE	Chd7	Chromodomain-helicase-DNA-binding protein 7
22.4992	22.6218	22.8991	NaN	23.1999	23.6353	22.6452	23.0977	22.4428	+		Coiledcoil;Completeproteome;Nucleus;Phosphoprotein;Referenceproteome	A2AJT4	A2AJT5;A2AJT4	PNISR_MOUSE	Pnisr	Arginine/serine-rich protein PNISR
22.7729	22.179	22.0456	22.0348	22.1854	22.6393	21.7191	21.7698	21.1996	+		Completeproteome;Referenceproteome	A2AJW5	A2AJW5	A2AJW5_MOUSE	Fam217b	Family with sequence similarity 217, member B
24.6522	23.0583	22.6637	21.7074	22.2015	22.0521	23.3727	23.0401	23.3193			Completeproteome;Proteomicsidentification;Referenceproteome	A2AKD7	A2AKD7;Q61234	A2AKD7_MOUSE	Snta1	Isoform of Q61234, Syntrophin, acidic 1
20.3855	NaN	NaN	NaN	NaN	NaN	20.7697	20.6168	20.6633			Acetylation;Alternativesplicing;Celljunction;Completeproteome;Membrane;Referenceproteome;Transmembrane;Transmembranehelix	A2AKG8	E9PYJ6;A2AKG8	FOCAD_MOUSE	Focad	Focadhesin
NaN	NaN	NaN	NaN	NaN	NaN	22.3313	23.0506	22.1026			Acyltransferase;Alternativesplicing;Completeproteome;Fattyacidmetabolism;Lipidmetabolism;Peroxisome;Referenceproteome;Transferase	A2AKK5	A2AKK5-2;A2AKK5	ACNT1_MOUSE	Acnat1	Acyl-coenzyme A amino acid N-acyltransferase 1
NaN	20.7136	NaN	NaN	NaN	NaN	19.0411	NaN	18.7277	+		Alternativesplicing;ATP-binding;Biologicalrhythms;Cellprojection;Chromosome;Coiledcoil;Completeproteome;Cytoplasm;Differentiation;DNAdamage;DNArecombination;DNArepair;Helicase;Hydrolase;Neurogenesis;Nucleotide-binding;Nucleus;Phosphoprotein;Referenceproteome;Spermatogenesis;Telomere;Ublconjugation	A2AKX3	F6R186;A2AKX3-2;A2AKX3	SETX_MOUSE	Setx	Probable helicase senataxin
22.1144	21.9138	21.9152	NaN	21.4758	22.2238	22.6664	22.7941	22.5057			Celladhesion;Celljunction;Cellmembrane;Completeproteome;Membrane;Referenceproteome;Transmembrane;Transmembranehelix	A2ALI5	A2ALI5	AJAP1_MOUSE	Ajap1	Adherens junction-associated protein 1
21.8253	21.8865	21.9145	NaN	21.615	21.4949	21.7616	22.0522	21.3146			Completeproteome;Proteomicsidentification;Referenceproteome	A2ALK6	A2ALK6;Q9JMC8	A2ALK6_MOUSE	Epb41l4b	Isoform of Q9JMC8, Erythrocyte membrane protein band 4.1 like 4b
21.3612	20.2376	NaN	NaN	NaN	NaN	19.9587	20.362	20.1523			Cellmembrane;Completeproteome;Cytoplasm;Cytoskeleton;Hydrolase;Membrane;Phosphoprotein;Proteinphosphatase;Referenceproteome	A2ALK8	A2ALK8	PTN3_MOUSE	Ptpn3	Tyrosine-protein phosphatase non-receptor type 3
NaN	21.0112	NaN	NaN	22.3211	NaN	22.808	22.3025	22.2646			Alternativesplicing;Completeproteome;Golgiapparatus;GTPaseactivation;Membrane;Phosphoprotein;Referenceproteome	A2ALS5-2	A2ALS3;A2ALS4;A2ALS5-2;A2ALS5-3;A2ALS5-4;A2ALS5	RPGP1_MOUSE	Rap1gap	Isoform of A2ALS5, Isoform 2 of Rap1 GTPase-activating protein 1
21.2053	NaN	NaN	NaN	NaN	NaN	21.2711	NaN	20.2456			Completeproteome;Proteomicsidentification;Referenceproteome	A2ALS7	A2ALS7;A2ALS4;A2ALS5-2;A2ALS5-3;A2ALS5-4;A2ALS5	A2ALS7_MOUSE	Rap1gap	Isoform of A2ALS5, Rap1 GTPase-activating protein (Fragment)
22.7856	22.4165	22.2526	NaN	23.0648	22.688	21.7218	21.7979	21.554			Actin-binding;Alternativesplicing;Celljunction;Cellmembrane;Completeproteome;Cytoplasm;Cytoskeleton;Developmentalprotein;Membrane;Microtubule;Phosphoprotein;Referenceproteome;Tightjunction	A2ALU4	A7TU71;A2ALU4	SHRM2_MOUSE	Shroom2	Protein Shroom2
NaN	21.016	20.6147	22.1593	22.3136	21.4641	21.1904	19.9811	20.1296	+	+	Completeproteome;DNA-binding;Metal-binding;Nucleus;Proteomicsidentification;Referenceproteome;Repeat;Transcription;Transcriptionregulation;Zinc;Zinc-finger	A2ALW2	A2ALW2	A2ALW2_MOUSE	Zkscan16	Zinc finger with KRAB and SCAN domains 16
NaN	21.0064	22.0532	NaN	21.159	20.1617	21.089	21.5835	21.3762	+		Activator;Completeproteome;Nucleus;Phosphoprotein;Referenceproteome;Transcription;Transcriptionregulation	A2AM29	E9Q3B8;A2AM29	AF9_MOUSE	Mllt3	Protein AF-9
NaN	21.8731	22.3737	NaN	21.655	22.6111	21.5338	21.4397	21.3784	+		Acetylation;Alternativesplicing;Calmodulin-binding;Completeproteome;Cytoplasm;Cytoskeleton;Ligase;Membrane;Metal-binding;Nucleus;Phosphoprotein;Referenceproteome;Transmembrane;Transmembranehelix;Ublconjugationpathway;Zinc;Zinc-finger	A2AN08;A2AN08-3	Z4YMA7;A2AN08-2;A2AN08-3;A2AN08-5;A2AN08	UBR4_MOUSE	Ubr4	E3 ubiquitin-protein ligase UBR4
22.7706	23.2202	23.1699	24.4593	24.4181	24.3521	22.9214	23.0859	22.4698	+	+	Completeproteome;Metal-binding;Nucleus;Proteomicsidentification;Referenceproteome;Zinc;Zinc-finger	A2AN61	A2AN61;F7AT58;Q3UUV0;Q8VEH2	A2AN61_MOUSE	Ciz1	Isoform of Q8VEH2, CDKN1A interacting zinc finger protein 1
NaN	NaN	NaN	NaN	NaN	NaN	NaN	19.6018	19.971			Celljunction;Cellmembrane;Cellprojection;Completeproteome;Endosome;Membrane;Postsynapticcellmembrane;Referenceproteome;Signal-anchor;Synapse;Transmembrane;Transmembranehelix	A2ANU3	B1AYD3;B1AYD4;B1AYD5;B1AYD6;A2ANU3	SYNG1_MOUSE	Syndig1	Synapse differentiation-inducing gene protein 1
22.1253	22.034	22.1161	27.1492	NaN	26.6521	22.5639	22.5313	22.5671	+		ATP-binding;Completeproteome;Nucleotide-binding;Proteomicsidentification;Referenceproteome	A2ANY6	A2ANY6;J3QMC5	A2ANY6_MOUSE	Mdn1	Isoform of J3QMC5, Midasin
22.426	22.2033	21.9386	22.2484	21.9783	22.6492	22.5216	22.5835	22.2851			Alternativesplicing;Calcium;Cellmembrane;Completeproteome;Cytoplasm;Hydrolase;Lipiddegradation;Lipidmetabolism;Membrane;Metal-binding;Phosphoprotein;Referenceproteome;Repeat;Transducer	A2AP18-2	A2AP18-2;A2AP18-3;A2AP18-4;A2AP18-5;H3BIW6;F7C3A0;A2AP18	PLCH2_MOUSE	Plch2	Isoform of A2AP18, Isoform 2 of 1-phosphatidylinositol 4,5-bisphosphate phosphodiesterase eta-2
NaN	NaN	NaN	21.9872	21.2419	NaN	NaN	NaN	NaN	+		Acetylation;Apoptosis;Cellcycle;Celldivision;Completeproteome;Cytoplasm;Cytoskeleton;Microtubule;Mitosis;Nucleus;Phosphoprotein;Referenceproteome	A2APB8	A2APB8	TPX2_MOUSE	Tpx2	Targeting protein for Xklp2
23.5163	23.2645	23.0497	22.6629	22.5191	22.6221	23.7597	23.662	23.4106			Alternativesplicing;Completeproteome;Cytoplasm;Lipoprotein;Myristate;Referenceproteome	A2APV2-3	A2APV2-2;A2APV2-3;A2AQW2;E9PXE6;F8VPR2;A2APV2	FMNL2_MOUSE	Fmnl2	Isoform of A2APV2, Isoform 3 of Formin-like protein 2
21.3241	NaN	NaN	NaN	NaN	NaN	20.5862	20.2404	20.301	+		Completeproteome;Ionchannel;Iontransport;Membrane;Referenceproteome;Sodium;Sodiumchannel;Sodiumtransport;Transmembrane;Transmembranehelix;Transport;Voltage-gatedchannel	A2APX8;A2APX8-2;A2APX8-3	A2APX8-2;A2APX8-3;A2APX8	SCN1A_MOUSE	Scn1a	Sodium channel protein type 1 subunit alpha
NaN	NaN	NaN	NaN	NaN	NaN	21.1836	21.2489	21.5573			Completeproteome;Cytoplasm;Cytoskeleton;GTP-binding;Microtubule;Nucleotide-binding;Phosphoprotein;Referenceproteome	A2AQ07	A2AQ07	TBB1_MOUSE	Tubb1	Tubulin beta-1 chain
21.0909	21.559	21.3874	22.7014	22.1616	23.0953	NaN	NaN	NaN	+		Activator;Coiledcoil;Completeproteome;DNA-binding;Nucleus;Phosphoprotein;Referenceproteome;Transcription;Transcriptionregulation;Wntsignalingpathway	A2AQ19	A2AQ19	RTF1_MOUSE	Rtf1	RNA polymerase-associated protein RTF1 homolog
23.9454	23.2693	23.1333	NaN	NaN	NaN	23.6703	24.0051	23.4439			Alternativesplicing;Coiledcoil;Completeproteome;Cytoplasm;Developmentalprotein;Glycoprotein;Phosphoprotein;Referenceproteome	A2AQ25	E9QAU4;Q8BHR1;D3Z781;A2AQ25-3;A2AQ25-4;A2AQ25-8;A2AQ25	SKT_MOUSE	Skt	Sickle tail protein
24.4609	22.394	NaN	NaN	21.4742	NaN	21.1195	21.1691	21.3206	+		ANKrepeat;Chromatinregulator;Completeproteome;Nucleus;Phosphoprotein;Referenceproteome;Repeat;Repressor;Transcription;Transcriptionregulation	A2AQH4	A2AQH4	BCORL_MOUSE	Bcorl1	BCL-6 corepressor-like protein 1
25.1664	25.6573	25.8849	22.7478	25.6778	25.9293	25.7132	25.5856	25.7734	+		Completeproteome;Isomerase;Nucleus;Phosphoprotein;Referenceproteome;Rotamase	A2AR02	A2AR02	PPIG_MOUSE	Ppig	Peptidyl-prolyl cis-trans isomerase G
NaN	NaN	NaN	NaN	NaN	NaN	20.4646	20.6264	20.3373			3D-structure;Alternativesplicing;Cellmembrane;Completeproteome;Cytoplasm;Guanine-nucleotidereleasingfactor;Membrane;Referenceproteome	A2AR50	A0A0A0MQE4;A2AR50-2;A2AR50-3;A2AR50	RGPS1_MOUSE	Ralgps1	Ras-specific guanine nucleotide-releasing factor RalGPS1
NaN	NaN	NaN	NaN	NaN	NaN	19.0465	NaN	18.7001			Alternativesplicing;ATP-binding;Cellmembrane;Completeproteome;Cytoplasm;Kinase;Membrane;Nucleotide-binding;Phosphoprotein;Referenceproteome;Transferase	A2ARP1	A2ARP1-2;A2ARP1-3;A2ARP1	VIP1_MOUSE	Ppip5k1	Inositol hexakisphosphate and diphosphoinositol-pentakisphosphate kinase 1
22.5564	22.7137	22.2011	NaN	NaN	NaN	25.0106	24.9074	24.5405			ANKrepeat;Completeproteome;Referenceproteome;Repeat	A2ARS0	A2ARS0	ANR63_MOUSE	Ankrd63	Ankyrin repeat domain-containing protein 63
22.6383	21.7514	22.2368	NaN	21.48	22.3022	21.5895	NaN	24.4774			Calcium;Coatedpit;Completeproteome;Disulfidebond;EGF-likedomain;Endocytosis;Glycoprotein;Membrane;Metal-binding;Receptor;Referenceproteome;Repeat;SH3-binding;Signal;Transmembrane;Transmembranehelix	A2ARV4	A2ARV5;A2ARV4	LRP2_MOUSE	Lrp2	Low-density lipoprotein receptor-related protein 2
23.2814	22.2195	22.3332	22.9357	23.0212	23.1133	20.1593	NaN	NaN			Coiledcoil;Completeproteome;Referenceproteome;Repeat	A2ARZ3	A2ARZ3	FSIP2_MOUSE	Fsip2	Fibrous sheath-interacting protein 2
NaN	NaN	NaN	NaN	NaN	NaN	19.4605	19.7705	18.6397			Completeproteome;Ionchannel;Iontransport;Membrane;Proteomicsidentification;Referenceproteome;Sodium;Sodiumchannel;Sodiumtransport;Transmembrane;Transmembranehelix;Transport;Voltage-gatedchannel	A2ASI5;A2ASI5-2;A2ASI5-3	A2ASI5-2;A2ASI5-3;A0A571BEB6;A0A571BFW3;A0A571BG54;A2ASI5	SCN3A_MOUSE	Scn3a	Sodium channel protein type 3 subunit alpha
22.6431	22.6198	22.8156	24.4176	24.2439	24.0715	22.1049	22.5	21.985	+		Alternativesplicing;ATP-binding;Calcium;Calmodulin-binding;Coiledcoil;Completeproteome;Cytoplasm;Directproteinsequencing;Disulfidebond;Immunoglobulindomain;Isopeptidebond;Kelchrepeat;Kinase;Magnesium;Metal-binding;Nucleotide-binding;Nucleus;Phosphoprotein;Referenceproteome;Repeat;Serine/threonine-proteinkinase;TPRrepeat;Transferase;Ublconjugation;WDrepeat	A2ASS6	A2ASS6-2;A0A5K1VVQ1;A0A5K1VVQ9;E9Q8K5;E9Q8N1;A2ASS6	TITIN_MOUSE	Ttn	Titin
NaN	NaN	NaN	NaN	NaN	NaN	20.9682	20.7524	20.5457			Alternativesplicing;Calcium;Completeproteome;Membrane;Metal-binding;Mitochondrion;Mitochondrioninnermembrane;Referenceproteome;Repeat;Transmembrane;Transmembranehelix;Transport	A2ASZ8-5	Z4YLR9;A2ASZ8-2;A2ASZ8-3;A2ASZ8-4;A2ASZ8-5;A2ASZ8	SCMC2_MOUSE	Slc25a25	Isoform of A2ASZ8, Isoform 5 of Mitochondrial adenyl nucleotide antiporter SLC25A25
23.742	22.9523	23.1769	NaN	22.181	21.9648	22.8492	22.9503	22.6988	+		Completeproteome;Proteomicsidentification;Referenceproteome	A2AT37	A2AT37	RENT2_MOUSE	Upf2	Regulator of nonsense transcripts 2
NaN	NaN	NaN	NaN	NaN	NaN	21.0947	21.4392	21.1285	+		Completeproteome;Proteomicsidentification;Referenceproteome	A2AT93	A2AT93	A2AT93_MOUSE	Plcb4	Isoform of Q91UZ1, Phospholipase C, beta 4 (Fragment)
23.1531	22.8593	22.8183	NaN	20.2984	NaN	22.9709	23.1215	22.5903			Completeproteome;Proteomicsidentification;Referenceproteome	A2ATK9	A2ATL0;A2ATL1;A2ATK9	A2ATK9_MOUSE	Fam171a1	Family with sequence similarity 171, member A1
NaN	NaN	NaN	NaN	18.5	19.9729	NaN	NaN	NaN	+		Alternativesplicing;Completeproteome;Cytoplasm;Methyltransferase;Nucleus;Referenceproteome;Transferase	A2AUU0-5	A2AUU0-5	METL8_MOUSE	Mettl8	Isoform of A2AUU0, Isoform 5 of tRNA N(3)-methylcytidine methyltransferase METTL8, mitochondrial
NaN	21.13	NaN	22.5789	21.2669	NaN	19.8434	21.0836	21.3029	+	+	Bromodomain;Completeproteome;Metal-binding;Proteomicsidentification;Referenceproteome;Zinc;Zinc-finger	A2AUY4-2	A2AUY4-2;F6R4Y5;A2AUY4	BAZ2B_MOUSE	Baz2b	Isoform of A2AUY4, Isoform 2 of Bromodomain adjacent to zinc finger domain protein 2B
23.2121	22.6952	22.489	NaN	NaN	NaN	20.2752	20.3423	19.9617			Alternativesplicing;Calcium;Chitin-binding;Completeproteome;Disulfidebond;Glycoprotein;Membrane;Metal-binding;Referenceproteome;Signal-anchor;Transmembrane;Transmembranehelix	A2AV25	A2AV25	FBCD1_MOUSE	Fibcd1	Fibrinogen C domain-containing protein 1
22.3067	NaN	NaN	NaN	NaN	NaN	NaN	20.1781	19.7239			Alternativesplicing;Cellcycle;Coiledcoil;Completeproteome;Cytoplasm;Cytoskeleton;GTPaseactivation;Phosphoprotein;Referenceproteome	A2AWA9	A2AWA7;A2AWA9-2;A2AWA9	RBGP1_MOUSE	Rabgap1	Rab GTPase-activating protein 1
22.9708	22.3768	NaN	22.1519	22.3433	NaN	22.0523	22.2885	22.2456	+		Completeproteome;Proteomicsidentification;Referenceproteome	A2AWI7	A2AWI7;A2AWI9;Q8R3V5-1;Q8R3V5-3;Q8R3V5	A2AWI7_MOUSE	Sh3glb2	Isoform of Q8R3V5, SH3-domain GRB2-like endophilin B2
21.243	21.3295	21.3193	21.2278	21.7862	21.6134	21.1666	21.5227	21.282	+	+	Alternativesplicing;Coiledcoil;Completeproteome;DNA-binding;Nucleus;Phosphoprotein;Referenceproteome;Repressor;Transcription;Transcriptionregulation	A2AWL7	H7BX50;A2AWL7-3;E9QLG3;A2AWL7	MGAP_MOUSE	Mga	MAX gene-associated protein
NaN	NaN	NaN	NaN	NaN	NaN	19.5998	20.7313	19.8832			Alternativesplicing;Completeproteome;Cytoplasm;Guanine-nucleotidereleasingfactor;Phosphoprotein;Referenceproteome	A2AWP8;A2AWP8-2;A2AWP8-3;A2AWP8-4	A2AWP8-2;A2AWP8-3;A2AWP8-4;A2AWP8-5;A2AWP6;F6S3V7;A2AWP8	ARGAL_MOUSE	Arhgef10l	Rho guanine nucleotide exchange factor 10-like protein
NaN	19.3754	20.2211	NaN	NaN	21.3398	21.9236	21.6109	21.5894	+		Activator;Alternativesplicing;Chromatinregulator;Completeproteome;Metal-binding;Nucleus;Phosphoprotein;Referenceproteome;Transcription;Transcriptionregulation;Zinc;Zinc-finger	A2AWT3;A2AWT3-2	F6RCN9;Z4YN62;A2AWT3-2;A2AWT3	AT7L3_MOUSE	Atxn7l3	Ataxin-7-like protein 3
NaN	21.2003	21.5703	NaN	NaN	NaN	20.6534	20.6276	20.0134	+	+	Completeproteome;Proteomicsidentification;Referenceproteome	A2AWT5;A2AWT6;A2AWT7	A2AWT5;A2AWT6;A2AWT7	A2AWT5_MOUSE;A2AWT6_MOUSE;A2AWT7_MOUSE	Ubtf	Isoform of P25976, Upstream binding transcription factor, RNA polymerase I
NaN	NaN	NaN	NaN	NaN	NaN	25.2834	25.1317	25.2455			ATP-binding;Completeproteome;Cytoplasm;Disulfidebond;Metal-binding;Molybdenumcofactorbiosynthesis;Multifunctionalenzyme;Nucleotide-binding;Referenceproteome;Transferase;tRNAprocessing;Zinc	A2BDX3	A2BDX3	MOCS3_MOUSE	Mocs3	Adenylyltransferase and sulfurtransferase MOCS3
23.5186	23.5686	23.6511	24.1477	24.2615	24.603	23.1446	23.1873	23.294	+		Alternativesplicing;Completeproteome;Cytoplasm;Nucleus;Phosphoprotein;Referenceproteome;rRNAprocessing	A2BE28;A2BE28-2	A2BE28-2;A2BE28	LAS1L_MOUSE	Las1l	Ribosomal biogenesis protein LAS1L
21.953	22.0139	21.8929	22.0156	22.1913	22.2662	21.9907	22.3912	22.2903			Completeproteome;Proteomicsidentification;Referenceproteome;Repeat;WDrepeat	A2BFF5;A2BFF9;Q3TPJ8	Q3TPJ8;A2BFF5;A2BFF9	A2BFF5_MOUSE;A2BFF9_MOUSE;Q3TPJ8_MOUSE	Dync1i2	Isoform of O88487, Dynein cytoplasmic 1 intermediate chain 2
25.1465	25.4837	25.4905	26.103	25.9751	26.0398	25.2709	25.3567	25.3723	+	+	Acetylation;Alternativesplicing;Chromatinregulator;Completeproteome;DNA-binding;Neurogenesis;Nucleus;Phosphoprotein;Referenceproteome;Transcription;Transcriptionregulation	A2BH40	E9QAQ7;A2BH40-2;A2BH40-3;A2BH40-4;A2BH40	ARI1A_MOUSE	Arid1a	AT-rich interactive domain-containing protein 1A
23.4089	23.513	23.6092	24.1258	24.0505	23.7184	22.7605	22.9884	22.6105	+		Completeproteome;Proteomicsidentification;Referenceproteome	A2BI12	A2BI12	A2BI12_MOUSE	Psip1	Isoform of Q99JF8, PC4 and SFRS1 interacting protein 1
22.6449	21.0138	NaN	NaN	NaN	NaN	19.2085	19.3405	18.8079			Completeproteome;LIMdomain;Metal-binding;Proteomicsidentification;Referenceproteome;Zinc	A2BI37;G5E8W8	B1AXE7;G5E8W8;A2BI37	A2BI37_MOUSE;G5E8W8_MOUSE	Zfp185	Isoform of Q62394, Zinc finger protein 185
25.4303	25.1545	24.8963	NaN	NaN	NaN	25.1234	25.1131	24.7993	+		3D-structure;Alternativeinitiation;Alternativesplicing;ATP-binding;Completeproteome;Cytoplasm;Cytoskeleton;Directproteinsequencing;Disulfidebond;Guanine-nucleotidereleasingfactor;Immunoglobulindomain;Kinase;Magnesium;Metal-binding;Nucleotide-binding;Phosphoprotein;Referenceproteome;Repeat;Serine/threonine-proteinkinase;SH3domain;Transferase	A2CG49	F6QYT9;A2CG49-2;A2CG49-4;A2CG49-6;A2CG49-7;D3Z4R2;D3Z532;D3Z534;D3Z535;A2CG49	KALRN_MOUSE	Kalrn	Kalirin
22.7168	22.6922	21.8526	NaN	NaN	NaN	23.0075	23.1937	22.3619	+		3D-structure;Alternativeinitiation;Alternativesplicing;ATP-binding;Completeproteome;Cytoplasm;Cytoskeleton;Directproteinsequencing;Disulfidebond;Guanine-nucleotidereleasingfactor;Immunoglobulindomain;Kinase;Magnesium;Metal-binding;Nucleotide-binding;Phosphoprotein;Referenceproteome;Repeat;Serine/threonine-proteinkinase;SH3domain;Transferase	A2CG49-5	A2CG49-5;A2CG49-8;A2CG49-9;A2CG49-10	KALRN_MOUSE	Kalrn	Isoform of A2CG49, Isoform 5 of Kalirin
22.4258	22.1047	21.9793	21.9467	22.9856	23.022	21.8208	21.5693	21.5721	+	+	Alternativesplicing;Coiledcoil;Completeproteome;DNA-binding;Nucleus;Phosphoprotein;Referenceproteome;Transcription;Transcriptionregulation	A2CG63;A2CG63-2	A2CG63-2;A2CG63	ARI4B_MOUSE	Arid4b	AT-rich interactive domain-containing protein 4B
21.9031	21.5673	21.0496	NaN	NaN	NaN	21.1595	21.0313	20.9743			Coiledcoil;Completeproteome;Phosphoprotein;Referenceproteome	A2RSJ4	Q8C318;A2RSJ4	BLT3B_MOUSE	Bltp3b	Bridge-like lipid transfer protein family member 3B
NaN	NaN	NaN	NaN	21.4177	NaN	19.1234	NaN	18.3329			Acetylation;Completeproteome;Guanine-nucleotidereleasingfactor;Membrane;Phosphoprotein;Referenceproteome;Repeat;Transmembrane;Transmembranehelix	A2RSQ0	A2RSQ0	DEN5B_MOUSE	Dennd5b	DENN domain-containing protein 5B
NaN	20.5816	NaN	NaN	NaN	NaN	20.2249	19.8799	19.8866	+		Alternativesplicing;Chromatinregulator;Completeproteome;Nucleus;Phosphoprotein;Referenceproteome	A2RSY1;A2RSY1-2	A2RSY1-2;A2RSY1-3;A2RSY1	KANL3_MOUSE	Kansl3	KAT8 regulatory NSL complex subunit 3
21.3246	21.7052	22.3585	23.2205	22.472	22.6678	21.1731	21.7092	21.3608	+		Alternativesplicing;Behavior;Completeproteome;Metal-binding;Methyltransferase;Phosphoprotein;Referenceproteome;RNA-binding;S-adenosyl-L-methionine;Transferase;tRNA-binding;tRNAprocessing;Zinc;Zinc-finger	A2RSY6	A0A0R4J0U8;A2RSY6-2;A2RSY6-3;A0A087WQ23;A2RSY6	TRM1L_MOUSE	Trmt1l	TRMT1-like protein
22.3857	21.7909	21.8277	NaN	NaN	NaN	22.6024	22.2338	22.2959			Completeproteome;Leucine-richrepeat;Referenceproteome;Repeat;Ublconjugationpathway	A2RT62	A0A494B9I8;A2RT62	FXL16_MOUSE	Fbxl16	F-box/LRR-repeat protein 16
22.1334	22.7894	22.2279	NaN	21.9938	21.5198	23.0573	22.7458	22.4421			Coiledcoil;Completeproteome;Phosphoprotein;Referenceproteome	A2RTL5	S4R1M5;S4R265;S4R2L4;A2RTL5	RSRC2_MOUSE	Rsrc2	Arginine/serine-rich coiled-coil protein 2
NaN	21.6645	22.3274	23.3239	22.7993	23.412	21.9047	21.5504	21.7004	+		Alternativesplicing;ATP-binding;Chromatinregulator;Completeproteome;DNA-binding;Helicase;Hydrolase;Nucleotide-binding;Nucleus;Referenceproteome;Repeat;Transcription;Transcriptionregulation	A3KFM7;A3KFM7-2	A3KFM7-2;A3KFM7	CHD6_MOUSE	Chd6	Chromodomain-helicase-DNA-binding protein 6
NaN	NaN	NaN	22.038	22.5414	22.8486	21.8625	22.3722	22.5951	+		Completeproteome;Proteomicsidentification;Referenceproteome	A3KG57	A3KG57	A3KG57_MOUSE	Srsf12	Isoform of Q8C8K3, Serine and arginine-rich splicing factor 12 (Fragment)
NaN	NaN	NaN	NaN	NaN	NaN	18.5641	NaN	17.9554			Coiledcoil;Completeproteome;Directproteinsequencing;Phosphoprotein;Referenceproteome	A3KGF9	A0A8Q0K7A4;A3KGF9	CCD9B_MOUSE	Ccdc9b	Coiled-coil domain-containing protein 9B
NaN	NaN	NaN	NaN	NaN	NaN	20.6354	20.1236	20.2634	+		Alternativesplicing;Completeproteome;Cytoplasm;GTPaseactivation;Phosphoprotein;Referenceproteome	A3KGS3	A0A2I3BPN8;A0A0A0MQD7;A3KGS3-2;A3KGS3	RGPA2_MOUSE	Ralgapa2	Ral GTPase-activating protein subunit alpha-2
27.6249	27.6843	28.158	28.0553	28.4171	28.4129	27.5832	26.8011	26.7389			Calcium;Completeproteome;Proteomicsidentification;Referenceproteome;Repeat;SH3domain	A3KGU9;E9Q447	E9Q447;A3KGU9	A3KGU9_MOUSE;E9Q447_MOUSE	Sptan1	Isoform of P16546, Spectrin alpha, non-erythrocytic 1
19.7467	19.7397	19.7135	19.3731	19.9199	20.3115	19.7958	20.1007	19.5973			Alternativesplicing;Cellprojection;Cilium;Coiledcoil;Completeproteome;Cytoplasm;Cytoskeleton;Developmentalprotein;Differentiation;Microtubule;Phosphoprotein;Referenceproteome;Spermatogenesis	A3KGV1;A3KGV1-2;A3KGV1-3;A3KGV1-4	V9GXZ0;A3KGV1-6;A3KGV1-7;A3KGV1-2;A3KGV1-3;A3KGV1-4;A3KGV1-5;A3KGV9;A3KGW0;A3KGV1	ODFP2_MOUSE	Odf2	Outer dense fiber protein 2
19.7838	19.9928	NaN	NaN	NaN	NaN	22.4169	22.6507	22.1622			Completeproteome;Proteomicsidentification;Referenceproteome	A4GZ26;D3Z5I6;E9QAD8	E9QAD8;A4GZ26;D3Z5I6	A4GZ26_MOUSE;D3Z5I6_MOUSE;E9QAD8_MOUSE	Iqsec2	Isoform of Q5DU25, ARF6 guanine nucleotide exchange factor IQArfGEF
NaN	NaN	NaN	23.2149	21.8441	NaN	NaN	NaN	NaN			Alternativesplicing;Cellprojection;Cilium;Completeproteome;Cytoplasm;Cytoskeleton;Ligase;Referenceproteome	A4Q9E8	A4Q9E8-2;A4Q9E8	TTLL6_MOUSE	Ttll6	Tubulin polyglutamylase TTLL6
NaN	NaN	NaN	NaN	NaN	NaN	20.2911	20.2056	20.4514			Alternativesplicing;Cellprojection;Cilium;Completeproteome;Cytoplasm;Cytoskeleton;Developmentalprotein;Differentiation;Ligase;Neurogenesis;Referenceproteome	A4Q9F0	A4Q9F0-2;E9PWB8;E9Q6C6;A0A0G2LB90;A4Q9F0	TTLL7_MOUSE	Ttll7	Tubulin polyglutamylase TTLL7
17.6317	17.7009	NaN	NaN	NaN	NaN	20.8562	20.8342	20.3178			Alternativesplicing;Cellprojection;Cilium;Completeproteome;Cytoplasm;Cytoskeleton;Ligase;Referenceproteome	A4Q9F4;A4Q9F4-2	A4Q9F4-2;A4Q9F4-3;E0CZ80;A4Q9F4	TTL11_MOUSE	Ttll11	Tubulin polyglutamylase TTLL11
24.5929	24.0367	23.7916	23.169	22.6386	22.8145	24.2389	24.1723	24.0626			Alternativesplicing;Coiledcoil;Completeproteome;Referenceproteome	A6H5Z3	A6H5Z3-2;A6H5Z3	EXC6B_MOUSE	Exoc6b	Exocyst complex component 6B
22.2978	22.4074	22.282	21.208	21.9875	22.2547	22.3035	22.3038	22.4934			Alternativesplicing;Coiledcoil;Completeproteome;Metal-binding;Phosphoprotein;Referenceproteome;Zinc;Zinc-finger	A6H619	F6WXS6;F7ANA1;A6H619-2;A6H619	PHRF1_MOUSE	Phrf1	PHD and RING finger domain-containing protein 1
NaN	NaN	NaN	NaN	NaN	NaN	21.6144	21.3571	NaN	+		Cellcycle;Celldivision;Completeproteome;Cytoplasm;Cytoskeleton;Mitosis;Phosphoprotein;Referenceproteome	A6H687	G5E8Q7;A6H687	SAC31_MOUSE	Sac3d1	SAC3 domain-containing protein 1
NaN	19.1226	NaN	NaN	NaN	NaN	21.3107	21.0033	21.404			Completeproteome;Ligase;Proteomicsidentification;Referenceproteome;Repeat;Ublconjugationpathway	A6H6S0	A6H6S0	A6H6S0_MOUSE	Herc3	Hect domain and RLD 3
NaN	NaN	NaN	NaN	NaN	NaN	20.2496	20.3409	19.3834	+		Alternativesplicing;Completeproteome;Glycosyltransferase;Membrane;Referenceproteome;Transferase;Transmembrane;Transmembranehelix	A6X919	A6X919-2;A6X919-3;A6X919	D19L1_MOUSE	Dpy19l1	Probable C-mannosyltransferase DPY19L1
NaN	21.0486	NaN	NaN	NaN	NaN	21.8264	21.5319	NaN			Completeproteome;Glycolysis;Lyase;Proteomicsidentification;Referenceproteome	A6ZI47	A6ZI47	A6ZI47_MOUSE	Aldoart2	Fructose-bisphosphate aldolase
NaN	19.5502	NaN	NaN	NaN	NaN	20.6527	20.7047	20.7364	+		Completeproteome;LIMdomain;Metal-binding;Proteomicsidentification;Referenceproteome;Repeat;Zinc	A7YQ68	A7YQ68	A7YQ68_MOUSE	Prickle2	Isoform of Q80Y24, Prickle planar cell polarity protein 2
26.2677	25.7724	26.3832	27.7527	27.2049	26.7188	26.6754	26.7649	26.7894			Completeproteome;Heme;Iron;Metal-binding;Oxygentransport;Proteomicsidentification;Referenceproteome;Transport	A8DUK4	E9Q223;P02088;A8DUK4	A8DUK4_MOUSE	Hbb-bs	Beta-globin
NaN	NaN	NaN	NaN	19.7494	NaN	20.5971	20.2158	20.6203			Completeproteome;Glycoprotein;Phosphoprotein;Referenceproteome;Secreted;Signal	A9Z1V5	F7D0T1;A9Z1V5	VW5B1_MOUSE	Vwa5b1	von Willebrand factor A domain-containing protein 5B1
23.4964	22.5287	22.1058	NaN	NaN	NaN	22.4246	22.4441	21.8288			Celljunction;Cellmembrane;Completeproteome;Disulfidebond;Membrane;Postsynapticcellmembrane;Referenceproteome;Signal;Synapse;Transmembrane;Transmembranehelix	B0F2B4	B0F2B4	NLGN4_MOUSE	Nlgn4l	Neuroligin 4-like
23.0113	22.7631	21.9418	NaN	NaN	NaN	22.5751	22.6016	22.4748			Celljunction;Cellmembrane;Completeproteome;Ionchannel;Iontransport;Ligand-gatedionchannel;Membrane;Postsynapticcellmembrane;Proteomicsidentification;Receptor;Referenceproteome;Synapse;Transmembrane;Transmembranehelix;Transport	B0QZW1;F2Z488;G5E863;G5E8H1	B0QZW1;G5E863;G5E8H1;F2Z488	B0QZW1_MOUSE;F2Z488_MOUSE;G5E863_MOUSE;G5E8H1_MOUSE	Gria2;Gria3;Gria4	Isoform of Q9Z2W9, Glutamate receptor
23.4917	23.1247	22.4498	NaN	NaN	NaN	23.9609	23.9723	23.5726			Completeproteome;Leucine-richrepeat;Proteomicsidentification;Referenceproteome;Repeat	B0R031;Q8JZX5	Q8JZX5;B0R031	B0R031_MOUSE;Q8JZX5_MOUSE	Lrrc57	Isoform of Q9D1G5, Leucine rich repeat containing 57 (Fragment)
21.3141	20.244	19.9556	NaN	NaN	NaN	21.0715	21.1239	21.3204			3D-structure;Alternativesplicing;Celladhesion;Completeproteome;Disulfidebond;Glycoprotein;Hydrolase;Immunoglobulindomain;Membrane;Proteinphosphatase;Receptor;Referenceproteome;Repeat;Signal;Transmembrane;Transmembranehelix	B0V2N1-3;B0V2N1-4	B0V2N1-3;B0V2N1-4	PTPRS_MOUSE	Ptprs	Isoform of B0V2N1, Isoform 3 of Receptor-type tyrosine-protein phosphatase S
25.2464	24.9657	24.859	23.9661	23.6944	24.1002	24.2823	24.4247	24.2025			3D-structure;Alternativesplicing;Celladhesion;Completeproteome;Disulfidebond;Glycoprotein;Hydrolase;Immunoglobulindomain;Membrane;Proteinphosphatase;Receptor;Referenceproteome;Repeat;Signal;Transmembrane;Transmembranehelix	B0V2N1;B0V2N1-6	B0V2N1-2;B0V2N1-3;B0V2N1-4;B0V2N1-6;B0V2N1	PTPRS_MOUSE	Ptprs	Receptor-type tyrosine-protein phosphatase S
21.2137	20.424	20.3323	NaN	NaN	NaN	20.316	20.4807	20.3074			Completeproteome;Proteomicsidentification;Referenceproteome	B1APX2	B1APX2;Q3UE31	B1APX2_MOUSE	5031439G07Rik	Isoform of Q3UE31, RIKEN cDNA 5031439G07 gene
NaN	21.3023	NaN	NaN	NaN	NaN	NaN	22.4919	20.2576	+		Completeproteome;Hydrolase;Nucleus;Phosphoprotein;Protease;Referenceproteome;Thiolprotease;Ublconjugationpathway	B1AQJ2	B1AQJ2	UBP36_MOUSE	Usp36	Ubiquitin carboxyl-terminal hydrolase 36
22.4908	22.1732	21.36	NaN	21.2808	21.1619	21.1911	20.9396	21.1046			Completeproteome;GTP-binding;Nucleotide-binding;Proteomicsidentification;Referenceproteome	B1AQZ0	B1AQZ0	B1AQZ0_MOUSE	Septin8	Isoform of Q8CHH9, Septin 8
NaN	19.0159	NaN	NaN	NaN	NaN	20.2688	19.2838	19.5739	+		Completeproteome;Metal-binding;Proteomicsidentification;Referenceproteome;Zinc;Zinc-finger	B1AR09;B1AR10	B1AR09;B1AR10	B1AR09_MOUSE;B1AR10_MOUSE	Mllt6	Isoform of B1AR10, Myeloid/lymphoid or mixed-lineage leukemia;translocated to, 6
24.3419	24.1466	24.1276	23.8746	24.7173	24.5372	23.6687	23.995	23.6889			2Fe-2S;Acetylation;Completeproteome;Iron;Iron-sulfur;Metal-binding;Mitochondrion;Referenceproteome;Transitpeptide	B1AR13	Z4YKM2;B2RWE3;B1AR13	CISD3_MOUSE	Cisd3	CDGSH iron-sulfur domain-containing protein 3, mitochondrial
23.4107	23.4897	23.4129	NaN	21.6985	23.3606	23.2803	23.4103	23.2512	+		Completeproteome;Metal-binding;Nucleus;Proteomicsidentification;Referenceproteome;Zinc;Zinc-finger	B1AR17	E9Q614;F7C528;B1AR17	B1AR17_MOUSE	Chd3	DNA helicase
25.056	24.5771	24.2754	NaN	NaN	NaN	24.6655	25.4482	24.6588			ATP-binding;Completeproteome;Nucleotide-binding;Referenceproteome	B1AR51	B1AR51	B1AR51_MOUSE	Dnah9	Dynein, axonemal, heavy chain 9
22.4435	21.8241	21.7098	NaN	22.3191	21.4651	21.2597	21.2552	20.9869			Completeproteome;Proteomicsidentification;Referenceproteome	B1ART1;B1ART2	V9GX23;B1ART1;B1ART2	B1ART1_MOUSE;B1ART2_MOUSE	Vps13d	Isoform of B1ART2, Vacuolar protein sorting 13D
22.2051	21.8219	21.8262	NaN	NaN	NaN	22.1239	22.0559	21.9351			Celljunction;Cellmembrane;Completeproteome;Disulfidebond;Glycoprotein;Ionchannel;Iontransport;Ligand-gatedionchannel;Membrane;Phosphoprotein;Postsynapticcellmembrane;Receptor;Referenceproteome;Signal;Synapse;Transmembrane;Transmembranehelix;Transport	B1AS29	B1AS29	GRIK3_MOUSE	Grik3	Glutamate receptor ionotropic, kainate 3
NaN	NaN	NaN	NaN	NaN	NaN	21.1522	20.776	21.0897		+	Completeproteome;Proteomicsidentification;Referenceproteome	B1ASA5;E9QA68	E9QA68;B1ASA5	B1ASA5_MOUSE;E9QA68_MOUSE	Zfp362	Zinc finger protein 362
NaN	NaN	NaN	NaN	NaN	NaN	NaN	19.2916	19.8033	+		Completeproteome;Proteomicsidentification;Referenceproteome	B1ASC8	B1ASC8	B1ASC8_MOUSE	Meaf6	Isoform of Q2VPQ9, Chromatin modification-related protein MEAF6 (Fragment)
NaN	NaN	NaN	NaN	NaN	NaN	20.4319	19.3591	19.5837	+		ATP-binding;Completeproteome;Kinase;Nucleotide-binding;Phosphoprotein;Proteomicsidentification;Referenceproteome;SH2domain;Transferase;Tyrosine-proteinkinase	B1ASP2	B1ASP2	B1ASP2_MOUSE	Jak1	Isoform of P52332, Tyrosine-protein kinase
NaN	NaN	23.3956	NaN	NaN	NaN	22.6482	22.6353	22.2484			Completeproteome;Proteomicsidentification;Referenceproteome	B1ASU0	B1ASU0;Q0VDP7;P59823	B1ASU0_MOUSE	Il1rapl1	Isoform of P59823, Interleukin-1 receptor accessory protein-like 1
NaN	NaN	NaN	NaN	NaN	NaN	22.0634	20.9267	NaN	+		ATP-binding;Completeproteome;DNAdamage;DNArecombination;DNArepair;DNAreplication;Ligase;Nucleotide-binding;Proteomicsidentification;Referenceproteome	B1AT03;Q3TJN5;Q3UC82;Q80ZH7	Q3TJN5;Q3UC82;B1AT03;Q80ZH7	B1AT03_MOUSE;Q3TJN5_MOUSE;Q3UC82_MOUSE;Q80ZH7_MOUSE	Lig3	Isoform of P97386, DNA ligase
23.9596	23.9691	24.3191	24.2456	24.1738	24.0252	23.9355	23.8996	23.4689	+	+	Activator;Completeproteome;DNA-binding;DNAreplication;Nucleus;Proteomicsidentification;Referenceproteome;Transcription;Transcriptionregulation	B1AUC0	B1AUB8;B1AUB9;B1AUC0;F7CDR2;Q02780-2;Q02780-3;Q02780-4;Q02780-5;Q02780-7;Q02780	B1AUC0_MOUSE	Nfia	Isoform of Q02780, Nuclear factor 1
21.0057	21.0418	22.0373	20.1077	NaN	21.7342	19.3887	19.2889	NaN	+		Completeproteome;Proteomicsidentification;Referenceproteome	B1AUF1;B1AUF2	B1AUF1;B1AUF2	B1AUF1_MOUSE;B1AUF2_MOUSE	Ski	Isoform of Q60698, Ski oncogene
21.4284	20.6585	20.5728	NaN	20.8951	20.602	20.3229	20.4578	20.2362			Alternativesplicing;Celladhesion;Celljunction;Cellmembrane;Completeproteome;Differentiation;Disulfidebond;Glycoprotein;Hydrolase;Immunoglobulindomain;Membrane;Phosphoprotein;Proteinphosphatase;Receptor;Referenceproteome;Repeat;Signal;Transmembrane;Transmembranehelix	B1AUH1;B1AUH1-2	B1AUH1-2;Q3V360;B1AUH1	PTPRU_MOUSE	Ptpru	Receptor-type tyrosine-protein phosphatase U
NaN	NaN	NaN	NaN	NaN	NaN	20.0034	20.3726	19.8294	+		Completeproteome;Proteomicsidentification;Referenceproteome	B1AUH5	B1AUH5	B1AUH5_MOUSE	Cask	Isoform of O70589, Calcium/calmodulin-dependent serine protein kinase (MAGUK family) (Fragment)
NaN	NaN	NaN	20.2238	NaN	NaN	20.0501	20.6997	20.1599			Completeproteome;Proteomicsidentification;Referenceproteome	B1AUN2	B1AUN3;Q3UKV0;B1AUN2	B1AUN2_MOUSE	Eif2b3	Eukaryotic translation initiation factor 2B, subunit 3
NaN	20.7417	NaN	NaN	NaN	NaN	22.5702	NaN	21.5331	+		Alternativesplicing;Completeproteome;DNAdamage;DNArepair;Nucleus;Referenceproteome	B1AUR6;B1AUR6-2	G8JL47;B1AUR6-2;G3UXR9;B1AUR6	MMS22_MOUSE	Mms22l	Protein MMS22-like
NaN	NaN	NaN	NaN	NaN	NaN	20.673	NaN	21.4242	+		Completeproteome;Referenceproteome	B1AV60	B1AV60;B9EJX2	B1AV60_MOUSE	Nhs	Isoform of B9EJX2, NHS actin remodeling regulator
NaN	NaN	NaN	NaN	NaN	NaN	29.7627	29.6614	29.3255			Actin-binding;Completeproteome;Referenceproteome;Repeat	B1AVN9;B1AVP0	B1AVN9;F7D4H5;Q3UQ19;B1AVP0	B1AVN9_MOUSE;B1AVP0_MOUSE	Phactr2	Isoform of B1AVP0, Phosphatase and actin regulator
NaN	NaN	NaN	NaN	NaN	NaN	23.3895	23.431	22.9022			ATP-binding;Coiledcoil;Completeproteome;Cytoplasm;Cytoskeleton;Endosome;Lipid-binding;Membrane;Microtubule;Motorprotein;Nucleotide-binding;Phosphoprotein;Referenceproteome;Transport	B1AVY7	E7FLY0;A0A1D5RMD4;B1AVY7	KI16B_MOUSE	Kif16b	Kinesin-like protein KIF16B
NaN	NaN	NaN	NaN	NaN	NaN	20.5426	19.8113	20.4783			Completeproteome;Proteomicsidentification;Referenceproteome	B1AWE0;Q6PFA2	B1AWE0;Q6PFA2	B1AWE0_MOUSE;Q6PFA2_MOUSE	Clta	Isoform of O08585, Clathrin light chain
NaN	22.5497	22.0392	23.0067	23.4784	23.3768	21.7294	22.1505	22.0156			Completeproteome;Proteomicsidentification;Referenceproteome	B1AWL2	B1AWL4;B1AWL5;B1AWL2	ZN462_MOUSE	Znf462	Zinc finger protein 462
26.2413	24.8789	24.7755	24.672	23.0618	24.2576	24.8143	24.9529	24.2783			Completeproteome;Ionchannel;Iontransport;Membrane;Proteomicsidentification;Referenceproteome;Sodium;Sodiumchannel;Sodiumtransport;Transmembrane;Transmembranehelix;Transport;Voltage-gatedchannel	B1AWN6	A2APX8-2;A2APX8-3;A0A0J9YUW5;Q9WTU3-2;Q9WTU3-3;Q9WTU3-5;E9PW82;B1AYL0;A0A5H1ZRM8;F7D6J5;F7D6K4;A2ASI5-2;A2ASI5-3;F8VPQ7;G3X8T7;F6U329;Q62205;A2ASI5;A2APX8;Q9WTU3;B1AWN6;Q9ER60	SCN2A_MOUSE	Scn2a	Sodium channel protein type 2 subunit alpha
24.1462	23.8953	23.8489	21.9774	22.7608	22.0785	23.4369	23.6246	23.3448			Completeproteome;Referenceproteome	B1AXH1	A0A0G2JFH6;B1AXH1	NHSL2_MOUSE	Nhsl2	NHS-like protein 2
23.1771	22.4868	22.0764	NaN	NaN	NaN	23.1681	22.3883	22.4284			Alternativesplicing;Completeproteome;Membrane;Mitochondrion;Mitochondrionoutermembrane;Proteintransport;Referenceproteome;Transmembrane;Transmembranehelix;Transport	B1AXP6	B1AXP6	TOM5_MOUSE	Tomm5	Mitochondrial import receptor subunit TOM5 homolog
24.434	24.34	24.5957	22.3094	22.3915	22.7024	23.93	24.0709	23.7104			Celljunction;Cellmembrane;Completeproteome;Membrane;Referenceproteome;Signal;Synapse;Transmembrane;Transmembranehelix	B1AXV0	B1AXV0	FRS1L_MOUSE	Frrs1l	DOMON domain-containing protein FRRS1L
23.5801	23.7493	23.7674	25.1075	25.0676	24.5387	24.1155	24.4733	24.2409			Completeproteome;Proteomicsidentification;Referenceproteome;Repeat;RNA-binding	B1AXZ3;B1AXZ4;B1AXZ5;B1AXZ6	B1AXZ3;B1AXZ4;B1AXZ5;B1AXZ6	B1AXZ3_MOUSE;B1AXZ4_MOUSE;B1AXZ5_MOUSE;B1AXZ6_MOUSE	Elavl2	Isoform of Q60899, ELAV like RNA binding protein 1 (Fragment)
NaN	20.2865	NaN	NaN	NaN	NaN	20.7408	20.8822	20.5455	+	+	Alternativesplicing;Completeproteome;DNA-binding;Ligase;Metal-binding;Nucleus;Phosphoprotein;Referenceproteome;Repeat;Repressor;Transcription;Transcriptionregulation;Ublconjugationpathway;Zinc;Zinc-finger	B1AY10	B1AY10-2;B1AY10-3;B1AY10	NFX1_MOUSE	Nfx1	Transcriptional repressor NF-X1
21.5561	21.2886	21.0807	NaN	NaN	24.7329	20.8671	21.1284	21.3647	+		Alternativesplicing;Completeproteome;Hydrolase;Phosphoprotein;Protease;Referenceproteome;Thiolprotease;Ublconjugationpathway	B1AY13	E9PV45;B1AY13	UBP24_MOUSE	Usp24	Ubiquitin carboxyl-terminal hydrolase 24
NaN	NaN	NaN	NaN	NaN	NaN	19.5887	20.1124	19.4676			Completeproteome;Proteomicsidentification;Referenceproteome	B1AY49;B1AY50;E9QAU4	E9QAU4;B1AY49;B1AY50	B1AY49_MOUSE;B1AY50_MOUSE;E9QAU4_MOUSE	Etl4	Isoform of A2AQ25, Enhancer trap locus 4 (Fragment)
NaN	22.6356	22.9254	NaN	NaN	NaN	19.0661	NaN	NaN	+		Chromosome;Completeproteome;Nucleus;Referenceproteome	B1AYB6	B1AYB5;B1AYB7;A0A0G2JF81;B1AYB6	MBD5_MOUSE	Mbd5	Methyl-CpG-binding domain protein 5
NaN	NaN	NaN	NaN	19.727	NaN	19.2322	NaN	18.4574	+		Completeproteome;Hydrolase;Protease;Referenceproteome;Thiolprotease;Ublconjugationpathway	B1AZ99	B1AZ99	OTUD3_MOUSE	Otud3	OTU domain-containing protein 3
23.73	24.0986	23.7182	22.6386	22.0026	22.8409	24.6595	24.5411	24.6987	+		Coiledcoil;Completeproteome;mRNAprocessing;mRNAsplicing;mRNAtransport;Nucleus;Phosphoprotein;Referenceproteome;RNA-binding;Transport	B1AZI6	E9Q5E2;B1AZI6	THOC2_MOUSE	Thoc2	THO complex subunit 2
20.5471	21.0408	20.2462	NaN	19.6727	20.1916	19.3685	20.2244	19.8182			Alternativesplicing;Completeproteome;Membrane;Phosphoprotein;Referenceproteome	B1AZP2	B1AZP2-3;B7ZNS2;B1AZP2	DLGP4_MOUSE	Dlgap4	Disks large-associated protein 4
25.9386	25.7255	25.4826	24.2338	24.2237	24.6814	25.5938	25.8516	25.3863			Alternativesplicing;Completeproteome;Membrane;Phosphoprotein;Referenceproteome	B1AZP2-2	B1AZP2-2;B7ZNS2;B1AZP2	DLGP4_MOUSE	Dlgap4	Isoform of B1AZP2, Isoform 2 of Disks large-associated protein 4
22.804	21.6144	NaN	NaN	NaN	NaN	22.8229	22.6985	23.0718			Completeproteome;Disulfidebond;Proteomicsidentification;Referenceproteome;Repeat	B1B0C7;E9PZ16	E9PZ16;B1B0C7	B1B0C7_MOUSE;E9PZ16_MOUSE	Hspg2	Isoform of Q05793, Perlecan (heparan sulfate proteoglycan 2)
21.0171	20.6148	NaN	NaN	19.4096	20.0096	19.9945	19.1899	18.5609			Completeproteome;Endoplasmicreticulum;Membrane;Referenceproteome;Transmembrane;Transmembranehelix	B2B9E1	B2B9E1	TRIQK_MOUSE	Triqk	Triple QxxK/R motif-containing protein
22.7631	22.7053	21.7404	22.5158	22.0372	21.9086	20.8405	21.2423	20.9619	+		Completeproteome;Metal-binding;Referenceproteome;Zinc;Zinc-finger	B2KF05	A0A3B2WD05;A0A3B2WD39;B2KF05	BRPF3_MOUSE	Brpf3	Bromodomain and PHD finger-containing protein 3
NaN	NaN	NaN	NaN	NaN	NaN	20.2431	20.065	19.9629			Completeproteome;Proteomicsidentification;Referenceproteome	B2KF50	B2KF50	B2KF50_MOUSE	Bltp3a	UHRF1 (ICBP90) binding protein 1
19.8878	19.5765	NaN	NaN	NaN	NaN	19.5868	19.8524	19.8827			ATP-binding;Completeproteome;Kinase;Nucleotide-binding;Proteomicsidentification;Referenceproteome;SH3domain;Transferase;Tyrosine-proteinkinase	B2RQ57	B2RQ57	B2RQ57_MOUSE	Abl2	Isoform of Q4JIM5, Tyrosine-protein kinase
22.4777	21.8223	21.5405	NaN	NaN	NaN	21.6441	22.0952	22.2308	+		ATP-binding;Completeproteome;Nucleotide-binding;Proteomicsidentification;Referenceproteome	B2RQ80;E0CY98	B2RQ80;B9EKN8;E0CXD6;E0CY98	B2RQ80_MOUSE;E0CY98_MOUSE	Tnik	Isoform of P83510, TRAF2 and NCK interacting kinase
NaN	NaN	NaN	NaN	NaN	NaN	21.5054	21.7103	22.0439	+		Completeproteome;Differentiation;Hydrolase;Phosphoprotein;Protease;Referenceproteome;Spermatogenesis;Thiolprotease;Ublconjugationpathway	B2RQC2	B2RQC2	UBP42_MOUSE	Usp42	Ubiquitin carboxyl-terminal hydrolase 42
NaN	NaN	NaN	NaN	NaN	NaN	21.2581	21.2256	21.4797	+		Acetylation;Allostericenzyme;Alternativesplicing;ATP-binding;Completeproteome;Cytoplasm;Hydrolase;Ligase;Metal-binding;Multifunctionalenzyme;Nucleotide-binding;Nucleus;Phosphoprotein;Pyrimidinebiosynthesis;Referenceproteome;Repeat;Transferase;Zinc	B2RQC6	E9QAI5;B2RQC6-2;G3UWN2;B2RQC6	PYR1_MOUSE	Cad	CAD protein
17.7584	17.9726	17.1739	NaN	NaN	NaN	20.6593	20.5525	20.0791	+		Completeproteome;Proteomicsidentification;Referenceproteome	B2RQC7	B2RQC7	B2RQC7_MOUSE	Dip2b	Isoform of Q3UH60, DIP2 disco-interacting protein 2 homolog B (Drosophila)
NaN	NaN	NaN	NaN	21.6326	NaN	20.064	19.345	19.7188			Coiledcoil;Completeproteome;GTPaseactivation;Phosphoprotein;Referenceproteome;SH3domain	B2RQE8	B2RQE8	RHG42_MOUSE	Arhgap42	Rho GTPase-activating protein 42
23.3778	23.3781	23.6269	23.5072	24.2178	24.3559	23.622	23.6785	23.6128	+		Completeproteome;Metal-binding;Proteomicsidentification;Referenceproteome;Zinc;Zinc-finger	B2RQG2	B2RQG2	B2RQG2_MOUSE	Phf3	PHD finger protein 3
21.2694	21.817	20.3198	NaN	NaN	NaN	21.6659	21.4372	21.2693			ANKrepeat;ATP-binding;Completeproteome;Helicase;Hydrolase;Nucleotide-binding;Phosphoprotein;Referenceproteome;Repeat;RNA-binding	B2RR83	B2RR83	YTDC2_MOUSE	Ythdc2	3'-5' RNA helicase YTHDC2
21.4455	21.7622	21.9974	22.0175	21.9918	21.6998	21.1029	21.008	21.1671	+		Completeproteome;Metal-binding;Proteomicsidentification;Referenceproteome;Zinc;Zinc-finger	B2RRD7	Q3U109;E9PXP1;Q80XK2;A0A0N4SVG7;A0A0N4SUT9;B2RRD7	BRPF1_MOUSE	Brpf1	Peregrin
21.6472	21.4061	21.5319	21.9842	20.3583	NaN	20.8513	20.6673	20.4903	+		Acetylation;Completeproteome;Hydrolase;Phosphoprotein;Protease;Referenceproteome;Thiolprotease;Ublconjugationpathway	B2RRE7	A0A0R4J260;B2RRE7	OTUD4_MOUSE	Otud4	OTU domain-containing protein 4
NaN	24.3741	25.1147	NaN	22.5617	22.7372	NaN	NaN	NaN			Completeproteome;DNA-binding;Metal-binding;Nucleus;Referenceproteome;Repeat;Transcription;Transcriptionregulation;Zinc;Zinc-finger	B2RRF6	B2RRF6	Z518A_MOUSE	Znf518a	Zinc finger protein 518A
NaN	19.6914	NaN	NaN	NaN	NaN	19.0688	19.2928	19.3452	+		Completeproteome;DNA-binding;Nucleus;Referenceproteome	B2RRL2	Q0VBL1;B2RRL2	JERKL_MOUSE	Jrkl	Jerky protein homolog-like
29.6707	29.557	29.9468	28.4744	28.7603	29.0474	30.592	30.4434	30.2437	+		Cellcycle;Celldivision;Cellmembrane;Completeproteome;Cytoplasm;Cytoskeleton;GTP-binding;Lipoprotein;Magnesium;Membrane;Metal-binding;Myristate;Nucleotide-binding;Nucleus;Palmitate;Referenceproteome;Transducer	B2RSH2	P18872-2;P08752;Q9DC51;B2RSH2	GNAI1_MOUSE	Gnai1	Guanine nucleotide-binding protein G(i) subunit alpha-1
20.5984	21.0005	20.3578	NaN	NaN	NaN	20.6979	20.5361	20.6606	+		Completeproteome;Proteomicsidentification;Referenceproteome	B2RT41	B2RT41	B2RT41_MOUSE	Zfc3h1	Zinc finger, C3H1-type containing
22.2969	21.6143	21.3081	NaN	20.2196	20.1826	21.2734	21.543	21.3612	+		Completeproteome;Proteomicsidentification;Referenceproteome	B2RUG9;E9QLQ9	B2RUG9;E9QLQ9	B2RUG9_MOUSE;E9QLQ9_MOUSE	Apc	Isoform of Q61315, APC, WNT signaling pathway regulator
21.8684	19.9283	21.0408	NaN	20.7552	NaN	21.8222	22.0837	21.7357	+		Alternativesplicing;Completeproteome;Cytoplasm;Directproteinsequencing;Golgiapparatus;Nucleus;Phosphoprotein;Proteintransport;Referenceproteome;Repeat;Transport	B2RUJ5	B2RUJ5-3;B2RUJ5	APBA1_MOUSE	Apba1	Amyloid-beta A4 precursor protein-binding family A member 1
21.5106	21.0161	NaN	NaN	NaN	NaN	20.9325	20.9228	20.7025			ATP-binding;Completeproteome;Nucleotide-binding;Referenceproteome;Repeat	B2RUS7	E9PUE8;P70170-2;P70170-3;A0A1B0GT25;P70170;B2RUS7	B2RUS7_MOUSE	Abcc8	ATP-binding cassette, sub-family C (CFTR/MRP), member 8
NaN	NaN	19.1522	NaN	21.0157	21.6282	18.82	20.1256	NaN			Completeproteome;Metal-binding;Phosphoprotein;Referenceproteome;Zinc;Zinc-finger	B2RVL6	B2RVL6	ZCH24_MOUSE	Zcchc24	Zinc finger CCHC domain-containing protein 24
20.5953	21.5514	NaN	NaN	20.9377	NaN	22.0109	21.9704	22.6208			ANKrepeat;Completeproteome;Referenceproteome;Repeat	B2RW11	B2RW11	B2RW11_MOUSE	Ankrd34a	Ankyrin repeat domain 34A
23.7518	23.8877	24.055	23.2664	23.3885	23.1853	21.514	22.1286	21.8322			Completeproteome;Proteomicsidentification;Referenceproteome	B2RWC4;F6U1P7	F6U1P7;B2RWC4	B2RWC4_MOUSE;F6U1P7_MOUSE	Lrrc73	Gm88 protein
NaN	NaN	NaN	NaN	NaN	NaN	NaN	20.488	20.6738			Celljunction;Cellmembrane;Completeproteome;Membrane;Phosphoprotein;Referenceproteome;Synapse;Transmembrane;Transmembranehelix	B2RWJ3	B2RWJ3	TM240_MOUSE	Tmem240	Transmembrane protein 240
NaN	22.2074	NaN	23.6218	22.7758	NaN	21.3309	21.2897	21.5398	+		Acetylation;Acyltransferase;Biologicalrhythms;Bromodomain;Cellcycle;Citrullination;Coiledcoil;Completeproteome;Cytoplasm;Differentiation;Isopeptidebond;Metal-binding;Methylation;Nucleus;Phosphoprotein;Referenceproteome;Repeat;Transcription;Transcriptionregulation;Transferase;Ublconjugation;Zinc;Zinc-finger	B2RWS6	B2RWS6	EP300_MOUSE	Ep300	Histone acetyltransferase p300
NaN	NaN	NaN	NaN	NaN	NaN	19.9365	19.701	19.8885			Acetylation;Alternativesplicing;Completeproteome;ER-Golgitransport;Golgiapparatus;Referenceproteome;Transport	B2RXC1	B2RXC1	TPC11_MOUSE	Trappc11	Trafficking protein particle complex subunit 11
20.1471	NaN	NaN	20.9472	21.1277	21.0933	NaN	NaN	NaN	+		3D-structure;ATP-binding;Completeproteome;Kinase;Nucleotide-binding;Proteomicsidentification;Referenceproteome;Transferase	B2RXC2	B2RXC2	B2RXC2_MOUSE	Itpkb	Kinase
23.6883	NaN	NaN	NaN	NaN	NaN	NaN	20.8946	20.4978	+		Completeproteome;DNA-directedRNApolymerase;Nucleotidyltransferase;Proteomicsidentification;Referenceproteome;Transcription;Transferase	B2RXC6	Q7TSI4;B2RXC6	B2RXC6_MOUSE	Polr3a	DNA-directed RNA polymerase subunit
22.1268	21.574	21.6893	20.5994	20.6232	20.9778	22.3483	22.2536	22.087			Completeproteome;Proteomicsidentification;Referenceproteome	B2RXQ2;B2RXW8	B2RXW8;S4R1D4;B2RXQ2	B2RXQ2_MOUSE;B2RXW8_MOUSE	Ppfia1	Ppfia1 protein
22.7003	22.3752	22.4604	NaN	21.641	20.8712	22.0661	22.0531	21.7372	+		Completeproteome;Proteomicsidentification;Referenceproteome	B2RXS3;F8VQ70	Q8BIZ8;F8VQ70;B2RXS3	B2RXS3_MOUSE;F8VQ70_MOUSE	Scaper	S phase cyclin A-associated protein in the ER
25.3969	24.8529	24.8481	23.8917	23.7637	24.1354	25.8941	25.8011	25.6662				B2RXT3	E9Q7L0;B2RXT3	B2RXT3_MOUSE	Ogdhl	oxoglutarate dehydrogenase (succinyl-transferring)
NaN	NaN	NaN	NaN	NaN	NaN	22.1309	22.0014	22.0801			Acetylation;Cataract;Completeproteome;Cytoplasm;Guanine-nucleotidereleasingfactor;Phosphoprotein;Referenceproteome;SH3domain	B2RY04	B2RY04	DOCK5_MOUSE	Dock5	Dedicator of cytokinesis protein 5
25.6495	25.881	26.103	25.8971	26.1951	26.3183	26.1772	26.2635	26.2685	+		Acetylation;Apoptosis;Completeproteome;Cytoplasm;Isopeptidebond;mRNAprocessing;mRNAsplicing;Nucleus;Phosphoprotein;Referenceproteome;RNA-binding;Ublconjugation	B2RY56	B2RY56	RBM25_MOUSE	Rbm25	RNA-binding protein 25
24.3728	24.1741	24.1626	NaN	21.0339	21.3084	24.0327	24.1223	23.6685	+		Completeproteome;Disulfidebond;Endoplasmicreticulum;Immunoglobulindomain;Membrane;Referenceproteome;Signal;Transmembrane;Transmembranehelix	B5TVM2	A0A0A6YVY9;A0A0A6YWD2;A0A0A6YY19;A0A0A6YXV2;A0A0A6YY76;B5TVM2-3;B5TVM2-4;B5TVM2-5;B5TVM2-6;B5TVM2-2;B5TVM2	ILDR2_MOUSE	Ildr2	Immunoglobulin-like domain-containing receptor 2
25.1843	25.2137	25.7516	26.5162	26.0041	25.9573	25.8346	25.6957	25.5901	+		Completeproteome;Proteomicsidentification;Referenceproteome	B7ZC24	B7ZC24;Q91W39	B7ZC24_MOUSE	Ncoa5	Isoform of Q91W39, Nuclear receptor coactivator 5
28.1911	27.9263	27.5705	27.7751	27.3486	27.8815	27.6819	27.838	27.4146			Completeproteome;GTP-binding;Nucleotide-binding;Proteomicsidentification;Referenceproteome	B7ZC46	B1AQZ0;B1AQY9;B7ZC46;Q8CHH9-2;Q8CHH9	B7ZC46_MOUSE	Septin8	Isoform of Q8CHH9, Septin
NaN	NaN	NaN	NaN	NaN	NaN	21.5379	21.2646	21.2273			Completeproteome;Proteomicsidentification;Referenceproteome	B7ZCC3;B7ZCC4;Q8C8K6	B7ZCC3;B7ZCC4;Q8C8K6	B7ZCC3_MOUSE;B7ZCC4_MOUSE;Q8C8K6_MOUSE	Atxn7l2	Isoform of Q8C8K6, Ataxin 7-like 2
21.7077	21.9952	21.4631	NaN	NaN	NaN	21.6026	22.0721	22.6025	+	+	Completeproteome;Proteomicsidentification;Referenceproteome	B7ZCR6;Q6PHP4	F6R5G3;B7ZCR6;Q6PHP4	B7ZCR6_MOUSE;Q6PHP4_MOUSE	Zfp512b	Isoform of Q6PHP4, Zinc finger protein 512B
20.4965	20.6976	NaN	NaN	NaN	NaN	20.8194	20.9202	20.3178			Alternativesplicing;Completeproteome;Hydrolase;Manganese;Metal-binding;Mitochondrion;Referenceproteome	B7ZMP1	B7ZMP1-2;B7ZMP1	XPP3_MOUSE	Xpnpep3	Xaa-Pro aminopeptidase 3
23.2343	22.6838	22.6927	23.8299	22.2101	22.8574	23.222	23.2207	23.1416			Completeproteome;Proteomicsidentification;Referenceproteome	B7ZMZ7	B7ZMZ7;B2RQ71;E9PWR4	B7ZMZ7_MOUSE	Dip2c	Isoform of E9PWR4, Dip2c protein
22.9617	22.7322	22.101	NaN	NaN	NaN	21.6124	21.9066	21.6562	+		Completeproteome;Proteomicsidentification;Referenceproteome	B7ZNF6;E9QKH8	B7ZNF6;E9QKH8	B7ZNF6_MOUSE;E9QKH8_MOUSE	Ctnnd2	Isoform of O35927, Catenin (cadherin associated protein), delta 2
NaN	22.5811	20.6134	NaN	21.6114	21.7621	22.0766	21.6134	21.5224			Completeproteome;Proteomicsidentification;Referenceproteome	B7ZNL9	F8VQE6;B7ZNL9	B7ZNL9_MOUSE	Tatdn2	TatD DNase domain containing 2
NaN	NaN	NaN	NaN	NaN	NaN	20.6375	19.4393	19.0836			Completeproteome;Proteomicsidentification;Referenceproteome	B8JJ84;D6RJ81;Q3TYA4	Q3TYA4;D6RJ81;B8JJ84	B8JJ84_MOUSE;D6RJ81_MOUSE;Q3TYA4_MOUSE	Stxbp6	Isoform of Q8R3T5, Syntaxin binding protein 6 (amisyn) (Fragment)
27.1528	27.3451	NaN	NaN	NaN	NaN	NaN	NaN	NaN			Calcium;Celladhesion;Completeproteome;Disulfidebond;Glycoprotein;Integrin;Membrane;Metal-binding;Receptor;Referenceproteome;Repeat;Signal;Transmembrane;Transmembranehelix	B8JK39	B8JK39	ITA9_MOUSE	Itga9	Integrin alpha-9
24.0726	23.9258	23.7011	23.2776	23.4453	23.4698	23.2843	23.4732	22.9058			Completeproteome;Proteomicsidentification;Referenceproteome	B8QI36	A0A087WPJ3;A0A087WPM2;B8QI36	B8QI36_MOUSE	Ppfia4	Liprin-alpha 4
NaN	20.1092	NaN	NaN	NaN	NaN	20.7248	20.7412	20.4464	+		Completeproteome;Proteomicsidentification;Referenceproteome;SH3domain	B9EHJ3	B9EHJ3;P39447	B9EHJ3_MOUSE	Tjp1	Isoform of P39447, Tight junction protein 1
23.3964	22.7969	23.4653	22.4678	22.8921	22.9105	21.4617	22.0499	21.9908	+		3D-structure;ANKrepeat;Cellmembrane;Completeproteome;Cytoplasm;Golgiapparatus;Lipoprotein;Membrane;Palmitate;Referenceproteome;Repeat	B9EHT4	B9EHT4	CLIP3_MOUSE	Clip3	CAP-Gly domain-containing linker protein 3
19.7877	NaN	NaN	NaN	NaN	NaN	18.4928	18.7025	NaN			Completeproteome;Metal-binding;Proteomicsidentification;Referenceproteome;Zinc	B9EJ80	B9EJ80	PDZD8_MOUSE	Pdzd8	PDZ domain-containing protein 8
24.2683	24.085	23.5966	NaN	21.6438	21.478	24.5617	24.7115	24.4018	+		Completeproteome;Lipidtransport;Proteomicsidentification;Referenceproteome;Transport	B9EJ86	A0A0R4J150;A0A5F8MPC5;B9EJ86	OSBL8_MOUSE	Osbpl8	Oxysterol-binding protein-related protein 8
24.4415	23.6321	23.6721	23.0831	23.1792	24.9679	23.6113	23.8102	23.5324			Alternativesplicing;ANKrepeat;Cellprojection;Coiledcoil;Completeproteome;Cytoplasm;Phosphoprotein;Referenceproteome;Repeat	B9EJA2;B9EJA2-5	B9EJA2-2;B9EJA2-3;B9EJA2-4;B9EJA2-5;F6Q1W8;B9EJA2	CTTB2_MOUSE	Cttnbp2	Cortactin-binding protein 2
NaN	NaN	NaN	NaN	NaN	NaN	19.6565	19.3683	19.4296			Completeproteome;Membrane;Referenceproteome;Transmembrane;Transmembranehelix	B9EJI9	B9EJI9	T229A_MOUSE	Tmem229a	Transmembrane protein 229A
NaN	21.0676	NaN	NaN	NaN	NaN	20.7151	20.8939	20.8117	+		Completeproteome;Proteomicsidentification;Referenceproteome	B9EJX5	B9EJX5;Q8C176	B9EJX5_MOUSE	Taf2	Isoform of Q8C176, Transcription initiation factor TFIID subunit 2
28.5356	28.1958	28.0119	27.8741	27.5011	27.6613	27.8413	28.0852	27.8276			Cellmembrane;Completeproteome;Disulfidebond;Glycoprotein;Hydrolase;Membrane;Proteinphosphatase;Referenceproteome;Repeat;Secreted;Signal;Transmembrane;Transmembranehelix	B9EKR1	B2RXS8;B9EKR1	PTPRZ_MOUSE	Ptprz1	Receptor-type tyrosine-protein phosphatase zeta
22.9466	22.4396	NaN	NaN	NaN	NaN	21.3897	21.4429	21.5195				C0HK79;C0HK80	C0HK80;C0HK79	ARXS1_MOUSE;ARXS2_MOUSE	Arxes1;Arxes2	Adipocyte-related X-chromosome expressed sequence 1
NaN	21.0958	NaN	NaN	19.3477	NaN	20.5453	20.778	20.7035				C0HKC8;C0HKC9	C0HKC8;C0HKC9;A0A087WSF2	SMK3A_MOUSE;SMK3B_MOUSE	Smok3a;Smok3b	Sperm motility kinase 3A
24.6086	24.9486	25.0553	25.4816	25.4674	25.4942	24.7678	24.6975	24.625	+			C0HKD8;C0HKD9	C0HKD9;C0HKD8	MFA1A_MOUSE;MFA1B_MOUSE	Mfap1a;Mfap1b	Microfibrillar-associated protein 1A
29.1014	29.2605	30.3304	26.6311	29.3008	29.4885	29.8933	NaN	29.4467	+		3D-structure;Acetylation;Chromosome;Citrullination;Completeproteome;DNA-binding;Isopeptidebond;Methylation;Nucleosomecore;Nucleus;Phosphoprotein;Referenceproteome;Ublconjugation	C0HKE1;C0HKE2;C0HKE3;C0HKE4;C0HKE5;C0HKE6;C0HKE7;C0HKE8;C0HKE9;Q8BFU2;Q8CGP5;Q8CGP6;Q8CGP7	A0A0N4SV66;C0HKE3;Q8CGP7;Q8CGP6;Q64523;Q8CGP5;C0HKE6;C0HKE8;C0HKE5;C0HKE9;C0HKE1;Q8R1M2;Q8BFU2;C0HKE2;C0HKE7;Q8CGP4;C0HKE4;Q6GSS7	H2A1B_MOUSE;H2A1C_MOUSE;H2A1D_MOUSE;H2A1E_MOUSE;H2A1F_MOUSE;H2A1G_MOUSE;H2A1H_MOUSE;H2A1I_MOUSE;H2A1K_MOUSE;H2A1N_MOUSE;H2A1O_MOUSE;H2A1P_MOUSE;H2A3_MOUSE	H2ac11;H2ac12;H2ac13;H2ac15;H2ac25;H2ac4;H2ac6;H2ac7;H2ac8;Hist1h2af;Hist1h2an;Hist1h2ao;Hist1h2ap	Histone H2A type 1-B
22.4468	NaN	21.3917	NaN	22.166	NaN	NaN	NaN	NaN				Cont_O77727	Cont_O77727	K1C15_SHEEP	KRT15	Keratin, type I cytoskeletal 15
20.9336	21.0515	21.1673	NaN	NaN	NaN	22.6255	23.193	21.9853				Cont_O95678	Cont_O95678	K2C75_HUMAN	KRT75	Keratin, type II cytoskeletal 75
29.9547	28.9475	29.5706	29.3457	28.5427	29.0274	30.7088	31.1769	30.7812				Cont_P00761	Cont_P00761	TRYP_PIG		Trypsin
24.1484	25.3215	23.3042	23.6285	23.6788	22.798	20.9647	NaN	20.9507	+			Cont_P02533	Q6IFX2;Cont_P02533;Cont_Q6IFX2	K1C14_HUMAN	KRT14	Keratin, type I cytoskeletal 14
NaN	23.4304	21.8898	23.7416	21.6173	23.4168	NaN	NaN	NaN				Cont_P02538	Q3UV11;P50446;Q9Z331;Q8BGZ7;Q6IFZ8;A0A2R8VHP3;Cont_O95678;Cont_P02538;Cont_P48668;Cont_P50446;Cont_Q8BGZ7;Cont_Q9Z331	K2C6A_HUMAN	KRT6A	Keratin, type II cytoskeletal 6A
22.9463	22.8646	22.6198	22.5555	22.6733	22.908	23.2169	23.2481	22.6648				Cont_P02769	Cont_P02769	ALBU_BOVIN	ALB	Albumin
21.2468	20.9532	20.9228	21.4225	18.5518	22.0032	NaN	NaN	NaN				Cont_P04259	Cont_P04259;Cont_P48668	K2C6B_HUMAN	KRT6B	Keratin, type II cytoskeletal 6B
27.9591	29.1723	27.1871	27.4312	27.8003	26.9074	25.9963	22.6185	24.3133				Cont_P04264	Cont_P04264	K2C1_HUMAN	KRT1	Keratin, type II cytoskeletal 1
26.7617	22.7318	21.9034	24.7232	22.8411	24.3787	23.5268	23.3893	23.9895	+		Acetylation;Coiledcoil;Completeproteome;Cytoplasm;Glycoprotein;Intermediatefilament;Keratin;Nucleus;Phosphoprotein;Referenceproteome	Cont_P05784;P05784	P05784;Cont_P05784	K1C18_MOUSE	Krt18	Keratin, type I cytoskeletal 18
NaN	21.2426	19.4235	27.2678	20.1006	NaN	NaN	NaN	NaN				Cont_P08779	Cont_P08779	K1C16_HUMAN	KRT16	Keratin, type I cytoskeletal 16
27.4329	26.7409	25.1185	25.5475	27.2989	25.1895	23.9922	22.9928	23.2091	+		Acetylation;Coiledcoil;Completeproteome;Cytoplasm;Directproteinsequencing;Glycoprotein;Intermediatefilament;Keratin;Nucleus;Phosphoprotein;Referenceproteome	Cont_P11679;P11679	P11679;Cont_P11679	K2C8_MOUSE	Krt8	Keratin, type II cytoskeletal 8
28.6874	29.1755	27.4186	27.4435	28.8927	27.4225	25.6299	22.0445	24.0765				Cont_P13645	Cont_P13645	K1C10_HUMAN	KRT10	Keratin, type I cytoskeletal 10
24.1155	25.1481	23.2399	24.2651	23.8098	23.3868	22.028	NaN	NaN				Cont_P13647	Q922U2;Cont_P13647;Cont_Q922U2	K2C5_HUMAN	KRT5	Keratin, type II cytoskeletal 5
30.7855	30.1471	30.4887	30.2521	29.7018	30.512	31.0142	31.3286	31.1446				Cont_P15636	Cont_P15636	API_ACHLY		Protease 1
23.0816	25.0857	22.9428	NaN	22.0866	21.2147	23.1118	NaN	23.0888			Coiledcoil;Completeproteome;Intermediatefilament;Keratin;Phosphoprotein;Referenceproteome	Cont_P19001;P19001	P19001;Cont_P19001	K1C19_MOUSE	Krt19	Keratin, type I cytoskeletal 19
22.4476	21.127	NaN	22.249	21.6036	20.9357	NaN	NaN	NaN				Cont_P20930	Cont_P20930	FILA_HUMAN	FLG	Filaggrin
NaN	NaN	NaN	21.1959	NaN	19.8508	NaN	NaN	NaN				Cont_P22629	Cont_P22629	SAV_STRAV		Streptavidin
26.7183	29.1855	26.6545	27.4402	26.8071	26.596	25.0203	23.0347	23.5091				Cont_P35527	Cont_P35527	K1C9_HUMAN	KRT9	Keratin, type I cytoskeletal 9
26.6849	26.3836	25.683	27.487	28.2453	26.5138	25.5246	25.621	23.8212				Cont_P35908	Cont_P35908	K22E_HUMAN	KRT2	Keratin, type II cytoskeletal 2 epidermal
NaN	21.7605	19.567	NaN	20.0103	NaN	NaN	NaN	NaN				Cont_Q04695	Q9QWL7;Cont_P08727;Cont_Q04695;Cont_Q9QWL7	K1C17_HUMAN	KRT17	Keratin, type I cytoskeletal 17
22.1005	20.7923	NaN	21.2942	23.1892	20.6929	NaN	NaN	NaN				Cont_Q5D862	Cont_Q5D862	FILA2_HUMAN	FLG2	Filaggrin-2
NaN	22.2886	NaN	23.3933	21.469	21.4225	NaN	NaN	NaN				Cont_Q86YZ3	Cont_Q86YZ3	HORN_HUMAN	HRNR	Hornerin
22.2348	21.99	21.372	NaN	21.4708	21.5131	23.1716	23.2578	22.8479			Alternativesplicing;Coiledcoil;Completeproteome;Intermediatefilament;Keratin;Referenceproteome	Cont_Q8CCX5;Q8CCX5	Q8CCX5-2;Q8CCX5;Cont_Q8CCX5	KT222_MOUSE	Krt222	Keratin-like protein KRT222
25.8444	26.3111	25.0128	25.8336	26.0372	26.0014	NaN	NaN	NaN			Coiledcoil;Completeproteome;Intermediatefilament;Keratin;Referenceproteome	Cont_Q99PS0;Q99PS0	Q99PS0;Cont_Q99PS0	K1C23_MOUSE	Krt23	Keratin, type I cytoskeletal 23
NaN	NaN	NaN	NaN	NaN	NaN	24.106	24.3454	24.7651			Acetylation;Coiledcoil;Completeproteome;Directproteinsequencing;Intermediatefilament;Keratin;Methylation;Phosphoprotein;Referenceproteome	Cont_Q9DCV7;Q9DCV7	D3Z6N5;Q9R0H5;Q3UV17;Q9DCV7;Cont_Q9DCV7;Cont_Q9R0H5;Cont_Q3UV17	K2C7_MOUSE	Krt7	Keratin, type II cytoskeletal 7
NaN	NaN	NaN	NaN	NaN	NaN	20.4084	NaN	20.4926	+		Completeproteome;Growthregulation;Nucleus;Polymorphism;Referenceproteome	D0QMC3	D0QMC3	MNDAL_MOUSE	Mndal	Myeloid cell nuclear differentiation antigen-like protein
23.3875	22.9238	22.8725	22.2818	22.3419	22.6029	21.8325	21.8438	21.3236			Completeproteome;Proteomicsidentification;Referenceproteome	D3YTP3	D3YTP3	D3YTP3_MOUSE	Mtx3	Metaxin
27.7512	28.2526	28.2132	28.1603	27.9034	27.9028	28.7555	28.5707	28.8177	+		Completeproteome;Proteomicsidentification;Referenceproteome	D3YTQ3	D3YTQ3;F6VQH5;Q9Z130	D3YTQ3_MOUSE	Hnrnpdl	Isoform of Q9Z130, Heterogeneous nuclear ribonucleoprotein D-like
21.335	21.3223	NaN	NaN	NaN	NaN	19.6391	19.8628	19.536			Completeproteome;Referenceproteome	D3YTU6;D3Z592;D3Z649	A0A0A6YXD8;D3YTU6;D3Z592;D3Z649	D3YTU6_MOUSE;D3Z592_MOUSE;D3Z649_MOUSE	Kcnt2	Isoform of D3Z649, Potassium channel, subfamily T, member 2
23.7777	23.4076	23.3116	21.5471	21.9723	22.0968	23.3924	23.4697	23.2617	+		Completeproteome;Nucleus;Referenceproteome;Repeat	D3YUB6;D3YUB6-3	D3YUB6-3;D3YUW2;Q3TEG0;D3YUB6	BTBD8_MOUSE	Btbd8	BTB/POZ domain-containing protein 8
23.3419	23.1584	23.2502	23.3318	23.3161	23.5949	22.7935	22.8649	22.497			Completeproteome;Proteomicsidentification;Referenceproteome	D3YUD2;D3Z7L2	D3YUD2;D3Z7L2	D3YUD2_MOUSE;D3Z7L2_MOUSE	Afdn	Isoform of Q9QZQ1, Afadin, adherens junction formation factor (Fragment)
23.2609	22.0668	20.5064	24.3531	NaN	NaN	22.4943	22.4769	22.1811	+		Completeproteome;Proteomicsidentification;Referenceproteome	D3YUD3;D3YUL8;D3Z230;E9Q9A0;F6V2U0;Q3UEQ1	E9QAD0;E9Q9A0;A0A0R4J0Q2;F6R4N2;Q3UEQ1;F6V2U0;D3YUL8;D3YUD3;D3Z230	D3YUD3_MOUSE;D3YUL8_MOUSE;D3Z230_MOUSE;E9Q9A0_MOUSE;F6V2U0_MOUSE;Q3UEQ1_MOUSE	Inpp4a	Isoform of Q9EPW0, phosphatidylinositol-3,4-bisphosphate 4-phosphatase
NaN	NaN	NaN	NaN	NaN	NaN	NaN	20.7889	20.9501			Completeproteome;Cyclin;Proteomicsidentification;Referenceproteome	D3YUJ3	E9Q226;D3YUJ3	D3YUJ3_MOUSE	Ccnyl1	Cyclin Y-like 1
24.2883	23.8728	23.6273	23.0478	22.0926	22.3838	24.0743	24.2798	23.8922			Completeproteome;GTPaseactivation;Proteomicsidentification;Referenceproteome	D3YUS5;E9PW37	D3YUS5;E9PW37	D3YUS5_MOUSE;E9PW37_MOUSE	Rasal2	Isoform of E9PW37, RAS protein activator like 2
24.6417	23.5637	23.7508	NaN	NaN	NaN	23.2791	22.6384	NaN			Completeproteome;Proteomicsidentification;Referenceproteome;SH3domain	D3YUZ8	A0A338P6J0;Q91XM9-2;Q91XM9-3;Q91XM9-4;Q91XM9-6;Q91XM9-7;Q91XM9-8;E9Q2L2;D3YWU0;D3YUZ8;A0A571BEZ4;A0A571BEK3;Q91XM9	D3YUZ8_MOUSE	Dlg2	Isoform of Q91XM9, Discs large MAGUK scaffold protein 2
25.185	25.0479	25.1035	25.651	23.0374	23.2451	25.7946	25.8091	25.7004			Calmodulin-binding;Completeproteome;Lipoprotein;Membrane;Palmitate;Referenceproteome;Repeat	D3YVF0	H3BIV5;D3YVF0	AKAP5_MOUSE	Akap5	A-kinase anchor protein 5
23.1757	22.8153	23.1256	22.8683	21.9663	22.9703	23.9735	24.0158	23.649			ANKrepeat;Completeproteome;Proteomicsidentification;Referenceproteome;Repeat	D3YVV3	A0A3Q4EGJ3;D3YVV3	D3YVV3_MOUSE	Ankrd29	Ankyrin repeat domain 29
NaN	NaN	NaN	NaN	NaN	NaN	19.2511	19.6125	19.2834	+		Completeproteome;Proteomicsidentification;Referenceproteome	D3YVV9;E9Q1U2;F6WWS1	E9Q1U2;F6WWS1;D3YVV9	D3YVV9_MOUSE;E9Q1U2_MOUSE;F6WWS1_MOUSE	Synpo2	Isoform of Q91YE8, Synaptopodin 2
24.506	23.9866	23.9156	NaN	22.2489	22.5181	24.2802	24.2093	23.9571	+		ANKrepeat;ATP-binding;Completeproteome;Kinase;Nucleotide-binding;Proteomicsidentification;Referenceproteome;Repeat;Transferase	D3YWQ0-2	D3YWQ0-2;D3Z519;D3YWQ0	DGKI_MOUSE	Dgki	Isoform of D3YWQ0, Isoform 2 of Diacylglycerol kinase iota
24.7653	24.809	25.2503	25.6676	25.3974	25.3455	24.839	25.0383	24.9905	+		Completeproteome;Proteomicsidentification;Referenceproteome	D3YWX2;F6YTL8	D3YWX2;F6YTL8	D3YWX2_MOUSE;F6YTL8_MOUSE	Ylpm1	Isoform of Q9R0I7, YLP motif containing 1
22.5674	22.5855	22.1763	NaN	NaN	NaN	22.2189	22.3026	22.6014			ATP-binding;Completeproteome;Kinase;Metal-binding;Nucleotide-binding;Proteomicsidentification;Referenceproteome;Transferase;Zinc;Zinc-finger	D3YXJ0	A0A2I3BQ48;A0A2I3BQ43;A0JP53;D3YXJ0-2;D3YXJ0	DGKH_MOUSE	Dgkh	Diacylglycerol kinase eta
23.1617	22.9987	22.8039	22.3892	22.6846	22.7501	22.3876	22.7146	22.4598			Completeproteome;Proteomicsidentification;Referenceproteome	D3YXK0	D3YXK0	D3YXK0_MOUSE	Jakmip2	Janus kinase and microtubule interacting protein 2
19.379	20.4122	20.1233	20.9595	20.7266	20.5781	20.7527	20.8554	20.9796	+		Completeproteome;Cytoplasm;Phosphoprotein;Referenceproteome;Secreted	D3YXK1	D3YXK1	SAMD1_MOUSE	Samd1	Sterile alpha motif domain-containing protein 1
26.0768	26.317	26.6177	26.5615	26.4047	26.3283	26.2691	26.197	26.1068	+		Acetylation;Coiledcoil;Completeproteome;DNA-binding;Isopeptidebond;Nucleus;Phosphoprotein;Referenceproteome;Repressor;RNA-binding;Transcription;Transcriptionregulation;Ublconjugation	D3YXK2	S4R1M2;D3YXK2	SAFB1_MOUSE	Safb	Scaffold attachment factor B1
NaN	21.5283	21.7782	22.986	22.6745	22.8028	20.642	21.1164	20.9773	+		Completeproteome;Metal-binding;Proteomicsidentification;Referenceproteome;Zinc;Zinc-finger	D3YXX1;D3YY86	D3YXX1;D3YY86	D3YXX1_MOUSE;D3YY86_MOUSE	Zmynd11	Isoform of Q8R5C8, Zinc finger, MYND domain containing 11
20.4903	19.8509	NaN	19.7048	19.3875	19.1311	21.6851	21.3341	21.322	+		3D-structure;Completeproteome;Proteomicsidentification;Referenceproteome	D3YXZ3;Q91YS4	D3YXZ3;Q91YS4	D3YXZ3_MOUSE;Q91YS4_MOUSE	Klc2	Isoform of O88448, Kinesin light chain
22.5495	22.2467	22.1471	20.0124	NaN	NaN	22.6876	22.9258	22.4973			Completeproteome;LIMdomain;Metal-binding;Proteomicsidentification;Referenceproteome;Zinc	D3YYR9;E9Q0W6;E9Q4K0	E9Q4K0;E9Q0W6;D3YYR9	D3YYR9_MOUSE;E9Q0W6_MOUSE;E9Q4K0_MOUSE	Ablim2	Isoform of Q8BL65, Actin-binding LIM protein 2 (Fragment)
24.7783	25.0599	24.7248	24.1255	24.6543	24.6768	24.8829	24.9213	24.9381	+		Completeproteome;Proteomicsidentification;Referenceproteome	D3YYT1	D3YYT1;Q922P9	D3YYT1_MOUSE	Glyr1	Isoform of Q922P9, Cytokine-like nuclear factor N-PAC
21.1452	20.7351	20.2131	NaN	NaN	19.5465	20.3942	19.9275	19.1313			Completeproteome;Proteomicsidentification;Referenceproteome;SH3domain	D3YYY8	D3YYY8	D3YYY8_MOUSE	Arhgef26	Rho guanine nucleotide exchange factor (GEF) 26
21.7301	21.7996	22.1471	NaN	NaN	NaN	21.0224	20.9317	21.0404	+	+	Activator;Completeproteome;DNA-binding;DNAreplication;Nucleus;Proteomicsidentification;Referenceproteome;Transcription;Transcriptionregulation	D3YZ00;E9PUH7	E9PUH7;D3YZ00	D3YZ00_MOUSE;E9PUH7_MOUSE	Nfix	Isoform of P70257, Nuclear factor 1 (Fragment)
22.1977	21.5235	20.7627	NaN	NaN	NaN	23.025	22.8489	22.4886			ATP-binding;Completeproteome;Motorprotein;Myosin;Nucleotide-binding;Proteomicsidentification;Referenceproteome	D3YZ62;D3Z4J3;F6TDE5;F6Z2S4	F6TDE5;D3YZ62;D3Z4J3;F6Z2S4	D3YZ62_MOUSE;D3Z4J3_MOUSE;F6TDE5_MOUSE;F6Z2S4_MOUSE	Myo5a	Isoform of Q99104, Myosin VA
21.5814	20.7724	21.7299	23.2101	23.5871	24.1594	23.0938	22.7072	22.5118			Amino-acidbiosynthesis;Completeproteome;Histidinebiosynthesis;Hydrolase;Magnesium;Membrane;Methioninebiosynthesis;Mitochondrion;Mitochondrioninnermembrane;Multifunctionalenzyme;NAD;One-carbonmetabolism;Oxidoreductase;Purinebiosynthesis;Referenceproteome	D3YZG8	D3YZG8	MTD2L_MOUSE	Mthfd2l	Bifunctional methylenetetrahydrofolate dehydrogenase/cyclohydrolase 2, mitochondrial
21.7581	21.1352	20.4148	NaN	NaN	NaN	20.3871	20.4606	21.6197	+		Completeproteome;Proteomicsidentification;Referenceproteome	D3YZI9	G3UX58;D3YZI9-2;D3YZI9	PGBD5_MOUSE	Pgbd5	PiggyBac transposable element-derived protein 5
21.4872	20.741	20.4709	NaN	NaN	20.8903	21.0452	20.8585	20.1275			Acetylation;Chromosomalrearrangement;Coiledcoil;Completeproteome;Cytoplasm;Cytoskeleton;Phosphoprotein;Referenceproteome;Repeat;SH3-binding	D3YZP9	D3YZP9	CCDC6_MOUSE	Ccdc6	Coiled-coil domain-containing protein 6
27.1744	26.7906	26.799	24.958	24.7486	25.0108	26.5558	26.6712	26.1718			ANKrepeat;Completeproteome;Proteomicsidentification;Referenceproteome;Repeat	D3YZU5	D3YZU4;D3YZU5;D3YZU1	D3YZU5_MOUSE	Shank1	Isoform of D3YZU1, SH3 and multiple ankyrin repeat domains 1
21.1349	21.0846	21.0318	22.0507	21.2811	20.8449	20.8032	20.9476	20.3336			Completeproteome;Proteomicsidentification;Referenceproteome	D3YZZ4	D3YZZ4	D3YZZ4_MOUSE	Spacdr	Isoform of Q9EQN3, Sperm acrosome developmental regulator
23.5851	22.1254	22.8903	23.0591	23.445	23.9032	22.4296	22.7336	22.4361			Completeproteome;Membrane;Proteomicsidentification;Referenceproteome;Transmembrane;Transmembranehelix	D3YZZ5;E9Q7G1	E9Q7G1;D3YZZ5	D3YZZ5_MOUSE;E9Q7G1_MOUSE	Tmed7	Transmembrane p24 trafficking protein 7
21.7951	21.6779	21.9729	NaN	NaN	22.056	21.5917	21.5486	21.1792	+		Completeproteome;Proteomicsidentification;Referenceproteome	D3Z0K6	A0A0G2JEI9;D3Z0K6	D3Z0K6_MOUSE	Rsbn1l	Round spermatid basic protein 1-like
26.8901	26.2751	26.1195	26.244	25.9733	25.9489	24.6762	24.8887	24.738	+		Completeproteome;Proteomicsidentification;Referenceproteome	D3Z0L4	Q9D9P1;S4R238;D3Z0L4;Q9CRB9	D3Z0L4_MOUSE	Chchd3	Isoform of Q9CRB9, Coiled-coil-helix-coiled-coil-helix domain containing 3 (Fragment)
NaN	NaN	NaN	NaN	NaN	NaN	18.8957	18.6421	17.8462	+		Actin-binding;Completeproteome;Proteomicsidentification;Referenceproteome;Repeat	D3Z0L8;D3Z761	D3Z761;D3Z0L8	D3Z0L8_MOUSE;D3Z761_MOUSE	Actn4	Isoform of P57780, Actinin alpha 4 (Fragment)
25.0316	25.1472	25.3045	22.5518	24.7239	24.6994	25.4418	25.3839	25.4881	+		ATP-binding;Completeproteome;Helicase;Hydrolase;Nucleotide-binding;Proteomicsidentification;Referenceproteome	D3Z0M9	D3Z0M9	D3Z0M9_MOUSE	Ddx23	RNA helicase
21.1814	20.5527	NaN	NaN	NaN	NaN	20.1559	19.988	19.8673	+		Calcium;Completeproteome;Proteomicsidentification;Referenceproteome	D3Z1M4	D3Z1M4;Q9JLK7-2;Q9JLK7	D3Z1M4_MOUSE	Cabp1	Isoform of Q9JLK7, Calcium binding protein 1
NaN	NaN	NaN	NaN	NaN	20.0957	19.5388	NaN	20.56	+	+	Bromodomain;Completeproteome;Nucleus;Proteomicsidentification;Referenceproteome	D3Z1N4;F8VQD1	F6THL5;E9Q7L2;D3Z1N4;F8VQD1	D3Z1N4_MOUSE;F8VQD1_MOUSE	Pbrm1	Isoform of Q8BSQ9, Polybromo 1
NaN	NaN	NaN	NaN	NaN	NaN	20.6721	20.1655	20.5139			Completeproteome;Proteomicsidentification;Referenceproteome	D3Z286	D3Z286	D3Z286_MOUSE	Tmppe	Transmembrane protein with metallophosphoesterase domain
NaN	19.5897	19.7058	19.062	NaN	NaN	19.6314	19.3685	19.2478	+	+	Completeproteome;Nucleus;Proteomicsidentification;Referenceproteome	D3Z2J5	E9Q9V3;D3Z2J5;F6Z4B2;F8VQL9	D3Z2J5_MOUSE	Ncor2	Isoform of Q9WU42, Nuclear receptor co-repressor 2 (Fragment)
NaN	NaN	NaN	NaN	NaN	NaN	20.3124	19.519	19.272	+		Completeproteome;Proteomicsidentification;Referenceproteome	D3Z2N7;E9Q3X0	E9Q3X0;D3Z2N7	D3Z2N7_MOUSE;E9Q3X0_MOUSE	Mvp	Isoform of Q9EQK5, Major vault protein (Fragment)
21.8516	21.5134	20.9217	NaN	NaN	NaN	21.6947	21.9429	21.3353	+		Completeproteome;Proteomicsidentification;Referenceproteome;SH3domain	D3Z3B8	D3Z3B8	D3Z3B8_MOUSE	Dlg1	Isoform of Q811D0, Discs large MAGUK scaffold protein 1
NaN	NaN	21.2734	20.7621	21.3881	21.447	20.6695	20.4288	20.4872			Completeproteome;Referenceproteome	D3Z3G0;D6RIN2;F6XLN3	F6XLN3;D6RIN2;D3Z3G0	D3Z3G0_MOUSE;D6RIN2_MOUSE;F6XLN3_MOUSE	D930020B18Rik	Isoform of Q8CCC3, RIKEN cDNA D930020B18 gene
21.7382	22.508	22.5618	23.2731	23.5066	22.9408	22.2247	NaN	22.102	+		Completeproteome;Proteomicsidentification;Referenceproteome	D3Z3H0	Q8R359;D3Z3H2;D3Z3H0	D3Z3H0_MOUSE	Ino80e	INO80 complex subunit E
NaN	20.748	NaN	NaN	NaN	NaN	20.0284	20.5132	18.8082	+		Completeproteome;Proteomicsidentification;Referenceproteome	D3Z3M7;F6RCU2	F6RCU2;Q8C0S5;F8WIA1;D3Z3M7;D3Z2Z1	D3Z3M7_MOUSE;F6RCU2_MOUSE	Clip1	Isoform of Q922J3, CAP-GLY domain containing linker protein 1
26.5251	26.6546	26.9789	27.7006	27.5503	27.4534	27.2759	27.0949	27.3472	+		Completeproteome;Proteomicsidentification;Referenceproteome	D3Z3N4	D3YWT1;D3Z3N4	D3Z3N4_MOUSE	Hnrnph3	Heterogeneous nuclear ribonucleoprotein H3
20.514	21.0488	20.942	NaN	NaN	NaN	20.9525	21.1203	21.7101	+		Completeproteome;Proteomicsidentification;Referenceproteome	D3Z3Y4;D6RGU1;Q921W2	D3Z3Y4;D6RGU1;Q921W2	D3Z3Y4_MOUSE;D6RGU1_MOUSE;Q921W2_MOUSE	Tial1	Isoform of P70318, Tia1 cytotoxic granule-associated RNA binding protein-like 1
NaN	NaN	NaN	NaN	NaN	NaN	18.5764	19.6938	NaN			ANKrepeat;Completeproteome;Proteomicsidentification;Referenceproteome;Repeat	D3Z4K0;Q5QNR3	Q5QNR3;Q5QNR4;D3Z4K0	D3Z4K0_MOUSE;Q5QNR3_MOUSE	Ankrd36	Ankyrin repeat domain 36
21.6854	22.3165	22.0885	NaN	22.0914	NaN	21.5435	21.5787	21.1744	+		Completeproteome;Proteomicsidentification;Referenceproteome	D3Z4T1;D3Z580	D3Z580;D3Z588;D3Z4T1;D3Z4C5	D3Z4T1_MOUSE;D3Z580_MOUSE	Celf5	Isoform of A0A5F8MPH2, CUGBP, Elav-like family member 5
21.8557	21.7293	21.9951	22.277	22.3227	22.7291	20.4056	21.4442	21.1071			Completeproteome;Proteomicsidentification;Referenceproteome	D3Z4U5;G3UYZ9	D3Z4U5;G3UYZ9	D3Z4U5_MOUSE;G3UYZ9_MOUSE	Jakmip1	Isoform of Q8BVL9, Janus kinase and microtubule interacting protein 1
21.5971	21.508	21.6507	NaN	NaN	21.9482	20.4903	20.8191	20.6901	+	+	Completeproteome;Nucleus;Proteomicsidentification;Referenceproteome	D3Z4Z0	D3Z4Z0	D3Z4Z0_MOUSE	Tada2b	Isoform of D3YW26, Transcriptional adapter
20.6565	20.5837	20.6759	NaN	NaN	NaN	20.5675	20.6855	20.0626			Completeproteome;Proteomicsidentification;Referenceproteome	D3Z508;E9QAR5	E9QAR5;D3Z508	D3Z508_MOUSE;E9QAR5_MOUSE	Dlgap1	Isoform of Q9D415, DLG associated protein 1
NaN	NaN	NaN	NaN	NaN	NaN	20.9654	20.9447	21.0381	+		Completeproteome;Metal-binding;Proteomicsidentification;Referenceproteome;Zinc;Zinc-finger	D3Z5N6	F8WIP7;D3Z5N6;A0A494BBF7;Q61103	D3Z5N6_MOUSE	Dpf2	Isoform of Q61103, Double PHD fingers 2
NaN	NaN	NaN	22.356	21.6345	21.903	NaN	NaN	NaN			Completeproteome;Referenceproteome	D3Z6E3	D3Z6E3	D3Z6E3_MOUSE	Chst13	Carbohydrate sulfotransferase
20.9761	NaN	NaN	NaN	NaN	NaN	21.2807	21.6058	20.8528	+		ATP-binding;ATPsynthesis;CF(1);Completeproteome;Hydrogeniontransport;Iontransport;Nucleotide-binding;Proteomicsidentification;Referenceproteome;Transport	D3Z6F5	D3Z6F5;Q03265	D3Z6F5_MOUSE	Atp5a1	Isoform of Q03265, ATP synthase subunit alpha
26.4107	26.1187	25.9079	25.3246	24.8433	25.5447	26.5319	26.447	25.9305			Coiledcoil;Completeproteome;Proteomicsidentification;Referenceproteome	D3Z6I8	D3Z6I8	D3Z6I8_MOUSE	Tpm3	Isoform of P21107, Tropomyosin 3, gamma
NaN	NaN	21.8569	NaN	NaN	NaN	19.8975	NaN	19.9558			Completeproteome;Initiationfactor;Proteinbiosynthesis;Proteomicsidentification;Referenceproteome;RNA-binding	D3Z729	D3Z729	D3Z729_MOUSE	Eif4e2	Isoform of Q8BMB3, Eukaryotic translation initiation factor 4E member 2
NaN	NaN	21.2215	NaN	NaN	NaN	20.5789	20.6044	19.9925			Completeproteome;Proteomicsidentification;Referenceproteome	D3Z742	D3Z742	D3Z742_MOUSE	Mb21d2	Isoform of Q8C525, Mab-21 domain containing 2
24.906	24.6097	24.8969	23.1091	23.3532	23.3071	24.7192	24.9093	24.3336			Completeproteome;Proteomicsidentification;Referenceproteome	D3Z781	E9QAU4;B1AY49;Q8BHR1;B1AY50;A0A5F8MPV1;D3Z781;A2AQ25-3;A2AQ25-4;A2AQ25-7;A2AQ25-8;A2AQ25	D3Z781_MOUSE	Etl4	Isoform of A2AQ25, Enhancer trap locus 4
23.86	23.5807	23.6915	NaN	NaN	NaN	NaN	NaN	NaN			Completeproteome;Referenceproteome;Repeat;WDrepeat	D3Z7A8	D3Z7A8	D3Z7A8_MOUSE	Wdr95	WD40 repeat domain 95
23.0458	22.3238	NaN	21.2582	21.4044	22.0809	20.9517	21.0949	20.4474			Completeproteome;Proteomicsidentification;Referenceproteome	D3Z7D3;F8WI56	F8WI56;D3Z7D3	D3Z7D3_MOUSE;F8WI56_MOUSE	Dip2a	Isoform of Q8BWT5, Disco interacting protein 2 homolog A
22.6386	22.0194	22.0992	NaN	NaN	NaN	23.5641	23.4343	23.0005			Celljunction;Cellmembrane;Completeproteome;Membrane;Referenceproteome;Synapse;Transmembrane;Transmembranehelix	D3Z7H4	D3Z7H4	GSG1L_MOUSE	Gsg1l	Germ cell-specific gene 1-like protein
23.5479	NaN	NaN	NaN	NaN	NaN	21.6522	22.0065	22.3941			3D-structure;Acetylation;Alternativesplicing;ANKrepeat;Completeproteome;Cytoplasm;Hydrolase;Mitochondrion;Referenceproteome;Repeat;Transitpeptide	D3Z7P3	D3Z7P4;D3Z7P3-2;D3Z7P3	GLSK_MOUSE	Gls	Glutaminase kidney isoform, mitochondrial
21.2506	21.0481	20.4539	20.9006	21.1188	21.0749	20.5872	20.5679	20.5815			Completeproteome;FAD;Flavoprotein;Oxidoreductase;Proteomicsidentification;Referenceproteome	D3Z7X0	D3Z2B3;D3Z7X0	D3Z7X0_MOUSE	Acad12	Acyl-Coenzyme A dehydrogenase family, member 12
NaN	NaN	NaN	NaN	NaN	NaN	20.4816	20.7508	NaN	+	+	Completeproteome;Referenceproteome	D6RCY3	D6RCY3	D6RCY3_MOUSE	Gpbp1	Isoform of Q6NXH3, GC-rich promoter binding protein 1
NaN	NaN	NaN	NaN	NaN	NaN	20.4683	20.3887	20.2177	+		Completeproteome;Proteomicsidentification;Referenceproteome	D6RHQ8	D6RHQ8	D6RHQ8_MOUSE	Iqsec3	Isoform of Q3TES0, IQ motif and Sec7 domain 3
NaN	NaN	NaN	NaN	NaN	NaN	18.38	17.3888	18.1652			Completeproteome;Proteomicsidentification;Referenceproteome	D6RIQ3;F7CAL7	D6RIQ3;F7CAL7	D6RIQ3_MOUSE;F7CAL7_MOUSE	Phyhd1	Isoform of Q9DB26, Phytanoyl-CoA dioxygenase domain containing 1
24.028	23.8241	23.8685	22.1996	23.0313	23.1759	23.4706	23.5907	23.2028			Completeproteome;Metal-binding;Proteomicsidentification;Referenceproteome;Zinc;Zinc-finger	D9HP81	F6Y0S3;F6VBV0;E9PWP6;A0A2I3BRM1;A0A2I3BRN6;Q0VF51;F6TZK4;D9HP81;Q9EQZ7-3;Q99NE5-2;Q99NE5-7;Q9EQZ7	D9HP81_MOUSE	Rims2	Isoform of Q9EQZ7, Regulating synaptic membrane exocytosis 2
23.7945	23.1852	23.1002	NaN	NaN	NaN	20.0239	20.6702	21.2818	+		Calcium;Celladhesion;Cellmembrane;Completeproteome;Membrane;Proteomicsidentification;Referenceproteome;Repeat;Transmembrane;Transmembranehelix	E0CXD4	E0CXD4;Q8CFX3	E0CXD4_MOUSE	Pcdh1	Isoform of Q8CFX3, Protocadherin 1
NaN	NaN	NaN	NaN	NaN	NaN	21.2078	21.242	21.0991			Calcium;Calciumchannel;Calciumtransport;Completeproteome;Ionchannel;Iontransport;Membrane;Proteomicsidentification;Referenceproteome;Transmembrane;Transmembranehelix;Transport;Voltage-gatedchannel	E0CXK2;E9Q7P2	E0CXK2;E9Q7P2	E0CXK2_MOUSE;E9Q7P2_MOUSE	Cacna1i	Isoform of E9Q7P2, Voltage-dependent T-type calcium channel subunit alpha
NaN	NaN	NaN	NaN	NaN	NaN	20.1077	NaN	19.7528			Completeproteome;Proteomicsidentification;Referenceproteome	E0CXP6;E0CYZ5;E0CZ38;E0CZ61	E0CZ61;E0CYZ5;E0CXP6;E0CZ38	E0CXP6_MOUSE;E0CYZ5_MOUSE;E0CZ38_MOUSE;E0CZ61_MOUSE	Gm45062;Umad1	Isoform of E0CX23, UMAP1-MVP12 associated (UMA) domain containing 1
22.6205	22.8251	22.9609	23.4563	23.4743	23.4322	22.7846	22.9438	22.7924	+		Completeproteome;Proteomicsidentification;Referenceproteome	E0CYH0	Q9ER69-2;A0A3B2W4D2;F7CCI4;E0CZF5;E0CYH0;Q9ER69	E0CYH0_MOUSE	Wtap	Isoform of Q9ER69, Pre-mRNA-splicing regulator WTAP
NaN	NaN	NaN	NaN	NaN	NaN	22.2426	22.2098	22.2455			Completeproteome;Proteomicsidentification;Referenceproteome	E0CYM0;G5E8L3	E0CYM0;G5E8L3	E0CYM0_MOUSE;G5E8L3_MOUSE	Nat8f4	Isoform of G5E8L3, N-acetyltransferase 8 (GCN5-related) family member 4
20.9673	19.4999	NaN	NaN	NaN	NaN	20.3988	NaN	20.6184			Actin-binding;Alternativesplicing;Completeproteome;Cytoplasm;Cytoskeleton;Kelchrepeat;Referenceproteome;Repeat;Ublconjugationpathway	E0CZ16	E0CZ16-2;E0CZ16	KLHL3_MOUSE	Klhl3	Kelch-like protein 3
NaN	21.4255	21.0818	22.4245	21.9811	22.0743	22.4652	22.3642	21.7755			Completeproteome;Ionchannel;Iontransport;Proteomicsidentification;Referenceproteome;Transport	E0CZ26	E9PYP3;E0CZ26	E0CZ26_MOUSE	Kctd18	Potassium channel tetramerisation domain containing 18
21.213	21.3428	21.3501	NaN	NaN	NaN	21.0286	21.2526	21.2026			Coiledcoil;Completeproteome;Phosphoprotein;Referenceproteome;Secreted	E1U8D0	A2ACV6;E1U8D0	SOGA1_MOUSE	Soga1	Protein SOGA1
NaN	NaN	NaN	NaN	NaN	NaN	19.0508	19.7227	19.221			Completeproteome;Referenceproteome	E5CYJ9	E5CYJ9	E5CYJ9_MOUSE	Unc79	Isoform of Q0KK59, UNC79
23.0668	22.8636	22.1315	NaN	20.4505	NaN	23.0908	22.6042	22.7676	+		Completeproteome;Proteomicsidentification;Referenceproteome	E9PUA3	E9PUA3	E9PUA3_MOUSE	Iqsec1	Isoform of Q8R0S2, IQ motif and Sec7 domain 1
24.0006	23.97	23.497	20.6371	21.1631	20.998	25.865	25.679	26.0537			Completeproteome;Proteomicsidentification;Referenceproteome	E9PUC5;Q8C0E9	E9PUC5;Q8C0E9	E9PUC5_MOUSE;Q8C0E9_MOUSE	Psd3	Isoform of Q2PFD7, Pleckstrin and Sec7 domain containing 3
23.884	22.2959	22.4244	NaN	NaN	NaN	22.0496	22.3094	22.6861			Celljunction;Cellmembrane;Completeproteome;Membrane;Referenceproteome;Synapse;Transmembrane;Transmembranehelix	E9PUL5	E9PUL5	PRRT2_MOUSE	Prrt2	Proline-rich transmembrane protein 2
21.0176	20.8184	20.767	NaN	20.7101	20.7154	22.4609	22.3855	22.1644			Completeproteome;Disulfidebond;Membrane;Proteomicsidentification;Referenceproteome;Transmembrane;Transmembranehelix	E9PUN0	E9Q5N7;E9PUM9;E9PUN0;A0A494B8Y4;E9Q7X7	E9PUN0_MOUSE	Nrxn2	Isoform of E9Q7X7, Neurexin II
20.8114	21.1639	21.8027	NaN	21.9086	21.6412	20.6668	20.7421	20.5427			Completeproteome;Membrane;Proteomicsidentification;Referenceproteome;Transmembrane;Transmembranehelix	E9PUN2	E9PUN1;E9PUN2	NRX2B_MOUSE	Nrxn2	Isoform of E9Q7X7, Neurexin-2-beta
20.1143	20.8976	19.9985	NaN	NaN	NaN	20.4887	20.1138	20.8865			Completeproteome;Proteomicsidentification;Referenceproteome	E9PUQ3	E9PUQ3	E9PUQ3_MOUSE	Nkapd1	NKAP domain containing 1
22.0749	21.9667	21.6552	NaN	NaN	NaN	21.9661	22.0035	22.2637			ATP-binding;Completeproteome;Kinase;Metal-binding;Nucleotide-binding;Proteomicsidentification;Referenceproteome;Transferase;Zinc;Zinc-finger	E9PUQ8	A0A2I3BQ48;A0A2I3BQ43;A0A2I3BQA6;A0JP53;D3YXJ0-2;D3YXJ0-3;E9PUQ8;D3YXJ0	DGKD_MOUSE	Dgkd	Diacylglycerol kinase delta
20.978	20.675	20.3998	NaN	21.3773	NaN	NaN	19.7213	19.4313			ANKrepeat;Completeproteome;Proteomicsidentification;Referenceproteome;Repeat	E9PUR0;E9Q1M6	F7DE17;E9Q1M6;E9PUR0	E9PUR0_MOUSE;E9Q1M6_MOUSE	Ankhd1	Ankyrin repeat and KH domain containing 1
25.4337	25.064	24.8624	23.9613	23.9994	23.9468	25.6269	25.3638	25.199			Completeproteome;Proteomicsidentification;Referenceproteome	E9PV14	P48193-2;D0VYV6;A2AUK5;A2AUK7;A2AUK8;E9PV14;A2AD32;A0A5F8MPR1;A0A3B2WBE1;A2A838;A2A839;A2A841;A2A842;A0A3B2WD96;A7YY80;Q9WV92-2;Q9WV92-3;Q9WV92-4;Q9WV92-5;Q9WV92-6;Q9WV92-7;Q9WV92-8;A0A286YCY8;A0A286YDY4;A0A571BEG4;A0A1D5RLV1;Q9Z2H5-2;Q9Z2H5-3;Q9WV92;P48193;Q9Z2H5	E9PV14_MOUSE	Epb41l1	Isoform of Q9Z2H5, Erythrocyte membrane protein band 4.1 like 1
23.0323	22.852	22.9949	23.8576	23.3213	23.9731	23.9949	23.8687	24.9821			Adaptiveimmunity;Alternativesplicing;Bloodcoagulation;Coiledcoil;Completeproteome;Disulfidebond;Glycoprotein;Hemostasis;Hydroxylation;Immunity;Innateimmunity;Phosphoprotein;Referenceproteome;Secreted;Signal	E9PV24	E9PV24-2;E9PV24	FIBA_MOUSE	Fga	Fibrinogen alpha chain
24.2186	23.9446	24.1852	23.5778	23.456	23.7624	21.2257	22.3669	21.7754			Completeproteome;Proteomicsidentification;Referenceproteome	E9PV26	E9PV26	E9PV26_MOUSE	Prr36	Proline rich 36
26.11	23.7958	24.0394	22.9608	23.1809	24.6328	25.1811	24.8735	25.1596			Completeproteome;Proteomicsidentification;Referenceproteome	E9PV44	E9PV44;O35143	E9PV44_MOUSE	Atpif1	Isoform of O35143, ATP synthase F1 subunit epsilon
21.6091	21.7059	21.9139	19.6598	19.3975	19.5073	21.6122	21.6756	21.5546			Completeproteome;Proteomicsidentification;Referenceproteome	E9PV86	E9PW38;E9PV86	MCTP1_MOUSE	Mctp1	Multiple C2 and transmembrane domain-containing protein 1
25.8481	25.531	25.4889	NaN	NaN	NaN	NaN	24.6022	24.823			Ciliumbiogenesis/degradation;Coiledcoil;Completeproteome;Cytoplasm;Cytoskeleton;Isopeptidebond;Referenceproteome;Ublconjugation	E9PV87	E9Q0E2;E9PV87	TALD3_MOUSE	Talpid3	Protein TALPID3
23.9658	23.1457	23.0174	NaN	25.4416	20.8193	21.7978	22.1498	21.8837			Completeproteome;Proteomicsidentification;Referenceproteome	E9PVA8	E9PVA8	GCN1_MOUSE	Gcn1	Stalled ribosome sensor GCN1
NaN	NaN	NaN	NaN	NaN	NaN	18.504	19.6602	19.4941			Alternativesplicing;Cellmembrane;Ciliumbiogenesis/degradation;Coiledcoil;Completeproteome;Cytoplasm;Cytoskeleton;Membrane;Referenceproteome;Repeat;TPRrepeat	E9PVB5	A2AFY7;E9PVB5-2;E9PVB5	TTC17_MOUSE	Ttc17	Tetratricopeptide repeat protein 17
18.0315	18.086	NaN	NaN	NaN	NaN	19.1027	18.9166	19.2143	+		Completeproteome;Proteomicsidentification;Referenceproteome	E9PVC5;E9Q770	E9Q770;E9PVC5	E9PVC5_MOUSE;E9Q770_MOUSE	Eif4g1	Isoform of Q6NZJ6, Eukaryotic translation initiation factor 4, gamma 1
23.3955	23.0608	22.1694	NaN	21.0659	22.1127	21.1428	20.9234	21.0619			Completeproteome;Membrane;Mitochondrion;Mitochondrioninnermembrane;Proteomicsidentification;Referenceproteome;Transmembrane;Transmembranehelix	E9PVS5	E9PVS5	E9PVS5_MOUSE	Immt	Isoform of Q8CAQ8, MICOS complex subunit MIC60 (Fragment)
21.0251	20.5118	20.0801	NaN	NaN	NaN	20.844	20.824	20.6197	+		ATP-binding;Completeproteome;Motorprotein;Myosin;Nucleotide-binding;Proteomicsidentification;Referenceproteome	E9PVU0	E9PVU0;E9Q175	E9PVU0_MOUSE	Myo6	Isoform of Q64331, Unconventional myosin-VI
NaN	NaN	NaN	NaN	NaN	NaN	19.8127	20.0129	19.5748	+		Completeproteome;Hydrolase;Metal-binding;Proteomicsidentification;Referenceproteome	E9PVU7	E9PVU7;Q01063-2;Q01063-3;F6QFD1;B1PSD9;A6XDB0;A6XDB1;F6YIS2;B2KF84;B2KF57;Q01063	E9PVU7_MOUSE	Pde4d	Isoform of Q01063, Phosphodiesterase
22.9309	22.9603	22.8348	23.4679	23.1666	23.1687	21.1545	22.1573	21.5256			Completeproteome;Proteomicsidentification;Referenceproteome	E9PVZ8	E9QAH1;E9PVZ8	E9PVZ8_MOUSE	Golgb1	Golgi autoantigen, golgin subfamily b, macrogolgin 1
NaN	20.72	NaN	NaN	22.2185	21.2894	20.342	20.4613	20.3321			Completeproteome;Proteomicsidentification;Referenceproteome	E9PW83;F6TU77	F6TU77;E9PW83	E9PW83_MOUSE;F6TU77_MOUSE	Fam184a	Family with sequence similarity 184, member A
21.4217	19.1818	21.1286	NaN	NaN	18.7261	19.9626	20.5867	19.7254	+		Calcium;Completeproteome;Proteomicsidentification;Referenceproteome	E9PWI3;G3UW40	E9PWI3;G3UW40	E9PWI3_MOUSE;G3UW40_MOUSE	Mcc	Isoform of G3UW40, Mutated in colorectal cancers
NaN	NaN	NaN	NaN	NaN	NaN	18.3292	18.1548	18.2597			Completeproteome;Proteomicsidentification;Referenceproteome	E9PWM3	E9PWM3	E9PWM3_MOUSE	Armcx4	Armadillo repeat containing, X-linked 4
21.8044	NaN	23.2192	NaN	NaN	NaN	20.6098	20.8451	21.2988			3D-structure;Completeproteome;Proteomicsidentification;Referenceproteome	E9PWQ3	A0A087WS16;J3QQ16;E9PWQ3	E9PWQ3_MOUSE	Col6a3	Collagen, type VI, alpha 3
23.8809	24.1302	24.4078	24.7531	25.0086	25.222	24.0366	24.0386	23.9924	+		Completeproteome;Metal-binding;Proteomicsidentification;Referenceproteome;Zinc;Zinc-finger	E9PWW9	E9PWW9	E9PWW9_MOUSE	Rsf1	Remodeling and spacing factor 1
24.8572	24.1334	24.3858	NaN	22.2951	23.7061	23.9351	24.0166	24.227			Completeproteome;Proteomicsidentification;Referenceproteome	E9PWX1	E9PWX1;Q80VM5;Q5U4C2;Q9Z218	E9PWX1_MOUSE	Dpp6	Isoform of Q9Z218, Dipeptidylpeptidase 6
25.7827	25.5967	25.3911	24.5723	24.2849	24.7343	25.7227	25.7995	25.2799	+		Actin-binding;Completeproteome;Proteomicsidentification;Referenceproteome;Repeat	E9PX29	E9PZC2;Q91ZE6;D3Z4P8;E9PX29	E9PX29_MOUSE	Sptbn4	Spectrin beta chain
22.001	22.3528	NaN	NaN	NaN	NaN	NaN	NaN	NaN			Completeproteome;Proteomicsidentification;Referenceproteome	E9PX43	E9PX43	E9PX43_MOUSE	Plekha6	Isoform of Q7TQG1, Pleckstrin homology domain containing, family A member 6
NaN	NaN	NaN	NaN	NaN	NaN	19.8149	18.7665	NaN			ANKrepeat;Completeproteome;Metal-binding;Proteomicsidentification;Referenceproteome;Repeat;Zinc	E9PX52	E9PX52;Q7SIG6-2;D3YX85;Q7SIG6	E9PX52_MOUSE	Asap2	Isoform of Q7SIG6, ArfGAP with SH3 domain, ankyrin repeat and PH domain 2
NaN	NaN	NaN	NaN	NaN	NaN	NaN	19.2739	19.6075			Completeproteome;Proteomicsidentification;Referenceproteome	E9PXE2;F7BZ65;G3UX72	E9PXE2;F6UKC6;G3UX72;F7BZ65;F6VR53	E9PXE2_MOUSE;F7BZ65_MOUSE;G3UX72_MOUSE	Mcf2l	Isoform of Q64096, Mcf.2 transforming sequence-like
22.306	22.3524	22.3145	21.126	21.5449	22.0229	22.4979	22.5737	22.2623			Completeproteome;Proteomicsidentification;Referenceproteome	E9PXF8	E9Q0D4;E9PXF8-2;E9PXF8	MTMRD_MOUSE	Sbf2	Myotubularin-related protein 13
23.3868	23.1851	23.0345	NaN	22.9677	23.6445	23.1671	23.1713	22.9977			Calcium;Celladhesion;Cellmembrane;Completeproteome;Membrane;Proteomicsidentification;Referenceproteome;Repeat;Transmembrane;Transmembranehelix	E9PXQ7	Q6P0A6;E9PXQ7;Q925I8;E9PX28	E9PXQ7_MOUSE	Pcdh10	Isoform of E9PX28, Protocadherin 10
25.1034	24.8562	24.9401	22.929	23.8543	23.6267	25.3078	25.4464	25.6133	+		Completeproteome;Metal-binding;Proteomicsidentification;Referenceproteome;Zinc	E9PY16	E9PY16	E9PY16_MOUSE	Adap1	ArfGAP with dual PH domains 1
21.4363	20.513	20.2112	22.1343	20.8371	21.0475	19.8925	20.0402	19.7079			Completeproteome;Proteomicsidentification;Referenceproteome	E9PY46	E9PY46	IF140_MOUSE	Ift140	Intraflagellar transport protein 140 homolog
NaN	22.6827	NaN	NaN	NaN	NaN	22.2918	22.5253	22.7337			Completeproteome;G-proteincoupledreceptor;Membrane;Receptor;Referenceproteome;Transducer;Transmembrane;Transmembranehelix	E9PY61	E9PY61	E9PY61_MOUSE	Gpr179	G protein-coupled receptor 179
21.5228	21.1471	21.1673	NaN	NaN	NaN	21.314	20.9983	21.3419			Completeproteome;Proteomicsidentification;Referenceproteome	E9PYD1	F6ZXW2;D3Z100;E9PYD1	E9PYD1_MOUSE	Fam98c	Family with sequence similarity 98, member C
NaN	20.2869	NaN	NaN	NaN	NaN	NaN	19.4349	20.3853	+		Completeproteome;Referenceproteome	E9PYE7;E9Q0M1	E9PYE7;E9Q0M1	E9PYE7_MOUSE;E9Q0M1_MOUSE	Slx4	Isoform of Q6P1D7, SLX4 structure-specific endonuclease subunit homolog (S. cerevisiae) (Fragment)
23.0432	22.6307	22.7592	19.9143	20.5956	20.9964	23.0733	23.0522	22.1674			Completeproteome;Disulfidebond;EGF-likedomain;Proteomicsidentification;Referenceproteome;Repeat;Sushi	E9PYH0;E9QMK2	E9PYH0;Q8BS97;G3XA35;E9QMK2;E9QMK3	E9PYH0_MOUSE;E9QMK2_MOUSE	Vcan	Isoform of Q62059, Versican
22.4842	22.4689	22.4052	23.9552	23.1437	23.4145	22.0311	22.1436	21.4456	+		Completeproteome;Methyltransferase;Nucleus;Proteomicsidentification;Referenceproteome;S-adenosyl-L-methionine;Transferase	E9PYH6	A0A0U1RNP2;E9PYH6	SET1A_MOUSE	Setd1a	Histone-lysine N-methyltransferase SETD1A
24.4465	23.9921	24.0253	NaN	NaN	NaN	24.4367	24.2814	24.1556	+		Completeproteome;Proteomicsidentification;Referenceproteome	E9PYI7	F6VG99;E9PYI7;Q3UPW3;E0CZD8;E9PYF4	E9PYI7_MOUSE	Lmo7	Isoform of E9PYF4, LIM domain only 7
21.9796	NaN	20.3258	NaN	NaN	NaN	19.8578	NaN	19.7912			Completeproteome;Proteomicsidentification;Referenceproteome	E9PYK8	E9PYK8	E9PYK8_MOUSE	Arhgef4	Isoform of Q7TNR9, Rho guanine nucleotide exchange factor (GEF) 4
NaN	NaN	NaN	NaN	NaN	NaN	19.3583	19.3097	18.8912	+		Completeproteome;Metal-binding;Nucleus;Proteomicsidentification;Referenceproteome;Zinc;Zinc-finger	E9PYL1;E9PYU4	E9PYL1;E9PYU4	E9PYL1_MOUSE;E9PYU4_MOUSE	Chd5	Isoform of A2A8L1, DNA helicase
22.9122	23.2097	23.4994	22.7157	23.4894	23.6482	23.003	22.7486	22.9589	+		Completeproteome;Proteomicsidentification;Referenceproteome	E9PYL2	E9PYL2	PRR12_MOUSE	Prr12	Proline-rich protein 12
NaN	NaN	NaN	NaN	NaN	NaN	26.1648	NaN	26.0184			Completeproteome;Proteomicsidentification;Referenceproteome	E9PYR7	E9PYR7	E9PYR7_MOUSE	Mctp1	Isoform of E9PV86, Multiple C2 domains, transmembrane 1
23.2817	23.071	22.5279	NaN	21.2996	NaN	22.6878	23.052	22.2641			Completeproteome;Proteomicsidentification;Referenceproteome;Repeat	E9PZ19	D3Z169;A0A1L1SR84;E9PZ19	TUTLB_MOUSE	Igsf9b	Protein turtle homolog B
22.2562	23.2824	24.1462	22.8584	22.6148	21.7508	21.6591	NaN	24.4768	+		Completeproteome;Referenceproteome	E9PZG9	E9PZG9	E9PZG9_MOUSE	Snrpe	Isoform of P62305, Small nuclear ribonucleoprotein E (Fragment)
NaN	21.6138	NaN	23.4004	NaN	NaN	21.6347	21.5987	21.2986	+		Acetylation;Alternativesplicing;ATP-binding;Coiledcoil;Completeproteome;Cytoplasm;DNAdamage;DNArepair;Helicase;Hydrolase;Nucleotide-binding;Nucleus;Referenceproteome;Repeat;Transcription;Transcriptionregulation	E9PZJ8	E9PZJ8-2;E9PZJ8	ASCC3_MOUSE	Ascc3	Activating signal cointegrator 1 complex subunit 3
22.5752	22.8744	23.1168	NaN	NaN	20.9657	23.6019	23.4952	23.5009	+		ATP-binding;Chromatinregulator;Completeproteome;DNA-binding;Helicase;Hydrolase;Myogenesis;Nucleotide-binding;Nucleus;Phosphoprotein;Referenceproteome;Repeat;Transcription;Transcriptionregulation	E9PZM4	Q8BYH8-2;Q8C7Q2;A2AJK6-3;A3KFM7-2;A3KFM8;A0A1B0GR76;A0A1B0GS03;G3V014;A3KFM7;E9PZM4;A2AJK6;Q8BYH8;P40201;Q09XV5	CHD2_MOUSE	Chd2	Chromodomain-helicase-DNA-binding protein 2
23.0424	23.2391	22.9007	21.509	22.8407	23.5082	23.3043	23.2043	23.4359	+		Completeproteome;Metal-binding;Proteomicsidentification;Referenceproteome;Zinc;Zinc-finger	E9PZM7	A0A2I3BQU5;E9PZM7	E9PZM7_MOUSE	Scaf11	SR-related CTD-associated factor 11
21.3905	21.1977	21.5221	21.5023	22.4593	22.225	21.2986	21.6672	21.5937			Completeproteome;Ligase;Proteomicsidentification;Referenceproteome;Repeat;Ublconjugationpathway;WDrepeat	E9PZP8	E9PZP8	E9PZP8_MOUSE	Herc1	HECT and RLD domain containing E3 ubiquitin protein ligase family member 1
21.3835	NaN	21.7397	NaN	NaN	NaN	20.1134	20.0536	NaN			ATP-binding;Completeproteome;Helicase;Hydrolase;Nucleotide-binding;Proteomicsidentification;Referenceproteome	E9PZQ1;G3X9F7	G3X9F7;E9PZQ1	E9PZQ1_MOUSE;G3X9F7_MOUSE	Ddx60	DExD/H box helicase 60
NaN	21.4529	21.009	23.1781	23.0014	23.8449	21.8127	21.9273	21.6528			Completeproteome;Referenceproteome	E9PZW7	E9PZW7;Q3USH1	E9PZW7_MOUSE	Insyn2a	Isoform of Q3USH1, Inhibitory synaptic factor 2A
NaN	19.5073	NaN	NaN	NaN	NaN	19.7872	19.779	20.0959			ATP-binding;Completeproteome;Nucleotide-binding;Referenceproteome	E9Q0B6;E9Q3H7	E9Q3H7;E9Q0B6	E9Q0B6_MOUSE;E9Q3H7_MOUSE	Dnah6	Dynein, axonemal, heavy chain 6
23.0557	22.6798	21.9707	NaN	NaN	NaN	21.7523	21.4177	21.4226	+		Completeproteome;Proteomicsidentification;Referenceproteome;SH3domain	E9Q0N0;E9Q3I5;E9Q3I9	E9Q3I5;E9Q3I9;E9Q0N0	E9Q0N0_MOUSE;E9Q3I5_MOUSE;E9Q3I9_MOUSE	Itsn1	Isoform of Q9Z0R4, Intersectin 1 (SH3 domain protein 1A)
NaN	NaN	NaN	NaN	NaN	NaN	19.8644	NaN	19.5858			ATP-binding;Completeproteome;Kinase;Metal-binding;Nucleotide-binding;Proteomicsidentification;Referenceproteome;Serine/threonine-proteinkinase;Transferase;Zinc	E9Q0P8	E9Q0P8	E9Q0P8_MOUSE	Araf	Isoform of P04627, non-specific serine/threonine protein kinase
23.6626	21.4429	21.1517	NaN	21.3985	21.5471	23.0859	22.8177	23.0124			Completeproteome;Metal-binding;Proteomicsidentification;Referenceproteome;SH2domain;Zinc;Zinc-finger	E9Q0S6	Q9DBT6;A0A6I8MWZ2;A0A087WQ94;A0A087WQS0;A0A087WQM0;A0A087WRU0;A0A1D5RM59;E9Q0S6	TENS1_MOUSE	Tns1	Tensin-1
20.5636	21.2408	NaN	NaN	NaN	NaN	21.4238	21.3491	21.6187	+		ATP-binding;Bromodomain;Completeproteome;Nucleotide-binding;Proteomicsidentification;Referenceproteome	E9Q166	E9Q166	E9Q166_MOUSE	Atad2b	ATPase family, AAA domain containing 2B
NaN	NaN	NaN	NaN	NaN	NaN	18.7963	18.8417	19.2191	+		ATP-binding;Completeproteome;Motorprotein;Myosin;Nucleotide-binding;Proteomicsidentification;Referenceproteome	E9Q174;V9GX76	V9GX76;E9Q174	E9Q174_MOUSE;V9GX76_MOUSE	Myo6	Isoform of Q64331, Unconventional myosin-VI
NaN	NaN	NaN	NaN	NaN	NaN	22.0853	21.3765	20.5123	+	+	Completeproteome;Proteomicsidentification;Referenceproteome	E9Q1A5;E9QAR6	E9QAR1;E9QAR4;E9QAR6;D3YX49;E9Q1A5	E9Q1A5_MOUSE;E9QAR6_MOUSE	Zfp384	Zinc finger protein 384
20.9536	19.2059	NaN	NaN	NaN	NaN	21.5724	21.9224	21.6529			Completeproteome;GTP-binding;Nucleotide-binding;Proteomicsidentification;Referenceproteome	E9Q1G8	E9Q1G8	E9Q1G8_MOUSE	Septin7	Isoform of O55131, Septin
26.055	25.409	25.0537	24.356	24.3963	24.7999	19.8831	19.2418	18.9814	+		Completeproteome;Proteomicsidentification;Referenceproteome	E9Q1K3	A0A0J9YVI4;E9Q1K3	E9Q1K3_MOUSE	Add1	Isoform of Q9QYC0, Adducin 1 (alpha)
NaN	NaN	NaN	NaN	NaN	NaN	20.3231	20.0301	20.1949	+		Completeproteome;Proteomicsidentification;Referenceproteome	E9Q1M1	A0A087WRL4;E9Q1M1	E9Q1M1_MOUSE	Pdzd2	PDZ domain containing 2
NaN	20.8051	NaN	23.7114	22.862	22.761	19.7427	20.1956	20.3724	+		Acetylation;Activator;Completeproteome;Cytoplasm;Metal-binding;Nucleus;Phosphoprotein;Referenceproteome;Repressor;Transcription;Transcriptionregulation;Zinc;Zinc-finger	E9Q1P8	E9Q1P8	I2BP2_MOUSE	Irf2bp2	Interferon regulatory factor 2-binding protein 2
NaN	NaN	NaN	NaN	NaN	NaN	18.6077	18.947	18.757			Completeproteome;Proteomicsidentification;Referenceproteome	E9Q1R7	E9Q1R7	E9Q1R7_MOUSE	Tiam1	Isoform of Q60610, T cell lymphoma invasion and metastasis 1
NaN	NaN	NaN	NaN	NaN	NaN	19.4751	NaN	19.1976			Completeproteome;Proteomicsidentification;Referenceproteome	E9Q1U6	E9Q1U6	E9Q1U6_MOUSE	Ctif	Isoform of Q6PEE2, CBP80/20-dependent translation initiation factor
NaN	NaN	NaN	NaN	NaN	NaN	20.984	20.7492	21.1842			Completeproteome;Proteomicsidentification;Referenceproteome	E9Q1V2	E9Q1V2	E9Q1V2_MOUSE	Cpne5	Isoform of Q8JZW4, Copine V (Fragment)
21.1296	19.9863	NaN	NaN	NaN	NaN	19.5522	20.5106	21.1166			Completeproteome;Proteomicsidentification;Referenceproteome	E9Q1W7	E9Q1W7;Q8BM85-2;Q8BM85	E9Q1W7_MOUSE	Tbck	Isoform of Q8BM85, TBC1 domain containing kinase
20.0739	NaN	NaN	NaN	NaN	NaN	21.3784	21.7391	18.404	+		ATP-binding;Completeproteome;Nucleotide-binding;Proteomicsidentification;Referenceproteome;Repeat	E9Q236;E9Q236-2;E9Q236-3	E9Q236-2;E9Q236-3;E9Q467;E9Q236	MRP4_MOUSE	Abcc4	ATP-binding cassette sub-family C member 4
23.3451	NaN	NaN	NaN	NaN	NaN	20.1197	NaN	19.637	+		ANKrepeat;Completeproteome;Proteomicsidentification;Referenceproteome;Repeat	E9Q238	E9Q944;E9Q238	E9Q238_MOUSE	Kank1	KN motif and ankyrin repeat domains 1
NaN	19.893	19.1749	NaN	NaN	NaN	19.9157	19.8304	19.5446			Completeproteome;Proteomicsidentification;Referenceproteome;Repeat;WDrepeat	E9Q271;H3BLI8;Q8C8Y2	Q8C8Y2;H3BLI8;G3UVU7;E9Q271	E9Q271_MOUSE;H3BLI8_MOUSE;Q8C8Y2_MOUSE	Wdr17	WD repeat domain 17
23.1736	20.8479	22.5647	22.0518	22.373	21.3442	21.4642	21.8779	21.7427	+		Acetylation;Coiledcoil;Completeproteome;Nucleus;Phosphoprotein;Referenceproteome;Transcription;Transcriptionregulation	E9Q286	A0A1Y7VKA7;A0A1Y7VIN0;E9Q286	ICE1_MOUSE	Ice1	Little elongation complex subunit 1
22.1072	22.5907	23.0651	22.4748	22.2927	22.0439	22.3547	22.086	22.232	+	+	Completeproteome;Nucleus;Proteomicsidentification;Referenceproteome	E9Q2B2	E9Q8K6;Q8BK32;Q5RIM6;Q5RIN0;E9Q2B2;E0CYX5	E9Q2B2_MOUSE	Ncor1	Isoform of Q60974, Nuclear receptor co-repressor 1
24.3648	24.0994	24.2816	NaN	21.5786	21.771	24.1902	24.3774	24.1414			Completeproteome;Ligase;Proteomicsidentification;Referenceproteome;Ublconjugationpathway	E9Q2E4	E9Q2E4	E9Q2E4_MOUSE	Hectd4	HECT domain E3 ubiquitin protein ligase 4
21.371	22.1215	22.1484	22.4836	22.5478	23.1495	21.4379	21.3852	20.8146		+	Completeproteome;Nucleus;Proteomicsidentification;Referenceproteome	E9Q2I4	A0A1Y7VP67;E9Q2I4	E9Q2I4_MOUSE	Mideas	Mitotic deacetylase associated SANT domain protein
20.6756	21.3125	21.8438	NaN	NaN	NaN	20.4614	20.2704	20.8115			Calcium;Celladhesion;Completeproteome;Membrane;Proteomicsidentification;Referenceproteome;Repeat;Transmembrane;Transmembranehelix	E9Q2S0	E9Q2S0;A0A0A6YY83;A2RS43	E9Q2S0_MOUSE	Pcdh7	Isoform of A2RS43, Protocadherin 7
NaN	NaN	NaN	NaN	NaN	NaN	19.5297	19.8707	20.0725		+	Completeproteome;Metal-binding;Proteomicsidentification;Referenceproteome;Repeat;Zinc;Zinc-finger	E9Q2S7	E9Q2S7	E9Q2S7_MOUSE	Zfp266	Zinc finger protein 266
27.6376	27.302	26.83	24.5547	24.9076	24.731	27.4373	27.2767	26.8635	+		Actin-binding;Completeproteome;Proteomicsidentification;Referenceproteome;Repeat	E9Q2W9	E9Q2W9	E9Q2W9_MOUSE	Actn4	Isoform of P57780, Actinin alpha 4 (Fragment)
NaN	NaN	NaN	NaN	NaN	NaN	20.2063	18.8628	NaN	+		Completeproteome;Referenceproteome	E9Q2Y0	E9Q2Y0	E9Q2Y0_MOUSE	Eid2b	EP300 interacting inhibitor of differentiation 2B
NaN	NaN	NaN	NaN	NaN	NaN	20.8562	21.7867	NaN	+		Bromodomain;Completeproteome;Proteomicsidentification;Referenceproteome	E9Q2Z1;E9Q2Z1-2	E9Q2Z1-2;E9Q2Z1	CECR2_MOUSE	Cecr2	Chromatin remodeling regulator CECR2
NaN	NaN	NaN	NaN	NaN	NaN	NaN	21.1877	19.7919	+		Completeproteome;Metal-binding;Proteomicsidentification;Referenceproteome;Zinc	E9Q394;E9Q394-2	E9Q394-2;A0A140LJJ5;A0A140LHG3;E9Q394	AKP13_MOUSE	Akap13	A-kinase anchor protein 13
NaN	NaN	NaN	NaN	NaN	NaN	18.3216	18.4586	18.8039			Calcium;Celladhesion;Cellmembrane;Completeproteome;Membrane;Proteomicsidentification;Referenceproteome;Repeat;Transmembrane;Transmembranehelix	E9Q3A7	E9Q3A7	E9Q3A7_MOUSE	Cdh19	Cadherin 19, type 2
NaN	NaN	NaN	NaN	NaN	NaN	21.3179	21.9487	20.6587			Completeproteome;Proteomicsidentification;Referenceproteome	E9Q3C1	A0A338P6I3;E9Q3C1	C2CD2_MOUSE	C2cd2	C2 domain-containing protein 2
24.1726	24.3067	24.4426	24.9666	24.5351	24.5906	24.5609	24.4942	24.49	+		Completeproteome;Proteomicsidentification;Referenceproteome	E9Q3G8	E9Q3G8	E9Q3G8_MOUSE	Nup153	Nucleoporin 153
23.1647	22.8072	22.8231	22.7776	22.6241	22.9244	23.3005	23.329	23.0566			ANKrepeat;Completeproteome;GTP-binding;Nucleotide-binding;Proteomicsidentification;Referenceproteome;Repeat	E9Q3K3	E9Q3K3;A0A087WRF2;Q8BXK8	E9Q3K3_MOUSE	Agap1	Isoform of Q8BXK8, ArfGAP with GTPase domain, ankyrin repeat and PH domain 1
24.7054	24.1867	24.2149	22.1819	21.3491	22.4417	24.5181	24.6835	24.3171			Completeproteome;Kinase;Proteomicsidentification;Referenceproteome;Transferase	E9Q3L2	A0A140T8I9;E9Q3L2	PI4KA_MOUSE	Pi4ka	Phosphatidylinositol 4-kinase alpha
26.1778	26.0089	25.5895	23.5179	23.5223	23.4186	25.4702	25.6353	25.1871			Completeproteome;Proteomicsidentification;Referenceproteome	E9Q3M9	F7B0R9;E9Q3M9	E9Q3M9_MOUSE	Cracdl	Capping protein inhibiting regulator of actin like
NaN	NaN	NaN	NaN	NaN	NaN	NaN	16.7198	17.0128	+		Completeproteome;Proteomicsidentification;Referenceproteome	E9Q3P4	E9Q3P4	E9Q3P4_MOUSE	Cenpf	Centromere protein F
NaN	20.3658	20.5952	NaN	NaN	NaN	18.7903	21.2277	19.3797	+	+	Completeproteome;Metal-binding;Nucleus;Proteomicsidentification;Referenceproteome;Repeat;Zinc;Zinc-finger	E9Q3R9;E9Q444	E9Q444;Q80XC5;G3X9A3;E9Q3R9	E9Q3R9_MOUSE;E9Q444_MOUSE	Zbtb21	Zinc finger and BTB domain containing 21
26.8103	26.2631	26.6734	25.7036	25.5006	25.7686	25.5462	25.8794	25.9962			ATP-binding;Completeproteome;Kinase;Nucleotide-binding;Referenceproteome;Serine/threonine-proteinkinase;Transferase	E9Q3S4	A0A087WS76;A0A140LHL6;E9Q3S4	M3K19_MOUSE	Map3k19	Mitogen-activated protein kinase kinase kinase 19
21.1345	NaN	NaN	NaN	NaN	NaN	20.204	20.6284	NaN			Completeproteome;GTP-binding;Nucleotide-binding;Proteomicsidentification;Referenceproteome	E9Q3V6;F6UKN5	E9Q3V6;F6UKN5	E9Q3V6_MOUSE;F6UKN5_MOUSE	Septin2	Isoform of P42208, Septin-2
19.1092	NaN	19.6232	NaN	18.8277	NaN	19.7726	NaN	NaN			Cellmembrane;G-proteincoupledreceptor;Membrane;Proteomicsidentification;Receptor;Transducer;Transmembrane;Transmembranehelix	E9Q3V9	H7BX15;E9Q3V9	E9Q3V9_MOUSE	Adgrl1	Isoform of Q80TR1, Adhesion G protein-coupled receptor L1
26.9136	26.4104	26.2766	24.8725	24.149	24.6829	26.6338	26.7221	26.4052	+		3D-structure;Calcium;Calciumchannel;Calciumtransport;Calmodulin-binding;Completeproteome;Developmentalprotein;Ionchannel;Iontransport;Ligand-gatedionchannel;Membrane;Phosphoprotein;Referenceproteome;Repeat;Sarcoplasmicreticulum;Transmembrane;Transmembranehelix;Transport	E9Q401	F6U7V1;E9Q401	RYR2_MOUSE	Ryr2	Ryanodine receptor 2
NaN	NaN	NaN	NaN	NaN	NaN	22.2926	21.8981	21.9802			Completeproteome;Proteomicsidentification;Referenceproteome	E9Q411	E9Q411	E9Q411_MOUSE	Nbas	Neuroblastoma amplified sequence
22.2262	22.2988	22.0412	21.9295	21.4313	NaN	NaN	NaN	NaN			Acetylation;Cholesterolmetabolism;Chylomicron;Coiledcoil;Completeproteome;Cytoplasm;Disulfidebond;Glycoprotein;Heparin-binding;LDL;Lipidmetabolism;Lipidtransport;Lipoprotein;Palmitate;Phosphoprotein;Referenceproteome;Repeat;RNAediting;Secreted;Signal;Steroidmetabolism;Sterolmetabolism;Transport;VLDL	E9Q414	E9Q4G4;E9Q1Y3;E9Q414	APOB_MOUSE	Apob	Apolipoprotein B-100
21.9547	NaN	NaN	NaN	NaN	NaN	21.0096	20.9486	20.9766			Coiledcoil;Completeproteome;Proteomicsidentification;Referenceproteome	E9Q448	E9Q448;F8WID5;B7ZNL3	E9Q448_MOUSE	Tpm1	Isoform of P58771, Tropomyosin 1, alpha
27.8867	27.6095	27.5025	27.7751	27.4661	27.9362	27.3524	27.5912	26.8153			Coiledcoil;Completeproteome;Proteomicsidentification;Referenceproteome	E9Q453	E9Q453;E9Q455;E9Q456;G5E8R0;G5E8R1;G5E8R2;S4R261	E9Q453_MOUSE	Tpm1	Isoform of P58771, Tropomyosin 1, alpha
20.8474	21.1226	21.2569	NaN	20.6944	NaN	21.7618	21.9114	21.7174	+		ANKrepeat;Completeproteome;Proteomicsidentification;Referenceproteome;Repeat	E9Q4F7	E9Q4F8;E9Q4F7	ANR11_MOUSE	Ankrd11	Ankyrin repeat domain-containing protein 11
24.3853	24.6026	24.6659	24.4119	23.8796	24.2149	24.6252	24.4171	24.4667	+	+	Completeproteome;Nucleus;Proteomicsidentification;Referenceproteome	E9Q4N7	A0A8Q0PK87;A0A338P6U8;E9Q6R4;E9Q4N6;E9Q4N7	ARI1B_MOUSE	Arid1b	AT-rich interactive domain-containing protein 1B
NaN	20.4599	21.3694	NaN	NaN	NaN	19.6923	NaN	19.641	+		Completeproteome;Metal-binding;Proteomicsidentification;Referenceproteome;Zinc;Zinc-finger	E9Q4Q2;F6Z9W2	E9Q4Q2;F6Z9W2	E9Q4Q2_MOUSE;F6Z9W2_MOUSE	Sf1	Isoform of Q64213, Splicing factor 1
21.0121	20.5903	NaN	NaN	NaN	NaN	20.2694	20.1044	20.1942	+		cAMP;Completeproteome;Hydrolase;Metal-binding;Phosphoprotein;Referenceproteome	E9Q4S1	E9PXX4;E9PYP0;E9Q7S6;E9PX38;E9Q8J6;E9PUL4;E9Q4S1	PDE8B_MOUSE	Pde8b	High affinity cAMP-specific and IBMX-insensitive 3',5'-cyclic phosphodiesterase 8B
NaN	20.787	20.6015	NaN	NaN	NaN	NaN	NaN	NaN			Completeproteome;Proteomicsidentification;Referenceproteome	E9Q4T4	E9Q4T4	E9Q4T4_MOUSE	Ccdc71l	Coiled-coil domain containing 71 like
19.8398	19.7121	19.293	NaN	NaN	NaN	20.2532	NaN	25.8929	+		Allostericenzyme;ATP-binding;Biotin;Completeproteome;Fattyacidbiosynthesis;Fattyacidmetabolism;Ligase;Lipidbiosynthesis;Lipidmetabolism;Manganese;Membrane;Metal-binding;Mitochondrion;Multifunctionalenzyme;Nucleotide-binding;Nucleus;Phosphoprotein;Referenceproteome;Transitpeptide	E9Q4Z2	E9Q4Z2	ACACB_MOUSE	Acacb	Acetyl-CoA carboxylase 2
23.3031	20.5054	NaN	NaN	NaN	NaN	20.8711	20.9	20.9151	+		Coiledcoil;Completeproteome;Cytoplasm;Ligase;Metal-binding;Phosphoprotein;Referenceproteome;Ublconjugation;Ublconjugationpathway;Zinc;Zinc-finger	E9Q555	A0A171EBL2;A0A8I4P9C4;E9Q555	RN213_MOUSE	Rnf213	E3 ubiquitin-protein ligase RNF213
23.7416	23.5905	23.2019	25.3806	25.0324	25.5719	23.1249	22.1476	20.6797			Cardiomyopathy;Celljunction;Coiledcoil;Completeproteome;Cytoplasm;Cytoskeleton;Lipoprotein;Phosphoprotein;Referenceproteome;Repeat	E9Q557	E9PZW0;E9Q557	DESP_MOUSE	Dsp	Desmoplakin
21.4547	21.2358	21.5534	22.7459	21.9411	22.3795	21.3138	20.4811	21.4991	+		Completeproteome;Proteomicsidentification;Referenceproteome	E9Q585	E9Q585;E9Q1Q0;E9PX68	E9Q585_MOUSE	Slc4a1ap	Isoform of E9PX68, Solute carrier family 4 (anion exchanger), member 1, adaptor protein
22.8411	22.8788	22.3358	NaN	21.691	22.7452	NaN	NaN	NaN	+		Completeproteome;Proteomicsidentification;Referenceproteome	E9Q5B6	E9Q5B6;A0A0G2JFL4	E9Q5B6_MOUSE	Hnrnpd	Isoform of Q60668, Heterogeneous nuclear ribonucleoprotein D (Fragment)
25.3729	25.6553	25.8403	25.8913	26.1322	26.6818	25.6659	26.0574	26.0608	+		Completeproteome;Proteomicsidentification;Referenceproteome	E9Q5C9	E9Q5C9-2;A0A286YCD1;A0A286YDV7;A0A286YDT3;A0A286YDZ1;A0A286YDA2;E9Q5C9	NOLC1_MOUSE	Nolc1	Nucleolar and coiled-body phosphoprotein 1
33.2905	32.7586	32.787	30.9159	31.4847	31.4227	32.7929	32.9961	32.5497	+		Completeproteome;Proteomicsidentification;Referenceproteome	E9Q5F4	E9Q606;E9Q5F4;G3UYG0;G3UZ07;P60710;P63260	E9Q5F4_MOUSE	Actb	Isoform of P60710, Actin, beta (Fragment)
22.6298	22.2942	22.31	22.9275	22.8216	22.7394	22.3748	22.6156	22.5146	+		Activator;Alternativesplicing;Chromatinregulator;Chromosome;Coiledcoil;Completeproteome;Methyltransferase;Nucleus;Phosphoprotein;Referenceproteome;S-adenosyl-L-methionine;Transcription;Transcriptionregulation;Transferase	E9Q5F9	E9Q5F9-2;A0A0G2JEZ4;E9Q5F9	SETD2_MOUSE	Setd2	Histone-lysine N-methyltransferase SETD2
24.0798	23.6382	23.8263	23.1777	23.8785	24.4362	23.9095	23.6988	23.9227	+		Alternativesplicing;Completeproteome;mRNAprocessing;mRNAsplicing;Nucleus;Phosphoprotein;Referenceproteome;RNA-binding	E9Q5K9	D6RG95;E9Q5K9-2;E9Q5K9-3;E9Q5K9	YTDC1_MOUSE	Ythdc1	YTH domain-containing protein 1
NaN	NaN	NaN	23.121	23.5909	23.7959	24.3821	22.1277	NaN	+		Alternativesplicing;Completeproteome;mRNAprocessing;mRNAsplicing;Nucleus;Phosphoprotein;Referenceproteome;RNA-binding	E9Q5K9-2;E9Q5K9-3	E9Q5K9-2;E9Q5K9-3	YTDC1_MOUSE	Ythdc1	Isoform of E9Q5K9, Isoform 2 of YTH domain-containing protein 1
22.9826	23.7961	23.9106	24.5208	24.5631	24.5121	23.3624	23.276	23.3015	+		Completeproteome;Proteomicsidentification;Referenceproteome	E9Q5M4	E9Q5M4	E9Q5M4_MOUSE	Zfr2	Zinc finger RNA binding protein 2
21.5084	22.0894	21.633	21.3643	21.9371	21.3087	22.1112	22.0402	22.0466	+		Completeproteome;Proteomicsidentification;Referenceproteome	E9Q5X2;E9Q969	E9Q969;E9Q5X2	E9Q5X2_MOUSE;E9Q969_MOUSE	Cpeb2	Isoform of Q812E0, Cytoplasmic polyadenylation element binding protein 2
NaN	NaN	NaN	NaN	NaN	NaN	20.7995	20.8665	20.2541	+		Completeproteome;Proteomicsidentification;Referenceproteome	E9Q5X7	E9Q5X7;A0A0A6YXQ8;Q8BTF8-2	E9Q5X7_MOUSE	Ralyl	Isoform of Q8BTF8, RALY RNA binding protein-like
24.936	24.243	24.0873	25.3179	24.3732	24.4976	24.3687	24.0582	24.3675	+		Completeproteome;Proteomicsidentification;Referenceproteome	E9Q616	A0A494BBD5;E9Q616	E9Q616_MOUSE	Ahnak	AHNAK nucleoprotein (desmoyokin)
NaN	NaN	24.4073	NaN	NaN	NaN	21.7379	21.6965	21.7285			3D-structure;Actin-binding;ATP-binding;Calmodulin-binding;Celljunction;Completeproteome;Cytoplasm;Cytoplasmicvesicle;Cytoskeleton;Lipid-binding;Motorprotein;Myosin;Nucleotide-binding;Phosphoprotein;Referenceproteome;SH3domain	E9Q634	E9Q634	MYO1E_MOUSE	Myo1e	Unconventional myosin-Ie
20.1233	19.8735	NaN	NaN	21.4497	NaN	20.2326	21.2664	19.5308			Acetylation;Celljunction;Coiledcoil;Completeproteome;Developmentalprotein;Phosphoprotein;Referenceproteome;Tightjunction	E9Q6B2	A0A217FL83;E9Q6B2	CC85C_MOUSE	Ccdc85c	Coiled-coil domain-containing protein 85C
NaN	NaN	NaN	NaN	NaN	NaN	17.7679	17.4043	17.3544	+		Completeproteome;Proteomicsidentification;Referenceproteome	E9Q6E9	E9Q6E9	SIMC1_MOUSE	Simc1	SUMO-interacting motif-containing protein 1
24.2618	23.9726	24.2097	23.4719	23.5462	23.7578	23.6288	23.8458	23.4721	+		Completeproteome;Proteomicsidentification;Referenceproteome	E9Q6H8	A0A0N4SWC0;A0A0N4SWD7;E9Q6H8	E9Q6H8_MOUSE	Plekha5	Pleckstrin homology domain containing, family A member 5
22.3602	22.2069	22.2092	21.1856	22.2175	22.5742	21.8783	21.9803	22.1216	+		Completeproteome;Proteomicsidentification;Referenceproteome	E9Q6J5;E9Q6J5-3	E9Q6J5-2;E9Q6J5-3;E9Q6J5	BD1L1_MOUSE	Bod1l	Biorientation of chromosomes in cell division protein 1-like 1
24.686	24.5244	24.5464	22.8561	23.45	23.3318	24.7601	24.9781	24.6642			Completeproteome;Proteomicsidentification;Referenceproteome	E9Q6P5	A0A1Y7VLT4;A0A1Y7VL44;E9Q6P5	TTC7B_MOUSE	Ttc7b	Tetratricopeptide repeat protein 7B
24.7489	23.6833	23.0584	23.2723	24.1785	23.8018	23.7768	23.6848	23.7506	+		Actin-binding;Calcium;Completeproteome;Proteomicsidentification;Referenceproteome;Repeat	E9Q6R7	A0A1W2P8G5;E9Q6R7	E9Q6R7_MOUSE	Utrn	Utrophin
NaN	NaN	NaN	NaN	NaN	NaN	NaN	18.7902	19.6883		+	Completeproteome;Metal-binding;Referenceproteome;Repeat;Zinc;Zinc-finger	E9Q6S0	E9Q6S0	E9Q6S0_MOUSE	Zfp597	Zinc finger protein 597
NaN	21.274	21.7905	21.389	NaN	NaN	20.7731	21.0787	20.8712	+		Completeproteome;Proteomicsidentification;Referenceproteome	E9Q6T9	E9Q6T9	E9Q6T9_MOUSE	Kctd1	Isoform of Q5M956, Potassium channel tetramerisation domain containing 1
23.5295	23.5515	23.1359	NaN	NaN	NaN	23.4462	23.5781	23.3379	+		Completeproteome;Hydrolase;Protease;Proteomicsidentification;Referenceproteome;Thiolprotease;Ublconjugationpathway	E9Q6Y8	E9Q6Y8	E9Q6Y8_MOUSE	Usp31	ubiquitinyl hydrolase 1
20.2918	20.3854	20.1325	NaN	18.563	NaN	20.5752	20.4529	20.3247	+		Completeproteome;Proteomicsidentification;Referenceproteome	E9Q777	E9Q777	E9Q777_MOUSE	Akap11	A kinase (PRKA) anchor protein 11
22.9663	23.0507	23.3707	21.5057	23.6303	23.7596	23.0846	22.9039	22.8352	+		Completeproteome;Metal-binding;Proteomicsidentification;Referenceproteome	E9Q784	A0A2I3BPQ5;E9Q784	ZC3HD_MOUSE	Zc3h13	Zinc finger CCCH domain-containing protein 13
NaN	NaN	NaN	NaN	NaN	NaN	21.1295	21.2267	21.2136	+	+	Completeproteome;Nucleus;Proteomicsidentification;Referenceproteome	E9Q794;H3BLE1;Q3U3A7;Q3UII8	Q3U3A7;E9Q794;Q3UII8;H3BLE1	E9Q794_MOUSE;H3BLE1_MOUSE;Q3U3A7_MOUSE;Q3UII8_MOUSE	Mta3	Isoform of Q924K8, Metastasis associated 3
22.2178	22.0735	22.3251	23.3746	22.9565	23.0808	22.7331	22.7652	22.7656	+	+	Completeproteome;Nucleus;Proteomicsidentification;Referenceproteome	E9Q7E2	Q9D982;E9Q7E2	ARID2_MOUSE	Arid2	AT-rich interactive domain-containing protein 2
NaN	NaN	NaN	NaN	NaN	NaN	21.3741	21.6729	20.2211	+		Completeproteome;DNAdamage;Ligase;Metal-binding;Nucleus;Phosphoprotein;Referenceproteome;Ublconjugationpathway;Zinc;Zinc-finger	E9Q7F2	E9Q7F2	RN169_MOUSE	Rnf169	E3 ubiquitin-protein ligase RNF169
25.7208	25.8105	26.0407	27.231	26.8515	27.0117	26.2921	26.3094	26.3334	+		Completeproteome;Proteomicsidentification;Referenceproteome	E9Q7G0	F6ZQA3;E9Q7G0	NUMA1_MOUSE	Numa1	Nuclear mitotic apparatus protein 1
NaN	20.9106	20.7922	NaN	NaN	NaN	21.7893	21.892	21.7647	+		Completeproteome;Proteomicsidentification;Referenceproteome	E9Q7L1	G3UX45;E9Q7L1	E9Q7L1_MOUSE	Urb2	URB2 ribosome biogenesis 2 homolog (S. cerevisiae)
NaN	NaN	NaN	NaN	NaN	NaN	20.3718	19.0487	20.1164		+	Completeproteome;Proteomicsidentification;Referenceproteome	E9Q7M2	E9Q7M2	T22D2_MOUSE	Tsc22d2	TSC22 domain family protein 2
19.2623	NaN	NaN	NaN	NaN	NaN	19.1603	19.2372	18.9977			Completeproteome;Referenceproteome	E9Q7N6;Q3V1B8	E9Q7N6;Q3V1B8	E9Q7N6_MOUSE;Q3V1B8_MOUSE	Gal3st4	Isoform of Q3V1B8, Galactose-3-O-sulfotransferase 4
20.4665	NaN	NaN	NaN	NaN	NaN	20.4338	20.4775	20.8515			Completeproteome;Disulfidebond;Extracellularmatrix;Glycoprotein;Leucine-richrepeat;Referenceproteome;Repeat;Secreted;Signal	E9Q7T7	E9Q7T7	CHADL_MOUSE	Chadl	Chondroadherin-like protein
NaN	21.3336	22.1509	22.268	22.1718	22.4264	20.7471	20.6301	20.7828			Completeproteome;Disulfidebond;Membrane;Proteomicsidentification;Referenceproteome;Transmembrane;Transmembranehelix	E9Q7X7	E9Q5N7;E9PUM9;E9PUN2;A0A494B8Y4;E9Q7X7	NRX2A_MOUSE	Nrxn2	Neurexin-2
23.4378	22.55	22.3387	NaN	NaN	NaN	19.5676	19.8531	19.4041			Completeproteome;Membrane;Mitochondrion;Mitochondrioninnermembrane;Proteomicsidentification;Referenceproteome;Transmembrane;Transmembranehelix	E9Q800;E9QAY6	E9QAY6;E9Q800	E9Q800_MOUSE;E9QAY6_MOUSE	Immt	Isoform of Q8CAQ8, MICOS complex subunit MIC60
26.6336	23.2963	25.1721	NaN	NaN	NaN	NaN	24.1313	NaN			ATP-binding;Calcium;Calciumtransport;Completeproteome;Hydrolase;Iontransport;Membrane;Nucleotide-binding;Proteomicsidentification;Referenceproteome;Transmembrane;Transmembranehelix;Transport	E9Q828;F7AAP4	E9Q828;F7AAP4	E9Q828_MOUSE;F7AAP4_MOUSE	Atp2b4	Isoform of Q6Q477, Calcium-transporting ATPase
NaN	NaN	NaN	NaN	NaN	NaN	20.0165	20.1802	19.6791	+		Completeproteome;Proteomicsidentification;Referenceproteome	E9Q842;V9GX91;V9GXT3	V9GXT3;V9GX91;E9Q842	E9Q842_MOUSE;V9GX91_MOUSE;V9GXT3_MOUSE	Nav2	Neuron navigator 2
23.958	23.7994	24.0272	NaN	NaN	NaN	NaN	19.5917	19.2405			ATP-binding;Completeproteome;Nucleotide-binding;Referenceproteome	E9Q876	E9Q876	ABCAC_MOUSE	Abca12	Glucosylceramide transporter ABCA12
NaN	NaN	NaN	NaN	NaN	NaN	NaN	21.1248	20.4618			Completeproteome;Disulfidebond;Proteomicsidentification;Referenceproteome	E9Q8B5	E9Q8B6;E9PUM5;E9Q8B5	E9Q8B5_MOUSE	Cfhr4	Complement factor H-related 4
NaN	NaN	NaN	NaN	NaN	NaN	19.6687	19.6063	19.4453	+		Chaperone;Completeproteome;Proteomicsidentification;Referenceproteome	E9Q8D0	E9Q8D0	DJC21_MOUSE	Dnajc21	DnaJ homolog subfamily C member 21
22.1938	21.6621	22.0446	21.8985	21.5381	22.667	21.5497	21.6443	21.0437	+	+	Completeproteome;Metal-binding;Proteomicsidentification;Referenceproteome;Zinc;Zinc-finger	E9Q8I7	E9Q8I7	E9Q8I7_MOUSE	Nfxl1	Nuclear transcription factor, X-box binding-like 1
25.9808	25.2448	25.0822	NaN	22.5919	23.5669	24.8255	24.7331	24.575			Alternativesplicing;Completeproteome;Cytoplasm;Cytoskeleton;Phosphoprotein;Referenceproteome	E9Q8I9;E9Q8I9-2	A0A0J9YVH0;E9Q8I9-2;A0A5F8MPN1;E9Q8I9	FRY_MOUSE	Fry	Protein furry homolog
24.4546	21.5075	NaN	NaN	NaN	NaN	21.3963	NaN	21.0245			Completeproteome;Iontransport;Membrane;Proteomicsidentification;Referenceproteome;Transmembrane;Transmembranehelix;Transport	E9Q8N8	E9Q8N8	E9Q8N8_MOUSE	Slc4a4	Isoform of O88343, Anion exchange protein
23.828	23.6677	23.7964	22.6059	22.2068	22.7034	23.3815	23.5814	23.5297	+		Completeproteome;Referenceproteome	E9Q8P8	E9Q8P8;Q3TY60-2;Q3TY60	E9Q8P8_MOUSE	Fam131b	Isoform of Q3TY60, Family with sequence similarity 131, member B
21.8008	NaN	NaN	18.5647	20.3243	NaN	20.8319	20.9943	21.2243			Completeproteome;Proteomicsidentification;Referenceproteome	E9Q8Q6	A2AST1;E9Q8Q6	E9Q8Q6_MOUSE	Ccdc141	Coiled-coil domain containing 141
NaN	NaN	NaN	NaN	NaN	NaN	22.1562	21.45	20.1278	+	+	Completeproteome;Proteomicsidentification;Referenceproteome	E9Q8T2;E9Q8T2-2	D6RIL7;E9Q8T2-2;E9Q8T2	PRD15_MOUSE	Prdm15	PR domain zinc finger protein 15
NaN	19.6455	NaN	NaN	NaN	NaN	18.7195	19.7388	18.3936			Completeproteome;Proteomicsidentification;Referenceproteome	E9Q8V6	E9Q8V6	E9Q8V6_MOUSE	Dennd4a	DENN/MADD domain containing 4A
NaN	22.2746	22.4657	24.3159	NaN	NaN	NaN	NaN	NaN	+	+	Completeproteome;Metal-binding;Nucleus;Proteomicsidentification;Referenceproteome;Repeat;Zinc;Zinc-finger	E9Q8X5	E9Q8X5	E9Q8X5_MOUSE	Zbtb10	Zinc finger and BTB domain containing 10
NaN	NaN	NaN	NaN	NaN	NaN	23.0872	22.9202	22.9575	+		Completeproteome;Proteomicsidentification;Referenceproteome	E9Q912	E9Q912-2;E9Q912-3;A0A0G2JGC8;E9Q912	GDS1_MOUSE	Rap1gds1	Rap1 GTPase-GDP dissociation stimulator 1
22.0299	21.8467	21.963	21.9031	21.9232	21.8207	21.3152	21.4956	21.4167			Completeproteome;Proteomicsidentification;Referenceproteome	E9Q9B3	E9Q9B3	E9Q9B3_MOUSE	Spryd3	SPRY domain containing 3
NaN	NaN	NaN	NaN	NaN	NaN	18.87	19.4532	20.022			Alternativesplicing;Completeproteome;GTP-binding;Nucleotide-binding;Referenceproteome	E9Q9D5;E9Q9D5-3	E9Q9D5-3;E9Q9D5	RBL2A_MOUSE	Rabl2	Rab-like protein 2A
NaN	NaN	NaN	NaN	NaN	NaN	19.24	NaN	19.6049	+		Completeproteome;Proteomicsidentification;Referenceproteome;SH3domain	E9Q9H0	E9Q9H0	E9Q9H0_MOUSE	Dlg1	Isoform of Q811D0, Discs large MAGUK scaffold protein 1
21.6799	21.2748	21.3256	NaN	22.2159	22.3745	21.4046	21.4486	21.3808	+		Completeproteome;Proteomicsidentification;Referenceproteome;Repeat	E9Q9K8	Q6PGB9;E9Q9K8	E9Q9K8_MOUSE	Akap6	A kinase (PRKA) anchor protein 6
NaN	NaN	NaN	NaN	NaN	NaN	19.6672	19.9815	20.0207			Completeproteome;Proteomicsidentification;Referenceproteome	E9Q9Q2	E9Q9Q2	E9Q9Q2_MOUSE	R3hdm1	R3H domain containing 1
NaN	NaN	19.5103	21.0395	20.5897	NaN	19.6954	21.145	20.5044			Calcium;Celladhesion;Cellmembrane;Completeproteome;Membrane;Referenceproteome;Repeat;Transmembrane;Transmembranehelix	E9Q9Q6	A0A2I3BPS8;E9Q941;E9Q9Q6	E9Q9Q6_MOUSE	Cdh18	Cadherin 18
21.5269	21.1696	21.7786	21.3582	21.4137	21.5874	20.1889	20.5443	20.159			Completeproteome;Proteomicsidentification;Referenceproteome;SH3domain	E9Q9R9	E9Q9I2;F6YZU5;E9Q9R9	DLG5_MOUSE	Dlg5	Disks large homolog 5
NaN	22.6141	22.8716	NaN	NaN	NaN	NaN	21.5013	21.542	+	+	Completeproteome;Proteomicsidentification;Referenceproteome	E9Q9Y2	F7C134;E9Q9Y2;Q8CHB6	E9Q9Y2_MOUSE	Ncor1	Isoform of Q60974, Nuclear receptor co-repressor 1
NaN	NaN	NaN	NaN	NaN	NaN	22.5513	22.0917	22.3251	+	+	Completeproteome;Proteomicsidentification;Referenceproteome	E9QA05	E9QA05;E9Q4Y0;Q8C405;D6RIJ4;O35892-2;A0A1B0GX24;O35892;A0A668KM38	E9QA05_MOUSE	Sp100	Isoform of O35892, Nuclear antigen Sp100
21.4183	21.6953	22.2421	21.4677	21.8852	NaN	21.571	21.8051	21.895	+	+	Completeproteome;Proteomicsidentification;Referenceproteome	E9QA22	E9Q624;Q3UMJ0;E9QA22	E9QA22_MOUSE	Zfp644	Zinc finger protein 644
NaN	23.8589	24.177	NaN	NaN	NaN	20.8353	NaN	20.9794	+		Completeproteome;Proteomicsidentification;Referenceproteome	E9QAE3	E9QAE3	E9QAE3_MOUSE	Btaf1	B-TFIID TATA-box binding protein associated factor 1
NaN	20.7991	NaN	NaN	21.9865	21.102	20.7546	20.6833	20.9821	+		Completeproteome;Metal-binding;Methyltransferase;Nucleus;Proteomicsidentification;Referenceproteome;S-adenosyl-L-methionine;Transferase;Zinc;Zinc-finger	E9QAE4	E9QAE4;A0A286YDS9	E9QAE4_MOUSE	Nsd1	Isoform of O88491, Nuclear receptor-binding SET-domain protein 1
24.3292	23.7807	23.6998	23.3279	22.9874	23.2468	24.5672	24.8369	24.2382	+		ATP-binding;Completeproteome;Nucleotide-binding;Proteomicsidentification;Referenceproteome	E9QAQ5	E9QAQ5;D3Z7E5;Q2NL51;Q9WV60	E9QAQ5_MOUSE	Gsk3b	Isoform of Q9WV60, [tau protein] kinase
26.3071	26.4445	26.1748	23.917	24.4143	24.634	26.5854	26.36	26.4555	+		Completeproteome;Metal-binding;Nucleus;Proteomicsidentification;Referenceproteome;Zinc;Zinc-finger	E9QAS4	E9QAS4;E9QAS5;F6WR45;Q6PDQ2	E9QAS4_MOUSE	Chd4	Isoform of Q6PDQ2, DNA helicase
22.5236	22.4075	22.436	22.6666	22.432	22.3295	21.3624	21.6968	21.2471			Completeproteome;Proteomicsidentification;Referenceproteome	E9QAT4-2	F7BPW6;E9QAT4-2;E9QAT4	SC16A_MOUSE	Sec16a	Isoform of E9QAT4, Isoform 2 of Protein transport protein Sec16A
28.0792	28.0021	28.0517	26.4461	27.2409	27.2904	27.9311	27.8539	27.7872			Completeproteome;Proteomicsidentification;Referenceproteome;Repeat	E9QB01	E9QB01;E9Q589;A0A0A6YWU2;A0A0A6YY91;A0A0A6YY47;P13595-2;P13595-3;P13595-4;P13595	E9QB01_MOUSE	Ncam1	Isoform of P13595, Neural cell adhesion molecule 1
NaN	NaN	NaN	NaN	NaN	NaN	NaN	20.642	20.0457			Completeproteome;Proteomicsidentification;Referenceproteome	E9QB02;F6W0G8	F6W0G8;E9QB02	E9QB02_MOUSE;F6W0G8_MOUSE	Mars1	Isoform of Q68FL6, Methionine--tRNA ligase, cytoplasmic
22.1851	21.3976	21.5341	NaN	NaN	20.516	NaN	21.9345	NaN			Completeproteome;Proteomicsidentification;Referenceproteome	E9QKR1	A0A0A6YW06;A0A0A6YXC8;Q03173-3;Q03173-4;Q03173-5;Q03173-6;J3QNM3;E9QLZ9;E9QKQ9;E9QKR1;Q03173	E9QKR1_MOUSE	Enah	Isoform of Q03173, ENAH actin regulator
22.2068	22.0766	22.1083	NaN	NaN	22.061	NaN	NaN	NaN	+		Completeproteome;Proteomicsidentification;Referenceproteome	E9QL43	E9QL43	E9QL43_MOUSE	Nupl2	Isoform of Q8CIC2, Nucleoporin like 2
NaN	NaN	NaN	23.6957	23.4496	23.4797	NaN	NaN	NaN	+	+	Completeproteome;DNA-binding;Homeobox;Nucleus;Proteomicsidentification;Referenceproteome	E9QMD3	E9Q5A7;H3BLK8;E9QMD3;Q9JJN2;Q61329	E9QMD3_MOUSE	Zfhx3	Isoform of Q61329, Zinc finger homeobox 3
22.9458	22.526	22.8236	NaN	NaN	NaN	NaN	NaN	NaN			Completeproteome;Proteomicsidentification;Referenceproteome	E9QMR2	A0A5F8MPL9;Q8BIK4-2;A0A1D5RLE0;A0A1D5RMM1;F8VPN7;E9QMR2;Q8BIK4	E9QMR2_MOUSE	Dock9	Isoform of Q8BIK4, Dedicator of cytokinesis 9
22.7851	21.8511	20.615	NaN	NaN	NaN	23.7568	23.7838	23.8416			Coiledcoil;Completeproteome;Proteomicsidentification;Referenceproteome;SH3domain	E9QN14	F8VPQ4;E9QN14;Q812A2	E9QN14_MOUSE	Srgap3	Isoform of Q812A2, SLIT-ROBO Rho GTPase activating protein 3
22.6359	22.9117	23.1333	NaN	23.2764	21.7808	23.5465	23.7054	23.9317	+		Completeproteome;Proteomicsidentification;Referenceproteome	E9QN31	E9QN31;Q922K7	E9QN31_MOUSE	Nop2	Isoform of Q922K7, NOP2 nucleolar protein
25.1868	24.8845	25.0495	24.6831	24.2178	24.939	25.4702	25.5474	24.808			Completeproteome;Disulfidebond;Membrane;Proteomicsidentification;Referenceproteome;Transmembrane;Transmembranehelix	E9QNF7	E9QNF7;Q9CPW0	E9QNF7_MOUSE	Cntnap2	Isoform of Q9CPW0, Contactin associated protein-like 2
NaN	NaN	NaN	22.5439	22.4287	22.2587	21.4337	21.7576	21.3377	+		Actin-binding;Completeproteome;Proteomicsidentification;Referenceproteome;Repeat	E9QP46	Q6ZWN0;Q6ZWQ0-2;E9QP46;Q6ZWQ0	E9QP46_MOUSE	Syne2	Isoform of Q6ZWQ0, Spectrin repeat containing, nuclear envelope 2
23.4289	23.6501	23.2756	24.0928	23.6701	23.9658	23.8739	23.8064	23.6674			Completeproteome;Proteomicsidentification;Referenceproteome	E9QQ10	Q70FJ1-2;Q70FJ1-3;E9QQ10;Q70FJ1	E9QQ10_MOUSE	Akap9	Isoform of Q70FJ1, A kinase (PRKA) anchor protein (yotiao) 9
23.1492	22.8406	23.0353	22.5152	21.9371	21.9215	22.846	22.9313	22.8004	+		Completeproteome;Proteomicsidentification;Referenceproteome	F2Z3U3	G5E867;S4R2K5;F2Z4B7;Q8R5A3;F2Z3U3	F2Z3U3_MOUSE	Raph1	Ras association (RalGDS/AF-6) and pleckstrin homology domains 1
24.2341	23.4924	23.5644	23.5603	24.0147	23.8899	23.6568	23.8382	23.2261			Calcium;Completeproteome;Proteomicsidentification;Referenceproteome	F6Q750	A0A0A0MQA6;F6XCT0;B1ARU4;F6SHS0;Q9QXZ0-2;Q9QXZ0-3;Q9QXZ0-4;F7ACR9;F6Q750;A0A571BGC6;A0A571BF93;Q9QXZ0	F6Q750_MOUSE	Macf1	Isoform of Q9QXZ0, Microtubule-actin crosslinking factor 1 (Fragment)
NaN	NaN	NaN	20.6914	20.532	20.8005	NaN	NaN	NaN	+	+	Completeproteome;Proteomicsidentification;Referenceproteome	F6QTR3	F6QTR3	F6QTR3_MOUSE	Ahctf1	Isoform of Q8CJF7, AT hook containing transcription factor 1 (Fragment)
20.5548	NaN	NaN	NaN	NaN	NaN	21.1882	20.2828	20.2447	+		Completeproteome;Proteomicsidentification;Referenceproteome	F6RDB7	F6RDB7	F6RDB7_MOUSE	Atrx	Isoform of Q61687, DNA helicase (Fragment)
25.5717	25.963	26.4144	24.5746	26.2272	26.3757	26.2663	26.1028	26.2394	+			F6RDI8	F6RDI8;E9Q6E5;A0A0G2JEG1;Q3UIX4	F6RDI8_MOUSE	Srsf11	Isoform of Q3UIX4, Serine and arginine-rich splicing factor 11 (Fragment)
NaN	NaN	21.3358	NaN	NaN	NaN	22.3898	22.2396	22.0054	+		Completeproteome;Proteomicsidentification;Referenceproteome	F6RMJ1	F6RMJ1	F6RMJ1_MOUSE	Sun1	Isoform of Q9D666, Sad1 and UNC84 domain containing 1 (Fragment)
NaN	19.9583	NaN	NaN	NaN	NaN	NaN	20.8452	20.1713			Completeproteome;Proteomicsidentification;Referenceproteome	F6RND9	F6RND9	F6RND9_MOUSE	Mprip	Isoform of P97434, Myosin phosphatase Rho interacting protein (Fragment)
NaN	NaN	NaN	NaN	NaN	NaN	21.1278	NaN	20.8694	+		Completeproteome;Proteomicsidentification;Referenceproteome	F6RNF9	D3Z5I9;F6RNF9;Q9CXK9	F6RNF9_MOUSE	Rbm33	Isoform of Q9CXK9, RNA binding motif protein 33 (Fragment)
20.6545	20.417	20.7274	NaN	NaN	NaN	18.7277	NaN	19.6455			Completeproteome;Proteomicsidentification;Referenceproteome	F6RQ26;F6Z2M6	F6Z2M6;F6RQ26	F6RQ26_MOUSE;F6Z2M6_MOUSE	Ntm	Isoform of Q99PJ0, Neurotrimin (Fragment)
28.4957	28.2824	28.1198	24.0822	24.6963	25.0373	27.528	27.5528	27.0964			Celljunction;Completeproteome;GTPaseactivation;Membrane;Phosphoprotein;Referenceproteome;SH3-binding;Synapse	F6SEU4	A0A0J9YUM2;A0A0J9YVH8;A0A140T8K9;A0A2R8VHH2;A0A2R8VH83;A0A338P799;A0A0A6YVS6;J3QQ18;F6SEU4	SYGP1_MOUSE	Syngap1	Ras/Rap GTPase-activating protein SynGAP
NaN	NaN	19.292	19.6243	19.869	NaN	19.1084	NaN	NaN	+	+	Completeproteome;Proteomicsidentification;Referenceproteome	F6SK53	F6SK53	F6SK53_MOUSE	Ncor2	Isoform of Q9WU42, Nuclear receptor co-repressor 2 (Fragment)
21.5862	22.5849	22.5534	22.1665	22.1589	21.9072	21.6301	22.8959	20.1322	+		Completeproteome;Proteomicsidentification;Referenceproteome	F6SRV1	F6SRV1	F6SRV1_MOUSE	Sf1	Isoform of Q64213, Splicing factor 1 (Fragment)
24.3568	23.9096	23.9758	NaN	NaN	NaN	24.5374	24.4376	24.2488	+		Completeproteome;LIMdomain;Metal-binding;Proteomicsidentification;Referenceproteome;Zinc	F6TFN2	F6TFN2;F6VG99;E9PYI7;E9PYF4	F6TFN2_MOUSE	Lmo7	Isoform of E9PYF4, LIM domain only 7 (Fragment)
NaN	NaN	NaN	NaN	NaN	NaN	19.4737	20.0188	19.4728	+		Completeproteome;Proteomicsidentification;Referenceproteome;Repeat;WDrepeat	F6U539	F6U539	F6U539_MOUSE	Rbbp7	Isoform of Q60973, Retinoblastoma binding protein 7, chromatin remodeling factor (Fragment)
NaN	NaN	NaN	22.6749	22.2459	22.1868	NaN	NaN	NaN			Completeproteome;Referenceproteome	F6UK53	F6UK53	F6UK53_MOUSE	4933403O08Rik	RIKEN cDNA 4933403O08 gene
21.2083	21.464	21.53	NaN	22.0625	22.015	21.2991	21.5316	21.0558			Completeproteome;Referenceproteome	F6V035	A0A1D5RM99;F6V035	F6V035_MOUSE	Ccdc149	Coiled-coil domain containing 149
NaN	NaN	NaN	NaN	NaN	NaN	19.3691	NaN	18.78	+		Completeproteome;LIMdomain;Metal-binding;Proteomicsidentification;Referenceproteome;Zinc	F6VG99	F6VG99	F6VG99_MOUSE	Lmo7	Isoform of E9PYF4, LIM domain only 7 (Fragment)
22.448	21.7785	22.1866	21.9176	21.7601	21.6719	22.1539	NaN	NaN			Completeproteome;Proteomicsidentification;Referenceproteome	F6VQ81	F6VQ81;Q3TUJ9;Q8BKP1	F6VQ81_MOUSE	Tpd52l2	Isoform of Q9CYZ2, Tumor protein D52-like 2 (Fragment)
NaN	NaN	NaN	NaN	NaN	NaN	NaN	21.4104	21.5749	+		Completeproteome;Proteomicsidentification;Referenceproteome	F6WIU1;V9GXJ9	V9GXJ9;F6WIU1	F6WIU1_MOUSE;V9GXJ9_MOUSE	Kri1	Isoform of Q8VDQ9, Protein KRI1 homolog
25.3335	24.7213	NaN	23.7608	25.1631	26.0306	22.0173	NaN	21.4074			Actin-binding;Completeproteome;Proteomicsidentification;Referenceproteome;Repeat	F6XCT0	A0A0A0MQA6;F6XCT0;B1ARU4;F6SHS0;Q9QXZ0-2;Q9QXZ0-3;Q9QXZ0-4;F7ACR9;F6Q750;A0A571BGC6;A0A571BF93;Q9QXZ0	F6XCT0_MOUSE	Macf1	Isoform of Q9QXZ0, Microtubule-actin crosslinking factor 1 (Fragment)
21.328	20.6152	19.009	22.3783	21.7651	22.8372	21.9796	21.2355	21.469			Completeproteome;Proteomicsidentification;Referenceproteome	F6XLV1	F6XLV1	CRCC2_MOUSE	Crocc2	Ciliary rootlet coiled-coil protein 2
NaN	NaN	NaN	NaN	NaN	NaN	17.8458	17.9883	18.1329			ANKrepeat;Completeproteome;Proteomicsidentification;Referenceproteome;Repeat	F6XWD4	F6XWD4	F6XWD4_MOUSE	Ppp1r12c	Isoform of Q3UMT1, Protein phosphatase 1, regulatory subunit 12C (Fragment)
NaN	NaN	NaN	NaN	NaN	NaN	19.5919	19.7004	20.068			Completeproteome;Referenceproteome	F6XZJ7	H9H9T8;F6XZJ7	SAM15_MOUSE	Samd15	Sterile alpha motif domain-containing protein 15
21.5743	22.3304	22.2732	24.0802	23.0731	23.4224	22.6355	22.865	22.6956	+	+	Completeproteome;Proteomicsidentification;Referenceproteome	F6ZBR8	O88286-2;O88286-3;G5E8J8;F6ZBR8;A0A494BAG6;O88286	F6ZBR8_MOUSE	Wiz	Isoform of O88286, Widely-interspaced zinc finger motifs
25.7234	25.8547	25.989	26.7451	26.5834	26.5264	25.8502	26.1173	25.9185	+		Acetylation;Cellcycle;Celldivision;Centromere;Chromosome;Coiledcoil;Completeproteome;Cytoplasm;Cytoskeleton;Kinetochore;Membrane;Mitosis;mRNAtransport;Nuclearporecomplex;Nucleus;Phosphoprotein;Proteintransport;Proto-oncogene;Referenceproteome;Translocation;Transport	F6ZDS4	Q7M739;F6ZDS4	TPR_MOUSE	Tpr	Nucleoprotein TPR
NaN	NaN	NaN	NaN	20.5679	NaN	NaN	18.57	18.4245				F6ZE64	B2RT44;F6ZE64	F6ZE64_MOUSE	Lonrf2	LON peptidase N-terminal domain and ring finger 2
23.5443	23.4148	23.8715	23.6444	23.9588	23.8409	21.9355	22.2347	22.5171	+		Completeproteome;Proteomicsidentification;Referenceproteome	F6ZKC7	F6ZKC7;A2AEK3	F6ZKC7_MOUSE	Cstf2	Isoform of Q8BIQ5, Cleavage stimulation factor, 3' pre-RNA subunit 2 (Fragment)
21.9327	21.9682	22.3443	23.9116	23.6117	23.1258	23.4546	23.5874	23.723	+		Completeproteome;Proteomicsidentification;Referenceproteome	F6ZQA3	F6ZQA3	F6ZQA3_MOUSE	Numa1	Isoform of E9Q7G0, Nuclear mitotic apparatus protein 1 (Fragment)
NaN	NaN	NaN	NaN	NaN	NaN	20.5174	20.9295	NaN	+		Completeproteome;Proteomicsidentification;Referenceproteome	F6ZQL0	F6ZQL0	F6ZQL0_MOUSE	Mtdh	Isoform of Q80WJ7, Metadherin (Fragment)
NaN	NaN	NaN	NaN	NaN	NaN	19.3195	19.3921	19.1651			Completeproteome;Referenceproteome	F6ZXV1	F6ZXV1	F6ZXV1_MOUSE	Usp54	Isoform of Q8BL06, Ubiquitin specific peptidase 54 (Fragment)
NaN	NaN	NaN	NaN	NaN	NaN	19.191	19.1714	19.6261	+		Completeproteome;Proteomicsidentification;Referenceproteome	F7A465	F7A465	F7A465_MOUSE	Hnrnpd	Isoform of Q60668, Heterogeneous nuclear ribonucleoprotein D (Fragment)
24.144	23.7379	23.6453	22.8863	23.2163	23.1567	21.613	21.8174	21.4301			ATP-binding;Completeproteome;Nucleotide-binding;Referenceproteome	F7ABZ6	D3YYQ8;F7ABZ6	F7ABZ6_MOUSE	Dnah10	Dynein, axonemal, heavy chain 10
25.8419	25.4252	25.1567	23.0143	22.8561	22.9292	23.6102	23.9772	23.1917			Completeproteome;Proteomicsidentification;Referenceproteome	F7B0R9	F7B0R9	F7B0R9_MOUSE	Cracdl	Isoform of E9Q3M9, Capping protein inhibiting regulator of actin like (Fragment)
23.5147	23.1841	23.448	NaN	20.8331	NaN	22.0484	22.1232	21.6244			Completeproteome;Proteomicsidentification;Referenceproteome	F7BAB2	F7BAB2	F7BAB2_MOUSE	Tmem132b	Transmembrane protein 132B
NaN	22.3134	NaN	NaN	21.0036	NaN	21.7064	21.6745	21.6394			ANKrepeat;Completeproteome;Proteomicsidentification;Referenceproteome;Repeat	F7BE84	F7BE84;A6H6J9	F7BE84_MOUSE	Ankrd50	Isoform of A6H6J9, Ankyrin repeat domain 50 (Fragment)
21.7822	22.0523	22.0225	NaN	NaN	NaN	21.6654	21.5275	21.6895	+		Completeproteome;Proteomicsidentification;Referenceproteome	F7BJB9	A0A0J9YU83;F7BJB9	MORC3_MOUSE	Morc3	MORC family CW-type zinc finger protein 3
25.4354	25.0696	24.9621	NaN	NaN	NaN	22.3267	22.5756	23.2837	+		Calcium;Completeproteome;Membrane;Proteomicsidentification;Referenceproteome;Repeat	F7BJK1	F7BJK1;Q8CFX3	F7BJK1_MOUSE	Pcdh1	Isoform of Q8CFX3, Protocadherin 1 (Fragment)
NaN	NaN	NaN	NaN	NaN	NaN	21.749	21.4425	21.1624			Completeproteome;Proteomicsidentification;Referenceproteome	F7BNZ5	F7BNZ5	F7BNZ5_MOUSE	Bcas1	Isoform of Q80YN3, Brain enriched myelin associated protein 1 (Fragment)
NaN	20.559	20.997	20.9359	20.5952	21.229	20.1624	20.4576	20.3117			Completeproteome;Referenceproteome	F7C0E4	F7C0E4;B2RW07;F6X2K7;D3Z7I2	F7C0E4_MOUSE	Atxn7l1	Isoform of Q9CZ05, Ataxin 7-like 1
22.4467	22.176	21.9657	NaN	NaN	NaN	22.2919	NaN	21.229			Completeproteome;Initiationfactor;Proteinbiosynthesis;Proteomicsidentification;Referenceproteome	F7CBP1;G3XA17	G3XA17;F7CBP1	F7CBP1_MOUSE;G3XA17_MOUSE	Eif4g2	Isoform of Q62448, Eukaryotic translation initiation factor 4, gamma 2
23.6436	22.8622	23.0267	20.2094	20.936	20.8444	NaN	19.8126	20.1649			Completeproteome;Proteomicsidentification;Referenceproteome	F7CUV7;J3QNT7;Q5NCM5	Q5NCM5;F7CUV7;F7CD65;J3QNT7	F7CUV7_MOUSE;J3QNT7_MOUSE;Q5NCM5_MOUSE	Epn2	Isoform of Q8CHU3, Epsin 2 (Fragment)
24.392	24.1844	23.9829	22.7116	23.6137	23.9409	22.7546	22.5909	22.0779				F7CYX4	F7CYX4	F7CYX4_MOUSE	Ppfia2	Isoform of Q8BSS9, Liprin-alpha-2
25.4825	24.982	24.8525	23.8346	23.5009	23.9055	25.0795	25.3227	25.0228			Completeproteome;Proteomicsidentification;Referenceproteome	F7DCH5	E9Q8N5;F7DCH5;Q08EB5;Q08EB6;Q8BRT1	F7DCH5_MOUSE	Clasp2	Isoform of Q8BRT1, CLIP associating protein 2
24.5769	24.7492	24.4912	22.7871	23.0213	23.5076	23.734	23.7804	23.7388			Completeproteome;Proteomicsidentification;Referenceproteome;Repeat;TPRrepeat	F8SLQ1	F8SLP9;F8SLQ1;F8SLQ3;Q8C437-3;D3YYH0;Q8C437	F8SLQ1_MOUSE	Pex5l	Isoform of Q8C437, Peroxisomal biogenesis factor 5-like
24.9537	23.2388	23.8231	NaN	NaN	NaN	23.9642	23.8273	23.7603			Completeproteome;Proteomicsidentification;Referenceproteome;Repeat;TPRrepeat	F8VPK0	F8VPK0	SKI3_MOUSE	Skic3	Superkiller complex protein 3
23.4932	23.3127	23.2947	23.7098	23.5375	23.3152	23.3516	23.3491	23.1482			Completeproteome;Metal-binding;Proteomicsidentification;Referenceproteome	F8VPP8	F8VPP8	F8VPP8_MOUSE	Zc3h7b	Zinc finger CCCH type containing 7B
24.2318	24.2433	24.0259	NaN	21.769	22.1214	23.8209	23.9668	23.7575			Completeproteome;Proteomicsidentification;Referenceproteome	F8VPQ1	F8VPQ1;Q8CIQ7	F8VPQ1_MOUSE	Dock3	Isoform of Q8CIQ7, Dedicator of cyto-kinesis 3
21.08	21.639	21.6132	22.3987	22.3966	22.2105	21.72	22.0567	21.6513	+	+	Completeproteome;Nucleus;Proteomicsidentification;Referenceproteome	F8VPQ2	Z4YMH1;Z4YL44;E9Q9V1;A2CG63-2;A2CG63;F8VPQ2	ARI4A_MOUSE	Arid4a	AT-rich interactive domain-containing protein 4A
24.9707	25.0664	25.2321	NaN	23.6613	23.9473	25.8945	25.8827	25.9094			Celljunction;Cellmembrane;Cellprojection;Completeproteome;Cytoplasm;Developmentalprotein;Guanine-nucleotidereleasingfactor;Membrane;Phosphoprotein;Referenceproteome;Repeat;Synapse;Synaptosome	F8VPU2	E9Q805;F8VPU2	FARP1_MOUSE	Farp1	FERM, ARHGEF and pleckstrin domain-containing protein 1
20.7217	21.4416	21.5974	NaN	21.4212	22.4893	21.6831	21.8476	21.7119	+		Completeproteome;Proteomicsidentification;Referenceproteome;Repeat;WDrepeat	F8VPY2	F8VPY2;Q8C092	F8VPY2_MOUSE	Taf5	Isoform of Q8C092, TATA-box binding protein associated factor 5
NaN	NaN	NaN	NaN	NaN	NaN	20.9518	NaN	20.3329	+		Completeproteome;Proteomicsidentification;Referenceproteome	F8VPZ5	F8VPZ5	ERCC6_MOUSE	Ercc6	DNA excision repair protein ERCC-6
21.8003	22.0164	22.0754	23.0087	22.2585	22.3465	21.8306	22.0841	22.0822	+		Completeproteome;Proteomicsidentification;Referenceproteome	F8VPZ9	F8VPZ9	BICRA_MOUSE	Bicra	BRD4-interacting chromatin-remodeling complex-associated protein
22.1516	21.5491	21.7497	19.9971	20.6556	20.646	22.2382	22.3037	22.0119			Completeproteome;Proteomicsidentification;Referenceproteome	F8VQ05	A0A0J9YUH4;F8VQ05	F8VQ05_MOUSE	Fryl	FRY like transcription coactivator
NaN	21.7259	NaN	NaN	NaN	NaN	21.6038	NaN	21.9885	+		Bromodomain;Completeproteome;Proteomicsidentification;Referenceproteome;Repeat;WDrepeat	F8VQ93	A0A3B2WB73;Q921C3-2;F8VQ93;Q921C3;Q8VDD9	F8VQ93_MOUSE	Phip	Isoform of Q8VDD9, Pleckstrin homology domain interacting protein
24.8608	24.6897	24.2381	23.455	23.5941	24.5797	NaN	NaN	NaN	+		Acetylation;Actin-binding;Alternativepromoterusage;ATP-binding;Calmodulin-binding;Cellmembrane;Cellprojection;Coiledcoil;Completeproteome;Cytoplasm;Cytoskeleton;Directproteinsequencing;Membrane;Motorprotein;Myosin;Nucleotide-binding;Phosphoprotein;Referenceproteome;Repeat;Transport	F8VQB6	F6UVU0;D3YXU7;F8VQB6	MYO10_MOUSE	Myo10	Unconventional myosin-X
22.8235	23.2865	23.1445	24.0105	23.9867	24.5308	23.5961	23.3814	23.2686	+		Completeproteome;Cytoplasm;Proteomicsidentification;Referenceproteome;Ribonucleoprotein;Signalrecognitionparticle	F8VQC1	E9Q740;F8VQC1	F8VQC1_MOUSE	Srp72	Signal recognition particle subunit SRP72
23.0515	22.8488	22.3177	NaN	21.5915	20.7369	20.1215	20.4544	20.5017			3D-structure;ATP-binding;Completeproteome;Kinase;Nucleotide-binding;Proteomicsidentification;Referenceproteome;SH3domain;Transferase;Tyrosine-proteinkinase	F8VQH0	F8VQH0	F8VQH0_MOUSE	Abl2	Isoform of Q4JIM5, Tyrosine-protein kinase
25.0464	22.2515	21.9867	22.7067	22.0415	22.4171	24.3044	23.8624	24.3561			Completeproteome;Disulfidebond;Proteomicsidentification;Referenceproteome;Repeat	F8VQJ3	F8VQJ3;P02468	F8VQJ3_MOUSE	Lamc1	Isoform of P02468, Laminin, gamma 1
23.607	23.0102	22.7218	NaN	22.5126	22.476	23.873	23.869	23.7541			Completeproteome;Lyase;Nucleotide-binding;Proteomicsidentification;Referenceproteome	F8VQK3	F8VQK3	F8VQK3_MOUSE	Gucy1a2	guanylate cyclase
NaN	19.6786	NaN	NaN	NaN	NaN	20.9091	21.4252	20.6559			Completeproteome;Hydrolase;NAD;One-carbonmetabolism;Proteomicsidentification;Referenceproteome	F8WGT1	F8WGT1	F8WGT1_MOUSE	Ahcyl2	Isoform of Q68FL4, S-adenosylhomocysteine hydrolase-like 2
NaN	20.4412	NaN	NaN	NaN	NaN	20.4227	20.1832	20.7841	+	+	Completeproteome;Proteomicsidentification;Referenceproteome	F8WGY3	E9PUP8;F8WGY3;A2ANX9	F8WGY3_MOUSE	Zfp711	Isoform of A2ANX9, Zinc finger protein 711
NaN	NaN	NaN	NaN	NaN	NaN	19.4762	19.361	18.6124			Completeproteome;Proteomicsidentification;Referenceproteome	F8WHN4	E9Q0J2;A2ACC6;F8WHN4	F8WHN4_MOUSE	Ralgapb	Isoform of Q8BQZ4, Ral GTPase activating protein, beta subunit (non-catalytic)
NaN	NaN	NaN	NaN	19.472	NaN	18.8378	NaN	17.5508			Completeproteome;Proteomicsidentification;Referenceproteome	F8WHQ1	F8WHQ1	F8WHQ1_MOUSE	Tpd52	Isoform of Q62393, Tumor protein D52
22.2927	22.185	22.3884	22.6191	22.7444	22.8182	21.6611	21.9194	21.5068			Completeproteome;Proteomicsidentification;Referenceproteome	F8WHT3	F8WHT3;Q7TPM1	F8WHT3_MOUSE	Prrc2b	Isoform of Q7TPM1, Proline-rich coiled-coil 2B
21.6459	21.5262	NaN	NaN	NaN	NaN	24.5282	24.8824	24.0615	+		Completeproteome;Proteomicsidentification;Referenceproteome	F8WHZ9	F8WGR0;F8WHZ9	F8WHZ9_MOUSE	Add1	Isoform of Q9QYC0, Adducin 1 (alpha)
NaN	NaN	NaN	NaN	NaN	NaN	19.2959	NaN	20.4154	+		ANKrepeat;Completeproteome;Ligase;Proteomicsidentification;Referenceproteome;Repeat;Ublconjugationpathway	F8WIE5	F8WIE5	F8WIE5_MOUSE	Hectd1	Isoform of Q69ZR2, E3 ubiquitin-protein ligase
23.3185	22.8516	22.4523	NaN	NaN	NaN	21.3251	20.7713	NaN	+		Completeproteome;Proteomicsidentification;Referenceproteome	F8WIG2	A0A5F8MPR2;F8WIG2;A0A1B0GT88;Q68EF6	F8WIG2_MOUSE	Begain	Isoform of Q68EF6, Brain-enriched guanylate kinase-associated
22.4701	21.8186	22.0578	NaN	21.7216	22.1576	21.0817	20.9204	20.3692			Completeproteome;Proteomicsidentification;Referenceproteome	F8WIJ5	F8WIJ5;F8WHP5;D6RH62;E9QQ38	F8WIJ5_MOUSE	Ddhd1	Isoform of Q80YA3, DDHD domain containing 1
19.5769	NaN	NaN	NaN	NaN	NaN	19.3481	19.0686	18.8677	+		Completeproteome;Lipidtransport;Proteomicsidentification;Referenceproteome;Transport	F8WIZ7	V9GXX3;F8WIZ7;Q8BXR9-2;Q8BXR9	F8WIZ7_MOUSE	Osbpl6	Isoform of Q8BXR9, Oxysterol-binding protein
25.3254	25.584	25.5014	25.4589	26.041	25.9109	25.6356	25.8367	25.8791	+		Completeproteome;Metal-binding;Nucleus;Proteomicsidentification;Referenceproteome;Zinc;Zinc-finger	G3UVU2	G3UVU2;Q62203	G3UVU2_MOUSE	Sf3a2	Isoform of Q62203, Splicing factor 3a, subunit 2
21.1478	NaN	NaN	NaN	NaN	NaN	19.3319	NaN	19.3525	+	+	Completeproteome;Proteomicsidentification;Referenceproteome	G3UVV3	G3UVV3	G3UVV3_MOUSE	Zfp407	Zinc finger protein 407
NaN	20.8612	NaN	NaN	NaN	NaN	20.8397	20.7205	20.4285			Completeproteome;Proteomicsidentification;Referenceproteome	G3UW46	G3UW46;Q9CWQ3	G3UW46_MOUSE	Atp23	Isoform of Q9CWQ3, Mitochondrial inner membrane protease ATP23
NaN	NaN	NaN	NaN	NaN	NaN	19.3992	19.6423	NaN	+	+	Completeproteome;Metal-binding;Nucleus;Proteomicsidentification;Referenceproteome;Repeat;Zinc;Zinc-finger	G3UW50	G3UW50	G3UW50_MOUSE	Zbtb25	Zinc finger and BTB domain containing 25
NaN	NaN	NaN	NaN	NaN	NaN	20.3272	20.2319	20.2771			Completeproteome;Proteomicsidentification;Referenceproteome	G3UWG2;Q6P1D6	Q6P1D6;G3UWG2	G3UWG2_MOUSE;Q6P1D6_MOUSE	Tiam1	Isoform of Q60610, T cell lymphoma invasion and metastasis 1
23.307	23.3035	22.6415	NaN	21.3613	21.2674	22.5628	22.8748	22.6751			ATP-binding;Completeproteome;Nucleotide-binding;Proteomicsidentification;Referenceproteome	G3UWV4	G3UWV4	G3UWV4_MOUSE	Brsk2	Isoform of Q69Z98, BR serine/threonine kinase 2
21.1674	20.7282	20.5254	21.3882	21.3849	21.4327	NaN	NaN	NaN	+		Completeproteome;Cytoplasm;Cytoskeleton;Microtubule;Proteomicsidentification;Referenceproteome;Repeat	G3UWW1;G3UZV6;Q3TLQ0	Q3TLQ0;G3UZV6;G3UWW1	G3UWW1_MOUSE;G3UZV6_MOUSE;Q3TLQ0_MOUSE	Map2	Isoform of P20357, Microtubule-associated protein (Fragment)
NaN	NaN	NaN	NaN	NaN	NaN	21.6925	NaN	19.0358	+		Completeproteome;Proteomicsidentification;Referenceproteome	G3UX35	Q3TKT4-2;E9QAB8;A0A0R4J170;H3BLH0;H3BJK2;G3UX35;F2Z4A9;Q6DIC0;Q3TKT4	G3UX35_MOUSE	Smarca4	Isoform of Q3TKT4, SWI/SNF related, matrix associated, actin dependent regulator of chromatin, subfamily a, member 4 (Fragment)
NaN	NaN	NaN	NaN	NaN	NaN	21.1057	20.9129	20.3383	+		Completeproteome;Proteomicsidentification;Referenceproteome	G3UY52	E9PWA9;Q4FE56;G3UY52;P70398	G3UY52_MOUSE	Usp9x	Isoform of P70398, Ubiquitin specific peptidase 9, X chromosome (Fragment)
22.4655	22.8792	22.7837	21.5928	22.7238	22.1846	23.3122	23.0325	23.0813			Alternativesplicing;Coiledcoil;Completeproteome;Referenceproteome	G3UZ78	J3QMP3;A0A140LI36;G3UZ78	ADGB_MOUSE	Adgb	Androglobin
22.8985	22.1359	22.354	NaN	NaN	NaN	22.2764	22.0319	21.2094	+		Completeproteome;Proteomicsidentification;Referenceproteome	G3UZ90	G3UZ90	G3UZ90_MOUSE	Calm3	Isoform of P0DP26, Calmodulin 3 (Fragment)
NaN	19.2409	NaN	NaN	NaN	NaN	21.4617	21.2756	20.7066	+		Completeproteome;Cytoplasm;Cytoskeleton;Microtubule;Proteomicsidentification;Referenceproteome;Repeat	G3UZJ2	Q3TLQ0;A0A668KLC6;Q80ZL4;Q80X35;G3UZJ2;G3UZV6;G3UWW1;P20357	G3UZJ2_MOUSE	Map2	Isoform of P20357, Microtubule-associated protein (Fragment)
27.0374	21.4613	21.9326	22.1436	21.6604	22.6199	22.2962	21.8567	21.8241	+		Completeproteome;Proteomicsidentification;Referenceproteome	G3X8Q1	G3X8Q1	G3X8Q1_MOUSE	Cabin1	Calcineurin binding protein 1
22.1069	22.0434	21.7873	NaN	NaN	NaN	22.1339	22.3237	22.5309	+		ATP-binding;Completeproteome;Helicase;Hydrolase;Nucleotide-binding;Proteomicsidentification;Referenceproteome	G3X8X0	G3X8X0	G3X8X0_MOUSE	Dhx16	RNA helicase
23.4161	23.3265	23.2624	22.2896	22.1653	21.5359	23.4676	23.5007	23.3783			Completeproteome;Proteomicsidentification;Referenceproteome	G3X8X7	G3X8X7	G3X8X7_MOUSE	Vps16	Isoform of Q920Q4, Vacuolar protein sorting-associated protein 16 homolog
23.4363	23.0001	22.8863	22.1387	21.7062	21.4859	22.7574	22.8839	22.7127			Completeproteome;Proteomicsidentification;Referenceproteome	G3X922	G3X922;D4AFX7	G3X922_MOUSE	Dnajc13	Isoform of D4AFX7, DnaJ heat shock protein family (Hsp40) member C13
23.8562	24.0492	24.1423	24.192	23.9868	24.1258	24.6487	24.6187	24.7813	+		Completeproteome;Proteomicsidentification;Referenceproteome	G3X956	G3X956;Q920B9	G3X956_MOUSE	Supt16	Isoform of Q920B9, FACT complex subunit
22.6091	21.9299	21.0839	NaN	NaN	NaN	23.0754	23.0005	22.7593			Completeproteome;Proteintransport;Proteomicsidentification;Referenceproteome;Transport	G3X972	A0A286YDI8;G3X972	G3X972_MOUSE	Sec24c	Sec24 related gene family, member C (S. cerevisiae)
24.5741	24.0564	NaN	NaN	23.5112	NaN	NaN	25.4731	NaN			2Fe-2S;3D-structure;Completeproteome;Cytoplasm;FAD;Flavoprotein;Iron;Iron-sulfur;Metal-binding;Molybdenum;Oxidoreductase;Phosphoprotein;Referenceproteome	G3X982	G3X982	AOXC_MOUSE	Aox3	Aldehyde oxidase 3
21.5414	21.0329	NaN	NaN	NaN	NaN	21.0877	21.0422	21.2742	+		Completeproteome;Referenceproteome	G3X992	G3X992	G3X992_MOUSE	Msl3l2	MSL3 like 2
22.2597	22.2027	22.2114	22.6166	20.8408	22.1048	22.5243	22.6297	22.7485	+		Completeproteome;Proteomicsidentification;Referenceproteome	G3X9B1	G3X9B1	G3X9B1_MOUSE	Heatr1	HEAT repeat-containing protein 1
22.2634	22.1499	22.1175	NaN	21.9486	21.7768	22.914	22.6203	22.5847			Completeproteome;Lipoprotein;Proteomicsidentification;Referenceproteome	G3X9D6	G3X9D6	G3X9D6_MOUSE	Apon	Apolipoprotein N
21.4548	21.5661	21.5578	21.0492	21.1704	21.4641	21.6293	21.8557	21.5575	+		Completeproteome;Proteomicsidentification;Referenceproteome	G3X9I4	Q9JJW6-2;G3X9I4;Q9JJW6	G3X9I4_MOUSE	Alyref2	Isoform of Q9JJW6, Aly/REF export factor 2
NaN	19.5449	19.6621	NaN	NaN	NaN	20.3389	20.282	20.4469	+		Completeproteome;Referenceproteome	G3X9I7	G3X9I7	G3X9I7_MOUSE	Zc3h12b	Zinc finger CCCH-type containing 12B
25.1325	24.6957	24.5083	NaN	21.444	21.6244	23.2871	23.4215	23.1752	+		Completeproteome;Proteomicsidentification;Referenceproteome	G3X9J0	S4R1S0;S4R2N4;G3X9J0	SI1L3_MOUSE	Sipa1l3	Signal-induced proliferation-associated 1-like protein 3
NaN	20.343	NaN	NaN	NaN	NaN	20.0017	20.0351	19.7995	+		Completeproteome;Cytoplasm;Golgiapparatus;Guanine-nucleotidereleasingfactor;Membrane;Nucleus;Phosphoprotein;Proteintransport;Referenceproteome;Transport	G3X9K3	D3YYK9;G3X9K3	BIG1_MOUSE	Arfgef1	Brefeldin A-inhibited guanine nucleotide-exchange protein 1
NaN	NaN	NaN	NaN	NaN	NaN	17.6908	NaN	18.784	+	+	Completeproteome;Referenceproteome	G3X9M3;Q6AXF8	A0A494B9M0;G3X9M3;Q6AXF8	G3X9M3_MOUSE;Q6AXF8_MOUSE	Hmgxb3	Isoform of Q6AXF8, HMG box domain containing 3
21.6252	21.3541	21.1097	22.9599	23.193	24.0215	21.6306	21.8477	21.8258			Completeproteome;Proteomicsidentification;Referenceproteome	G3X9N3	G3X9N3	G3X9N3_MOUSE	Pnma8b	PNMA family member 8B
26.3049	26.1414	25.3862	25.5826	26.2845	26.4279	21.3805	21.1531	NaN	+		Completeproteome;Proteomicsidentification;Referenceproteome;Ribonucleoprotein;Viralnucleoprotein;Virion	G3X9W0;G5E8G0	G5E8G0;G3X9W0	G3X9W0_MOUSE;G5E8G0_MOUSE	Hnrnpd	Isoform of Q60668, Heterogeneous nuclear ribonucleoprotein D
NaN	NaN	NaN	NaN	NaN	NaN	19.8328	20.2008	20.8741			Completeproteome;Kelchrepeat;Proteomicsidentification;Referenceproteome;Repeat	G3X9X1	G3X9X1	KBTB2_MOUSE	Kbtbd2	Kelch repeat and BTB domain-containing protein 2
20.269	20.0463	19.6005	NaN	18.137	NaN	NaN	21.2048	20.7116			Completeproteome;Proteomicsidentification;Referenceproteome;Repeat	G3X9Y1	G3X9Y1	G3X9Y1_MOUSE	Syt3	Isoform of O35681, Synaptotagmin III
21.638	22.1125	22.2112	22.5525	22.4589	22.7864	22.0524	22.0891	22.1362	+		Completeproteome;Proteomicsidentification;Referenceproteome	G3X9Z4	F6UFZ5;G3X9Z4	G3X9Z4_MOUSE	Pcf11	PCF11 cleavage and polyadenylation factor subunit
20.9583	20.7328	20.9466	NaN	NaN	NaN	21.7226	21.8548	21.6243			Completeproteome;Referenceproteome	G3XA20	E0CXS4;G3XA20	G3XA20_MOUSE	Grip2	Glutamate receptor interacting protein 2
22.4764	21.8697	22.6471	23.9691	22.577	23.0523	21.5735	21.8649	22.017	+		Completeproteome;Proteomicsidentification;Referenceproteome	G3XA30	G3XA30	G3XA30_MOUSE	Nsmce4a	Non-structural maintenance of chromosomes element 4
21.2947	20.8242	20.8719	NaN	NaN	NaN	20.024	20.3205	19.7215			Completeproteome;Referenceproteome	G3XA50	G3XA50	G3XA50_MOUSE	Lrrc10b	Leucine rich repeat containing 10B
25.3918	24.2892	25.1007	24.3259	23.5801	24.4284	24.1733	24.3541	24.148	+		Alternativesplicing;Cellmembrane;Completeproteome;Endosome;Membrane;Phosphoprotein;Proteintransport;Referenceproteome;Repeat;Transport	G3XA57;G3XA57-2	G3XA57-2;G3XA57	RFIP2_MOUSE	Rab11fip2	Rab11 family-interacting protein 2
23.4943	22.7802	22.7772	NaN	NaN	21.2511	21.8086	21.3456	22.0241			Completeproteome;Proteomicsidentification;Referenceproteome	G3XA66	Q8R5C0;A0A6I8MWZ8;D3YVW0;D3Z3F4;G3XA66;G3UXX9	G3XA66_MOUSE	Mtx1	Isoform of P47802, Metaxin 1 (Fragment)
25.3629	23.62	23.9018	21.6096	22.2452	22.3803	23.7532	23.8	23.4644	+		Acetylation;ATP-binding;Calcium;Calciumtransport;Calmodulin-binding;Celljunction;Cellmembrane;Completeproteome;Hydrolase;Iontransport;Magnesium;Membrane;Metal-binding;Nucleotide-binding;Phosphoprotein;Referenceproteome;Synapse;Transmembrane;Transmembranehelix;Transport	G5E829	E9Q828;Q6Q477-2;A0A1W2P7C7;F7AAP4;G5E829;Q6Q477	AT2B1_MOUSE	Atp2b1	Plasma membrane calcium-transporting ATPase 1
NaN	23.8021	24.3109	NaN	NaN	NaN	NaN	NaN	NaN	+		Completeproteome;Proteomicsidentification;Referenceproteome	G5E866	G5E866;Q99NB9	G5E866_MOUSE	Sf3b1	Isoform of Q99NB9, Splicing factor 3b, subunit 1
21.7546	20.8856	20.6032	NaN	NaN	NaN	20.4724	20.6096	19.9819	+		Completeproteome;Proteomicsidentification;Referenceproteome	G5E867	G5E867;F2Z4B7	G5E867_MOUSE	Raph1	Isoform of F2Z3U3, Ras association (RalGDS/AF-6) and pleckstrin homology domains 1
NaN	NaN	NaN	NaN	NaN	NaN	NaN	19.6303	20.4017			Completeproteome;Referenceproteome	G5E869;G5E869-2;G5E869-3	G5E869-2;G5E869-3;G5E869	ZN142_MOUSE	Znf142	Zinc finger protein 142
23.3318	23.3396	23.3747	22.5201	22.3652	22.1742	23.6235	23.4962	23.6703	+		Acetylation;Completeproteome;DNAdamage;DNArepair;Ligase;Nucleus;Phosphoprotein;Referenceproteome;Ublconjugationpathway	G5E870	A0A087WNZ7;G5E870	TRIPC_MOUSE	Trip12	E3 ubiquitin-protein ligase TRIP12
22.9785	NaN	NaN	NaN	NaN	NaN	20.835	21.5495	20.9372	+		ATP-binding;Completeproteome;Kinase;Nucleotide-binding;Proteomicsidentification;Referenceproteome;Serine/threonine-proteinkinase;Transferase	G5E884	G5E884;O88643	G5E884_MOUSE	Pak1	Isoform of O88643, non-specific serine/threonine protein kinase
NaN	NaN	NaN	NaN	NaN	22.0827	20.5388	21.0058	21.291	+		ANKrepeat;Completeproteome;Proteomicsidentification;Referenceproteome;Repeat	G5E893	G5E893	G5E893_MOUSE	Ankrd12	Ankyrin repeat domain 12
NaN	NaN	NaN	NaN	23.5779	NaN	20.835	24.081	23.3251			Completeproteome;Proteomicsidentification;Referenceproteome	G5E898	G5E898;Q9R269	G5E898_MOUSE	Ppl	Isoform of Q9R269, Periplakin
NaN	20.2601	21.5106	NaN	21.6231	20.6717	20.2936	21.7087	20.4176	+	+	Completeproteome;Metal-binding;Nucleus;Proteomicsidentification;Referenceproteome;Repeat;Zinc;Zinc-finger	G5E8B9	G5E8B9	ZBT11_MOUSE	Zbtb11	Zinc finger and BTB domain-containing protein 11
NaN	NaN	NaN	NaN	NaN	NaN	19.8858	19.4954	19.5672			Completeproteome;Kelchrepeat;Proteomicsidentification;Referenceproteome;Repeat	G5E8C2	A0A2I3BQ98;G5E8C2;E9PYD7	G5E8C2_MOUSE	Kbtbd7	Kelch repeat and BTB (POZ) domain containing 7
22.7883	NaN	NaN	NaN	NaN	NaN	21.1285	NaN	21.6431	+		Completeproteome;Proteomicsidentification;Referenceproteome	G5E8E0	G5E8E0	G5E8E0_MOUSE	Rgs17	Isoform of Q9QZB0, Regulator of G-protein signaling 17
25.972	25.6406	25.7538	22.6432	23.2689	23.2932	23.5206	23.5693	23.9959			Completeproteome;Proteomicsidentification;Referenceproteome	G5E8G3	G5E8G3	G5E8G3_MOUSE	Opcml	Opioid binding protein/cell adhesion molecule-like
19.019	18.0845	NaN	22.1908	20.5998	NaN	NaN	NaN	19.9245			Alternativesplicing;ANKrepeat;Celljunction;Cellmembrane;Cellprojection;Completeproteome;Cytoplasm;Cytoskeleton;Isopeptidebond;Lysosome;Membrane;Phosphoprotein;Postsynapticcellmembrane;Referenceproteome;Repeat;Synapse;Ublconjugation	G5E8K5-2	G5E8K5-2;G5E8K5-3;W4VSQ0;G5E8K2;G5E8K3;A0A1W2P812;S4R229;S4R1S2;S4R2S8;Q3UVY0;G5E8K5	ANK3_MOUSE	Ank3	Isoform of G5E8K5, Isoform 2 of Ankyrin-3
NaN	NaN	NaN	NaN	NaN	NaN	17.9902	18.7573	17.7933			Alternativesplicing;ANKrepeat;Celljunction;Cellmembrane;Cellprojection;Completeproteome;Cytoplasm;Cytoskeleton;Isopeptidebond;Lysosome;Membrane;Phosphoprotein;Postsynapticcellmembrane;Referenceproteome;Repeat;Synapse;Ublconjugation	G5E8K5;G5E8K5-3	G5E8K5-3;G5E8K5-4;G5E8K5-5;G5E8K2;G5E8K3;S4R165;S4R236;S4R2J6;S4R2S8;G5E8K5	ANK3_MOUSE	Ank3	Ankyrin-3
20.7937	20.3408	19.5775	NaN	19.2432	20.2906	21.4752	21.3903	19.6879			Completeproteome;Proteomicsidentification;Referenceproteome	G5E8P0	E9Q6P4;G5E8P0	GCP6_MOUSE	Tubgcp6	Gamma-tubulin complex component 6
26.3149	21.8048	21.7636	23.2037	22.489	22.8609	21.9516	22.1287	22.2269	+		Completeproteome;Metal-binding;Proteomicsidentification;Referenceproteome;Zinc;Zinc-finger	G5E8P1-2	G5E8P1-2;G5E8P1	BRD1_MOUSE	Brd1	Isoform of G5E8P1, Isoform 2 of Bromodomain-containing protein 1
22.5123	20.7381	NaN	22.2022	21.626	21.151	20.9724	21.7126	20.8523	+		Completeproteome;Proteomicsidentification;Referenceproteome;SH3domain	G5E8S8	G5E8S8;Q8BVD5	G5E8S8_MOUSE	Mpp7	Isoform of Q8BVD5, MAGUK p55 subfamily member 7
22.573	22.1485	21.5696	NaN	21.9123	21.8919	21.5527	21.8491	21.4246	+		Completeproteome;Proteomicsidentification;Referenceproteome	G5E8T3;Q9D104	G5E8T3;D6RHP8;Q9D104	G5E8T3_MOUSE;Q9D104_MOUSE	Srp19	Isoform of Q9D7A6, Signal recognition particle 19 kDa protein
NaN	NaN	NaN	23.3434	22.885	NaN	NaN	NaN	NaN			Completeproteome;Proteomicsidentification;Referenceproteome	G5E8V9	G5E8V9-2;G5E8V9-3;E9QAY5;G5E8V9	ARFP1_MOUSE	Arfip1	Arfaptin-1
NaN	NaN	NaN	20.024	20.5315	20.6045	NaN	NaN	NaN	+		Completeproteome;Proteomicsidentification;Referenceproteome	G5E8Y8	G5E8Y8;Q8BXJ8-2;Q8BXJ8	G5E8Y8_MOUSE	Zfp385b	Isoform of Q8BXJ8, Zinc finger protein 385B
NaN	NaN	NaN	NaN	NaN	NaN	19.2099	NaN	19.6037	+		Coiledcoil;Completeproteome;Cytoplasm;Differentiation;Nucleus;Oogenesis;Referenceproteome;Spermatogenesis;Transcription;Transcriptionregulation	G5E8Z2	A0A3Q4EGS4;A0A3B2W725;G5E8Z2	TAF4B_MOUSE	Taf4b	Transcription initiation factor TFIID subunit 4B
NaN	20.382	20.8044	NaN	21.1676	20.7259	21.1455	20.953	21.4083	+	+	Completeproteome;Metal-binding;Proteomicsidentification;Referenceproteome;Repeat;Zinc;Zinc-finger	G5E905;Q80XN4	Q80XN4;G5E905	G5E905_MOUSE;Q80XN4_MOUSE	Zfp871	Zinc finger protein 871
29.7929	30.0942	30.233	30.1886	30.2164	30.1063	29.9764	30.0104	30.1705	+		Completeproteome;Proteomicsidentification;Referenceproteome	G5E924	G5E924;Q8R081	G5E924_MOUSE	Hnrnpl	Isoform of Q8R081, Heterogeneous nuclear ribonucleoprotein L (Fragment)
26.5236	26.345	26.2628	25.5633	25.7456	25.7139	27.0694	27.1211	26.6043			Completeproteome;Proteomicsidentification;Referenceproteome	H3BJD6	Q8BMP0;Q3UXW4;H3BKQ7;H3BL28;H3BKE7;H3BJD0;H3BJD6;Q7TN74	H3BJD6_MOUSE	Ppp1r9a	Isoform of Q7TN74, Protein phosphatase 1, regulatory subunit 9A
NaN	NaN	NaN	NaN	NaN	NaN	20.7702	20.7932	20.4709			Completeproteome;Proteomicsidentification;Referenceproteome	H3BJI4	H3BJI4	H3BJI4_MOUSE	Rwdd4a	Isoform of Q9CPR1, RWD domain containing 4A
NaN	NaN	NaN	NaN	NaN	NaN	20.9642	20.8226	20.6548	+		Completeproteome;Proteomicsidentification;Referenceproteome	H3BJS9;H3BLL4	H3BLL4;H3BJS9	H3BJS9_MOUSE;H3BLL4_MOUSE	Hnrnpk	Isoform of P61979, Heterogeneous nuclear ribonucleoprotein K (Fragment)
26.1691	26.5597	26.7894	26.4591	26.4325	26.5916	26.67	26.6528	26.8254	+		Completeproteome;Proteomicsidentification;Referenceproteome	H3BJW3	H3BKW0;H3BJW3;H3BJ30;Q6NVF9	H3BJW3_MOUSE	Cpsf6	Isoform of Q6NVF9, Cleavage and polyadenylation specificity factor subunit 6
22.7491	22.2631	21.8054	21.7131	21.9987	22.4518	22.2227	22.3973	22.4022			Completeproteome;Proteomicsidentification;Referenceproteome	H3BKQ3	H3BL92;H3BJ67;H3BKQ3	H3BKQ3_MOUSE	Evi5l	Ecotropic viral integration site 5 like
22.1718	21.7082	NaN	NaN	NaN	NaN	21.7031	21.816	21.8615			ATP-binding;Completeproteome;Kinase;Nucleotide-binding;Proteomicsidentification;Referenceproteome;Serine/threonine-proteinkinase;Transferase	H7BX36;Q1EDH1	H7BX36;Q1EDH1;A0A0G2JEN4	H7BX36_MOUSE;Q1EDH1_MOUSE	Dclk1	Isoform of Q9JLM8, Doublecortin-like kinase 1
NaN	21.2645	20.5351	NaN	20.188	20.4245	21.5944	20.952	21.5283	+	+	Completeproteome;Proteomicsidentification;Referenceproteome	H9KV00	H9KV00	H9KV00_MOUSE	Son	Isoform of Q9QX47, Son DNA binding protein
NaN	19.9409	NaN	22.0554	21.0429	20.7576	NaN	NaN	NaN	+		Completeproteome;Referenceproteome	I7HJI5;Q9D6A7	Q9D6A7;I7HJI5;Q9DAV6	I7HJI5_MOUSE;Q9D6A7_MOUSE	Serpinb9c	Serine (or cysteine) peptidase inhibitor, clade B, member 9c
NaN	NaN	NaN	NaN	NaN	NaN	18.9915	19.5209	19.3868			Completeproteome;Referenceproteome	J3QK46	J3QK46	J3QK46_MOUSE	Tmem200c	Transmembrane protein 200C
22.9987	22.604	22.6326	NaN	20.4616	21.4121	22.4045	22.7365	22.802	+		Completeproteome;Proteomicsidentification;Referenceproteome	J3QK52	J3QK52	J3QK52_MOUSE	Noc2l	Isoform of Q9WV70, Nucleolar complex protein 2 homolog
24.8485	24.2487	24.3025	NaN	NaN	NaN	20.4938	NaN	22.4472			Completeproteome;Proteomicsidentification;Referenceproteome	J3QM71	F7AMS7;Q9JM52-2;Q9JM52-3;J3QM71;G3X9G2;Q5SXG1;Q5SXG3;Q9JM52	J3QM71_MOUSE	Mink1	Isoform of Q9JM52, Misshapen-like kinase 1 (zebrafish) (Fragment)
NaN	NaN	NaN	NaN	NaN	NaN	18.9024	19.2337	19.5269			Completeproteome;Proteomicsidentification;Referenceproteome;Repeat;WDrepeat	J3QN89;Q3TJ22	J3QN89;Q3TJ22	J3QN89_MOUSE;Q3TJ22_MOUSE	Aamp	Isoform of Q3TJ22, Angio-associated migratory protein
NaN	17.261	18.1158	NaN	NaN	NaN	NaN	NaN	NaN	+		Alternativesplicing;Coiledcoil;Completeproteome;Metal-binding;Referenceproteome;Zinc;Zinc-finger	K7N6K2;Q99PP6;Q99PP6-2;Q99PP6-3	Q99PP6-2;Q99PP6-3;J3QNR8;Q99PP6;K7N6K2	TR34A_MOUSE;TR34B_MOUSE	Trim34a;Trim34b	E3 ubiquitin-protein ligase TRIM34B
22.7426	22.4235	21.687	NaN	21.5788	21.4474	22.5806	22.6748	NaN			Completeproteome;Referenceproteome	K7N6Y5	K7N6Y5	K7N6Y5_MOUSE	Gm8011	Predicted gene 8011 (Fragment)
NaN	NaN	NaN	NaN	NaN	NaN	22.6791	22.6877	22.5335	+		3D-structure;ATP-binding;Coiledcoil;Completeproteome;Cytoplasm;Cytoskeleton;Microtubule;Motorprotein;Nucleotide-binding;Nucleus;Phosphoprotein;Referenceproteome	L0N7N1	A0A0J9YUN5;E9Q3T3;L0N7N1	KIF14_MOUSE	Kif14	Kinesin-like protein KIF14
NaN	NaN	NaN	19.788	20.0914	20.8998	NaN	NaN	NaN		+	Completeproteome;Referenceproteome	M0QWE9	M0QWE9	M0QWE9_MOUSE	Ascl4	Isoform of M0QW46, Achaete-scute family bHLH transcription factor 4 (Fragment)
NaN	NaN	NaN	19.4508	19.5037	19.6073	20.3911	20.614	20.4549			Completeproteome;Referenceproteome	M0QWG1	M0QWG1	M0QWG1_MOUSE	Gse1	Isoform of Q3U3C9, Genetic suppressor element 1, coiled-coil protein (Fragment)
24.8505	22.6863	22.4517	NaN	22.6061	23.3872	25.0801	24.7648	25.1623			Completeproteome;Disulfidebond;Proteomicsidentification;Referenceproteome;Repeat	M0QWP1	M0QWP1	M0QWP1_MOUSE	Agrn	Isoform of A2ASQ1, Agrin
NaN	NaN	NaN	NaN	NaN	NaN	NaN	18.6161	18.9755	+		Completeproteome;Proteomicsidentification;Referenceproteome	M0QWU0	M0QWU0;Q6NXI8	M0QWU0_MOUSE	Cxxc4	Isoform of Q6NXI8, CXXC finger 4
21.6801	21.0625	20.7404	22.3073	21.2834	21.9412	21.4668	21.0505	20.8826	+		Acetylation;Calcium;Cellmembrane;Completeproteome;Cytoplasm;Hydrolase;Membrane;Metal-binding;Protease;Referenceproteome;Repeat;Thiolprotease	O08529	O08529	CAN2_MOUSE	Capn2	Calpain-2 catalytic subunit
22.4406	NaN	20.8739	NaN	NaN	NaN	22.5447	22.7143	22.5886	+		Acetylation;Angiogenesis;Cellmembrane;Chemotaxis;Completeproteome;Disulfidebond;Endosome;Glycoprotein;G-proteincoupledreceptor;Lipoprotein;Membrane;Palmitate;Phosphoprotein;Receptor;Referenceproteome;Transducer;Transmembrane;Transmembranehelix	O08530	O08530	S1PR1_MOUSE	S1pr1	Sphingosine 1-phosphate receptor 1
20.9397	22.321	NaN	NaN	NaN	NaN	21.4352	21.4172	21.3854			Alternativesplicing;Calcium;Calciumchannel;Calciumtransport;Completeproteome;Disulfidebond;Glycoprotein;Ionchannel;Iontransport;Membrane;Metal-binding;Referenceproteome;Signal;Transmembrane;Transmembranehelix;Transport;Voltage-gatedchannel	O08532-3	O08532-2;O08532-3;O08532	CA2D1_MOUSE	Cacna2d1	Isoform of O08532, Isoform 2C of Voltage-dependent calcium channel subunit alpha-2/delta-1
27.0809	26.7086	26.9151	26.0567	26.3834	26.468	26.4172	26.4797	26.0909			Alternativesplicing;Calcium;Calciumchannel;Calciumtransport;Completeproteome;Disulfidebond;Glycoprotein;Ionchannel;Iontransport;Membrane;Metal-binding;Referenceproteome;Signal;Transmembrane;Transmembranehelix;Transport;Voltage-gatedchannel	O08532-5	E9Q1X8;O08532-2;O08532-3;O08532-4;O08532-5;O08532	CA2D1_MOUSE	Cacna2d1	Isoform of O08532, Isoform 2E of Voltage-dependent calcium channel subunit alpha-2/delta-1
25.3899	23.9898	23.9321	22.1511	22.6376	23.3077	23.9596	23.8726	23.517	+		Acetylation;Alternativesplicing;Coiledcoil;Completeproteome;Cytoplasm;Developmentalprotein;Differentiation;Endocytosis;Nucleus;Phosphoprotein;Referenceproteome;SH3domain;Tumorsuppressor	O08539	Q6P1B9;O08539-2;A0A3Q4EBK4;O08539	BIN1_MOUSE	Bin1	Myc box-dependent-interacting protein 1
21.5566	21.3112	20.7134	22.3904	21.4492	21.9825	22.2783	22.3521	22.12			3D-structure;Acetylation;Coiledcoil;Completeproteome;Directproteinsequencing;Endoplasmicreticulum;ER-Golgitransport;Golgiapparatus;Membrane;Phosphoprotein;Proteintransport;Referenceproteome;Transmembrane;Transmembranehelix;Transport	O08547	E9Q6R3;D6RES2;A0A0G2JF08;O08547	SC22B_MOUSE	Sec22b	Vesicle-trafficking protein SEC22b
NaN	NaN	NaN	NaN	NaN	NaN	20.3805	20.4934	20.7822	+		Acetylation;Chromatinregulator;Completeproteome;DNA-binding;Metal-binding;Methyltransferase;Nucleus;Phosphoprotein;Referenceproteome;Repeat;S-adenosyl-L-methionine;Transcription;Transcriptionregulation;Transferase;Zinc;Zinc-finger	O08550	F8WJ40;F6W623;O08550	KMT2B_MOUSE	Kmt2b	Histone-lysine N-methyltransferase 2B
27.7166	26.247	25.9004	26.334	26.4408	26.6973	26.5924	26.677	26.2529			Completeproteome;Cytoplasm;Cytoskeleton;Developmentalprotein;Differentiation;Directproteinsequencing;Membrane;Neurogenesis;Phosphoprotein;Referenceproteome;S-nitrosylation	O08553	O08553	DPYL2_MOUSE	Dpysl2	Dihydropyrimidinase-related protein 2
NaN	NaN	NaN	NaN	NaN	NaN	19.5322	20.2435	19.8258	+		3D-structure;Alternativesplicing;Completeproteome;Cytoplasm;Lectin;Referenceproteome;Repeat;Secreted	O08573;O08573-2;O08573-3	B1AQR8;O08573-2;O08573-3;G3X9T7;O08573	LEG9_MOUSE	Lgals9	Galectin-9
23.6846	22.6248	22.9231	21.6222	22.0602	22.1143	22.1459	22.1242	21.7505			Alternativesplicing;Coiledcoil;Completeproteome;Referenceproteome	O08576	O08576-2;O08576-3;O08576	RUN3A_MOUSE	Rundc3a	RUN domain-containing protein 3A
22.5672	22.2426	22.1664	22.2937	22.1135	22.1225	22.6868	22.7856	22.2785	+		Acetylation;Actin-binding;Completeproteome;Membrane;Microtubule;Nucleus;Phosphoprotein;Referenceproteome;Transmembrane;Transmembranehelix	O08579	Q3THM8;B7FAU5;I7HJS1;O08579	EMD_MOUSE	Emd	Emerin
22.4711	22.2558	22.2569	NaN	NaN	NaN	23.8376	23.8435	23.7354			3D-structure;Completeproteome;Cytoplasm;GTP-binding;Nucleotide-binding;Phosphoprotein;Referenceproteome	O08582	A0A2R8VHC2;A0A2R8W725;O08582	GTPB1_MOUSE	Gtpbp1	GTP-binding protein 1
28.4877	28.5154	28.9284	30.1947	29.7469	29.6615	28.2325	28.1417	28.1088	+		3D-structure;Acetylation;Alternativesplicing;Chaperone;Citrullination;Completeproteome;Cytoplasm;Methylation;mRNAprocessing;mRNAsplicing;mRNAtransport;Nucleus;Phosphoprotein;Referenceproteome;RNA-binding;Spliceosome;Transport	O08583	O08583	THOC4_MOUSE	Alyref	THO complex subunit 4
27.7785	26.955	27.1089	25.6508	25.4618	25.9061	26.4579	26.359	26.2744			Acetylation;Calcium;Coatedpit;Completeproteome;Cytoplasmicvesicle;Membrane;Phosphoprotein;Referenceproteome	O08585	B1AWD8;B1AWD9;B1AWE0;B1AWE1;Q6PFA2;O08585	CLCA_MOUSE	Clta	Clathrin light chain A
27.7646	26.3018	26.0239	26.3236	25.794	26.2979	27.4694	27.5916	27.0681	+		Alternativesplicing;Completeproteome;Cytoplasm;Directproteinsequencing;Membrane;Proteintransport;Referenceproteome;Transport	O08599	O08599-2;O08599	STXB1_MOUSE	Stxbp1	Syntaxin-binding protein 1
NaN	NaN	NaN	NaN	NaN	NaN	21.0453	21.3293	20.8099	+		Alternativesplicing;Completeproteome;Cytoplasm;Directproteinsequencing;Membrane;Proteintransport;Referenceproteome;Transport	O08599-2	O08599-2	STXB1_MOUSE	Stxbp1	Isoform of O08599, Isoform 2 of Syntaxin-binding protein 1
23.8198	23.0263	23.0355	22.7342	23.1678	23.0598	22.7669	22.9508	22.5824	+		Completeproteome;Endonuclease;Hydrolase;Magnesium;Manganese;Metal-binding;Mitochondrion;Nuclease;Referenceproteome;Transitpeptide	O08600	O08600	NUCG_MOUSE	Endog	Endonuclease G, mitochondrial
NaN	NaN	NaN	NaN	NaN	NaN	NaN	23.6718	16.3855			Alternativepromoterusage;Cholesterolmetabolism;Completeproteome;Disulfidebond;Endoplasmicreticulum;Golgiapparatus;Lipid-binding;Lipidmetabolism;Referenceproteome;Signal;Steroidmetabolism;Sterolmetabolism;Transport	O08601	O08601-2;O08601	MTP_MOUSE	Mttp	Microsomal triglyceride transfer protein large subunit
24.4468	NaN	24.5942	NaN	NaN	NaN	22.7003	22.5979	23.2596			Actin-binding;Alternativesplicing;ATP-binding;Calmodulin-binding;Coiledcoil;Completeproteome;Cytoplasm;Directproteinsequencing;Methylation;Motorprotein;Muscleprotein;Myosin;Nucleotide-binding;Phosphoprotein;Referenceproteome;Thickfilament	O08638;O08638-2	O08638-2;A0A2R8VHF9;A0A338P6K2;E9QPE7;O08638	MYH11_MOUSE	Myh11	Myosin-11
20.7632	20.9222	20.8223	NaN	NaN	NaN	19.9759	20.3568	19.8958			Alternativesplicing;ATP-binding;Cellmembrane;Completeproteome;Glycoprotein;Membrane;Nucleotide-binding;Receptor;Referenceproteome;Repeat;Secreted;Signal;Transmembrane;Transmembranehelix	O08644	O08644-3;O08644	EPHB6_MOUSE	Ephb6	Ephrin type-B receptor 6
23.8904	23.7511	22.2364	NaN	NaN	NaN	20.3629	20.7083	19.9381			Alternativesplicing;ATP-binding;Completeproteome;Cytoplasm;Kinase;Magnesium;Metal-binding;Nucleotide-binding;Phosphoprotein;Referenceproteome;Serine/threonine-proteinkinase;Transferase	O08648;O08648-2	O08648-2;O08648	M3K4_MOUSE	Map3k4	Mitogen-activated protein kinase kinase kinase 4
21.2054	NaN	NaN	NaN	NaN	NaN	20.6356	20.8978	20.8964			Acetylation;Aminopeptidase;Completeproteome;Cytoplasm;Directproteinsequencing;Glycoprotein;Hydrolase;Metal-binding;Phosphoprotein;Protease;Referenceproteome	O08663	Q3TMN1;M0QW69;Q3UI33;O08663	MAP2_MOUSE	Metap2	Methionine aminopeptidase 2
NaN	NaN	NaN	21.985	21.6392	NaN	20.4198	NaN	20.4629	+		Apoptosis;Completeproteome;Phosphoprotein;Referenceproteome	O08664	A0A0U1RNX8;O08664	BCL7C_MOUSE	Bcl7c	B-cell CLL/lymphoma 7 protein family member C
NaN	20.529	20.9931	NaN	NaN	NaN	19.2472	19.75	19.7173	+		ATP-binding;Coiledcoil;Completeproteome;Cytoplasm;Cytoskeleton;Microtubule;Motorprotein;Nucleotide-binding;Referenceproteome	O08672	A0A2R8W6X1;G3X8Q6;O08672	KIFC2_MOUSE	Kifc2	Kinesin-like protein KIFC2
24.9805	24.3877	24.4485	23.2841	23.612	23.5331	24.6353	24.7073	24.8356			Completeproteome;Hydrolase;Polymorphism;Protease;Referenceproteome;Thiolprotease	O08688	O08688	CAN5_MOUSE	Capn5	Calpain-5
22.2981	NaN	NaN	NaN	NaN	NaN	21.4452	21.3198	21.1692			Acetylation;Antioxidant;Completeproteome;Cytoplasm;Cytoplasmicvesicle;Directproteinsequencing;Disulfidebond;Hydrolase;Lipiddegradation;Lipidmetabolism;Lysosome;Multifunctionalenzyme;Oxidoreductase;Peroxidase;Phosphoprotein;Redox-activecenter;Referenceproteome	O08709	Q6GT24;D3Z0Y2;O08709	PRDX6_MOUSE	Prdx6	Peroxiredoxin-6
21.0274	NaN	NaN	NaN	22.2751	NaN	NaN	21.4977	18.5535			Alternativesplicing;Completeproteome;Endoplasmicreticulum;Membrane;Mitochondrion;Mitochondrionoutermembrane;Phosphoprotein;Referenceproteome;RNA-binding;Transitpeptide;Transmembrane	O08715;O08715-4	O08715-4;O08715	AKAP1_MOUSE	Akap1	A-kinase anchor protein 1, mitochondrial
22.7662	22.3197	22.4607	22.3782	22.6438	22.5305	22.2288	22.2238	21.8671			Completeproteome;Hydrolase;Metal-binding;Nucleotidemetabolism;Phosphoprotein;Referenceproteome;Zinc	O08739	A0A1L1SRX2;O08739	AMPD3_MOUSE	Ampd3	AMP deaminase 3
22.648	23.3672	23.4076	23.0826	23.8512	24.1255	24.4545	24.3585	24.4094	+		Acetylation;Completeproteome;DNA-directedRNApolymerase;Nucleus;Referenceproteome;Transcription	O08740	D3YZ20;Q6PI63;O08740	RPB11_MOUSE	Polr2j	DNA-directed RNA polymerase II subunit RPB11
NaN	21.3247	NaN	NaN	NaN	NaN	20.3341	NaN	20.2181			Alternativesplicing;Apoptosis;Completeproteome;Developmentalprotein;Disulfidebond;Glycoprotein;Immunoglobulindomain;Membrane;Phosphoprotein;Receptor;Referenceproteome;Repeat;Signal;Transmembrane;Transmembranehelix	O08747;O08747-2	E9PVI4;O08747-2;O08747	UNC5C_MOUSE	Unc5c	Netrin receptor UNC5C
26.3189	25.2454	25.0004	23.0571	23.6025	23.6936	26.7446	26.7043	26.5475	+		Acetylation;Completeproteome;Directproteinsequencing;Disulfidebond;FAD;Flavoprotein;Mitochondrion;NAD;Oxidoreductase;Phosphoprotein;Redox-activecenter;Referenceproteome;Transitpeptide	O08749	O08749	DLDH_MOUSE	Dld	Dihydrolipoyl dehydrogenase, mitochondrial
NaN	NaN	NaN	NaN	NaN	NaN	NaN	19.301	19.929	+	+	Activator;Biologicalrhythms;Completeproteome;DNA-binding;Nucleus;Phosphoprotein;Referenceproteome;Repressor;Transcription;Transcriptionregulation	O08750	O08750	NFIL3_MOUSE	Nfil3	Nuclear factor interleukin-3-regulated protein
24.629	23.5534	23.6079	21.4644	22.0743	22.3424	25.2778	25.2415	25.3029			Acetylation;Completeproteome;Directproteinsequencing;Mitochondrion;NAD;Oxidoreductase;Referenceproteome;tRNAprocessing	O08756	A2AFQ2;Q99N15;O08756	HCD2_MOUSE	Hsd17b10	3-hydroxyacyl-CoA dehydrogenase type-2
NaN	NaN	NaN	26.4499	NaN	NaN	20.4873	NaN	21.1091	+		Alternativesplicing;Biologicalrhythms;Completeproteome;Cytoplasm;Ligase;Metal-binding;Nucleus;Phosphoprotein;Proteasome;Referenceproteome;Ublconjugationpathway;Zinc;Zinc-finger	O08759	O08759-2;O08759-3;O08759	UBE3A_MOUSE	Ube3a	Ubiquitin-protein ligase E3A
24.6099	24.574	24.7738	24.4204	25.2472	25.6767	24.8293	24.7421	24.6693	+		Acetylation;Completeproteome;Nucleus;Phosphoprotein;Referenceproteome;Repeat;Transport	O08784	H3BL37;O08784	TCOF_MOUSE	Tcof1	Treacle protein
20.8513	21.207	21.4783	22.1884	22.4362	22.5185	21.8477	21.8694	22.0093	+	+	3D-structure;Activator;Acyltransferase;Alternativesplicing;Biologicalrhythms;Completeproteome;Cytoplasm;DNA-binding;DNAdamage;Glycoprotein;Isopeptidebond;Nucleus;Phosphoprotein;Referenceproteome;Repeat;Transcription;Transcriptionregulation;Transferase;Ublconjugation	O08785;O08785-2	A0A0J9YU61;O08785-2;O08785	CLOCK_MOUSE	Clock	Circadian locomoter output cycles protein kaput
26.4499	25.9931	25.8993	25.5295	25.7668	25.8485	25.5629	25.7973	25.4855	+		Alternativesplicing;Coiledcoil;Completeproteome;Cytoplasm;Cytoskeleton;Dynein;Microtubule;Phosphoprotein;Referenceproteome;Transport;Ublconjugation	O08788	E9Q3M3;E9Q586;D3YX34;O08788-2;O08788	DCTN1_MOUSE	Dctn1	Dynactin subunit 1
NaN	NaN	NaN	20.8641	20.1426	19.7265	NaN	NaN	NaN	+	+	Activator;Alternativesplicing;Completeproteome;Developmentalprotein;DNA-binding;Metal-binding;Nucleus;Referenceproteome;Transcription;Transcriptionregulation;Zinc;Zinc-finger	O08791-2	O08791-2;Q6NXL3;O08791	COE3_MOUSE	Ebf3	Isoform of O08791, Isoform Short of Transcription factor COE3
23.0312	21.4343	21.1826	NaN	NaN	NaN	22.1376	22.4777	21.6462			3D-structure;Antioxidant;Completeproteome;Cytoplasm;Directproteinsequencing;Disulfidebond;Oxidoreductase;Peroxidase;Redox-activecenter;Referenceproteome;Secreted;Signal	O08807	O08807	PRDX4_MOUSE	Prdx4	Peroxiredoxin-4
23.4699	22.7578	22.6172	20.5763	20.8667	NaN	22.7564	23.0385	22.4632	+		3D-structure;Acetylation;Actin-binding;Cellmembrane;Cellprojection;Coiledcoil;Completeproteome;Cytoplasm;Cytoskeleton;Hearing;Isopeptidebond;Membrane;Phosphoprotein;Referenceproteome;Repeat;Ublconjugation	O08808	E9PXV7;E9PV41;F6XC54;D3Z074;O08808	DIAP1_MOUSE	Diaph1	Protein diaphanous homolog 1
26.4714	26.7898	26.8801	26.6365	26.5119	26.4984	27.0123	27.0117	26.9268	+		Acetylation;Completeproteome;GTP-binding;mRNAprocessing;mRNAsplicing;Nucleotide-binding;Nucleus;Phosphoprotein;Referenceproteome;Spliceosome	O08810	A2AH85;G3UZ34;O08810	U5S1_MOUSE	Eftud2	116 kDa U5 small nuclear ribonucleoprotein component
22.6638	22.8256	22.8879	23.8202	23.4728	23.1917	22.3862	22.5474	22.5901	+		4Fe-4S;ATP-binding;Chromosomepartition;Completeproteome;Cytoplasm;Cytoskeleton;DNA-binding;DNAdamage;DNArepair;Helicase;Hydrolase;Iron;Iron-sulfur;Magnesium;Metal-binding;Nucleotide-binding;Nucleus;Referenceproteome;Transcription;Transcriptionregulation;Ublconjugation	O08811	E9Q6K1;D3Z700;F6YA33;O08811	ERCC2_MOUSE	Ercc2	General transcription and DNA repair factor IIH helicase subunit XPD
23.396	23.142	23.3478	23.1044	23.5075	23.7686	23.4561	23.2897	23.3661			Alternativesplicing;Cellmembrane;Completeproteome;Glycoprotein;GPI-anchor;Lipoprotein;Membrane;Receptor;Referenceproteome;Signal	O08842	O08842-2;O08842-3;O08842	GFRA2_MOUSE	Gfra2	GDNF family receptor alpha-2
20.6435	20.686	20.996	21.8064	21.3626	21.566	20.1323	20.6566	20.3427	+		Acetylation;Completeproteome;Nucleus;Phosphoprotein;Referenceproteome;Transcription;Transcriptionregulation	O08856	O08856	ELL_MOUSE	Ell	RNA polymerase II elongation factor ELL
22.2302	21.6426	21.6163	NaN	21.835	22.4363	NaN	19.5142	19.753	+		3D-structure;Completeproteome;Phosphoprotein;Proteintransport;Referenceproteome;Repeat;SH2domain;SH3domain;Stressresponse;Transport;Ublconjugation	O08908	O08908	P85B_MOUSE	Pik3r2	Phosphatidylinositol 3-kinase regulatory subunit beta
NaN	19.3282	NaN	NaN	20.1899	NaN	19.6829	19.9232	20.3964			Completeproteome;Cytoplasm;Directproteinsequencing;Referenceproteome;Repeat;TPRrepeat	O08915	O08915	AIP_MOUSE	Aip	AH receptor-interacting protein
25.579	25.4237	25.5328	25.3456	25.7749	26.4401	24.9285	25.0602	24.8787	+		Cellmembrane;Completeproteome;Directproteinsequencing;Endosome;Membrane;Phosphoprotein;Referenceproteome	O08917	G3UYU4;O08917	FLOT1_MOUSE	Flot1	Flotillin-1
24.8154	24.867	24.8141	23.6399	23.7396	23.9397	24.2398	24.4967	24.4187			Completeproteome;Cytoplasm;Developmentalprotein;Neurogenesis;Phosphoprotein;Referenceproteome;Ublconjugationpathway	O08919	O08919	NUMBL_MOUSE	Numbl	Numb-like protein
19.8118	NaN	19.7203	NaN	NaN	NaN	NaN	NaN	NaN			Cellmembrane;Completeproteome;Glycoprotein;Iontransport;Membrane;Phosphoprotein;Referenceproteome;Transmembrane;Transmembranehelix;Transport	O08966	O08966	S22A1_MOUSE	Slc22a1	Solute carrier family 22 member 1
23.1048	22.8536	22.3333	NaN	NaN	NaN	22.5032	22.6758	22.2309	+		3D-structure;Cellmembrane;Coiledcoil;Completeproteome;Cytoplasm;Guanine-nucleotidereleasingfactor;Lipid-binding;Membrane;Referenceproteome	O08967	G5E8Q4;O08967	CYH3_MOUSE	Cyth3	Cytohesin-3
23.4907	22.6154	22.3705	NaN	NaN	NaN	23.9976	23.8971	23.6115			3D-structure;Cellmembrane;Completeproteome;GTP-binding;Lipoprotein;Membrane;Methylation;Nucleotide-binding;Prenylation;Referenceproteome	O08989	O08989	RASM_MOUSE	Mras	Ras-related protein M-Ras
23.8659	24.6155	24.8682	NaN	23.9835	23.6259	24.5654	24.3466	24.3712	+		Acetylation;Completeproteome;Membrane;Phosphoprotein;Referenceproteome;Repeat	O08992	Q3TMX0;O08992	SDCB1_MOUSE	Sdcbp	Syntenin-1
22.3365	22.5572	22.4174	21.5523	21.527	20.991	22.4972	22.2999	22.2398			Alternativesplicing;Completeproteome;Cytoplasm;Membrane;Peroxisome;Phosphoprotein;Proteintransport;Referenceproteome;Repeat;Thioesterbond;TPRrepeat;Transport;Ublconjugation	O09012-2	D3Z600;O09012-2;O09012	PEX5_MOUSE	Pex5	Isoform of O09012, Isoform 2 of Peroxisomal targeting signal 1 receptor
22.0641	NaN	21.3947	NaN	NaN	22.9056	NaN	NaN	NaN			Aspartylprotease;Completeproteome;Disulfidebond;Glycoprotein;Hydrolase;Protease;Referenceproteome;Secreted;Signal;Zymogen	O09043	A0A140LIE6;O09043	NAPSA_MOUSE	Napsa	Napsin-A
22.4252	21.6328	22.1168	NaN	NaN	NaN	23.4796	23.0906	23.299	+		Acetylation;Celljunction;Cellmembrane;Coiledcoil;Completeproteome;Lipoprotein;Membrane;Palmitate;Phosphoprotein;Proteintransport;Referenceproteome;Repeat;Synapse;Synaptosome;Transport	O09044	B0R029;B0R030;E9Q8A1;Q9D3L3;O09044	SNP23_MOUSE	Snap23	Synaptosomal-associated protein 23
23.4971	23.102	23.2725	22.3989	23.2261	23.8164	22.7871	22.9884	22.9931	+		3D-structure;Acetylation;Completeproteome;Cytoplasm;Directproteinsequencing;Glycoprotein;Hydrolase;Nucleus;Phosphoprotein;Protease;Proteasome;Referenceproteome;Threonineprotease	O09061	A0A338P7F1;O09061	PSB1_MOUSE	Psmb1	Proteasome subunit beta type-1
25.6814	26.2601	26.3103	26.9897	26.9275	26.7072	25.6233	25.501	25.6366	+		Acetylation;Biologicalrhythms;Chromatinregulator;Completeproteome;Hydrolase;Isopeptidebond;Methylation;Nucleus;Phosphoprotein;Referenceproteome;Repressor;Transcription;Transcriptionregulation;Ublconjugation	O09106	O09106	HDAC1_MOUSE	Hdac1	Histone deacetylase 1
24.3665	23.0588	22.7072	21.0238	22.4807	22.5934	22.6311	22.6014	22.5035			Completeproteome;Directproteinsequencing;Electrontransport;Membrane;Mitochondrion;Mitochondrioninnermembrane;Referenceproteome;Respiratorychain;Transitpeptide;Transmembrane;Transmembranehelix;Transport	O09111	O09111	NDUBB_MOUSE	Ndufb11	NADH dehydrogenase [ubiquinone] 1 beta subcomplex subunit 11, mitochondrial
NaN	NaN	NaN	23.7992	23.6986	23.6867	NaN	NaN	NaN	+	+	Completeproteome;Developmentalprotein;Differentiation;DNA-binding;Homeobox;Neurogenesis;Nucleus;Referenceproteome;Transcription;Transcriptionregulation	O09113	O09113	OTP_MOUSE	Otp	Homeobox protein orthopedia
21.6926	21.4763	21.4951	NaN	NaN	22.6061	20.8368	21.4051	19.3442	+		3D-structure;Alternativesplicing;Completeproteome;Cytoplasm;Disulfidebond;Endoplasmicreticulum;Fattyacidbiosynthesis;Fattyacidmetabolism;Glycoprotein;Golgiapparatus;Isomerase;Lipidbiosynthesis;Lipidmetabolism;Membrane;Nucleus;Prostaglandinbiosynthesis;Prostaglandinmetabolism;Pyrrolidonecarboxylicacid;Referenceproteome;Secreted;Signal;Transport	O09114	O09114-2;O09114	PTGDS_MOUSE	Ptgds	Prostaglandin-H2 D-isomerase
20.3234	20.4312	20.5992	NaN	NaN	20.5085	24.5236	24.7512	24.3746			Alternativesplicing;Completeproteome;Cytoplasmicvesicle;Directproteinsequencing;Glycoprotein;Membrane;Referenceproteome;Transmembrane;Transmembranehelix	O09117-2	O09117-2;D6RFU9;O09117	SYPL1_MOUSE	Sypl1	Isoform of O09117, Isoform 2 of Synaptophysin-like protein 1
20.4808	NaN	NaN	NaN	NaN	NaN	19.4281	19.619	20.2578			Cellmembrane;Completeproteome;Developmentalprotein;Differentiation;Disulfidebond;Glycoprotein;Immunoglobulindomain;Membrane;Neurogenesis;Referenceproteome;Signal;Transmembrane;Transmembranehelix	O09126	O09126	SEM4D_MOUSE	Sema4d	Semaphorin-4D
NaN	NaN	NaN	NaN	22.8165	NaN	18.7836	NaN	19.7961	+		Acetylation;Completeproteome;Cytoplasm;Oxidoreductase;Phosphoprotein;Referenceproteome;Transferase	O09131	A0A494BAB1;O09131	GSTO1_MOUSE	Gsto1	Glutathione S-transferase omega-1
19.6192	18.4625	NaN	NaN	NaN	NaN	18.7373	19.1882	18.7717	+		Completeproteome;Disulfidebond;Glycoprotein;Glycosidase;Hydrolase;Lysosome;Metal-binding;Referenceproteome;Signal;Zinc	O09159	O09159	MA2B1_MOUSE	Man2b1	Lysosomal alpha-mannosidase
NaN	NaN	NaN	NaN	NaN	NaN	21.0995	21.1069	20.2105			Calcium;Completeproteome;Glycoprotein;Metal-binding;Muscleprotein;Phosphoprotein;Referenceproteome;Sarcoplasmicreticulum;Signal	O09161	F6QYE1;E9PZ67;O09161	CASQ2_MOUSE	Casq2	Calsequestrin-2
26.7306	26.6264	26.305	23.9354	24.3691	24.3912	25.3995	25.678	25.5497			Completeproteome;Referenceproteome;Ribonucleoprotein;Ribosomalprotein	O09167	O09167	RL21_MOUSE	Rpl21	Large ribosomal subunit protein eL21
22.0643	NaN	21.0515	NaN	NaN	20.8123	NaN	NaN	NaN			Acetylation;Completeproteome;Directproteinsequencing;Isomerase;Mitochondrion;Peroxisome;Referenceproteome	O09174	O09174	AMACR_MOUSE	Amacr	Alpha-methylacyl-CoA racemase
NaN	21.0704	20.1889	NaN	NaN	NaN	20.703	20.7229	20.4577			ATP-binding;Coiledcoil;Completeproteome;Cytoplasm;Cytoskeleton;Microtubule;Motorprotein;Nucleotide-binding;Referenceproteome	O35066	Q3UT07;O35066	KIF3C_MOUSE	Kif3c	Kinesin-like protein KIF3C
NaN	NaN	NaN	NaN	NaN	NaN	18.933	19.2051	19.139			ATP-binding;Coiledcoil;Completeproteome;Cytoplasm;Cytoskeleton;Microtubule;Motorprotein;Nucleotide-binding;Phosphoprotein;Referenceproteome	O35071	E9Q9B0;O35071	KIF1C_MOUSE	Kif1c	Kinesin-like protein KIF1C
NaN	19.1468	20.3724	NaN	NaN	NaN	22.3115	22.5798	22.4812			Celljunction;Cellmembrane;Cellprojection;Completeproteome;Directproteinsequencing;Endoplasmicreticulum;Membrane;Postsynapticcellmembrane;Referenceproteome;Synapse;Transmembrane;Transmembranehelix	O35089	A0A494B9S6;O35089	CNIH2_MOUSE	Cnih2	Protein cornichon homolog 2
22.236	21.6985	NaN	NaN	21.7119	21.2541	20.2909	20.9834	21.1403			Alternativesplicing;Completeproteome;Cytoplasm;Directproteinsequencing;Referenceproteome	O35098;O35098-2	Q3TMU8;A0A0R4J1N0;O35098-2;O35098	DPYL4_MOUSE	Dpysl4	Dihydropyrimidinase-related protein 4
NaN	21.582	NaN	NaN	NaN	NaN	21.6314	21.4883	21.5584			Apoptosis;ATP-binding;Coiledcoil;Completeproteome;Cytoplasm;Endoplasmicreticulum;Immunity;Innateimmunity;Kinase;Magnesium;Metal-binding;Nucleotide-binding;Phosphoprotein;Referenceproteome;Serine/threonine-proteinkinase;Stressresponse;Transferase;Ublconjugation	O35099	E9PWG9;D3YVC4;O35099;A2AQW0	M3K5_MOUSE	Map3k5	Mitogen-activated protein kinase kinase kinase 5
22.6391	20.2053	21.2011	22.1983	21.9926	21.0539	20.7358	20.5473	20.7169	+		Acetylation;Celljunction;Completeproteome;Cytoplasm;Nucleus;Phosphoprotein;Polymorphism;Referenceproteome;Transcription;Transcriptionregulation;Tripletrepeatexpansion	O35126	O35126	ATN1_MOUSE	Atn1	Atrophin-1
23.4944	23.2889	22.904	22.5743	22.3766	21.9749	23.4809	23.8166	23.1826	+		Acetylation;Completeproteome;Cytoplasm;Referenceproteome	O35127	O35127	C10_MOUSE	Grcc10	Protein C10
26.3471	25.9947	26.599	24.7087	25.2384	25.4072	26.1055	26.0169	26.2259	+		Acetylation;Coiledcoil;Completeproteome;Cytoplasm;Directproteinsequencing;Membrane;Mitochondrion;Mitochondrioninnermembrane;Nucleus;Phosphoprotein;Receptor;Referenceproteome;Repressor;Transcription;Transcriptionregulation	O35129	F6QPR1;F6Q8V7;O35129	PHB2_MOUSE	Phb2	Prohibitin-2
NaN	19.8938	20.9113	23.6863	21.6278	22.0803	22.2026	21.8603	22.0267	+		Completeproteome;Methyltransferase;Nucleus;Referenceproteome;Ribosomebiogenesis;RNA-binding;rRNA-binding;rRNAprocessing;S-adenosyl-L-methionine;Transferase	O35130	O35130	NEP1_MOUSE	Emg1	Ribosomal RNA small subunit methyltransferase NEP1
NaN	23.3759	NaN	21.6684	21.2753	21.9706	20.29	21.2521	20.5048	+		Completeproteome;DNA-directedRNApolymerase;Magnesium;Metal-binding;Nucleotidyltransferase;Nucleus;Phosphoprotein;Referenceproteome;Transcription;Transferase;Zinc	O35134	A0A0U1RPM9;O35134	RPA1_MOUSE	Polr1a	DNA-directed RNA polymerase I subunit RPA1
23.9957	23.8999	23.1707	22.2532	22.8914	23.6423	23.4354	23.5479	23.773	+		Alternativesplicing;Celladhesion;Cellmembrane;Completeproteome;Disulfidebond;Glycoprotein;GPI-anchor;Immunoglobulindomain;Lipoprotein;Membrane;Referenceproteome;Repeat;Signal;Transmembrane;Transmembranehelix	O35136	O35136-2;O35136	NCAM2_MOUSE	Ncam2	Neural cell adhesion molecule 2
23.6596	24.2788	24.4	25.148	25.5125	25.2958	24.0704	24.1764	24.2336	+	+	Alternativesplicing;Cellcycle;Chromosome;Completeproteome;DNA-binding;Methylation;Nucleus;Phosphoprotein;Referenceproteome;Telomere	O35144	F6VIR4;D3YZ08;O35144-2;E9QM06;O35144	TERF2_MOUSE	Terf2	Telomeric repeat-binding factor 2
NaN	NaN	NaN	NaN	NaN	20.9752	20.5602	19.6807	19.6027	+		Acetylation;Coiledcoil;Completeproteome;Golgiapparatus;Membrane;Proteintransport;Referenceproteome;Transmembrane;Transmembranehelix;Transport	O35166	A2A9I0;O35166	GOSR2_MOUSE	Gosr2	Golgi SNAP receptor complex member 2
NaN	NaN	NaN	NaN	NaN	NaN	21.9652	20.5203	21.0411			Cellmembrane;Completeproteome;Ionchannel;Iontransport;Membrane;Potassium;Potassiumchannel;Potassiumtransport;Referenceproteome;Transmembrane;Transmembranehelix;Transport;Voltage-gatedchannel	O35174	O35174	KCNS2_MOUSE	Kcns2	Potassium voltage-gated channel subfamily S member 2
NaN	18.9547	NaN	NaN	19.5486	NaN	19.3329	19.6606	19.6475	+	+	Biologicalrhythms;Completeproteome;Cytoplasm;DNA-binding;Isopeptidebond;Nucleus;Referenceproteome;Repressor;Transcription;Transcriptionregulation;Ublconjugation	O35185	O35185	BHE40_MOUSE	Bhlhe40	Class E basic helix-loop-helix protein 40
NaN	NaN	NaN	NaN	NaN	NaN	19.1327	18.78	19.6209			3D-structure;Celladhesion;Collagen;Completeproteome;Disulfidebond;Extracellularmatrix;Glycoprotein;Hydroxylation;Referenceproteome;Repeat;Secreted;Signal	O35206	A2AJY2;O35206	COFA1_MOUSE	Col15a1	Collagen alpha-1(XV) chain
21.4149	21.399	21.0423	23.0339	22.0209	21.8486	21.446	NaN	21.6473	+		Cellcycle;Completeproteome;Disulfidebond;Phosphoprotein;Referenceproteome;Tumorsuppressor	O35207	F2Z4B3;O35207	CDKA1_MOUSE	Cdk2ap1	Cyclin-dependent kinase 2-associated protein 1
NaN	NaN	NaN	NaN	NaN	NaN	20.3535	21.0315	20.604			3D-structure;Acetylation;Completeproteome;Cytoplasm;Directproteinsequencing;Lyase;Melaninbiosynthesis;Referenceproteome	O35215	G3UZN1;G3UYJ7;O35215	DOPD_MOUSE	Ddt	D-dopachrome decarboxylase
24.2032	24.5026	24.7751	25.2941	25.0772	25.0232	24.4051	24.3927	24.4094	+		Completeproteome;mRNAprocessing;Nucleus;Phosphoprotein;Referenceproteome;RNA-binding	O35218	O35218	CPSF2_MOUSE	Cpsf2	Cleavage and polyadenylation specificity factor subunit 2
22.3315	22.5355	21.8297	22.4358	NaN	22.4934	22.5996	22.6207	22.4769	+		Alternativesplicing;Completeproteome;Phosphoprotein;Proteasome;Referenceproteome;Repeat	O35226-2	O35226-2;O35226-3;O35226-4;O35226-5;F7AI87;O35226	PSMD4_MOUSE	Psmd4	Isoform of O35226, Isoform Rpn10B of 26S proteasome non-ATPase regulatory subunit 4
22.1256	21.3764	21.7449	NaN	NaN	21.2881	21.9424	21.7488	21.471			Alternativesplicing;ATP-binding;Celljunction;Coiledcoil;Completeproteome;Cytoplasm;Cytoplasmicvesicle;Cytoskeleton;Membrane;Microtubule;Motorprotein;Nucleotide-binding;Referenceproteome	O35231	E9PWU7;A0A1D5RLM0;O35231-2;O35231	KIFC3_MOUSE	Kifc3	Kinesin-like protein KIFC3
26.079	25.6577	25.7102	24.8322	24.821	25.0112	25.869	25.8833	25.6763			3D-structure;Alternativesplicing;Cellmembrane;Coiledcoil;Completeproteome;Cytoplasm;Exocytosis;Membrane;Proteintransport;Referenceproteome;Transport	O35250	O35250-2;A2AAN0;O35250	EXOC7_MOUSE	Exoc7	Exocyst complex component 7
21.5026	21.6828	21.9236	21.5354	21.8353	22.2734	20.5676	20.2829	20.9717	+	+	Activator;Cellcycle;Completeproteome;DNA-binding;Nucleus;Referenceproteome;Transcription;Transcriptionregulation	O35261	A0A1Y7VML1;Q3TMJ9;P56931;O35261	E2F3_MOUSE	E2f3	Transcription factor E2F3
24.7716	24.7835	24.7088	23.8139	23.5752	23.893	25.6813	25.5516	25.7052	+		Acetylation;ATP-binding;Completeproteome;Helicase;Hydrolase;mRNAprocessing;mRNAsplicing;Nucleotide-binding;Nucleus;Referenceproteome	O35286	Q497W9;A0A0G2JG10;O35286	DHX15_MOUSE	Dhx15	ATP-dependent RNA helicase DHX15
25.9513	25.818	25.8009	24.535	24.5892	25.0345	25.6052	25.8063	25.6453	+	+	Acetylation;Completeproteome;Directproteinsequencing;DNA-binding;Nucleus;Phosphoprotein;Referenceproteome;Repressor;Transcription;Transcriptionregulation	O35295	Q8R4E6-2;Q8R4E6;O35295	PURB_MOUSE	Purb	Transcriptional activator protein Pur-beta
20.2162	NaN	NaN	NaN	NaN	NaN	19.8858	20.9247	19.1533			Cellmembrane;Completeproteome;Glycoprotein;Membrane;Neurotransmittertransport;Phosphoprotein;Referenceproteome;Symport;Transmembrane;Transmembranehelix;Transport	O35316	O35316	SC6A6_MOUSE	Slc6a6	Sodium- and chloride-dependent taurine transporter
26.9873	27.2104	27.4165	27.3478	27.7839	27.9312	26.6709	26.856	26.7864	+		Acetylation;Completeproteome;mRNAprocessing;mRNAsplicing;Nucleus;Phosphoprotein;Referenceproteome;Repeat;RNA-binding;Transcription;Transcriptionregulation	O35326	Q9D8S5;O35326	SRSF5_MOUSE	Srsf5	Serine/arginine-rich splicing factor 5
23.2079	23.2846	23.423	24.6616	23.8894	24.3291	22.7155	22.3019	22.2489	+		Acetylation;Completeproteome;Cytoplasm;Nucleus;Phosphoprotein;Proteintransport;Referenceproteome;Repeat;Transport	O35343	D3YTN1;A0A0B4J1E7;O35343	IMA3_MOUSE	Kpna4	Importin subunit alpha-3
23.6835	24.1802	23.9146	24.1471	23.3622	24.2323	25.1006	24.9032	24.9891	+		Acetylation;Completeproteome;Cytoplasm;Nucleus;Phosphoprotein;Proteintransport;Referenceproteome;Repeat;Transport	O35344	A0A0B4J1E7;O35344;O35343	IMA4_MOUSE	Kpna3	Importin subunit alpha-4
22.1402	21.355	22.3748	NaN	21.264	NaN	22.6503	22.4413	23.2652	+		Acetylation;Completeproteome;Cytoplasm;Phosphoprotein;Proteintransport;Referenceproteome;Repeat;Transport	O35345	Q4FJZ2;O35345	IMA7_MOUSE	Kpna6	Importin subunit alpha-7
NaN	NaN	NaN	NaN	NaN	NaN	19.3661	20.2076	19.0553			Alternativesplicing;Coiledcoil;Completeproteome;Referenceproteome	O35347	D3YUN0;D3Z558;E9QP31;O35347	DGCR6_MOUSE	Dgcr6	Protein DGCR6
21.6664	20.3538	20.1578	NaN	NaN	NaN	20.2216	20.5526	20.2257			Autocatalyticcleavage;Calcium;Cellmembrane;Completeproteome;Cytoplasm;Hydrolase;Membrane;Metal-binding;Protease;Referenceproteome;Repeat;Thiolprotease	O35350	A0A494BAS0;A0A494BAC4;O35350	CAN1_MOUSE	Capn1	Calpain-1 catalytic subunit
21.7624	21.714	NaN	NaN	NaN	NaN	21.3668	21.6052	21.2632			Alternativesplicing;Calcium;Completeproteome;Developmentalprotein;Differentiation;Disulfidebond;Glycoprotein;Heparin-binding;Membrane;Metal-binding;Neurogenesis;Receptor;Referenceproteome;Repeat;Signal;Transmembrane;Transmembranehelix	O35375;O35375-2;O35375-3;O35375-4;O35375-5;O35375-6	O35375-2;O35375-3;O35375-4;O35375-5;O35375-6;O35375	NRP2_MOUSE	Nrp2	Neuropilin-2
19.4834	NaN	NaN	NaN	NaN	NaN	18.1869	18.7054	18.7101			ATP-binding;Cellmembrane;Completeproteome;Glycoprotein;Hydrolase;Membrane;Nucleotide-binding;Phosphoprotein;Referenceproteome;Repeat;Transmembrane;Transmembranehelix;Transport	O35379	E9Q1I5;O35379	MRP1_MOUSE	Abcc1	Multidrug resistance-associated protein 1
24.9418	24.5725	24.4913	24.8652	24.3848	24.0795	23.576	23.8258	24.1221	+		3D-structure;Acetylation;Completeproteome;Cytoplasm;Endoplasmicreticulum;Leucine-richrepeat;Nucleus;Phosphoprotein;Referenceproteome;Repeat;Repressor;Transcription;Transcriptionregulation	O35381	O35381	AN32A_MOUSE	Anp32a	Acidic leucine-rich nuclear phosphoprotein 32 family member A
25.4162	24.9877	24.7538	NaN	21.3597	22.8814	25.8987	25.945	25.7949			Acetylation;Coiledcoil;Completeproteome;Exocytosis;Phosphoprotein;Proteintransport;Referenceproteome;Transport	O35382	O35382	EXOC4_MOUSE	Exoc4	Exocyst complex component 4
22.4114	22.1443	21.7193	21.4582	21.7358	21.8779	21.7216	21.4376	21.4311	+		Acetylation;Completeproteome;Cytoplasmicvesicle;Endoplasmicreticulum;Membrane;Mitochondrion;Nucleus;Referenceproteome;Sarcoplasmicreticulum	O35387	A0A0G2JFF9;A0A0G2JDP0;A0A0G2JEE6;O35387	HAX1_MOUSE	Hax1	HCLS1-associated protein X-1
19.4204	17.451	19.9334	NaN	NaN	NaN	20.4994	20.1686	19.9571			3D-structure;Completeproteome;Developmentalprotein;Differentiation;Disulfidebond;Glycoprotein;Membrane;Neurogenesis;Phosphoprotein;Referenceproteome;Signal;Transmembrane;Transmembranehelix	O35393	O35393	EFNB3_MOUSE	Efnb3	Ephrin-B3
21.0449	20.0164	NaN	NaN	NaN	NaN	21.5336	21.6894	21.4841			Completeproteome;Endoplasmicreticulum;Glycoprotein;Hydrolase;Lipiddegradation;Lipidmetabolism;Membrane;Referenceproteome;Repeat;Signal-anchor;Transmembrane;Transmembranehelix	O35405	O35405	PLD3_MOUSE	Pld3	5'-3' exonuclease PLD3
19.4359	19.5525	NaN	NaN	NaN	NaN	20.5633	20.9508	20.6282	+		Apoptosis;Completeproteome;Endoplasmicreticulum;Golgiapparatus;Membrane;Referenceproteome;Transmembrane;Transmembranehelix	O35425;O35425-2	O35425-2;A0A087WR00;O35425	BOK_MOUSE	Bok	Bcl-2-related ovarian killer protein
22.3079	22.5883	22.5084	NaN	NaN	NaN	20.0014	19.9664	19.7162			Celljunction;Cellmembrane;Completeproteome;Membrane;Referenceproteome;Synapse;Transmembrane;Transmembranehelix	O35449	O35449	PRRT1_MOUSE	Prrt1	Proline-rich transmembrane protein 1
22.147	20.5079	20.5654	NaN	NaN	NaN	21.1765	21.2066	21.257			Alternativesplicing;Antiport;ATP-binding;CBSdomain;Chloride;Completeproteome;Endosome;Glycoprotein;Iontransport;Membrane;Nucleotide-binding;Referenceproteome;Repeat;Transmembrane;Transmembranehelix;Transport	O35454	A2A7F6;O35454	CLCN6_MOUSE	Clcn6	H(+)/Cl(-) exchange transporter 6
23.1727	22.0129	22.1085	21.3469	21.4655	21.529	21.5107	21.0755	21.3335			Acetylation;Completeproteome;Fattyacidmetabolism;Isomerase;Lipidmetabolism;Mitochondrion;Peroxisome;Phosphoprotein;Referenceproteome;Transitpeptide	O35459	F7B227;O35459	ECH1_MOUSE	Ech1	Delta(3,5)-Delta(2,4)-dienoyl-CoA isomerase, mitochondrial
NaN	NaN	NaN	NaN	NaN	NaN	21.0034	20.5035	20.4315			3D-structure;Alternativesplicing;Cellmembrane;Completeproteome;Developmentalprotein;Differentiation;Disulfidebond;Glycoprotein;Membrane;Neurogenesis;Phosphoprotein;Referenceproteome;Signal;Transmembrane;Transmembranehelix	O35464;O35464-2;O35464-3	O35464-2;O35464-3;D3YWM8;K3W4S5;O35464	SEM6A_MOUSE	Sema6a	Semaphorin-6A
23.7188	22.6637	22.5911	19.7752	19.4473	20.0762	21.8746	21.9923	22.2066			Alternativesplicing;Apoptosis;Calcium;Completeproteome;Isomerase;Isopeptidebond;Membrane;Mitochondrion;Referenceproteome;Repeat;Rotamase;TPRrepeat;Transmembrane;Transmembranehelix;Ublconjugation	O35465-2	O35465-2	FKBP8_MOUSE	Fkbp8	Isoform of O35465, Isoform 2 of Peptidyl-prolyl cis-trans isomerase FKBP8
NaN	NaN	NaN	22.4051	22.9263	22.9932	NaN	NaN	NaN	+		Apoptosis;Completeproteome;Cytoplasm;DNA-binding;Nucleus;Phosphoprotein;Referenceproteome;Repressor;RNA-binding;rRNAprocessing;Transcription;Transcriptionregulation	O35473	A0A0A0MQK7;O35473	C1D_MOUSE	C1d	Nuclear nucleic acid-binding protein C1D
23.4857	23.473	23.7158	24.204	23.9971	24.4607	23.367	23.472	23.2572			Alternativesplicing;Calcium;Celladhesion;Completeproteome;Developmentalprotein;Disulfidebond;EGF-likedomain;Glycoprotein;Metal-binding;Referenceproteome;Repeat;Secreted;Signal	O35474	Q8C8K0;Q8C4U8;O35474-2;O35474	EDIL3_MOUSE	Edil3	EGF-like repeat and discoidin I-like domain-containing protein 3
22.6204	21.762	22.4267	NaN	19.7108	21.0251	NaN	NaN	21.6192			Acetylation;ATP-binding;Completeproteome;Endoplasmicreticulum;Fattyacidmetabolism;Ligase;Lipidmetabolism;Membrane;Nucleotide-binding;Peroxisome;Phosphoprotein;Referenceproteome;Transmembrane;Transmembranehelix	O35488	A2ANX6;O35488	S27A2_MOUSE	Slc27a2	Long-chain fatty acid transport protein 2
NaN	NaN	NaN	25.7428	24.0714	23.0572	24.109	23.9155	20.2933	+		Completeproteome;Cytoplasm;Metal-binding;Methyltransferase;Referenceproteome;Transferase;Zinc	O35490	O35490;Q91WS4	BHMT1_MOUSE	Bhmt	Betaine--homocysteine S-methyltransferase 1
NaN	18.0669	NaN	NaN	NaN	NaN	20.1099	20.5074	20.3931	+		ATP-binding;Completeproteome;Kinase;Nucleotide-binding;Nucleus;Phosphoprotein;Referenceproteome;Serine/threonine-proteinkinase;Transferase;Tyrosine-proteinkinase	O35491	E9Q5Y1;F8WHX0;D3Z4P7;O35491	CLK2_MOUSE	Clk2	Dual specificity protein kinase CLK2
19.2767	20.3835	20.4727	NaN	19.5188	19.5553	21.0054	21.386	21.3828	+		ATP-binding;Completeproteome;Cytoplasm;Cytoplasmicvesicle;Kinase;Nucleotide-binding;Nucleus;Phosphoprotein;Referenceproteome;Serine/threonine-proteinkinase;Transferase;Tyrosine-proteinkinase	O35492	A0A8Z1S2G3;A0A1L1SST3;A0A1L1STP6;A0A1L1SQT5;O35492	CLK3_MOUSE	Clk3	Dual specificity protein kinase CLK3
NaN	21.9179	NaN	NaN	21.633	22.0606	21.0694	20.616	21.2551	+		Alternativesplicing;ATP-binding;Completeproteome;Kinase;Nucleotide-binding;Nucleus;Phosphoprotein;Referenceproteome;Serine/threonine-proteinkinase;Transferase;Tyrosine-proteinkinase	O35493	B0QZP9;O35493	CLK4_MOUSE	Clk4	Dual specificity protein kinase CLK4
NaN	20.1752	NaN	NaN	NaN	NaN	NaN	19.3793	19.3062	+		Alternativesplicing;ATP-binding;Cellcycle;Celldivision;Cellmembrane;Completeproteome;Cytoplasm;Kinase;Membrane;Nucleotide-binding;Nucleus;Phosphoprotein;Referenceproteome;Serine/threonine-proteinkinase;Transferase;Wntsignalingpathway	O35495;O35495-2	O35495-2;O35495-3;E9Q9M2;E9PVC7;D3YV23;O35495	CDK14_MOUSE	Cdk14	Cyclin-dependent kinase 14
24.5704	23.2766	23.4785	NaN	21.6399	22.3507	24.3692	24.5398	24.2259	+		Celljunction;Coiledcoil;Completeproteome;Cytoplasmicvesicle;Directproteinsequencing;Exocytosis;Membrane;Neurotransmittertransport;Phosphoprotein;Referenceproteome;Synapse;Synaptosome;Transmembrane;Transmembranehelix;Transport	O35526	D6RFB9;O35526	STX1A_MOUSE	Stx1a	Syntaxin-1A
NaN	NaN	NaN	NaN	NaN	25.3987	21.0144	20.696	NaN			Acetylation;Alternativesplicing;Apoptosis;Coiledcoil;Completeproteome;Cytoplasm;Cytoplasmicvesicle;Endocytosis;Endosome;Phosphoprotein;Proteintransport;Referenceproteome;Transport	O35551;O35551-3	J3QJV7;O35551-2;O35551-3;O35551-5;O35551-6;O35551	RABE1_MOUSE	Rabep1	Rab GTPase-binding effector protein 1
NaN	NaN	NaN	NaN	NaN	NaN	19.9801	19.6487	19.5352			Completeproteome;Glycoprotein;Lipoprotein;Membrane;Palmitate;Referenceproteome;Transmembrane;Transmembranehelix	O35566	A0A1B0GSK8;A0A1B0GRG3;O35566	CD151_MOUSE	Cd151	CD151 antigen
21.2989	21.7803	21.9277	NaN	20.5682	20.5839	22.3387	21.6172	22.2214	+		Completeproteome;Directproteinsequencing;DNAdamage;DNArepair;Hydrolase;Metal-binding;Metalloprotease;Phosphoprotein;Protease;Proteasome;Referenceproteome;Ublconjugationpathway;Zinc	O35593	O35593	PSDE_MOUSE	Psmd14	26S proteasome non-ATPase regulatory subunit 14
21.2198	20.4946	20.5155	20.8983	21.6139	21.9229	20.8468	20.5602	20.4296			Acetylation;Alternativeinitiation;Cellprojection;Cilium;Ciliumbiogenesis/degradation;Coiledcoil;Completeproteome;Developmentalprotein;Differentiation;Phosphoprotein;Referenceproteome;Spermatogenesis	O35594	O35594	IFT81_MOUSE	Ift81	Intraflagellar transport protein 81 homolog
NaN	NaN	NaN	21.6511	21.309	22.1399	20.5125	20.2496	19.7183	+		Cleavageonpairofbasicresidues;Completeproteome;Disulfidebond;Glycoprotein;Hydrolase;Membrane;Metal-binding;Metalloprotease;Notchsignalingpathway;Phosphoprotein;Protease;Referenceproteome;SH3-binding;Signal;Transmembrane;Transmembranehelix;Zinc;Zymogen	O35598	E9PYF2;D3Z1E6;O35598	ADA10_MOUSE	Adam10	Disintegrin and metalloproteinase domain-containing protein 10
NaN	NaN	NaN	NaN	NaN	NaN	19.502	19.8667	19.4743			Acetylation;Alternativesplicing;Coiledcoil;Completeproteome;Cytoplasm;Nucleus;Phosphoprotein;Referenceproteome;SH3domain	O35601	O35601	FYB1_MOUSE	Fyb1	FYN-binding protein 1
NaN	NaN	NaN	NaN	NaN	22.9275	20.6407	NaN	20.3077	+		ATP-binding;Cellmembrane;Completeproteome;Disulfidebond;Glycoprotein;Kinase;Magnesium;Manganese;Membrane;Metal-binding;Nucleotide-binding;Phosphoprotein;Receptor;Referenceproteome;Serine/threonine-proteinkinase;Signal;Transferase;Transmembrane;Transmembranehelix	O35607	O35607	BMPR2_MOUSE	Bmpr2	Bone morphogenetic protein receptor type-2
21.3755	22.0702	22.4589	21.8547	22.4064	22.396	21.0307	21.0508	20.9736	+		Apoptosis;Chaperone;Chromatinregulator;Coiledcoil;Completeproteome;Cytoplasm;Isopeptidebond;Nucleus;Phosphoprotein;Referenceproteome;Repressor;Transcription;Transcriptionregulation;Ublconjugation	O35613	Q3UKR0;G3UWI4;G3UWJ9;G3UX50;O35613	DAXX_MOUSE	Daxx	Death domain-associated protein 6
NaN	19.369	NaN	NaN	NaN	NaN	NaN	18.6215	19.0641			Acetylation;Completeproteome;Cytoplasm;Isomerase;Magnesium;Metal-binding;Referenceproteome	O35621	Q9D6D9;A0A2R8W6J8;O35621	PMM1_MOUSE	Pmm1	Phosphomannomutase 1
22.7817	NaN	NaN	NaN	NaN	NaN	21.8148	22.1351	21.6694			Alternativesplicing;Completeproteome;Cytoplasmicvesicle;Glycoprotein;Membrane;Neurotransmittertransport;Nitration;Referenceproteome;Transmembrane;Transmembranehelix;Transport	O35633;O35633-2	O35633-2;O35633	VIAAT_MOUSE	Slc32a1	Vesicular inhibitory amino acid transporter
23.0165	22.9814	22.9019	22.5275	22.7699	23.2544	23.8577	23.6785	23.674	+		Acetylation;Cellcycle;Celldivision;Centromere;Chromosome;Chromosomepartition;Completeproteome;Meiosis;Mitosis;Nucleus;Phosphoprotein;Referenceproteome	O35638	A2AFF6;O35638	STAG2_MOUSE	Stag2	Cohesin subunit SA-2
25.5275	24.8775	24.6915	23.9057	23.4323	NaN	25.6583	25.9161	25.5126			Acetylation;Completeproteome;Cytoplasmicvesicle;Golgiapparatus;Membrane;Nitration;Proteintransport;Referenceproteome;Transport	O35643	Q5SVG4;Q5SVG5;O35643	AP1B1_MOUSE	Ap1b1	AP-1 complex subunit beta-1
NaN	NaN	NaN	NaN	21.0212	NaN	20.5698	20.8619	20.4658	+		Calcium;Cellcycle;Celldivision;Completeproteome;Cytoplasm;Cytoskeleton;Metal-binding;Mitosis;Nucleus;Referenceproteome;Repeat	O35648	A0A286YD15;A0A286YCB3;A0A286YDS3;A0A286YDP0;O35648	CETN3_MOUSE	Cetn3	Centrin-3
NaN	19.961	NaN	20.8038	20.659	20.9738	NaN	NaN	19.5633	+		Acetylation;Completeproteome;DNA-directedDNApolymerase;DNAreplication;Nucleotidyltransferase;Nucleus;Referenceproteome;Transferase	O35654	A8Y5G7;O35654	DPOD2_MOUSE	Pold2	DNA polymerase delta subunit 2
26.7192	26.1106	25.9082	27.2118	26.5707	26.7304	24.9044	25.7051	24.6764	+		Acetylation;Adaptiveimmunity;Apoptosis;Cellmembrane;Complementpathway;Completeproteome;Cytoplasm;Directproteinsequencing;Immunity;Innateimmunity;Membrane;Mitochondrion;mRNAprocessing;mRNAsplicing;Nucleus;Phosphoprotein;Referenceproteome;Ribosomebiogenesis;Secreted;Transcription;Transcriptionregulation;Transitpeptide	O35658	Q8R5L1;O35658	C1QBP_MOUSE	C1qbp	Complement component 1 Q subcomponent-binding protein, mitochondrial
22.2093	22.5316	22.7985	26.1214	26.3411	26.0049	23.4284	22.599	23.4625	+		Alternativesplicing;Autophagy;Celljunction;Cellprojection;Ciliumbiogenesis/degradation;Coiledcoil;Completeproteome;Cytoplasm;Cytoplasmicvesicle;Cytoskeleton;Endoplasmicreticulum;Exocytosis;Lysosome;Mitochondrion;Nucleus;Phosphoprotein;Proteintransport;Referenceproteome;Synapse;Transport	O35668	O35668-2;O35668	HAP1_MOUSE	Hap1	Huntingtin-associated protein 1
NaN	NaN	NaN	21.7648	21.472	21.4275	NaN	NaN	NaN	+		Alternativesplicing;Autophagy;Celljunction;Cellprojection;Ciliumbiogenesis/degradation;Coiledcoil;Completeproteome;Cytoplasm;Cytoplasmicvesicle;Cytoskeleton;Endoplasmicreticulum;Exocytosis;Lysosome;Mitochondrion;Nucleus;Phosphoprotein;Proteintransport;Referenceproteome;Synapse;Transport	O35668-2	O35668-2	HAP1_MOUSE	Hap1	Isoform of O35668, Isoform A of Huntingtin-associated protein 1
NaN	19.5363	NaN	NaN	NaN	NaN	20.6303	20.6217	20.0362	+		Angiogenesis;Biomineralization;Celladhesion;Cellmembrane;Cellprojection;Completeproteome;Cytoplasm;Cytoskeleton;Differentiation;Membrane;Mitogen;Notchsignalingpathway;Nucleus;Phosphoprotein;Referenceproteome;Transcription;Transcriptionregulation	O35671	Q3UGH2;G3UX55;O35671	ITBP1_MOUSE	Itgb1bp1	Integrin beta-1-binding protein 1
21.0966	20.6637	20.7181	NaN	NaN	NaN	20.2964	21.0968	20.8757			Completeproteome;Mitochondrion;Referenceproteome;Ribonucleoprotein;Ribosomalprotein;Transitpeptide	O35680	O35680	RT12_MOUSE	Mrps12	Small ribosomal subunit protein uS12m
23.3702	23.3718	22.9762	NaN	NaN	NaN	23.1404	23.383	23.2641			Calcium;Celljunction;Completeproteome;Cytoplasmicvesicle;Membrane;Metal-binding;Referenceproteome;Repeat;Synapse;Transmembrane;Transmembranehelix	O35681	G3X9Y1;O35681	SYT3_MOUSE	Syt3	Synaptotagmin-3
21.7446	21.4011	20.6557	NaN	NaN	NaN	23.038	22.9887	22.9157			Completeproteome;Membrane;Referenceproteome;Repeat;Transmembrane;Transmembranehelix	O35682	A0A0N4SW94;O35682	MYADM_MOUSE	Myadm	Myeloid-associated differentiation marker
22.2969	20.2069	19.7374	NaN	NaN	NaN	NaN	NaN	21.3227			Completeproteome;Electrontransport;Membrane;Mitochondrion;Mitochondrioninnermembrane;Referenceproteome;Respiratorychain;Transmembrane;Transmembranehelix;Transport	O35683	O35683	NDUA1_MOUSE	Ndufa1	NADH dehydrogenase [ubiquinone] 1 alpha subcomplex subunit 1
25.7319	26.1243	26.0612	23.7585	25.8233	25.7124	26.304	26.2153	26.3322	+		Acetylation;Activator;Celljunction;Coiledcoil;Completeproteome;DNA-binding;mRNAprocessing;mRNAsplicing;Nucleus;Phosphoprotein;Referenceproteome;Spliceosome;Transcription;Transcriptionregulation	O35691	Q3TUQ5;O35691	PININ_MOUSE	Pnn	Pinin
NaN	21.4296	NaN	NaN	NaN	NaN	23.2931	23.0645	22.9967	+		Actin-binding;Completeproteome;Cytoplasm;Cytoskeleton;Developmentalprotein;Kelchrepeat;Nucleus;Referenceproteome;Repeat;Ublconjugation	O35709	O35709	ENC1_MOUSE	Enc1	Ectoderm-neural cortex protein 1
21.0682	NaN	NaN	NaN	NaN	20.0611	19.4744	NaN	19.3501			Alternativesplicing;Coiledcoil;Completeproteome;Phosphoprotein;Referenceproteome;Repeat	O35711;O35711-2;O35711-4	O35711-2;O35711-4;G3X957;O35711	LIPB2_MOUSE	Ppfibp2	Liprin-beta-2
NaN	NaN	NaN	NaN	NaN	NaN	22.3869	22.517	21.6215	+		Chaperone;Completeproteome;Referenceproteome	O35723	Q5RL26;O35723	DNJB3_MOUSE	Dnajb3	DnaJ homolog subfamily B member 3
22.7385	23.4818	23.5094	24.1518	24.1308	24.3583	23.3287	23.66	23.4015	+		Alternativesplicing;Chromatinregulator;Completeproteome;Ligase;Metal-binding;Nucleus;Phosphoprotein;Referenceproteome;Repressor;Transcription;Transcriptionregulation;Ublconjugationpathway;Zinc;Zinc-finger	O35730	O35730-2;O35730	RING1_MOUSE	Ring1	E3 ubiquitin-protein ligase RING1
26.2533	26.6201	26.9233	25.6793	26.2386	25.9409	27.0139	27.0169	26.9908	+		Acetylation;Completeproteome;Directproteinsequencing;Methylation;mRNAprocessing;mRNAsplicing;Nucleus;Phosphoprotein;Referenceproteome;Repeat;Ribonucleoprotein;RNA-binding;Spliceosome	O35737	Q8C2Q7;O35737	HNRH1_MOUSE	Hnrnph1	Heterogeneous nuclear ribonucleoprotein H
NaN	19.6542	NaN	22.122	21.9253	21.7563	NaN	NaN	20.0047	+	+	Completeproteome;DNA-binding;Metal-binding;Methylation;Nucleus;Phosphoprotein;Referenceproteome;Repeat;Repressor;Transcription;Transcriptionregulation;Zinc;Zinc-finger	O35738	O35738	KLF12_MOUSE	Klf12	Krueppel-like factor 12
26.4484	26.2538	26.0242	26.8453	26.2663	26.5411	26.0921	26.0745	25.9604	+		Acetylation;Apoptosis;Completeproteome;Cytoplasm;Nucleus;Phosphoprotein;Referenceproteome;Repeat	O35841	O35841	API5_MOUSE	Api5	Apoptosis inhibitor 5
20.6785	20.1437	20.9434	NaN	NaN	20.1798	20.1157	20.4274	20.0567	+		Acetylation;Celljunction;Completeproteome;Cytoplasm;Cytoplasmicvesicle;Directproteinsequencing;Hydrolase;Metal-binding;Metalloprotease;Nucleus;Protease;Referenceproteome;Signalosome;Synapse;Zinc	O35864	A0A087WQA8;A0A087WQ60;O35864	CSN5_MOUSE	Cops5	COP9 signalosome complex subunit 5
24.3259	24.4983	24.7063	26.5181	25.5108	25.3005	24.4063	25.1256	24.5936	+		Completeproteome;mRNAprocessing;mRNAsplicing;Nucleus;Phosphoprotein;Referenceproteome;Ribonucleoprotein;RNA-binding;Spliceosome	O35900	O35901;O35900	LSM2_MOUSE	Lsm2	U6 snRNA-associated Sm-like protein LSm2
NaN	NaN	NaN	NaN	NaN	NaN	21.223	21.5597	21.0382			Alternativesplicing;Calcium;Celladhesion;Celljunction;Cellmembrane;Cleavageonpairofbasicresidues;Completeproteome;Glycoprotein;Membrane;Metal-binding;Referenceproteome;Repeat;Signal;Transmembrane;Transmembranehelix	O35902;O35902-2	A0A3Q4EGP6;Q3UFC6;O35902-2;O35902	DSG3_MOUSE	Dsg3	Desmoglein-3
NaN	NaN	NaN	NaN	NaN	NaN	22.575	22.6052	20.2152			Cellmembrane;Completeproteome;Lipid-binding;Lipoprotein;Membrane;Myristate;Referenceproteome	O35926	O35926	CD5R2_MOUSE	Cdk5r2	Cyclin-dependent kinase 5 activator 2
25.7005	25.3701	25.4867	24.8927	24.7717	24.8769	24.8436	24.8843	24.6355	+		Alternativesplicing;Celladhesion;Celljunction;Coiledcoil;Completeproteome;Developmentalprotein;Glycoprotein;Nucleus;Phosphoprotein;Referenceproteome;Repeat;Transcription;Transcriptionregulation	O35927	B7ZNF6;O35927-2;E9QKH8;O35927	CTND2_MOUSE	Ctnnd2	Catenin delta-2
22.2709	21.6666	21.7955	22.142	22.2261	21.7786	22.6461	22.4594	22.4349			Calcium;Completeproteome;Cytoplasm;Endoplasmicreticulum;Golgiapparatus;Lipiddroplet;Membrane;Metal-binding;Phosphoprotein;Proteintransport;Referenceproteome;Transport	O35954	D3YXW5;O35954	PITM1_MOUSE	Pitpnm1	Membrane-associated phosphatidylinositol transfer protein 1
NaN	NaN	NaN	NaN	NaN	NaN	18.7662	19.4423	19.2791	+		3D-structure;Biologicalrhythms;Completeproteome;Cytoplasm;Nucleus;Phosphoprotein;Referenceproteome;Repeat;Transcription;Transcriptionregulation;Ublconjugation	O35973	Q8CHR1;O35973	PER1_MOUSE	Per1	Period circadian protein homolog 1
21.5048	21.0317	NaN	NaN	NaN	19.8853	20.5011	20.6298	20.3347			Completeproteome;Glycoprotein;Heparansulfate;Membrane;Proteoglycan;Referenceproteome;Secreted;Signal;Transmembrane;Transmembranehelix	O35988	O35988	SDC4_MOUSE	Sdc4	Syndecan-4
NaN	NaN	NaN	NaN	NaN	NaN	20.5307	20.5351	20.8668	+		Acetylation;Cellcycle;Celldivision;Centromere;Chromosome;Coiledcoil;Completeproteome;Cytoplasm;Cytoskeleton;Endoplasmicreticulum;ER-Golgitransport;Kinetochore;Membrane;Mitosis;Proteintransport;Referenceproteome;Transport	O54692	O54692	ZW10_MOUSE	Zw10	Centromere/kinetochore protein zw10 homolog
24.929	22.603	22.2822	22.5548	22.5554	22.6717	24.0147	23.5753	23.9804	+		3D-structure;Acetylation;Cellmembrane;Coiledcoil;Completeproteome;Cytoplasm;Endoplasmicreticulum;Membrane;Microsome;Mitochondrion;Nucleus;Phosphoprotein;Referenceproteome;RNA-binding;rRNA-binding;Transcription;Transcriptionregulation;Transcriptiontermination	O54724	O54724	CAVN1_MOUSE	Cavin1	Caveolae-associated protein 1
24.5576	24.1886	24.125	24.6233	24.1307	24.2189	24.7752	24.5383	24.4482			Completeproteome;Directproteinsequencing;Endoplasmicreticulum;Glycosyltransferase;Membrane;Referenceproteome;Signal;Transferase;Transmembrane;Transmembranehelix	O54734	O54734	OST48_MOUSE	Ddost	Dolichyl-diphosphooligosaccharide--protein glycosyltransferase 48 kDa subunit
24.9609	24.6325	24.225	NaN	22.1652	21.7735	24.3404	24.3706	24.2145			Acetylation;Coiledcoil;Completeproteome;Cytoplasm;Golgiapparatus;Membrane;Phosphoprotein;Proteintransport;Referenceproteome;Repeat;Transport	O54774	O54774	AP3D1_MOUSE	Ap3d1	AP-3 complex subunit delta-1
22.1629	22.0408	22.2202	21.8094	22.4572	22.1882	22.7118	22.8421	22.7871	+		ATP-binding;Completeproteome;Cytoplasm;Differentiation;Kinase;mRNAprocessing;mRNAsplicing;Nucleotide-binding;Nucleus;Phosphoprotein;Referenceproteome;Serine/threonine-proteinkinase;Transferase	O54781	A0A0R4J124;O54781	SRPK2_MOUSE	Srpk2	SRSF protein kinase 2
22.4046	21.857	21.811	22.5297	22.5807	22.0451	22.3128	22.3152	21.972	+		Activator;Apoptosis;ATP-binding;Centromere;Chromatinregulator;Chromosome;Completeproteome;Cytoplasm;Cytoskeleton;Kinase;Nucleotide-binding;Nucleus;Phosphoprotein;Referenceproteome;Serine/threonine-proteinkinase;Transcription;Transcriptionregulation;Transferase;Ublconjugation	O54784	O54784	DAPK3_MOUSE	Dapk3	Death-associated protein kinase 3
21.864	21.2049	21.8924	21.0952	21.2931	22.4249	21.9393	21.9221	21.6698	+	+	3D-structure;Acetylation;Completeproteome;DNA-binding;Isopeptidebond;Nucleus;Phosphoprotein;Referenceproteome;Repressor;Transcription;Transcriptionregulation;Ublconjugation	O54790	O54790	MAFG_MOUSE	Mafg	Transcription factor MafG
NaN	20.6047	21.394	NaN	20.9923	NaN	20.7197	21.503	20.6576			Coiledcoil;Completeproteome;Phosphoprotein;Referenceproteome	O54818	B2RUC1;A0A1L1ST53;O54818	TPD53_MOUSE	Tpd52l1	Tumor protein D53
22.3461	22.1388	22.3216	23.6629	22.9928	23.3209	21.8632	21.9829	21.742	+		Completeproteome;Cytoplasm;Nucleus;Phosphoprotein;Referenceproteome;Ribosomebiogenesis	O54825	O54825	BYST_MOUSE	Bysl	Bystin
NaN	NaN	NaN	NaN	NaN	NaN	22.4447	22.4116	22.2089			3D-structure;Alternativesplicing;Completeproteome;Membrane;Phosphoprotein;Referenceproteome;Sensorytransduction;Signaltransductioninhibitor;Vision	O54828	A2A6V6;O54828-2;O54828	RGS9_MOUSE	Rgs9	Regulator of G-protein signaling 9
25.84	25.3167	25.5251	23.2977	23.7536	24.1995	24.623	24.8868	24.4751	+		Completeproteome;Lipoprotein;Palmitate;Phosphoprotein;Referenceproteome;Signaltransductioninhibitor	O54829	A0A0A6YW36;Q80XD3;O54829	RGS7_MOUSE	Rgs7	Regulator of G-protein signaling 7
26.2319	25.9233	25.9531	25.6409	25.6499	25.8284	26.1466	26.4299	26.2432	+		Acetylation;Apoptosis;ATP-binding;Cellcycle;Completeproteome;Kinase;Nucleotide-binding;Phosphoprotein;Referenceproteome;Serine/threonine-proteinkinase;Transcription;Transcriptionregulation;Transferase;Wntsignalingpathway	O54833	O54833	CSK22_MOUSE	Csnk2a2	Casein kinase II subunit alpha'
21.429	21.4031	21.7209	23.4212	22.8412	23.149	22.1768	22.286	22.0367	+	+	Apoptosis;Completeproteome;DNAdamage;Growthregulation;Metal-binding;Nucleus;Proteintransport;Referenceproteome;Repeat;RNA-binding;Translocation;Transport;Zinc;Zinc-finger	O54836	B9EI21;O54836	ZMAT3_MOUSE	Zmat3	Zinc finger matrin-type protein 3
21.9833	21.7276	21.273	NaN	NaN	NaN	23.0818	23.1086	23.0891			cGMPbiosynthesis;Completeproteome;Cytoplasm;GTP-binding;Heme;Iron;Lyase;Metal-binding;Nucleotide-binding;Referenceproteome	O54865	Q80YP4;O54865	GCYB1_MOUSE	Gucy1b1	Guanylate cyclase soluble subunit beta-1
NaN	NaN	NaN	NaN	NaN	NaN	21.5602	21.3688	21.7474	+	+	Chromosome;Completeproteome;DNA-binding;Nucleus;Referenceproteome;Repeat	O54879	O54879	HMGB3_MOUSE	Hmgb3	High mobility group protein B3
21.4397	NaN	NaN	NaN	21.3349	20.9283	20.3539	19.8688	19.5541			3D-structure;Cellmembrane;Completeproteome;Directproteinsequencing;Disulfidebond;Glycoprotein;Immunoglobulindomain;Membrane;Referenceproteome;Signal;Transmembrane;Transmembranehelix	O54901	E9PZI9;Q80VX2;Q05D16;E9QMY1;O54901	OX2G_MOUSE	Cd200	OX-2 membrane glycoprotein
NaN	22.1129	22.3519	NaN	NaN	21.4719	21.7538	21.3137	21.4466	+		3D-structure;Alternativesplicing;Calcium;Coatedpit;Coiledcoil;Completeproteome;Membrane;Metal-binding;Phosphoprotein;Referenceproteome;Repeat	O54916	F6R6F1;O54916-2;O54916-3;O54916-4;E9Q632;D3Z2E3;F6YT69;O54916	REPS1_MOUSE	Reps1	RalBP1-associated Eps domain-containing protein 1
25.0956	24.5305	24.5024	24.4531	24.3824	24.3444	23.9871	24.2315	23.9012			Alternativeinitiation;Alternativesplicing;Coiledcoil;Completeproteome;Phosphoprotein;Referenceproteome	O54931	O54931-2;O54931-3;O54931-4;O54931-5;A2API8;F7AA26;O54931	AKAP2_MOUSE	Akap2	A-kinase anchor protein 2
25.8346	25.9098	26.3031	26.0438	26.1314	26.1613	26.003	25.9613	25.8451	+	+	Chromatinregulator;Coiledcoil;Completeproteome;DNA-binding;Neurogenesis;Nucleus;Phosphoprotein;Referenceproteome;Ublconjugation	O54941	O54941	SMCE1_MOUSE	Smarce1	SWI/SNF-related matrix-associated actin-dependent regulator of chromatin subfamily E member 1
24.064	24.0839	23.8267	22.0846	22.3471	22.2459	24.0315	24.0601	23.7767	+		Alternativesplicing;Chaperone;Completeproteome;Cytoplasm;Nucleus;Referenceproteome	O54946	O54946-2;G3X8S5;A0A0G2JEI3;A0A0G2JER9;O54946;Q9QYI8	DNJB6_MOUSE	Dnajb6	DnaJ homolog subfamily B member 6
23.2335	23.297	NaN	NaN	NaN	21.0527	23.5469	23.228	22.7428	+		Alternativesplicing;Chaperone;Completeproteome;Cytoplasm;Nucleus;Referenceproteome	O54946-2	O54946-2	DNJB6_MOUSE	Dnajb6	Isoform of O54946, Isoform B of DnaJ homolog subfamily B member 6
21.9893	21.4632	NaN	NaN	NaN	NaN	21.8123	22.1327	21.8378	+		ATP-binding;Completeproteome;Cytoplasm;Kinase;Magnesium;Metal-binding;Nucleotide-binding;Nucleus;Phosphoprotein;Referenceproteome;Serine/threonine-proteinkinase;Transcription;Transcriptionregulation;Transferase;Wntsignalingpathway	O54949	F6QKY6;O54949	NLK_MOUSE	Nlk	Serine/threonine-protein kinase NLK
NaN	20.7038	NaN	NaN	NaN	NaN	22.1277	21.8716	22.0184	+		ATP-binding;CBSdomain;Completeproteome;Fattyacidbiosynthesis;Fattyacidmetabolism;Lipidbiosynthesis;Lipidmetabolism;Nucleotide-binding;Phosphoprotein;Referenceproteome;Repeat	O54950	A0A2R8VHU2;O54950	AAKG1_MOUSE	Prkag1	5'-AMP-activated protein kinase subunit gamma-1
NaN	20.0819	19.8307	NaN	NaN	NaN	18.8648	19.2973	18.9806			Cellmembrane;Completeproteome;Developmentalprotein;Differentiation;Disulfidebond;Glycoprotein;Membrane;Neurogenesis;Referenceproteome;Signal;Transmembrane;Transmembranehelix	O54951	O54951	SEM6B_MOUSE	Sema6b	Semaphorin-6B
26.1841	26.3137	26.064	24.8734	25.7547	25.1132	28.588	28.6937	28.5835	+		Acetylation;Chromosome;Completeproteome;Cytoplasm;DNA-binding;Nucleus;Phosphoprotein;Referenceproteome	O54962	O54962	BAF_MOUSE	Banf1	Barrier-to-autointegration factor
20.623	20.3336	20.1224	NaN	18.8093	20.188	19.8151	19.467	19.8484	+		Alternativesplicing;ATP-binding;Celljunction;Cellmembrane;Coatedpit;Completeproteome;Cytoplasmicvesicle;Endocytosis;Endosome;Kinase;Magnesium;Membrane;Metal-binding;Nucleotide-binding;Nucleus;Phosphoprotein;Referenceproteome;Serine/threonine-proteinkinase;SH3domain;Transferase;Tyrosine-proteinkinase;Ublconjugation	O54967;O54967-2;O54967-3	A0A0R4J1L0;A0A5F8MPC4;A0A5F8MQ87;A0A5F8MPM0;D3Z3U5;D3Z3U6;D3Z3U7;G3X9X7;O54967-2;O54967-3;O54967	ACK1_MOUSE	Tnk2	Activated CDC42 kinase 1
NaN	21.8726	22.3591	NaN	NaN	NaN	22.4298	22.5399	22.4817			Acetylation;ATP-binding;Completeproteome;Cytoplasm;Directproteinsequencing;Endoplasmicreticulum;Hydrolase;Metal-binding;Nucleotide-binding;Nucleus;Referenceproteome;Transport;Zinc	O54984	O54984	GET3_MOUSE	Get3	ATPase GET3
NaN	NaN	21.7646	NaN	NaN	NaN	20.6617	19.8011	NaN			Alternativesplicing;Apoptosis;ATP-binding;Coiledcoil;Completeproteome;Cytoplasm;Kinase;Nucleotide-binding;Phosphoprotein;Referenceproteome;Serine/threonine-proteinkinase;Transferase	O54988-2	O54988-2;O54988	SLK_MOUSE	Slk	Isoform of O54988, Isoform 2 of STE20-like serine/threonine-protein kinase
20.8287	21.0026	NaN	NaN	NaN	NaN	NaN	NaN	15.6002			Acetylation;Alternativesplicing;Cellmembrane;Cellprojection;Cilium;Completeproteome;Endoplasmicreticulum;Glycoprotein;Membrane;Phosphoprotein;Referenceproteome;Signal;Transmembrane;Transmembranehelix	O54990;O54990-2;O54990-3;O54990-4;O54990-5;O54990-6	Q8R056;A0A0R4J0B0;G5E8G5;O54990-2;O54990-3;O54990-4;O54990-5;O54990-6;Q8CDK8;G3X9J8;A0A0G2JE50;A0A0G2JDH9;O54990	PROM1_MOUSE	Prom1	Prominin-1
26.0623	25.8495	25.9615	24.3885	24.7121	24.7181	26.7106	26.7399	26.1391			Celladhesion;Completeproteome;Disulfidebond;EGF-likedomain;Glycoprotein;Membrane;Referenceproteome;Repeat;SH3-binding;Signal;Transmembrane;Transmembranehelix	O54991	O54991	CNTP1_MOUSE	Cntnap1	Contactin-associated protein 1
22.5235	20.3172	NaN	NaN	NaN	NaN	21.5576	21.3961	21.5539	+		Apoptosis;Completeproteome;Membrane;Mitochondrion;Mitochondrionoutermembrane;Phosphoprotein;Referenceproteome;Transmembrane;Transmembranehelix	O55003	A0A1B0GT26;O55003	BNIP3_MOUSE	Bnip3	BCL2/adenovirus E1B 19 kDa protein-interacting protein 3
25.0871	24.6593	24.358	23.2558	23.389	23.5849	25.1046	25.4177	24.9336			3D-structure;Completeproteome;Endoplasmicreticulum;ER-Golgitransport;Golgiapparatus;Lipoprotein;Palmitate;Referenceproteome;Transport	O55013	O55013	TPPC3_MOUSE	Trappc3	Trafficking protein particle complex subunit 3
23.1703	22.8259	22.4719	NaN	NaN	20.4688	23.2777	23.3935	22.9049			Alternativesplicing;ATP-binding;Calcium;Calciumchannel;Calciumtransport;Completeproteome;Disulfidebond;Glycoprotein;Ionchannel;Iontransport;Membrane;Metal-binding;Nucleotide-binding;Phosphoprotein;Polymorphism;Referenceproteome;Repeat;Transmembrane;Transmembranehelix;Transport;Voltage-gatedchannel	O55017;O55017-2	O55017-2;A2AIR7;A2AIR9;A2AIS0;O55017	CAC1B_MOUSE	Cacna1b	Voltage-dependent N-type calcium channel subunit alpha-1B
23.7224	22.0982	21.9427	23.1831	21.9815	22.4721	22.7841	22.4701	22.5599			Completeproteome;Directproteinsequencing;Endoplasmicreticulum;Lipid-binding;Membrane;Microsome;Phosphoprotein;Receptor;Referenceproteome;Steroid-binding;Transmembrane;Transmembranehelix	O55022	O55022	PGRC1_MOUSE	Pgrmc1	Membrane-associated progesterone receptor component 1
26.3044	NaN	26.4564	NaN	NaN	NaN	20.6581	20.482	19.5109			3D-structure;Completeproteome;Cytoplasm;Hydrolase;Lithium;Magnesium;Metal-binding;Referenceproteome	O55023	A0A0A6YW07;Q80ZJ2;Q924B0;O55023	IMPA1_MOUSE	Impa1	Inositol monophosphatase 1
22.735	22.4024	22.3649	22.2194	21.9351	21.8464	22.2703	22.0217	23.8261			Acetylation;ATP-binding;Completeproteome;Kinase;Mitochondrion;Nucleotide-binding;Phosphoprotein;Referenceproteome;Transferase;Transitpeptide	O55028	A0A0U1RQ97;A0A0U1RPT4;A0A0U1RNL7;D3Z7R0;O55028	BCKD_MOUSE	Bckdk	[3-methyl-2-oxobutanoate dehydrogenase [lipoamide]] kinase, mitochondrial
23.9124	23.3631	23.1866	24.214	23.7128	23.821	23.6402	23.9758	23.4641			Acetylation;Coiledcoil;Completeproteome;Cytoplasm;Cytoplasmicvesicle;ER-Golgitransport;Golgiapparatus;Membrane;Phosphoprotein;Proteintransport;Referenceproteome;Repeat;Transport;WDrepeat	O55029	O55029	COPB2_MOUSE	Copb2	Coatomer subunit beta'
25.0896	24.7227	24.5714	NaN	22.0922	22.2476	23.4969	23.8018	23.4389			Acetylation;Completeproteome;Cytoplasm;Endoplasmicreticulum;Phosphoprotein;Referenceproteome;Repeat;SH2domain;SH3domain;Translationregulation	O55033	A0A0J9YUK4;A0A0A0MQF0;O55033	NCK2_MOUSE	Nck2	Cytoplasmic protein NCK2
21.9762	20.9086	NaN	NaN	NaN	NaN	23.3095	22.1021	21.7251	+		Acetylation;Alternativesplicing;Celljunction;Completeproteome;Copper;Cytoplasm;Directproteinsequencing;Membrane;Metal-binding;Nucleus;Phosphoprotein;Referenceproteome;Repeat;Secreted;Synapse;Ublconjugation	O55042;O55042-2	O55042-2;O55042	SYUA_MOUSE	Snca	Alpha-synuclein
21.8541	21.6474	21.9112	23.1554	22.6775	22.9516	21.3152	21.7037	21.6935	+		Alternativesplicing;ATP-binding;Cellcycle;Chromatinregulator;Coiledcoil;Completeproteome;Cytoplasm;Cytoskeleton;Developmentalprotein;Differentiation;DNAdamage;Kinase;Nucleotide-binding;Nucleus;Phosphoprotein;Referenceproteome;Serine/threonine-proteinkinase;Spermatogenesis;Transferase	O55047-2	B1ASU9;O55047-2;O55047-3;B7ZC85;Q8C0V0;O55047	TLK2_MOUSE	Tlk2	Isoform of O55047, Isoform 2 of Serine/threonine-protein kinase tousled-like 2
22.1502	22.4564	22.1607	22.0524	22.9749	22.6878	21.8933	21.9934	21.9486			Cellprojection;cGMP;Completeproteome;Cytoplasm;Cytoplasmicvesicle;Cytoskeleton;Membrane;Referenceproteome;Sensorytransduction;Vision	O55057	M0QWR1;M0QWG6;O55057	PDE6D_MOUSE	Pde6d	Retinal rod rhodopsin-sensitive cGMP 3',5'-cyclic phosphodiesterase subunit delta
22.233	21.3293	21.7086	22.4804	22.3696	22.4084	21.156	21.4521	21.4619			Completeproteome;Cytoplasm;Phosphoprotein;Referenceproteome;Translationregulation	O55091	O55091	IMPCT_MOUSE	Impact	Protein IMPACT
NaN	NaN	NaN	NaN	NaN	NaN	21.1737	21.4462	21.539			Acetylation;Alternativesplicing;Celljunction;Completeproteome;Directproteinsequencing;Membrane;Referenceproteome;Synapse;Transmembrane;Transmembranehelix	O55100;O55100-2	O55100-2;O55100	SNG1_MOUSE	Syngr1	Synaptogyrin-1
25.2107	24.3039	24.4158	23.7502	23.8982	24.1818	24.5904	24.458	24.2825			Acetylation;Calmodulin-binding;Cellprojection;Coiledcoil;Completeproteome;Cytoplasm;Membrane;Phosphoprotein;Referenceproteome;Repeat;WDrepeat	O55106	F8WH41;O55106	STRN_MOUSE	Strn	Striatin
NaN	25.7834	25.4641	NaN	NaN	NaN	NaN	NaN	NaN			Calcium;Celladhesion;Celljunction;Cellmembrane;Cleavageonpairofbasicresidues;Completeproteome;Glycoprotein;Membrane;Metal-binding;Phosphoprotein;Referenceproteome;Repeat;Signal;Transmembrane;Transmembranehelix	O55111	O55111	DSG2_MOUSE	Dsg2	Desmoglein-2
26.5531	24.9972	25.0555	26.3274	26.2353	26.3548	23.5644	24.0844	23.5684			Acetylation;Completeproteome;Directproteinsequencing;Phosphoprotein;Referenceproteome	O55125	O55125	NIPS1_MOUSE	Nipsnap1	Protein NipSnap homolog 1
25.3624	23.8081	23.9876	24.5822	24.9146	25.1964	24.5081	24.3633	24.3445			Completeproteome;Referenceproteome	O55126	Q7TMG8;O55126	NIPS2_MOUSE	Nipsnap2	Protein NipSnap homolog 2
26.4926	26.6654	26.9063	26.9309	26.8512	26.7335	26.6622	26.367	26.506			3D-structure;Acetylation;Completeproteome;Cytoplasm;mRNAprocessing;mRNAsplicing;Nucleus;Referenceproteome;Repressor;Transcription;Transcriptionregulation	O55128	E9Q317;D3YY55;O55128	SAP18_MOUSE	Sap18	Histone deacetylase complex subunit SAP18
28.2652	27.6386	27.376	27.3485	27.3418	27.5053	27.8578	28.0321	27.755			Acetylation;Cellcycle;Celldivision;Cellprojection;Centromere;Chromosome;Cilium;Coiledcoil;Completeproteome;Cytoplasm;Cytoskeleton;Directproteinsequencing;GTP-binding;Kinetochore;Mitosis;Nucleotide-binding;Phosphoprotein;Referenceproteome	O55131	E9Q9F5;E9Q1G8;O55131	SEPT7_MOUSE	Septin7	Septin-7
23.7106	24.2018	24.5291	24.6612	25.0802	25.1175	24.056	23.9612	24.0139	+		Completeproteome;Cytoplasm;Initiationfactor;Nucleus;Phosphoprotein;Proteinbiosynthesis;Referenceproteome;Ribosomebiogenesis	O55135	O55135	IF6_MOUSE	Eif6	Eukaryotic translation initiation factor 6
24.1886	24.5854	23.9799	NaN	20.3435	19.5829	23.2296	23.7516	23.5695			Acetylation;Completeproteome;Referenceproteome;Ribonucleoprotein;Ribosomalprotein	O55142	O55142	RL35A_MOUSE	Rpl35a	Large ribosomal subunit protein eL33
25.7543	24.0343	24.3614	23.8319	23.9169	24.1088	25.7608	26.2026	25.7579			Alternativesplicing;ATP-binding;Calcium;Calciumtransport;Completeproteome;Directproteinsequencing;Endoplasmicreticulum;Hydrolase;Iontransport;Isopeptidebond;Magnesium;Membrane;Metal-binding;Nitration;Nucleotide-binding;Phosphoprotein;Referenceproteome;Sarcoplasmicreticulum;Transmembrane;Transmembranehelix;Transport;Ublconjugation	O55143	O55143-2;O55143	AT2A2_MOUSE	Atp2a2	Sarcoplasmic/endoplasmic reticulum calcium ATPase 2
22.4086	21.827	22.2627	22.5238	22.3916	22.4034	21.6398	21.8157	21.3197			Alternativesplicing;Completeproteome;Ligase;Metal-binding;Phosphoprotein;Referenceproteome;Ublconjugation;Ublconjugationpathway;Zinc;Zinc-finger	O55176	O55176-2;B1AXU3;B1AXU4;O55176	PJA1_MOUSE	Pja1	E3 ubiquitin-protein ligase Praja-1
25.8174	25.5187	25.2675	24.2971	24.9046	25.166	24.1932	23.7841	22.8361			Cellmembrane;Completeproteome;Disulfidebond;Glycoprotein;GPI-anchor;Lipoprotein;Membrane;Referenceproteome;Signal	O55186	O55186	CD59A_MOUSE	Cd59a	CD59A glycoprotein
21.5602	22.0604	22.2343	23.5383	21.0725	24.1865	22.2708	21.3634	22.3121	+		Acetylation;Alternativesplicing;Chromatinregulator;Completeproteome;Isopeptidebond;Ligase;Nucleus;Phosphoprotein;Referenceproteome;Repressor;Transcription;Transcriptionregulation;Ublconjugation;Ublconjugationpathway	O55187	O55187-2;O55187	CBX4_MOUSE	Cbx4	E3 SUMO-protein ligase CBX4
22.9757	23.0656	22.9689	24.8411	24.1975	24.94	NaN	NaN	NaN			Biomineralization;Completeproteome;Extracellularmatrix;Glycoprotein;Phosphoprotein;Referenceproteome;Secreted;Signal	O55196	A0A0G2JEP7;O55196	ENAM_MOUSE	Enam	Enamelin
23.4653	23.5627	23.8155	24.3223	24.1598	24.1671	23.6727	23.8243	23.9067			Acetylation;Activator;Alternativesplicing;Completeproteome;Methylation;Nucleus;Phosphoprotein;Referenceproteome;Repeat;Repressor;Transcription;Transcriptionregulation	O55201	O55201-2;O55201	SPT5H_MOUSE	Supt5h	Transcription elongation factor SPT5
23.3569	22.046	21.8971	20.4802	20.938	21.0964	22.2231	22.4946	22.1303			Acetylation;ANKrepeat;ATP-binding;Celljunction;Cellmembrane;Cellprojection;Completeproteome;Cytoplasm;Kinase;Membrane;Nucleotide-binding;Phosphoprotein;Referenceproteome;Repeat;Serine/threonine-proteinkinase;Transferase	O55222	D3YZA5;A0A1B0GR42;A0A1B0GRF6;O55222	ILK_MOUSE	Ilk	Integrin-linked protein kinase
21.8474	22.042	22.0995	NaN	22.3636	22.6537	22.7017	22.4425	22.5284	+		3D-structure;Completeproteome;Cytoplasm;Directproteinsequencing;Hydrolase;Nucleus;Protease;Proteasome;Referenceproteome;Threonineprotease;Zymogen	O55234	Q8BTY5;O55234	PSB5_MOUSE	Psmb5	Proteasome subunit beta type-5
20.8853	NaN	NaN	NaN	NaN	NaN	19.7761	NaN	20.674	+		3D-structure;Completeproteome;GTP-binding;Hydrolase;mRNAcapping;mRNAprocessing;Multifunctionalenzyme;Nucleotide-binding;Nucleotidyltransferase;Nucleus;Referenceproteome;Transferase	O55236	Q9DCC1;O55236	MCE1_MOUSE	Rngtt	mRNA-capping enzyme
NaN	NaN	NaN	NaN	NaN	NaN	20.2766	20.8679	20.6907	+		3D-structure;Acetylation;Activator;Alternativesplicing;ATP-binding;Biologicalrhythms;Completeproteome;Cytoplasm;DNA-binding;Helicase;Hydrolase;Methylation;Nucleotide-binding;Nucleus;Phosphoprotein;Referenceproteome;Repeat;RNA-binding	O70133	A0A0R4J2C3;A0A087WPL5;O70133	DHX9_MOUSE	Dhx9	ATP-dependent RNA helicase A
27.7325	27.9653	28.0637	27.5587	27.3808	27.3208	28.9208	28.7562	28.8955	+		3D-structure;Acetylation;Activator;Alternativesplicing;ATP-binding;Biologicalrhythms;Completeproteome;Cytoplasm;DNA-binding;Helicase;Hydrolase;Methylation;Nucleotide-binding;Nucleus;Phosphoprotein;Referenceproteome;Repeat;RNA-binding	O70133-2	A0A0R4J2C3;O70133-2;Q3UR42;A0A087WPL5;E9QNN1;O70133	DHX9_MOUSE	Dhx9	Isoform of O70133, Isoform 2 of ATP-dependent RNA helicase A
NaN	21.9225	NaN	NaN	NaN	NaN	20.1339	20.7439	20.5593	+		ATP-binding;Completeproteome;Kinase;Magnesium;Manganese;Metal-binding;Nucleotide-binding;Phosphoprotein;Referenceproteome;Serine/threonine-proteinkinase;Transferase;Tyrosine-proteinkinase	O70146	O70146	TESK1_MOUSE	Tesk1	Dual specificity testis-specific protein kinase 1
22.3965	21.3383	NaN	21.3087	20.7351	21.7537	19.6018	20.0582	20.2738			Acetylation;Completeproteome;Endoplasmicreticulum;Glycosyltransferase;Phosphoprotein;Referenceproteome;Transferase	O70152	F8WII3;O70152	DPM1_MOUSE	Dpm1	Dolichol-phosphate mannosyltransferase subunit 1
23.4746	22.5653	22.4118	22.3996	22.3149	22.1784	23.6462	23.9191	23.835	+		3D-structure;Acetylation;Alternativesplicing;ATP-binding;Celladhesion;Celljunction;Cellmembrane;Cellprojection;Chemotaxis;Completeproteome;Cytoplasm;Endocytosis;Exocytosis;Kinase;Membrane;Nucleotide-binding;Phagocytosis;Phosphoprotein;Referenceproteome;Transferase	O70161	O70161-2;O70161-3;F8WHW6;O70161	PI51C_MOUSE	Pip5k1c	Phosphatidylinositol 4-phosphate 5-kinase type-1 gamma
21.8173	21.5957	22.0341	22.4089	22.2654	22.0019	22.6598	22.9176	22.4439			Cellprojection;Coiledcoil;Completeproteome;Golgiapparatus;Lipoprotein;Palmitate;Phosphoprotein;Referenceproteome	O70166	O70166	STMN3_MOUSE	Stmn3	Stathmin-3
26.3023	25.9419	25.8776	25.0353	25.4702	24.8313	26.9239	26.8775	26.3947	+		Acetylation;ATP-binding;Cellmembrane;Completeproteome;Cytoplasm;Directproteinsequencing;Kinase;Membrane;Nucleotide-binding;Nucleus;Phosphoprotein;Referenceproteome;Transferase	O70172	F6RJE8;O70172	PI42A_MOUSE	Pip4k2a	Phosphatidylinositol 5-phosphate 4-kinase type-2 alpha
NaN	NaN	NaN	21.7014	21.5636	21.5565	NaN	NaN	NaN			Amidation;Cleavageonpairofbasicresidues;Completeproteome;Hormone;Neurogenesis;Referenceproteome;Secreted;Signal	O70176	O70176	PACA_MOUSE	Adcyap1	Pituitary adenylate cyclase-activating polypeptide
24.252	24.1322	23.9566	24.7306	24.6291	24.3721	24.083	24.3888	24.2105			Acetylation;Completeproteome;Cytoplasm;Initiationfactor;Phosphoprotein;Proteinbiosynthesis;Referenceproteome	O70194	A0A2R8VK20;O70194	EIF3D_MOUSE	Eif3d	Eukaryotic translation initiation factor 3 subunit D
NaN	NaN	NaN	NaN	NaN	NaN	19.8691	19.9986	19.4892	+		3D-structure;Acetylation;Actin-binding;Calcium;Cellmembrane;Cellprojection;Completeproteome;Cytoplasm;Cytoskeleton;Membrane;Metal-binding;Phosphoprotein;Referenceproteome;Repeat	O70200	G3UYJ2;O70200	AIF1_MOUSE	Aif1	Allograft inflammatory factor 1
22.7509	21.9183	21.614	NaN	NaN	NaN	22.0816	22.2406	21.9317			Acetylation;ATP-binding;Completeproteome;Endosome;Golgiapparatus;Hydrolase;Magnesium;Membrane;Metal-binding;Nucleotide-binding;Referenceproteome;Transmembrane;Transmembranehelix	O70228	A2AQC3;Q8C4G3;Q8C288;O70228	ATP9A_MOUSE	Atp9a	Probable phospholipid-transporting ATPase IIA
26.3078	26.1897	26.3509	26.251	25.9542	25.6169	24.3911	24.2951	24.2618			Acetylation;Completeproteome;Directproteinsequencing;Elongationfactor;Phosphoprotein;Proteinbiosynthesis;Referenceproteome	O70251	A0A087WS46;O70251	EF1B_MOUSE	Eef1b	Elongation factor 1-beta
21.6351	NaN	NaN	NaN	NaN	NaN	21.1803	20.5673	20.6072			Acetylation;Completeproteome;Endoplasmicreticulum;Heme;Iron;Metal-binding;Microsome;Oxidoreductase;Referenceproteome;Repeat	O70252	D3YX62;O70252	HMOX2_MOUSE	Hmox2	Heme oxygenase 2
NaN	NaN	20.4916	19.8016	NaN	NaN	20.0343	NaN	20.283	+		Acetylation;Completeproteome;mRNAprocessing;mRNAsplicing;Nucleus;Phosphoprotein;Referenceproteome;Spliceosome	O70279	Q3UFM6;O70279	ESS2_MOUSE	Ess2	Splicing factor ESS-2 homolog
23.0075	22.2752	22.7277	NaN	NaN	22.2612	23.1968	23.3108	22.8138			Alternativesplicing;ATP-binding;Completeproteome;Kinase;Lipoprotein;Membrane;Nucleotide-binding;Palmitate;Phosphoprotein;Referenceproteome;Serine/threonine-proteinkinase;Transferase;Wntsignalingpathway	O70293-2	O70293-2;A0A286YDZ5;A0A286YE10;A0A286YDA5;Q9EP84;O70293	GRK6_MOUSE	Grk6	Isoform of O70293, Isoform GRK6B of G protein-coupled receptor kinase 6
23.5158	23.6003	23.5631	22.5453	23.0077	23.0429	22.8495	22.9794	22.8062			Alternativesplicing;Completeproteome;Cytoplasm;Phosphoprotein;Referenceproteome	O70305	A0A286YDU2;O70305-2;O70305-3;E9QM77;F6U2C2;O70305	ATX2_MOUSE	Atxn2	Ataxin-2
21.9281	21.649	20.8271	NaN	NaN	NaN	22.3731	22.273	22.0393			Acyltransferase;Completeproteome;Cytoplasm;Membrane;Phosphoprotein;Referenceproteome;Transferase	O70310	A2AJH3;F7APP3;O70310;O70311	NMT1_MOUSE	Nmt1	Glycylpeptide N-tetradecanoyltransferase 1
NaN	NaN	NaN	NaN	NaN	NaN	20.5485	NaN	20.0766			Acyltransferase;Completeproteome;Cytoplasm;Membrane;Phosphoprotein;Referenceproteome;Transferase	O70311	A2AJH3;F7APP3;O70311	NMT2_MOUSE	Nmt2	Glycylpeptide N-tetradecanoyltransferase 2
24.93	24.8322	24.5089	24.7468	24.6627	25.023	25.7602	25.6797	25.5545	+		Acetylation;Actin-binding;Cellmembrane;Completeproteome;Cytoplasm;Cytoskeleton;Membrane;Phosphoprotein;Referenceproteome	O70318	A0A1W2P6I5;Q80UE4;Q80UE5;Q8C928;O70318	E41L2_MOUSE	Epb41l2	Band 4.1-like protein 2
24.4979	24.2941	23.8869	23.0264	22.8406	23.0604	24.5716	24.861	24.5855	+		Alternativeinitiation;Alternativesplicing;Completeproteome;Cytoplasm;Developmentalprotein;Mitochondrion;Oxidoreductase;Peroxidase;Referenceproteome;Selenocysteine;Transitpeptide	O70325;O70325-2;O70325-3	S4R1E5;O70325-2;O70325-3;O70325	GPX4_MOUSE	Gpx4	Phospholipid hydroperoxide glutathione peroxidase
NaN	NaN	NaN	NaN	NaN	NaN	21.1614	21.4813	21.3043			Calcium;Completeproteome;Glycoprotein;Lectin;Metal-binding;Referenceproteome;Secreted;Signal	O70340	O70340	NPTX2_MOUSE	Nptx2	Neuronal pentraxin-2
25.4335	NaN	24.168	NaN	NaN	23.2475	NaN	NaN	NaN	+		3D-structure;Acetylation;Activator;Alternativepromoterusage;Alternativesplicing;Biologicalrhythms;Completeproteome;Nucleus;Phosphoprotein;Referenceproteome;RNA-binding;Transcription;Transcriptionregulation;Ublconjugation	O70343	Q3LIG2;O70343-4;A0A0G2JGG3;O70343	PRGC1_MOUSE	Ppargc1a	Peroxisome proliferator-activated receptor gamma coactivator 1-alpha
21.5684	20.3365	NaN	NaN	NaN	NaN	NaN	NaN	NaN	+		3D-structure;Biologicalrhythms;Completeproteome;Cytoplasm;Nucleus;Phosphoprotein;Referenceproteome;Repeat;Transcription;Transcriptionregulation;Ublconjugation	O70361	E9PV88;O70361	PER3_MOUSE	Per3	Period circadian protein homolog 3
NaN	20.4906	21.0897	NaN	NaN	NaN	19.7091	20.3705	20.2572	+		Alternativesplicing;Coiledcoil;Completeproteome;Directproteinsequencing;Metal-binding;Nucleus;Referenceproteome;Zinc;Zinc-finger	O70374	A0A0R4J1D5;O70374-2;F6WYU8;O70374	MTG8R_MOUSE	Cbfa2t2	Protein CBFA2T2
24.6461	24.0974	23.9985	24.1703	24.2846	24.1606	23.6182	23.5827	23.575			Completeproteome;Cytoplasm;Referenceproteome	O70378	M0QWS0;M0QWC9;M0QWI7;M0QWE2;O70378	EMC8_MOUSE	Emc8	ER membrane protein complex subunit 8
17.072	NaN	NaN	NaN	NaN	NaN	18.9837	NaN	18.6699			ATP-binding;Autophagy;Completeproteome;Cytoplasm;Kinase;Nucleotide-binding;Phosphoprotein;Referenceproteome;Serine/threonine-proteinkinase;Transferase	O70405	A0A0R4J0B3;Q6PB82;O70405	ULK1_MOUSE	Ulk1	Serine/threonine-protein kinase ULK1
18.9555	20.3866	20.3202	NaN	NaN	NaN	20.7313	21.1582	21.0942	+		Completeproteome;DNAdamage;DNArepair;Nucleus;Referenceproteome;Transcription;Transcriptionregulation	O70422	E0CY64;E0CXV5;E0CYM3;E0CYK8;O70422	TF2H4_MOUSE	Gtf2h4	General transcription factor IIH subunit 4
22.966	22.3623	22.1392	NaN	NaN	NaN	21.8015	21.5736	21.5103	+		Completeproteome;Cytoplasm;LIMdomain;Metal-binding;Nucleus;Phosphoprotein;Referenceproteome;Repeat;Transcription;Transcriptionregulation;Zinc;Zinc-finger	O70433	O70433	FHL2_MOUSE	Fhl2	Four and a half LIM domains protein 2
24.1558	23.3576	23.2467	24.475	23.8937	24.4421	23.6382	23.4781	23.4758	+		3D-structure;Acetylation;Completeproteome;Cytoplasm;Directproteinsequencing;Hydrolase;Nucleus;Phosphoprotein;Protease;Proteasome;Referenceproteome;Threonineprotease	O70435	F8WH02;E0CZ34;E0CYL6;O70435	PSA3_MOUSE	Psma3	Proteasome subunit alpha type-3
21.9324	21.1144	21.5001	NaN	20.5817	21.8079	23.4444	22.8479	22.6395			3D-structure;Acetylation;Coiledcoil;Completeproteome;Endosome;Iron;Membrane;Phosphoprotein;Referenceproteome;Transmembrane;Transmembranehelix	O70439	Q8BH40;O70439	STX7_MOUSE	Stx7	Syntaxin-7
25.7969	25.7643	25.3736	22.1082	22.1172	22.5407	25.2302	25.087	25.2575			Completeproteome;GTP-binding;Lipoprotein;Magnesium;Membrane;Metal-binding;Myristate;Nucleotide-binding;Palmitate;Referenceproteome;Transducer	O70443	O70443	GNAZ_MOUSE	Gnaz	Guanine nucleotide-binding protein G(z) subunit alpha
22.38	21.9794	21.5147	NaN	NaN	NaN	20.6261	NaN	19.9543	+		Cellmembrane;Completeproteome;Membrane;Referenceproteome;Symport;Transmembrane;Transmembranehelix;Transport	O70451	O70451	MOT2_MOUSE	Slc16a7	Monocarboxylate transporter 2
NaN	20.5447	NaN	NaN	NaN	NaN	21.1346	20.9569	20.8244			3D-structure;Coiledcoil;Completeproteome;Golgiapparatus;Membrane;Phosphoprotein;Referenceproteome;Transmembrane;Transmembranehelix	O70480	Q8BSN6;O70480	VAMP4_MOUSE	Vamp4	Vesicle-associated membrane protein 4
NaN	NaN	NaN	NaN	20.4172	NaN	21.2152	20.4412	NaN			Acetylation;Completeproteome;Cytoplasm;Ligase;Metal-binding;Phosphoprotein;Referenceproteome;Ublconjugationpathway;Zinc;Zinc-finger	O70481	O70481	UBR1_MOUSE	Ubr1	E3 ubiquitin-protein ligase UBR1
22.5839	21.9535	22.1612	NaN	21.541	20.7687	21.4127	21.6253	22.22			Acetylation;Completeproteome;Cytoplasmicvesicle;Endosome;Lipid-binding;Phosphoprotein;Proteintransport;Referenceproteome;Transport;Ublconjugation	O70492	D3Z6Z0;Q78ZM0;O70492	SNX3_MOUSE	Snx3	Sorting nexin-3
NaN	20.6359	20.7793	NaN	21.3107	NaN	NaN	22.1905	22.393	+	+	Acetylation;Activator;Alternativesplicing;Completeproteome;DNA-binding;Isopeptidebond;Metal-binding;Nucleus;Phosphoprotein;Referenceproteome;Repeat;Transcription;Transcriptionregulation;Ublconjugation;Zinc;Zinc-finger	O70494;O70494-2;O70494-3	O70494-2;O70494-3;O70494	SP3_MOUSE	Sp3	Transcription factor Sp3
24.1327	23.9926	23.5255	21.2374	21.9127	22.1568	23.1744	23.2633	23.2559			Alternativesplicing;Completeproteome;Endoplasmicreticulum;Lipidbiosynthesis;Lipidmetabolism;Membrane;NADP;Oxidoreductase;Referenceproteome;Steroidbiosynthesis;Transmembrane;Transmembranehelix	O70503	O70503-2;O70503	DHB12_MOUSE	Hsd17b12	Very-long-chain 3-oxoacyl-CoA reductase
NaN	NaN	NaN	NaN	NaN	NaN	18.8277	19.4673	19.477			cAMP;cAMP-binding;Cellmembrane;Completeproteome;Glycoprotein;Ionchannel;Iontransport;Ligand-gatedionchannel;Membrane;Nucleotide-binding;Potassium;Potassiumchannel;Potassiumtransport;Referenceproteome;Sodium;Sodiumchannel;Sodiumtransport;Transmembrane;Transmembranehelix;Transport;Voltage-gatedchannel	O70507	B2RY58;O70507	HCN4_MOUSE	Hcn4	Potassium/sodium hyperpolarization-activated cyclic nucleotide-gated channel 4
NaN	19.9784	NaN	25.7752	NaN	20.822	20.9419	20.4844	20.4735	+		Alternativesplicing;Chromatinregulator;Completeproteome;Dioxygenase;Iron;Metal-binding;Nucleus;Oxidoreductase;Phosphoprotein;Referenceproteome;Repeat;TPRrepeat;Zinc	O70546;O70546-2	O70546-2;A0A286YD05;O70546	KDM6A_MOUSE	Kdm6a	Lysine-specific demethylase 6A
23.2911	23.4269	23.555	22.4079	23.0128	22.9064	23.5394	23.6622	23.7255	+		ATP-binding;Chromosomepartition;Completeproteome;Cytoplasm;Differentiation;Directproteinsequencing;Endoplasmicreticulum;Kinase;Microsome;mRNAprocessing;mRNAsplicing;Nucleotide-binding;Nucleus;Phosphoprotein;Referenceproteome;Serine/threonine-proteinkinase;Transferase	O70551	O70551	SRPK1_MOUSE	Srpk1	SRSF protein kinase 1
21.9043	21.0945	22.0457	NaN	NaN	NaN	21.4723	21.7937	21.5412	+		Acetylation;Coiledcoil;Completeproteome;Developmentalprotein;Differentiation;Oogenesis;Referenceproteome;Repeat	O70566	E9Q4U7;Q6W4W7;O70566	DIAP2_MOUSE	Diaph2	Protein diaphanous homolog 2
20.7653	NaN	NaN	NaN	NaN	NaN	20.0464	20.3319	19.139			Completeproteome;Hydrolase;Lipidmetabolism;Magnesium;Membrane;Metal-binding;Referenceproteome;Sphingolipidmetabolism;Transmembrane;Transmembranehelix	O70572	O70572	NSMA_MOUSE	Smpd2	Sphingomyelin phosphodiesterase 2
NaN	17.356	NaN	NaN	NaN	NaN	NaN	18.4795	17.584			Completeproteome;Cytoplasm;Membrane;Peroxisome;Referenceproteome;Repeat;Transmembrane;Transmembranehelix;Transport	O70579	A0A2R8VI88;O70579	PM34_MOUSE	Slc25a17	Peroxisomal membrane protein PMP34
NaN	NaN	NaN	NaN	NaN	NaN	19.8389	19.5704	19.5841			Alternativesplicing;Coiledcoil;Completeproteome;Cytoplasm;Cytoskeleton;Ligase;Metal-binding;Microtubule;Phosphoprotein;Referenceproteome;Repeat;Ublconjugationpathway;Zinc;Zinc-finger	O70583;O70583-2	B1AUZ9;B1AV01;Q6PD02;O70583-2;O70583-3;O70583	TRI18_MOUSE	Mid1	E3 ubiquitin-protein ligase Midline-1
22.5629	22.1581	22.5139	NaN	21.9142	22.1138	20.8894	20.8895	20.5434	+		Alternativesplicing;Coiledcoil;Completeproteome;Cytoplasm;Metal-binding;Referenceproteome;Zinc;Zinc-finger	O70585-2	Q8K0N0;Q8C8Z9;O70585-2;G3UYK9;G3UYM7;G3UZ87;G3UY34;O70585	DTNB_MOUSE	Dtnb	Isoform of O70585, Isoform 2 of Dystrobrevin beta
26.7376	26.3137	26.4583	25.1626	25.849	25.9626	26.1512	26.2457	25.9006	+		3D-structure;Alternativesplicing;ATP-binding;Calmodulin-binding;Cellmembrane;Completeproteome;Cytoplasm;Kinase;Membrane;Nucleotide-binding;Nucleus;Phosphoprotein;Referenceproteome;Repeat;Serine/threonine-proteinkinase;SH3domain;Transferase	O70589	B1AUH5;O70589-2;O70589-3;O70589-4;O70589-5;A0A067XG53;O70589	CSKP_MOUSE	Cask	Peripheral plasma membrane protein CASK
NaN	NaN	NaN	NaN	20.8335	NaN	19.1676	19.9973	19.8922	+		Chaperone;Completeproteome;Cytoplasm;Mitochondrion;Nucleus;Referenceproteome	O70591	F8WJ30;O70591	PFD2_MOUSE	Pfdn2	Prefoldin subunit 2
22.5887	22.5034	21.9416	22.5343	22.8376	22.6539	22.6722	22.5205	22.5823	+		Alternativesplicing;Completeproteome;Ligase;Metal-binding;Nucleus;Phosphoprotein;Referenceproteome;Repeat;TPRrepeat;Ublconjugationpathway;Zinc;Zinc-finger	O88196;O88196-3	A0A338P6W3;G5E8T2;O88196-2;O88196-3;O88196-4;O88196-5;O88196-6;O88196	TTC3_MOUSE	Ttc3	E3 ubiquitin-protein ligase TTC3
NaN	NaN	NaN	NaN	NaN	NaN	20.6421	NaN	20.6849	+		Centromere;Chromosome;Completeproteome;Developmentalprotein;Kinetochore;Phosphoprotein;Referenceproteome	O88271	O88271	CFDP1_MOUSE	Cfdp1	Craniofacial development protein 1
25.4949	25.9758	25.9031	25.7561	26.2069	25.95	25.9758	26.0528	25.8235			Acetylation;Activator;Alternativesplicing;Completeproteome;DNA-binding;Metal-binding;mRNAprocessing;mRNAsplicing;Nucleus;Phosphoprotein;Referenceproteome;Repeat;Transcription;Transcriptionregulation;Zinc;Zinc-finger	O88291	A0A0R4J098;O88291-2;D3YXQ7;O88291	ZN326_MOUSE	Znf326	DBIRD complex subunit ZNF326
20.9077	21.359	20.6997	NaN	NaN	NaN	21.5588	21.7573	20.705	+		Cholesterolmetabolism;Cleavageonpairofbasicresidues;Completeproteome;Developmentalprotein;Disulfidebond;EGF-likedomain;Endocytosis;Endosome;Glycoprotein;Golgiapparatus;LDL;Lipidmetabolism;Lipidtransport;Membrane;Phosphoprotein;Receptor;Referenceproteome;Repeat;Secreted;Signal;Steroidmetabolism;Sterolmetabolism;Transmembrane;Transmembranehelix;Transport	O88307	O88307	SORL_MOUSE	Sorl1	Sortilin-related receptor
24.9017	21.4279	21.1489	19.4677	21.2608	21.5259	24.2064	23.8895	24.3145			Basementmembrane;Calcium;Celladhesion;Completeproteome;Disulfidebond;EGF-likedomain;Extracellularmatrix;Glycoprotein;Referenceproteome;Repeat;Secreted;Signal	O88322	A0A286YCQ5;O88322	NID2_MOUSE	Nid2	Nidogen-2
26.0786	25.3255	25.4525	25.5822	25.4756	25.4103	25.1529	25.2624	24.8601			Acetylation;Actin-binding;Celljunction;Cellprojection;Completeproteome;Cytoplasm;Cytoskeleton;Directproteinsequencing;Phosphoprotein;Referenceproteome;Repeat;WDrepeat	O88342	A0A0J9YU05;O88342	WDR1_MOUSE	Wdr1	WD repeat-containing protein 1
21.845	21.5671	21.2408	21.1117	20.7709	21.0434	22.0325	22.1694	22.027			3D-structure;Acetylation;Coiledcoil;Completeproteome;Endosome;Lysosome;Membrane;Phosphoprotein;Proteintransport;Referenceproteome;Transmembrane;Transmembranehelix;Transport	O88384	F6UHS3;Q91XH6;O88384	VTI1B_MOUSE	Vti1b	Vesicle transport through interaction with t-SNAREs homolog 1B
23.111	22.0043	22.2736	NaN	22.0121	NaN	NaN	NaN	NaN			Acetylation;ATP-binding;Completeproteome;Diseasemutation;Kinase;Multifunctionalenzyme;Nucleotide-binding;Nucleotidyltransferase;Polymorphism;Referenceproteome;Transferase	O88428	A0A494B923;A0A494BB18;O88428	PAPS2_MOUSE	Papss2	Bifunctional 3'-phosphoadenosine 5'-phosphosulfate synthase 2
26.0845	25.6613	25.4948	24.3791	24.1993	24.4635	24.5745	24.6406	24.5051	+		Completeproteome;Membrane;Mitochondrion;Mitochondrionoutermembrane;Proteintransport;Referenceproteome;Transport	O88441	O88441	MTX2_MOUSE	Mtx2	Metaxin-2
21.3407	20.7937	NaN	NaN	NaN	NaN	20.8035	21.2725	20.9145			ATP-binding;Biologicalrhythms;Calmodulin-binding;cAMPbiosynthesis;Completeproteome;Cytoplasm;Glycoprotein;Lyase;Magnesium;Membrane;Metal-binding;Nucleotide-binding;Referenceproteome;Repeat;Transmembrane;Transmembranehelix	O88444	O88444	ADCY1_MOUSE	Adcy1	Adenylate cyclase type 1
21.688	20.6737	21.8368	23.2244	22.6153	23.3898	22.1098	21.6614	22.3891			Cellprojection;Coiledcoil;Completeproteome;Cytoplasm;Cytoplasmicvesicle;Cytoskeleton;Microtubule;Motorprotein;Phosphoprotein;Referenceproteome;Repeat;TPRrepeat	O88447	E9Q7C9;A0A5F8MPZ2;Q7TNF4;Q5UE59;Q8CD76;O88447	KLC1_MOUSE	Klc1	Kinesin light chain 1
23.1067	22.6308	22.533	22.3015	22.8097	22.7985	23.2702	23.1861	23.0843	+		Coiledcoil;Completeproteome;Cytoplasm;Cytoskeleton;Microtubule;Motorprotein;Phosphoprotein;Referenceproteome;Repeat;TPRrepeat	O88448	D3YXZ3;Q91YS4;O88448	KLC2_MOUSE	Klc2	Kinesin light chain 2
21.5365	20.1089	NaN	NaN	NaN	NaN	21.1625	20.8693	20.9537			Acetylation;Calcium;Cellmembrane;Completeproteome;Cytoplasm;Membrane;Metal-binding;Referenceproteome;Repeat	O88456	A0A0R4J1C2;O88456;Q9D7J7	CPNS1_MOUSE	Capns1	Calpain small subunit 1
19.8772	20.2372	22.3171	NaN	NaN	NaN	19.6869	20.487	19.9365			Alternativesplicing;Completeproteome;Cytoplasm;Metal-binding;Nucleus;Phosphoprotein;Referenceproteome;Repeat;WDrepeat;Zinc;Zinc-finger	O88466	R4GML0;E9Q7S1;O88466	ZN106_MOUSE	Znf106	Zinc finger protein 106
NaN	21.6687	21.3096	20.6595	NaN	NaN	NaN	NaN	NaN	+		Cellprojection;Completeproteome;Cytoplasm;Directproteinsequencing;mRNAtransport;Nucleus;Phosphoprotein;Referenceproteome;Repeat;RNA-binding;Translationregulation;Transport	O88477	O88477	IF2B1_MOUSE	Igf2bp1	Insulin-like growth factor 2 mRNA-binding protein 1
25.0484	24.578	24.0971	24.2104	24.4452	24.3727	24.4371	24.5985	24.0253	+		Alternativesplicing;Centromere;Chromosome;Completeproteome;Cytoplasm;Cytoskeleton;Dynein;Kinetochore;Microtubule;Motorprotein;Phosphoprotein;Referenceproteome;Repeat;Transport;WDrepeat	O88485	Q3TYJ3;O88485-2;D3Z0M6;O88485	DC1I1_MOUSE	Dync1i1	Cytoplasmic dynein 1 intermediate chain 1
24.9691	24.8421	24.6567	24.308	24.8642	25.3679	23.7975	24.0905	23.8355			Acetylation;Completeproteome;Cytoplasm;Cytoskeleton;Dynein;Microtubule;Motorprotein;Phosphoprotein;Referenceproteome;Repeat;Transport;WDrepeat	O88487	Q3TPJ8;A2BFF9;O88487	DC1I2_MOUSE	Dync1i2	Cytoplasmic dynein 1 intermediate chain 2
24.1146	24.3296	24.3688	NaN	24.8705	25.4057	24.1643	24.3895	24.5052	+		Activator;Chromatinregulator;Chromosome;Completeproteome;Developmentalprotein;Metal-binding;Methyltransferase;Nucleus;Phosphoprotein;Receptor;Referenceproteome;Repeat;Repressor;S-adenosyl-L-methionine;Transcription;Transcriptionregulation;Transferase;Zinc;Zinc-finger	O88491	E9QAE4;A0A286YE36;O88491	NSD1_MOUSE	Nsd1	Histone-lysine N-methyltransferase, H3 lysine-36 specific
21.8161	22.1504	22.2226	21.3936	22.0154	22.136	22.7343	22.8056	22.428	+		cAMP;Completeproteome;Hydrolase;Metal-binding;Phosphoprotein;Referenceproteome	O88502	O88502	PDE8A_MOUSE	Pde8a	High affinity cAMP-specific and IBMX-insensitive 3',5'-cyclic phosphodiesterase 8A
24.6537	24.4774	24.879	23.5155	24.0966	24.0286	23.7035	23.8268	23.9792			Cellmembrane;Completeproteome;Disulfidebond;Glycoprotein;GPI-anchor;Immunoglobulindomain;Lipoprotein;Membrane;Receptor;Referenceproteome;Repeat;Signal	O88507	O88507	CNTFR_MOUSE	Cntfr	Ciliary neurotrophic factor receptor subunit alpha
20.8059	21.069	20.678	NaN	20.5441	NaN	21.3234	21.3422	22.3737	+		3D-structure;Alternativepromoterusage;Chromatinregulator;Completeproteome;Cytoplasm;DNA-binding;Metal-binding;Methyltransferase;Nucleus;Phosphoprotein;Referenceproteome;Repressor;S-adenosyl-L-methionine;Transcription;Transcriptionregulation;Transferase;Ublconjugation;Zinc;Zinc-finger	O88508	O88508-2;G3UZK0;G3UZN5;G3UXY2;O88508	DNM3A_MOUSE	Dnmt3a	DNA (cytosine-5)-methyltransferase 3A
21.6198	21.0411	21.8875	NaN	NaN	NaN	21.8949	21.9648	21.9962	+		Completeproteome;Cytoplasm;Leucine-richrepeat;Nucleus;Referenceproteome;Repeat	O88520	O88520	SHOC2_MOUSE	Shoc2	Leucine-rich repeat protein SHOC-2
NaN	NaN	NaN	NaN	25.3994	25.0883	NaN	NaN	18.9822	+		3D-structure;Coiledcoil;Completeproteome;Cytoplasm;Directproteinsequencing;Disulfidebond;Isopeptidebond;Metal-binding;Nucleus;Phosphoprotein;Referenceproteome;Transcription;Transcriptionregulation;Ublconjugation;Zinc;Zinc-finger	O88522	Q8VC91;E9Q2Y3;Q7TSS3;O88522	NEMO_MOUSE	Ikbkg	NF-kappa-B essential modulator
NaN	NaN	NaN	NaN	21.8404	21.9683	NaN	NaN	NaN	+		Completeproteome;Disulfidebond;Glycoprotein;Hydrolase;Lysosome;Referenceproteome;Signal	O88531	B1B0P8;B1B0P9;O88531	PPT1_MOUSE	Ppt1	Palmitoyl-protein thioesterase 1
26.2647	26.4788	26.5895	26.6321	26.7414	26.6554	26.4834	26.5547	26.4897	+		Acetylation;Chromosome;Completeproteome;Cytoplasm;Developmentalprotein;DNA-binding;Nucleus;Phosphoprotein;Referenceproteome;Repeat;RNA-binding	O88532	O88532	ZFR_MOUSE	Zfr	Zinc finger RNA-binding protein
NaN	19.2207	NaN	NaN	NaN	NaN	20.2365	20.4844	19.8441	+		Acetylation;Completeproteome;Cytoplasm;Nucleus;Phosphoprotein;Referenceproteome;Signalosome	O88543	O88543	CSN3_MOUSE	Cops3	COP9 signalosome complex subunit 3
NaN	NaN	21.1716	NaN	NaN	NaN	21.6446	21.6713	21.5681	+		3D-structure;Acetylation;Celljunction;Completeproteome;Cytoplasm;Cytoplasmicvesicle;Directproteinsequencing;Nucleus;Referenceproteome;Signalosome;Synapse	O88544	F6QTS1;D3YV99;D3Z1R9;O88544	CSN4_MOUSE	Cops4	COP9 signalosome complex subunit 4
NaN	20.4835	20.7189	NaN	NaN	NaN	21.1482	21.1713	20.9817	+		Completeproteome;Cytoplasm;Nucleus;Referenceproteome;Signalosome	O88545	F6QK86;D3Z0F5;O88545	CSN6_MOUSE	Cops6	COP9 signalosome complex subunit 6
NaN	NaN	NaN	20.5224	NaN	NaN	NaN	19.4344	19.3837	+		3D-structure;Acetylation;ADP-ribosylation;Completeproteome;DNA-binding;Glycosyltransferase;NAD;Nucleus;Phosphoprotein;Referenceproteome;Transferase	O88554	A0A2I3BPY1;O88554	PARP2_MOUSE	Parp2	Poly [ADP-ribose] polymerase 2
21.6105	21.7508	20.9431	NaN	NaN	NaN	22.2882	22.3975	22.3942	+		Alternativesplicing;Chromatinregulator;Completeproteome;DNA-binding;Nucleus;Phosphoprotein;Referenceproteome;Repressor;Transcription;Transcriptionregulation	O88559	A0A0R4J1I3;F8WHD9;D3YZC2;O88559	MEN1_MOUSE	Men1	Menin
31.4085	31.6492	31.7965	31.8501	31.9384	32.0836	32.0732	32.2308	32.1715	+		Acetylation;Alternativesplicing;Completeproteome;Cytoplasm;Directproteinsequencing;Methylation;mRNAprocessing;mRNAsplicing;Nucleus;Phosphoprotein;Referenceproteome;Repeat;Ribonucleoprotein;RNA-binding;Spliceosome	O88569	O88569-2;O88569-3;A0A0N4SUM2;O88569	ROA2_MOUSE	Hnrnpa2b1	Heterogeneous nuclear ribonucleoproteins A2/B1
21.0429	21.4677	21.762	22.5164	21.4657	21.8741	21.7009	21.6903	21.3612	+		3D-structure;Completeproteome;DNA-binding;Metal-binding;Nucleus;Phosphoprotein;Referenceproteome;Repressor;Transcription;Transcriptionregulation;Zinc;Zinc-finger	O88574	O88574	SAP30_MOUSE	Sap30	Histone deacetylase complex subunit SAP30
22.3074	21.7033	21.4077	21.3629	21.4743	21.8929	19.911	19.5366	19.587	+		3D-structure;Acetylation;Antiviraldefense;Autophagy;Cellcycle;Celldivision;Coiledcoil;Completeproteome;Cytoplasm;Endoplasmicreticulum;Endosome;Golgiapparatus;Membrane;Mitochondrion;Phosphoprotein;Referenceproteome;Ublconjugation	O88597	E9PYD6;O88597	BECN1_MOUSE	Becn1	Beclin-1
21.2914	20.4589	19.9162	NaN	NaN	21.1819	22.439	22.7208	22.0071			Calcium;Calciumchannel;Calciumtransport;Completeproteome;Glycoprotein;Ionchannel;Iontransport;Membrane;Phosphoprotein;Referenceproteome;Transmembrane;Transmembranehelix;Transport;Voltage-gatedchannel	O88602	O88602	CCG2_MOUSE	Cacng2	Voltage-dependent calcium channel gamma-2 subunit
22.5005	21.5876	22.3177	21.917	21.7859	22.7392	NaN	NaN	20.4493			Acetylation;Coiledcoil;Completeproteome;Directproteinsequencing;ER-Golgitransport;Golgiapparatus;Membrane;Proteintransport;Referenceproteome;Transmembrane;Transmembranehelix;Transport	O88630	O88630	GOSR1_MOUSE	Gosr1	Golgi SNAP receptor complex member 1
22.3473	22.2806	21.8964	NaN	NaN	22.2408	19.7319	19.1866	20.2482			3D-structure;Completeproteome;Directproteinsequencing;Endosome;Membrane;Referenceproteome	O88653	O88653	LTOR3_MOUSE	Lamtor3	Ragulator complex protein LAMTOR3
22.0485	22.3834	22.1964	23.9683	23.2603	23.3143	23.1567	23.0384	23.1106	+		Acetylation;Bromodomain;Cellcycle;Coiledcoil;Completeproteome;Nucleus;Phosphoprotein;Referenceproteome;Transcription;Transcriptionregulation;Tumorsuppressor;Wntsignalingpathway	O88665	O88665	BRD7_MOUSE	Brd7	Bromodomain-containing protein 7
25.1633	24.9607	24.6961	22.3393	22.8961	23.2358	24.7145	24.6462	24.3606			Acetylation;ATP-binding;Calcium;Completeproteome;Kinase;Metal-binding;Nucleotide-binding;Referenceproteome;Repeat;Transferase;Zinc;Zinc-finger	O88673	O88673	DGKA_MOUSE	Dgka	Diacylglycerol kinase alpha
23.503	22.978	22.9364	23.9633	22.9681	23.6595	22.4429	22.174	22.4647	+		ATP-binding;Completeproteome;Cytoplasm;Nucleotide-binding;Nucleus;Phosphoprotein;Proteasome;Referenceproteome	O88685	B7ZCF1;A0A087WPH7;F6Q2E3;O88685	PRS6A_MOUSE	Psmc3	26S proteasome regulatory subunit 6A
NaN	NaN	NaN	NaN	NaN	NaN	NaN	25.1393	24.8191	+		Acetylation;ATP-binding;Completeproteome;DNA-binding;DNAreplication;Helicase;Hydrolase;Nucleotide-binding;Nucleus;Phosphoprotein;Referenceproteome	O88700	E9PZ97;O88700	BLM_MOUSE	Blm	RecQ-like DNA helicase BLM
20.9922	NaN	NaN	NaN	NaN	NaN	22.1052	21.9149	21.6667			3D-structure;cAMP;cAMP-binding;Cellmembrane;Completeproteome;Glycoprotein;Ionchannel;Iontransport;Ligand-gatedionchannel;Membrane;Nucleotide-binding;Phosphoprotein;Potassium;Potassiumchannel;Potassiumtransport;Referenceproteome;Sodium;Sodiumchannel;Sodiumtransport;Transmembrane;Transmembranehelix;Transport;Voltage-gatedchannel	O88703	O88703	HCN2_MOUSE	Hcn2	Potassium/sodium hyperpolarization-activated cyclic nucleotide-gated channel 2
NaN	20.5167	NaN	NaN	NaN	NaN	20.2691	19.714	20.0503			3D-structure;cAMP;cAMP-binding;Cellmembrane;Completeproteome;Glycoprotein;Ionchannel;Iontransport;Ligand-gatedionchannel;Membrane;Nucleotide-binding;Potassium;Potassiumchannel;Potassiumtransport;Referenceproteome;Sodium;Sodiumchannel;Sodiumtransport;Transmembrane;Transmembranehelix;Transport;Voltage-gatedchannel	O88704	O88704	HCN1_MOUSE	Hcn1	Potassium/sodium hyperpolarization-activated cyclic nucleotide-gated channel 1
25.5577	24.917	24.7378	24.4198	23.9298	24.038	24.5134	24.8652	24.5314	+		ADP-ribosylation;Alternativesplicing;Completeproteome;Cytoplasm;Differentiation;Directproteinsequencing;Isopeptidebond;NAD;Nucleus;Oxidoreductase;Phosphoprotein;Referenceproteome;Repressor;Transcription;Transcriptionregulation;Ublconjugation	O88712;O88712-2	A0A0J9YUM4;E9PWQ9;A0A0J9YU62;A0A0J9YTW3;O88712-2;O88712-3;P56546-2;Q91YZ2;P56546;O88712	CTBP1_MOUSE	Ctbp1	C-terminal-binding protein 1
24.025	23.5469	23.6858	23.3375	23.1322	23.384	23.0967	23.1463	22.4802			Acetylation;Alternativesplicing;Cellmembrane;Coiledcoil;Completeproteome;Cytoplasm;Cytoskeleton;Membrane;Microtubule;Phosphoprotein;Referenceproteome	O88735-2	O88735-2;D3YWN7;E9QMU3;O88735	MAP7_MOUSE	Map7	Isoform of O88735, Isoform 2 of Ensconsin
27.8932	27.4737	27.4663	26.0661	25.8859	26.1543	27.1076	27.2542	26.568			Alternativesplicing;Celljunction;Coiledcoil;Completeproteome;Cytoplasm;Cytoskeleton;Glycoprotein;Lipoprotein;Metal-binding;Myristate;Phosphoprotein;Referenceproteome;Repeat;Synapse;Synaptosome;Zinc;Zinc-finger	O88737	V9GX98;O88737-2;O88737	BSN_MOUSE	Bsn	Protein bassoon
NaN	NaN	NaN	NaN	NaN	25.9691	19.5403	NaN	19.8774	+		Alternativesplicing;Apoptosis;Cellcycle;Celldivision;Completeproteome;Cytoplasm;Cytoskeleton;Endosome;Golgiapparatus;Ligase;Membrane;Mitosis;Phosphoprotein;Proteaseinhibitor;Referenceproteome;Thiolproteaseinhibitor;Ublconjugation;Ublconjugationpathway	O88738;O88738-2;O88738-3	O88738-2;O88738-3;S4R1L5;S4R2P8;O88738	BIRC6_MOUSE	Birc6	Baculoviral IAP repeat-containing protein 6
23.3558	24.0107	23.6915	NaN	NaN	NaN	23.274	23.4176	23.3585			Acetylation;Alternativesplicing;Coiledcoil;Completeproteome;Cytoplasm;Directproteinsequencing;Isopeptidebond;Membrane;Mitochondrion;Mitochondrionoutermembrane;Referenceproteome;Transmembrane;Transmembranehelix;Ublconjugation	O88741	O88741	GDAP1_MOUSE	Gdap1	Ganglioside-induced differentiation-associated protein 1
25.5376	25.1482	24.5697	24.5526	24.114	24.3119	24.8039	25.0564	25.1018			Completeproteome;Glycoprotein;Referenceproteome;Secreted;Signal	O88745	O88745	SCRG1_MOUSE	Scrg1	Scrapie-responsive protein 1
22.6048	22.0494	22.0131	22.7319	22.2834	22.3742	22.4035	22.3434	22.0198			Acetylation;Alternativesplicing;Completeproteome;Cytoplasm;Membrane;Phosphoprotein;Proteintransport;Referenceproteome;Transport	O88746	Q3UDC3;O88746-2;O88746	TOM1_MOUSE	Tom1	Target of Myb1 membrane trafficking protein
NaN	NaN	NaN	NaN	NaN	NaN	21.7428	21.8208	21.6833	+		Acetylation;Completeproteome;Hydrolase;Nucleus;Phosphoprotein;Referenceproteome;tRNAprocessing	O88796	O88796	RPP30_MOUSE	Rpp30	Ribonuclease P protein subunit p30
22.5807	22.7263	NaN	NaN	NaN	NaN	21.3868	21.624	21.3732			Cellprojection;Completeproteome;Cytoplasm;Developmentalprotein;Differentiation;Microtubule;Neurogenesis;Phosphoprotein;Referenceproteome;Repeat	O88809	Q9CXL6;Q6PGI2;O88809	DCX_MOUSE	Dcx	Neuronal migration protein doublecortin
NaN	NaN	NaN	NaN	NaN	NaN	19.4167	NaN	18.7419			Alternativesplicing;Completeproteome;Phosphoprotein;Referenceproteome;SH2domain	O88834;O88834-2	O88834-2;O88834	SHD_MOUSE	Shd	SH2 domain-containing adapter protein D
20.4287	20.744	NaN	21.2234	21.3492	20.8596	20.1979	20.447	20.3962			3D-structure;Acetylation;Completeproteome;Cytoplasm;Directproteinsequencing;Glyoxylatebypass;Magnesium;Manganese;Metal-binding;NADP;Oxidoreductase;Phosphoprotein;Referenceproteome;Tricarboxylicacidcycle	O88844	O88844	IDHC_MOUSE	Idh1	Isocitrate dehydrogenase [NADP] cytoplasmic
22.5205	22.3118	21.8185	21.4052	21.159	21.2533	21.4036	21.4321	21.1931			Alternativesplicing;Completeproteome;Cytoplasm;Membrane;Mitochondrion;Phosphoprotein;Referenceproteome;Repeat;Transitpeptide	O88845	O88845-2;O88845-3;O88845	AKA10_MOUSE	Akap10	A-kinase anchor protein 10, mitochondrial
NaN	20.5165	21.2444	21.1554	21.6027	21.8157	NaN	21.2113	20.2655	+		Completeproteome;Nucleus;Referenceproteome	O88852	O88852	TSYL1_MOUSE	Tspyl1	Testis-specific Y-encoded-like protein 1
23.163	23.422	22.9307	24.3865	24.3106	24.3132	22.9213	22.3188	22.7343	+		Cellcycle;Celldivision;Completeproteome;Cyclin;Mitosis;Nucleus;Phosphoprotein;Referenceproteome;Transcription;Transcriptionregulation	O88874	Q3U3M5;O88874	CCNK_MOUSE	Ccnk	Cyclin-K
21.5326	21.8647	22.0686	22.2935	22.234	22.3578	21.8248	21.8183	22.1377	+		Alternativesplicing;Chromatinregulator;Completeproteome;Cytoplasm;Hydrolase;Isopeptidebond;Nucleus;Phosphoprotein;Referenceproteome;Repressor;Transcription;Transcriptionregulation;Ublconjugation	O88895	O88895	HDAC3_MOUSE	Hdac3	Histone deacetylase 3
NaN	NaN	NaN	NaN	NaN	NaN	20.3954	19.9283	20.3105	+	+	Acetylation;Completeproteome;DNA-binding;Ligase;Metal-binding;Methylation;Nucleus;Phosphoprotein;Referenceproteome;Repeat;Transcription;Transcriptionregulation;Ublconjugation;Ublconjugationpathway;Zinc;Zinc-finger	O88907	Q3U556;O88907	PIAS1_MOUSE	Pias1	E3 SUMO-protein ligase PIAS1
24.7159	24.3523	24.3736	24.0427	24.0449	24.5634	24.1544	24.4919	23.689			Completeproteome;Referenceproteome;Repeat;SH3domain	O88910	Q6XE40;O88910	MPP3_MOUSE	Mpp3	MAGUK p55 subfamily member 3
31.4809	30.8356	30.7292	29.3424	29.4214	29.4957	30.4096	30.5301	30.2239	+		Actin-binding;Alternativesplicing;Celljunction;Completeproteome;Directproteinsequencing;Glycoprotein;Golgiapparatus;Phosphoprotein;Referenceproteome;Repeat;Synapse	O88935	O88935-1;O88935-3;O88935	SYN1_MOUSE	Syn1	Synapsin-1
22.9018	23.2237	23.1033	23.4569	23.9095	23.973	23.4443	23.297	23.1494	+	+	Alternativesplicing;Completeproteome;Developmentalprotein;Differentiation;DNA-binding;Metal-binding;Nucleus;Phosphoprotein;Referenceproteome;Repeat;Repressor;Transcription;Transcriptionregulation;Zinc;Zinc-finger	O88939	O88939-2;D3Z4C3;O88939	ZBT7A_MOUSE	Zbtb7a	Zinc finger and BTB domain-containing protein 7A
24.227	NaN	23.3791	NaN	NaN	22.4871	NaN	NaN	NaN	+	+	Activator;Alternativeinitiation;Alternativesplicing;Completeproteome;Cytoplasm;DNA-binding;Nucleus;Phosphoprotein;Referenceproteome;Repeat;Transcription;Transcriptionregulation	O88942;O88942-2;O88942-3	B5B2N2;B5B2N4;B5B2N5;B5B2N7;Q6P7T9;Q9DBQ6;O88942-2;O88942-3;O88942	NFAC1_MOUSE	Nfatc1	Nuclear factor of activated T-cells, cytoplasmic 1
24.6077	24.2086	24.5436	24.4973	24.049	24.1745	24.3026	24.3999	23.9758			3D-structure;Celljunction;Cellmembrane;Completeproteome;Exocytosis;Membrane;Postsynapticcellmembrane;Proteintransport;Referenceproteome;Synapse;Synaptosome;Tightjunction;Transport	O88951	O88951	LIN7B_MOUSE	Lin7b	Protein lin-7 homolog B
26.454	25.937	26.1389	26.6096	26.1071	26.2458	26.3373	26.3439	26.1197			Acetylation;Celljunction;Cellmembrane;Completeproteome;Directproteinsequencing;Exocytosis;Membrane;Postsynapticcellmembrane;Proteintransport;Referenceproteome;Synapse;Synaptosome;Tightjunction;Transport	O88952	O88952	LIN7C_MOUSE	Lin7c	Protein lin-7 homolog C
23.7872	23.177	23.7069	21.9659	22.3501	22.8216	21.5167	21.5429	21.2012	+		ATP-binding;Completeproteome;Hydrolase;Membrane;Metal-binding;Metalloprotease;Mitochondrion;Mitochondrioninnermembrane;Nucleotide-binding;Protease;Referenceproteome;Transmembrane;Transmembranehelix;Zinc	O88967	O88967	YMEL1_MOUSE	Yme1l1	ATP-dependent zinc metalloprotease YME1L1
NaN	NaN	NaN	NaN	NaN	NaN	19.1352	20.7206	19.5005	+	+	Alternativesplicing;Chromatinregulator;Chromosome;Coiledcoil;Completeproteome;Isopeptidebond;Metal-binding;Methyltransferase;Nucleus;Phosphoprotein;Referenceproteome;Repeat;Repressor;S-adenosyl-L-methionine;Transcription;Transcriptionregulation;Transferase;Ublconjugation;Zinc	O88974;O88974-4	O88974-3;O88974-4;G5E8N3;D3YYC3;O88974	SETB1_MOUSE	Setdb1	Histone-lysine N-methyltransferase SETDB1
23.051	21.8106	22.12	NaN	NaN	NaN	21.6607	21.9452	21.8329			Coiledcoil;Completeproteome;Membrane;Phosphoprotein;Referenceproteome;Transmembrane;Transmembranehelix;Transport;Ublconjugation	O88983	O88983	STX8_MOUSE	Stx8	Syntaxin-8
26.0723	25.5926	25.6872	23.5489	24.1293	24.0371	25.7526	25.7016	25.2897			Alternativesplicing;Celljunction;Coiledcoil;Completeproteome;Developmentalprotein;Disulfidebond;Glycoprotein;Referenceproteome;Secreted;Signal;Synapse	O88998	O88998-3;Q8R357;A3KGE4;G3X9Q7;O88998	NOE1_MOUSE	Olfm1	Noelin
22.4381	21.5929	21.3749	19.5035	21.4044	NaN	20.1536	20.4772	20.1579			Chemotaxis;Completeproteome;Developmentalprotein;Differentiation;Disulfidebond;Glycoprotein;Immunoglobulindomain;Membrane;Neurogenesis;Phosphoprotein;Receptor;Referenceproteome;Repeat;Signal;Transmembrane;Transmembranehelix;Ublconjugation	O89026	A0A338P6F7;G5E843;O89026	ROBO1_MOUSE	Robo1	Roundabout homolog 1
24.5895	24.15	23.861	21.1298	22.5197	22.5412	22.9661	23.0757	23.4633			Alternativesplicing;Coiledcoil;Completeproteome;Disulfidebond;EGF-likedomain;Glycoprotein;Polymorphism;Referenceproteome;Repeat;Secreted;Signal	O89029	F2Z3U4;F2Z468;F2Z469;O89029	MATN4_MOUSE	Matn4	Matrilin-4
NaN	20.8558	NaN	NaN	NaN	NaN	19.9589	20.5807	20.2788			Alternativesplicing;Celljunction;Cellprojection;Coiledcoil;Completeproteome;Cytoplasm;Phosphoprotein;Referenceproteome;Repeat;SH3domain	O89032;O89032-2;O89032-3	O89032-2;O89032-3;A0A494BBI9;O89032	SPD2A_MOUSE	Sh3pxd2a	SH3 and PX domain-containing protein 2A
NaN	22.0086	21.3767	NaN	NaN	NaN	20.712	20.3851	19.9791	+		3D-structure;Acetylation;Cellprojection;Completeproteome;Cytoplasm;Kelchrepeat;Referenceproteome;Repeat	O89050	O89050	MKLN1_MOUSE	Mkln1	Muskelin
24.131	23.755	23.2895	22.6784	22.7465	23.4742	20.9794	21.451	21.0493			Cellmembrane;Completeproteome;Disulfidebond;Endosome;Glycoprotein;Golgiapparatus;Membrane;Referenceproteome;Secreted;Signal-anchor;Transmembrane;Transmembranehelix	O89051	A0A2I3BPW7;O89051	ITM2B_MOUSE	Itm2b	Integral membrane protein 2B
27.9349	27.2864	27.4383	25.7692	25.5477	25.8201	28.3642	28.4154	28.075			3D-structure;Acetylation;Actin-binding;Coiledcoil;Completeproteome;Cytoplasm;Cytoplasmicvesicle;Cytoskeleton;Directproteinsequencing;Membrane;Phosphoprotein;Referenceproteome;Repeat;Ublconjugation;WDrepeat	O89053	G3UYK8;O89053	COR1A_MOUSE	Coro1a	Coronin-1A
24.5513	23.9334	24.0429	23.2878	24.0599	23.8142	23.9036	24.2978	23.8259	+		Completeproteome;Cytoplasm;Cytoplasmicvesicle;ER-Golgitransport;Golgiapparatus;Membrane;Phosphoprotein;Proteintransport;Referenceproteome;Transport;Ublconjugation	O89079	D3Z315;O89079	COPE_MOUSE	Cope	Coatomer subunit epsilon
23.3074	22.9149	23.2046	21.8871	22.2303	22.1817	22.5438	22.0474	21.5481	+		Alternativesplicing;cAMP;Completeproteome;Cytoplasm;Hydrolase;Isopeptidebond;Metal-binding;Phosphoprotein;Referenceproteome;Ublconjugation	O89084	E9PVU7;Q01063-2;Q01063-3;F6QFD1;B1PSD9;A6XDB0;A6XDB1;O89084-2;O89084-3;B2KF84;B2KF57;Q01063;O89084	PDE4A_MOUSE	Pde4a	cAMP-specific 3',5'-cyclic phosphodiesterase 4A
25.4741	25.963	25.9165	24.8304	25.2878	24.5492	26.1885	25.7818	26.209	+		Cellprojection;Completeproteome;Cytoplasm;Methylation;Nucleus;Phosphoprotein;Referenceproteome;RNA-binding;Stressresponse	O89086	Q8BG13;O89086	RBM3_MOUSE	Rbm3	RNA-binding protein 3
23.8331	NaN	NaN	21.7041	20.9044	21.1965	18.327	NaN	22.402			Calmodulin-binding;Completeproteome;Immunity;Ionchannel;Iontransport;Membrane;Phosphoprotein;Referenceproteome;Transmembrane;Transmembranehelix;Transport	O89109	O89109	KCNN4_MOUSE	Kcnn4	Intermediate conductance calcium-activated potassium channel protein 4
22.8631	22.0496	21.3512	NaN	NaN	NaN	23.0144	23.0219	22.4855			Acetylation;Completeproteome;Cytoplasm;Membrane;Metal-binding;Nucleus;Referenceproteome;Zinc	O89112	B2KGR2;O89112	LANC1_MOUSE	Lancl1	Glutathione S-transferase LANCL1
22.9556	22.792	22.984	NaN	19.1974	NaN	22.4291	22.5248	22.7507	+		Chaperone;Completeproteome;Referenceproteome	O89114	A2AG30;O89114	DNJB5_MOUSE	Dnajb5	DnaJ homolog subfamily B member 5
21.5281	NaN	NaN	NaN	NaN	NaN	21.2179	21.0777	21.1396			3D-structure;Coiledcoil;Completeproteome;Golgiapparatus;Membrane;Proteintransport;Referenceproteome;Transmembrane;Transmembranehelix;Transport	O89116	A0A286YDF2;O89116	VTI1A_MOUSE	Vti1a	Vesicle transport through interaction with t-SNAREs homolog 1A
NaN	26.857	NaN	24.1186	22.8386	22.8012	NaN	NaN	19.1136			Acetylation;Completeproteome;Cytoplasm;Metal-binding;NAD;Oxidoreductase;Referenceproteome;Zinc	P00329	P00329	ADH1_MOUSE	Adh1	Alcohol dehydrogenase 1
23.3867	21.6495	21.7234	NaN	21.168	21.6529	22.6341	22.3514	22.2572			Completeproteome;Copper;Electrontransport;Heme;Iron;Membrane;Metal-binding;Mitochondrion;Mitochondrioninnermembrane;Oxidoreductase;Referenceproteome;Respiratorychain;Transmembrane;Transmembranehelix;Transport	P00397	P00397	COX1_MOUSE	Mtco1	Cytochrome c oxidase subunit 1
28.7333	26.436	26.0685	22.8436	23.4233	24.6555	28.5929	28.5605	28.2664			Completeproteome;Copper;Directproteinsequencing;Electrontransport;Membrane;Metal-binding;Mitochondrion;Mitochondrioninnermembrane;Referenceproteome;Respiratorychain;Transmembrane;Transmembranehelix;Transport	P00405	P00405	COX2_MOUSE	Mtco2	Cytochrome c oxidase subunit 2
NaN	NaN	NaN	NaN	NaN	NaN	21.836	22.0348	21.9682			Completeproteome;Membrane;Mitochondrion;Mitochondrioninnermembrane;Referenceproteome;Transmembrane;Transmembranehelix	P00416	P00416	COX3_MOUSE	mt-Co3	Cytochrome c oxidase subunit 3
NaN	19.7043	NaN	NaN	NaN	NaN	20.0594	NaN	20.4846			Acetylation;Completeproteome;Cytoplasm;Directproteinsequencing;Glycosyltransferase;Magnesium;Metal-binding;Nucleotide-binding;Purinesalvage;Referenceproteome;Transferase	P00493	P00493	HPRT_MOUSE	Hprt1	Hypoxanthine-guanine phosphoribosyltransferase
NaN	20.3828	20.1212	NaN	NaN	NaN	20.4683	20.536	20.5182	+		3D-structure;Acetylation;Alternativesplicing;Apoptosis;ATP-binding;Autophagy;Celladhesion;Chromosomalrearrangement;Completeproteome;Cytoplasm;Cytoskeleton;DNA-binding;DNAdamage;DNArepair;Endocytosis;Kinase;Lipoprotein;Magnesium;Manganese;Metal-binding;Mitochondrion;Myristate;Nucleotide-binding;Nucleus;Phosphoprotein;Proto-oncogene;Referenceproteome;SH2domain;SH3domain;Transferase;Tyrosine-protein…	P00520-4	P00520-2;P00520-3;P00520-4;P00520	ABL1_MOUSE	Abl1	Isoform of P00520, Isoform IV of Tyrosine-protein kinase ABL1
NaN	NaN	NaN	21.2562	22.2643	22.0907	22.4964	22.2004	21.5442			Acetylation;Cellmembrane;Completeproteome;Cytoplasm;Directproteinsequencing;Lyase;Membrane;Metal-binding;Phosphoprotein;Referenceproteome;Zinc	P00920	P00920	CAH2_MOUSE	Ca2	Carbonic anhydrase 2
NaN	NaN	NaN	NaN	NaN	NaN	19.9552	20.5991	NaN			3D-structure;Completeproteome;Directproteinsequencing;Disulfidebond;Hybridoma;Immunoglobulindomain;ImmunoglobulinVregion;Monoclonalantibody;Referenceproteome	P01631	F6XWB2;A0A140T8M0;A0A140T8N1;P01631;A0A075B5K8;A0A0B4J1I0	KV2A7_MOUSE		Ig kappa chain V-II region 26-10
NaN	NaN	NaN	NaN	NaN	NaN	23.085	NaN	18.9926			Completeproteome;Disulfidebond;Immunoglobulindomain;ImmunoglobulinVregion;Referenceproteome;Signal	P01638	P01637;A0A140T8P9;P01638;A0A075B5K0	KV5A6_MOUSE		Ig kappa chain V-V region L6 (Fragment)
31.7522	31.5115	31.8266	30.3857	30.7794	31.0071	31.1737	31.8081	31.3546			Cellmembrane;Completeproteome;Directproteinsequencing;Disulfidebond;Glycoprotein;GPI-anchor;Immunoglobulindomain;Lipoprotein;Membrane;Polymorphism;Pyrrolidonecarboxylicacid;Referenceproteome;Signal	P01831	A0A1L1SUX8;P01831	THY1_MOUSE	Thy1	Thy-1 membrane glycoprotein
NaN	21.708	23.5684	NaN	21.4949	NaN	20.2312	22.4068	NaN			3D-structure;Completeproteome;Directproteinsequencing;Disulfidebond;ImmunoglobulinCregion;Immunoglobulindomain;Referenceproteome	P01837	A0A5H1ZRK8;P01837	IGKC_MOUSE	Igkc	Immunoglobulin kappa constant
22.023	21.5	23.2095	NaN	21.5389	22.116	22.269	22.2115	20.6033			3D-structure;Alternativesplicing;Cellmembrane;Completeproteome;Directproteinsequencing;Disulfidebond;Glycoprotein;ImmunoglobulinCregion;Immunoglobulindomain;Membrane;Referenceproteome;Secreted;Transmembrane;Transmembranehelix	P01872;P01872-2	A0A075B6A0;A0A075B5P6;P01872-2;P01872	IGHM_MOUSE	Ighm	Immunoglobulin heavy constant mu
NaN	NaN	NaN	24.048	23.3099	NaN	NaN	NaN	NaN			3D-structure;Acetylation;Completeproteome;Directproteinsequencing;Heme;Iron;Metal-binding;Oxygentransport;Phosphoprotein;Polymorphism;Referenceproteome;S-nitrosylation;Transport	P02088	P02089;P02088	HBB1_MOUSE	Hbb-b1	Hemoglobin subunit beta-1
23.7317	23.684	23.4943	22.8491	21.3547	22.8438	25.2826	25.6126	25.2444			Acetylation;Chromosome;Citrullination;Completeproteome;DNA-binding;Methylation;Nucleosomecore;Nucleus;Phosphoprotein;Referenceproteome;Ublconjugation	P02301;P84244	F8WI35;E0CZ27;E0CYR7;E0CYN1;P84244;P02301	H33_MOUSE;H3C_MOUSE	H3-3b;H3-5	Histone H3.3C
21.4661	20.9312	21.2085	21.3918	21.3988	21.5656	23.457	23.2248	24.5117			Angiogenesis;Basementmembrane;Collagen;Completeproteome;Disulfidebond;Extracellularmatrix;Glycoprotein;Hydroxylation;Referenceproteome;Repeat;Secreted;Signal	P02463	F7CK55;Q63ZW6;P02463	CO4A1_MOUSE	Col4a1	Collagen alpha-1(IV) chain
22.5056	NaN	NaN	NaN	NaN	NaN	22.1989	21.7501	22.6147	+		3D-structure;Basementmembrane;Celladhesion;Coiledcoil;Completeproteome;Directproteinsequencing;Disulfidebond;Extracellularmatrix;Glycoprotein;LamininEGF-likedomain;Referenceproteome;Repeat;Secreted;Signal	P02469	E9QN70;P02469	LAMB1_MOUSE	Lamb1	Laminin subunit beta-1
19.3607	NaN	NaN	NaN	NaN	NaN	20.9537	20.8638	21.1976			Completeproteome;Directproteinsequencing;Electrontransport;Membrane;Mitochondrion;Mitochondrioninnermembrane;NAD;Oxidoreductase;Referenceproteome;Respiratorychain;Transmembrane;Transmembranehelix;Transport;Ubiquinone	P03888	P03888	NU1M_MOUSE	Mtnd1	NADH-ubiquinone oxidoreductase chain 1
NaN	NaN	NaN	NaN	NaN	NaN	20.7337	20.8195	20.8721			Completeproteome;Electrontransport;Membrane;Mitochondrion;NAD;Oxidoreductase;Referenceproteome;Respiratorychain;Transmembrane;Transmembranehelix;Transport;Ubiquinone	P03899	P03899	NU3M_MOUSE	mt-Nd3	NADH-ubiquinone oxidoreductase chain 3
22.1511	20.8214	NaN	NaN	NaN	NaN	21.9266	21.8023	21.8572			Completeproteome;Electrontransport;Membrane;Mitochondrion;Mitochondrioninnermembrane;NAD;Oxidoreductase;Referenceproteome;Respiratorychain;Transmembrane;Transmembranehelix;Transport;Ubiquinone	P03921	P03921	NU5M_MOUSE	Mtnd5	NADH-ubiquinone oxidoreductase chain 5
25.9789	22.9217	23.4589	NaN	NaN	NaN	23.9604	24.5806	24.137			Acetylation;ATPsynthesis;CF(0);Completeproteome;Directproteinsequencing;Hydrogeniontransport;Iontransport;Membrane;Mitochondrion;Referenceproteome;Transmembrane;Transmembranehelix;Transport	P03930	P03930	ATP8_MOUSE	Mtatp8	ATP synthase protein 8
NaN	20.7773	21.0222	NaN	NaN	NaN	19.8498	19.4625	19.2985			Completeproteome;Hybridoma;IgE-bindingprotein;Referenceproteome	P03975	P03975	IGEB_MOUSE	Iap	IgE-binding protein
30.4523	30.2661	30.3435	30.2763	30.2579	30.2415	30.4534	30.0982	30.4039			Alternativesplicing;Citrullination;Coiledcoil;Completeproteome;Cytoplasm;Directproteinsequencing;Intermediatefilament;Phosphoprotein;Referenceproteome	P03995	P03995-2;P03995	GFAP_MOUSE	Gfap	Glial fibrillary acidic protein
24.8128	25.2188	25.1499	25.5766	25.3768	26.1711	25.8907	26.0334	25.9574	+		3D-structure;Acetylation;Alternativesplicing;Autoimmuneencephalomyelitis;Cellmembrane;Citrullination;Completeproteome;Cytoplasm;Directproteinsequencing;Membrane;Methylation;Nucleus;Phosphoprotein;Referenceproteome	P04370-11	P04370-10;P04370-11;A0A498WGS3	MBP_MOUSE	Mbp	Isoform of P04370, Isoform 11 of Myelin basic protein
NaN	NaN	NaN	NaN	NaN	NaN	22.1788	21.7217	21.6001	+		3D-structure;Acetylation;Alternativesplicing;Autoimmuneencephalomyelitis;Cellmembrane;Citrullination;Completeproteome;Cytoplasm;Directproteinsequencing;Membrane;Methylation;Nucleus;Phosphoprotein;Referenceproteome	P04370-2	P04370-2;P04370-3;P04370	MBP_MOUSE	Mbp	Isoform of P04370, Isoform 2 of Myelin basic protein
34.2625	33.9791	33.5917	32.3371	32.2794	33.7642	34.322	34.0754	33.887	+		3D-structure;Acetylation;Alternativesplicing;Autoimmuneencephalomyelitis;Cellmembrane;Citrullination;Completeproteome;Cytoplasm;Directproteinsequencing;Membrane;Methylation;Nucleus;Phosphoprotein;Referenceproteome	P04370-4	P04370-10;P04370-11;P04370-13;P04370-14;P04370-2;P04370-4;P04370-5;P04370-6;P04370-7;P04370-8;P04370-9;A0A498WGS3;P04370	MBP_MOUSE	Mbp	Isoform of P04370, Isoform 4 of Myelin basic protein
25.4343	25.4475	25.0428	25.1587	24.2278	25.5615	NaN	NaN	NaN	+		3D-structure;Acetylation;Alternativesplicing;Autoimmuneencephalomyelitis;Cellmembrane;Citrullination;Completeproteome;Cytoplasm;Directproteinsequencing;Membrane;Methylation;Nucleus;Phosphoprotein;Referenceproteome	P04370-7	P04370-7;P04370-9	MBP_MOUSE	Mbp	Isoform of P04370, Isoform 7 of Myelin basic protein
21.3344	20.9055	20.606	19.8096	20.6966	21.1076	19.4456	19.9654	19.7439			ATP-binding;Completeproteome;Kinase;Metal-binding;Methylation;Nucleotide-binding;Phosphoprotein;Proto-oncogene;Referenceproteome;Serine/threonine-proteinkinase;Transferase;Zinc;Zinc-finger	P04627	E9Q0P8;B1AUN8;Q8CAD1;P04627	ARAF_MOUSE	Araf	Serine/threonine-protein kinase A-Raf
22.186	21.2217	21.6503	23.315	22.6405	23.7541	21.3298	21.599	22.052			Acetylation;Alternativesplicing;Anionexchange;Cellmembrane;Completeproteome;Directproteinsequencing;Glycoprotein;Iontransport;Lipoprotein;Membrane;Palmitate;Phosphoprotein;Referenceproteome;Transmembrane;Transmembranehelix;Transport	P04919;P04919-2	P04919-2;P04919	B3AT_MOUSE	Slc4a1	Band 3 anion transport protein
26.2205	25.7463	26.1157	25.2348	25.3049	25.8186	25.4781	25.6472	25.4388	+		3D-structure;Amyloid;Cellmembrane;Completeproteome;Copper;Directproteinsequencing;Disulfidebond;Glycoprotein;Golgiapparatus;GPI-anchor;Hydroxylation;Lipoprotein;Membrane;Metal-binding;Polymorphism;Prion;Referenceproteome;Repeat;Signal;Zinc	P04925	P04925	PRIO_MOUSE	Prnp	Major prion protein
24.0414	22.2828	22.6615	23.1817	23.1674	23.913	22.8023	22.19	21.7253			Acetylation;Completeproteome;Directproteinsequencing;Glycolysis;Lyase;Phosphoprotein;Referenceproteome;Schiffbase	P05063	P05063	ALDOC_MOUSE	Aldoc	Fructose-bisphosphate aldolase C
30.0926	28.7043	28.8794	28.4619	28.2915	28.4542	29.0638	28.9808	28.9057			Acetylation;Completeproteome;Cytoplasm;Directproteinsequencing;Glycolysis;Lyase;Phosphoprotein;Referenceproteome;Schiffbase	P05064	A6ZI44;P05064	ALDOA_MOUSE	Aldoa	Fructose-bisphosphate aldolase A
25.0153	24.8843	24.4609	22.4952	23.5739	23.4609	24.1963	23.9877	24.3776	+		3D-structure;Alternativesplicing;ATP-binding;cAMP;Cellmembrane;Cellprojection;Cilium;Completeproteome;Cytoplasm;Flagellum;Kinase;Lipoprotein;Membrane;Mitochondrion;Myristate;Nucleotide-binding;Nucleus;Phosphoprotein;Referenceproteome;Serine/threonine-proteinkinase;Transferase	P05132	P68181-2;P68181-3;P68181-4;P05132-2;P68181;P05132	KAPCA_MOUSE	Prkaca	cAMP-dependent protein kinase catalytic subunit alpha
21.5392	19.5534	NaN	22.4894	22.119	22.0342	22.2699	22.0542	22.0248			Amino-acidbiosynthesis;Aminotransferase;Completeproteome;Cytoplasm;Directproteinsequencing;Pyridoxalphosphate;Referenceproteome;Transferase	P05201	P05201	AATC_MOUSE	Got1	Aspartate aminotransferase, cytoplasmic
24.2387	22.836	23.015	23.678	23.0025	23.9489	23.052	23.3534	22.8897			3D-structure;Acetylation;Aminotransferase;Cellmembrane;Completeproteome;Directproteinsequencing;Lipidtransport;Membrane;Mitochondrion;Nitration;Phosphoprotein;Pyridoxalphosphate;Referenceproteome;Transferase;Transitpeptide;Transport	P05202	P05202	AATM_MOUSE	Got2	Aspartate aminotransferase, mitochondrial
NaN	NaN	NaN	NaN	NaN	NaN	24.094	NaN	24.0181			Acetylation;Completeproteome;Cytoplasm;Cytoskeleton;Directproteinsequencing;GTP-binding;Microtubule;Nitration;Nucleotide-binding;Phosphoprotein;Referenceproteome	P05214	P05214;P68369	TBA3_MOUSE	Tuba3b	Tubulin alpha-3 chain
24.7119	24.2633	23.9151	NaN	20.8756	21.6989	25.4255	25.3585	25.4372	+		ATP-binding;Celladhesion;Cellcycle;Cellmembrane;Completeproteome;Cytoplasm;Cytoskeleton;Immunity;Kinase;Lipoprotein;Membrane;Mitochondrion;Mitochondrioninnermembrane;Myristate;Nucleotide-binding;Nucleus;Phosphoprotein;Proto-oncogene;Referenceproteome;SH2domain;SH3domain;Transferase;Tyrosine-proteinkinase;Ublconjugation	P05480-1	P05480-1;P05480	SRC_MOUSE	Src	Isoform of P05480, Isoform 2 of Proto-oncogene tyrosine-protein kinase Src
26.4147	NaN	25.941	NaN	NaN	NaN	NaN	NaN	NaN			Acetylation;Alternativesplicing;Completeproteome;Methylation;Motorprotein;Muscleprotein;Myosin;Referenceproteome;Repeat	P05977	E9PWG4;P05977-2;A0A087WRZ7;A0A0G2JDW2;A0A0G2JDM3;P09542;P05977	MYL1_MOUSE	Myl1	Myosin light chain 1/3, skeletal muscle isoform
19.815	20.3996	20.6155	21.2339	20.3025	NaN	22.0477	22.6657	22.708			Acetylation;Completeproteome;Cytoplasm;Directproteinsequencing;NAD;Oxidoreductase;Phosphoprotein;Referenceproteome;Ublconjugation	P06151	A0A1B0GSX0;A0A1B0GSR9;P06151	LDHA_MOUSE	Ldha	L-lactate dehydrogenase A chain
NaN	20.8049	NaN	NaN	NaN	NaN	21.7308	21.8355	22.5853	+	+	3D-structure;Acetylation;Alternativeinitiation;Alternativesplicing;Chromatinregulator;Completeproteome;Cytoplasm;DNA-binding;Isopeptidebond;Lipid-binding;Metal-binding;Mitochondrion;Nucleus;Phosphoprotein;Receptor;Referenceproteome;Steroid-binding;Transcription;Transcriptionregulation;Ublconjugation;Zinc;Zinc-finger	P06537	E9Q8A6;E9Q310;P06537-2;P06537-3;P06537-4;P06537-5;P06537	GCR_MOUSE	Nr3c1	Glucocorticoid receptor
21.8311	21.3389	21.1929	22.7979	22.5705	22.4733	21.7303	21.2351	21.5883			3D-structure;Acetylation;Angiogenesis;Completeproteome;Cytokine;Cytoplasm;Directproteinsequencing;Gluconeogenesis;Glycolysis;Growthfactor;Isomerase;Phosphoprotein;Referenceproteome;Secreted;Ublconjugation	P06745	P06745	G6PI_MOUSE	Gpi	Glucose-6-phosphate isomerase
NaN	NaN	NaN	NaN	NaN	NaN	19.4906	18.9998	18.9617	+		3D-structure;Completeproteome;Directproteinsequencing;Disulfidebond;Glycoprotein;Hydrolase;Lysosome;Protease;Referenceproteome;Signal;Thiolprotease;Zymogen	P06797	A0A1Y7VNM3;A0A1Y7VNQ4;P06797	CATL1_MOUSE	Ctsl	Procathepsin L
NaN	NaN	NaN	NaN	NaN	NaN	24.1727	23.6721	NaN			Alternativesplicing;Completeproteome;Directproteinsequencing;Glycoprotein;Hydrolase;Membrane;Phosphoprotein;Proteinphosphatase;Referenceproteome;Repeat;Signal;Transmembrane;Transmembranehelix	P06800;P06800-5;P06800-6	P06800-5;P06800-6;S4R1M0;P06800	PTPRC_MOUSE	Ptprc	Receptor-type tyrosine-protein phosphatase C
22.489	21.3767	21.6321	21.1328	20.6322	20.7538	20.6963	NaN	20.1073			Acetylation;Completeproteome;Cytoplasm;Directproteinsequencing;Metal-binding;NADP;Oxidoreductase;Referenceproteome	P06801	Q3TQP6;P06801	MAOX_MOUSE	Me1	NADP-dependent malic enzyme
27.1885	26.9207	27.0216	25.7938	26.689	26.542	27.4687	27.2786	27.595			3D-structure;Calmodulin-binding;Celljunction;Cellmembrane;Cellprojection;Completeproteome;Developmentalprotein;Differentiation;Directproteinsequencing;Growthregulation;Lipoprotein;Membrane;Neurogenesis;Palmitate;Phosphoprotein;Referenceproteome;Synapse	P06837	P06837	NEUM_MOUSE	Gap43	Neuromodulin
22.4544	21.5368	NaN	NaN	NaN	NaN	21.3988	22.1002	22.4148			3D-structure;Complementalternatepathway;Completeproteome;Disulfidebond;Glycoprotein;Immunity;Innateimmunity;Phosphoprotein;Referenceproteome;Repeat;Secreted;Signal;Sushi	P06909	E9Q8I0;A0A0A6YWP4;D6RGQ0;P06909	CFAH_MOUSE	Cfh	Complement factor H
NaN	19.6754	NaN	21.9065	22.3962	22.6574	NaN	NaN	19.2475	+		Basementmembrane;Calcium;Completeproteome;Copper;Directproteinsequencing;Disulfidebond;Extracellularmatrix;Glycoprotein;Metal-binding;Referenceproteome;Secreted;Signal	P07214	Q5NCU3;Q5NCU4;A0A1L1SSH9;P07214	SPRC_MOUSE	Sparc	SPARC
21.1735	21.363	NaN	22.6295	21.6178	21.0588	21.3568	20.3739	21.725	+		3D-structure;Acetylation;Annexin;Basementmembrane;Calcium;Calcium/phospholipid-binding;Completeproteome;Extracellularmatrix;Phosphoprotein;Referenceproteome;Repeat;Secreted;Ublconjugation	P07356	B0V2N5;P07356	ANXA2_MOUSE	Anxa2	Annexin A2
22.5025	22.1829	23.7689	22.4989	22.5814	22.7715	23.1911	23.0369	22.7933			Cleavageonpairofbasicresidues;Completeproteome;Copper;Directproteinsequencing;Disulfidebond;Lipid-binding;Metal-binding;Phosphoprotein;Referenceproteome;Repeat;Secreted;Signal;Zinc	P07724	P07724	ALBU_MOUSE	Alb	Albumin
NaN	NaN	NaN	NaN	NaN	NaN	26.4771	26.1548	25.8692	+		Acetylation;Allostericenzyme;ATP-binding;Completeproteome;Cytoplasm;Disulfidebond;DNAreplication;Nucleotide-binding;Oxidoreductase;Referenceproteome	P07742	A0A1B0GSB1;P07742	RIR1_MOUSE	Rrm1	Ribonucleoside-diphosphate reductase large subunit
25.8885	25.6648	25.7301	25.146	25.0853	25.4109	25.9253	25.7393	25.6782	+		Acetylation;ATP-binding;Cellmembrane;Chaperone;Completeproteome;Cytoplasm;Directproteinsequencing;Membrane;Nucleotide-binding;Phosphoprotein;Referenceproteome;S-nitrosylation;Stressresponse;Ublconjugation	P07901	P07901	HS90A_MOUSE	Hsp90aa1	Heat shock protein HSP 90-alpha
NaN	21.4459	21.6436	NaN	22.011	22.4191	21.5763	21.5662	21.8316	+		Acetylation;Completeproteome;DNA-binding;DNAdamage;DNArepair;Endonuclease;Hydrolase;Nuclease;Nucleus;Referenceproteome	P07903	E9PUM0;H3BLF5;P07903	ERCC1_MOUSE	Ercc1	DNA excision repair protein ERCC-1
NaN	21.6641	22.1833	24.0203	23.8836	23.5655	21.8309	21.6842	22.2178			Actin-binding;Actincapping;Calcium;Cellshape;Completeproteome;Cytoplasm;Cytoskeleton;Metal-binding;Referenceproteome;Repeat;SH3domain	P08032	P08032	SPTA1_MOUSE	Spta1	Spectrin alpha chain, erythrocytic 1
NaN	NaN	22.0643	NaN	NaN	NaN	22.1798	22.6484	22.4397	+	+	3D-structure;Activator;Completeproteome;DNA-binding;Metal-binding;Nucleus;Referenceproteome;Repeat;Transcription;Transcriptionregulation;Zinc;Zinc-finger	P08046	P08046	EGR1_MOUSE	Egr1	Early growth response protein 1
NaN	NaN	NaN	NaN	NaN	NaN	19.1307	19.0667	19.1342			3D-structure;Completeproteome;Directproteinsequencing;Mitochondrion;NAD;NADP;Oxidoreductase;Referenceproteome	P08074	P08074	CBR2_MOUSE	Cbr2	Carbonyl reductase [NADPH] 2
23.9436	NaN	23.3242	NaN	NaN	21.6002	NaN	NaN	NaN	+		Alternativeinitiation;ATP-binding;Celljunction;Cellmembrane;Cellprojection;Completeproteome;Cytoplasm;Cytoplasmicvesicle;Cytoskeleton;Exocytosis;Golgiapparatus;Immunity;Inflammatoryresponse;Innateimmunity;Kinase;Lipoprotein;Lysosome;Membrane;Myristate;Nucleotide-binding;Nucleus;Palmitate;Phagocytosis;Phosphoprotein;Proto-oncogene;Referenceproteome;SH2domain;SH3domain;Transferase;Tyrosine-proteink…	P08103;P08103-2	P08103-2;F6UND7;P08103	HCK_MOUSE	Hck	Tyrosine-protein kinase HCK
22.7028	21.3584	21.6074	21.4134	21.7134	22.235	21.076	21.2594	20.5895			Acetylation;ATP-binding;Calcium;Chaperone;Completeproteome;Directproteinsequencing;Disulfidebond;Endoplasmicreticulum;Glycoprotein;Nucleotide-binding;Phosphoprotein;Referenceproteome;Signal	P08113	P08113	ENPL_MOUSE	Hsp90b1	Endoplasmin
21.0071	20.5549	21.0953	21.4497	20.9321	21.5195	22.6578	22.0556	23.6248			Angiogenesis;Basementmembrane;Collagen;Completeproteome;Disulfidebond;Extracellularmatrix;Glycoprotein;Hydroxylation;Referenceproteome;Repeat;Secreted;Signal	P08122	P08122	CO4A2_MOUSE	Col4a2	Collagen alpha-2(IV) chain
22.1529	21.4768	21.6293	21.759	21.3078	21.7256	20.9396	21.2105	20.5875	+		3D-structure;Chylomicron;Completeproteome;Directproteinsequencing;Glycoprotein;HDL;Heparin-binding;Lipidtransport;Oxidation;Phosphoprotein;Referenceproteome;Repeat;Secreted;Signal;Transport;VLDL	P08226	G3UWN5;A0A1B0GX15;P08226	APOE_MOUSE	Apoe	Apolipoprotein E
NaN	NaN	NaN	NaN	22.0979	22.1939	22.5182	22.7706	22.9192	+		3D-structure;Acetylation;Antioxidant;Completeproteome;Copper;Cytoplasm;Directproteinsequencing;Disulfidebond;Lipoprotein;Metal-binding;Nucleus;Oxidoreductase;Palmitate;Phosphoprotein;Referenceproteome;Zinc	P08228	P08228	SODC_MOUSE	Sod1	Superoxide dismutase [Cu-Zn]
26.3439	23.7113	23.6949	25.2795	24.4814	25.001	25.1666	24.8392	24.9113			Acetylation;Completeproteome;Directproteinsequencing;Glycoprotein;Mitochondrion;NAD;Oxidoreductase;Referenceproteome;Transitpeptide;Tricarboxylicacidcycle	P08249	A0A0G2JF23;P08249	MDHM_MOUSE	Mdh2	Malate dehydrogenase, mitochondrial
NaN	22.1183	21.9998	NaN	NaN	NaN	22.695	22.6394	23.5986	+		Adaptiveimmunity;ATP-binding;Calcium;Calmodulin-binding;Completeproteome;Cytoplasm;Glycoprotein;Immunity;Inflammatoryresponse;Kinase;Nucleotide-binding;Nucleus;Phosphoprotein;Referenceproteome;Serine/threonine-proteinkinase;Transferase	P08414	Q8BGR3;P08414	KCC4_MOUSE	Camk4	Calcium/calmodulin-dependent protein kinase type IV
31.2652	31.0066	30.8803	29.5082	29.5654	29.9945	32.0212	31.9621	31.4419			Acetylation;Coiledcoil;Completeproteome;Directproteinsequencing;Glycoprotein;Intermediatefilament;Phosphoprotein;Referenceproteome;Ublconjugation	P08551	P08551	NFL_MOUSE	Nefl	Neurofilament light polypeptide
30.688	30.4772	30.3477	29.4962	29.5443	29.9942	31.856	31.6131	31.3131			Acetylation;Coiledcoil;Completeproteome;Directproteinsequencing;Glycoprotein;Intermediatefilament;Phosphoprotein;Referenceproteome	P08553	A0A0R4J036;P08553	NFM_MOUSE	Nefm	Neurofilament medium polypeptide
NaN	NaN	NaN	NaN	NaN	NaN	19.769	20.5761	19.9428			Complementpathway;Completeproteome;Disulfidebond;Glycoprotein;Immunity;Innateimmunity;Referenceproteome;Repeat;Secreted;Signal;Sushi	P08607	E9PUZ8;P08607	C4BPA_MOUSE	C4bpa	C4b-binding protein
25.9468	25.0921	25.5551	24.6742	25.0053	25.2907	25.9591	25.8783	25.6338	+		Cellcycle;Celldivision;Cellmembrane;Completeproteome;Cytoplasm;Cytoskeleton;Directproteinsequencing;GTP-binding;Lipoprotein;Magnesium;Membrane;Metal-binding;Myristate;Nucleotide-binding;Palmitate;Referenceproteome;Transducer	P08752	P08752	GNAI2_MOUSE	Gnai2	Guanine nucleotide-binding protein G(i) subunit alpha-2
24.1348	24.181	24.1624	24.758	24.548	24.4961	24.1648	24.0817	24.0899	+		Acetylation;Completeproteome;DNA-binding;DNA-directedRNApolymerase;Magnesium;Metal-binding;Methylation;Nucleotidyltransferase;Nucleus;Phosphoprotein;Referenceproteome;Repeat;Transcription;Transferase;Ublconjugation;Zinc	P08775	A0A0R4J0V5;P08775	RPB1_MOUSE	Polr2a	DNA-directed RNA polymerase II subunit RPB1
24.2045	23.2561	NaN	NaN	NaN	NaN	NaN	NaN	NaN			3D-structure;Antimicrobial;Bacteriolyticenzyme;Completeproteome;Directproteinsequencing;Disulfidebond;Glycosidase;Hydrolase;Milkprotein;Referenceproteome;Secreted;Signal	P08905	P08905;P17897	LYZ2_MOUSE	Lyz2	Lysozyme C-2
23.1103	19.1537	NaN	NaN	NaN	NaN	21.7108	21.3705	22.1912			Acetylation;Alternativesplicing;Celladhesion;Celljunction;Cellmembrane;Cellprojection;Completeproteome;Disulfidebond;Endosome;Glycoprotein;Integrin;Magnesium;Membrane;Metal-binding;Phosphoprotein;Receptor;Referenceproteome;Repeat;Signal;Transmembrane;Transmembranehelix	P09055	P09055	ITB1_MOUSE	Itgb1	Integrin beta-1
22.7544	22.129	22.0774	22.7566	22.1664	22.9894	21.2203	20.9918	21.2022			Acetylation;Cellmembrane;Chaperone;Completeproteome;Disulfidebond;Endoplasmicreticulum;Isomerase;Membrane;Redox-activecenter;Referenceproteome;Repeat;Signal	P09103	P09103	PDIA1_MOUSE	P4hb	Protein disulfide-isomerase
22.6206	21.934	22.4049	NaN	NaN	NaN	NaN	NaN	19.3019			Amidation;Cleavageonpairofbasicresidues;Completeproteome;Hormone;Referenceproteome;Secreted;Signal;Sulfation	P09240	P09240	CCKN_MOUSE	Cck	Cholecystokinin
23.7369	22.4107	22.3736	22.6606	23.0517	22.8641	21.804	21.7499	22.1254			Cellmembrane;Completeproteome;Disulfidebond;Glycoprotein;GPI-anchor;Hydrolase;Lipoprotein;Magnesium;Membrane;Metal-binding;Phosphoprotein;Referenceproteome;Signal;Zinc	P09242	E9Q7P8;P09242	PPBT_MOUSE	Alpl	Alkaline phosphatase, tissue-nonspecific isozyme
29.3865	29.5675	29.5479	30.2164	30.1457	30.2405	29.4151	29.5228	29.5186	+		Acetylation;Completeproteome;Cytoplasm;Directproteinsequencing;DNA-binding;Methylation;Nucleus;Phosphoprotein;Referenceproteome;Repeat;RNA-binding	P09405	A0A087WRM5;P09405	NUCL_MOUSE	Ncl	Nucleolin
23.7842	22.1751	21.8665	22.9421	23.2603	23.4086	22.9768	22.9941	22.9044			3D-structure;Acetylation;ATP-binding;Completeproteome;Cytoplasm;Directproteinsequencing;Glycolysis;Kinase;Nucleotide-binding;Phosphoprotein;Referenceproteome;Transferase	P09411	S4R2M7;P09411	PGK1_MOUSE	Pgk1	Phosphoglycerate kinase 1
20.9124	20.7754	NaN	NaN	NaN	NaN	20.596	19.8071	NaN	+	+	Acetylation;Completeproteome;DNA-binding;Nucleus;Phosphoprotein;Referenceproteome;Transcription;Transcriptionregulation;Ublconjugation	P09450	P09450	JUNB_MOUSE	Junb	Transcription factor JunB
20.9939	20.4349	NaN	NaN	21.3959	21.9777	22.3027	22.2041	21.8156			3D-structure;Acetylation;Completeproteome;Directproteinsequencing;Iron;Ironstorage;Metal-binding;Oxidoreductase;Referenceproteome	P09528	A0A494BA92;P09528	FRIH_MOUSE	Fth1	Ferritin heavy chain
NaN	NaN	NaN	NaN	NaN	NaN	22.4253	22.5515	22.4776			Completeproteome;Motorprotein;Muscleprotein;Myosin;Referenceproteome;Repeat	P09541	Q9CZ19;A2A6Q8;P09541	MYL4_MOUSE	Myl4	Myosin light chain 4
NaN	NaN	NaN	NaN	20.2848	NaN	20.391	22.7936	22.9429	+		3D-structure;ATP-binding;Cellmembrane;Completeproteome;Disulfidebond;Glycoprotein;Immunity;Immunoglobulindomain;Inflammatoryresponse;Innateimmunity;Kinase;Membrane;Nucleotide-binding;Phosphoprotein;Proto-oncogene;Receptor;Referenceproteome;Repeat;Signal;Transferase;Transmembrane;Transmembranehelix;Tyrosine-proteinkinase;Ublconjugation	P09581	P09581	CSF1R_MOUSE	Csf1r	Macrophage colony-stimulating factor 1 receptor
25.2828	24.8842	24.2987	22.8338	22.7168	22.9716	24.6254	24.4635	25.1025	+		Acetylation;Completeproteome;Cytoplasm;Directproteinsequencing;DNA-binding;Nucleus;Phosphoprotein;Referenceproteome	P09602	Q5XK38;B7ZCQ3;A3KGL9;F6W687;P09602	HMGN2_MOUSE	Hmgn2	Non-histone chromosomal protein HMG-17
23.0126	22.7177	22.9271	22.2614	22.6307	23.5532	20.5439	20.9521	20.7174			Acetylation;Completeproteome;Directproteinsequencing;Manganese;Metal-binding;Mitochondrion;Nitration;Oxidoreductase;Referenceproteome;Transitpeptide	P09671	A0A3B2WBF0;P09671	SODM_MOUSE	Sod2	Superoxide dismutase [Mn], mitochondrial
NaN	21.7785	21.2228	20.6905	21.1875	22.2471	NaN	NaN	20.6279			3D-structure;Calcium;Celladhesion;Celljunction;Cellmembrane;Cleavageonpairofbasicresidues;Completeproteome;Directproteinsequencing;Disulfidebond;Endosome;Glycoprotein;Golgiapparatus;Membrane;Metal-binding;Phosphoprotein;Referenceproteome;Repeat;Signal;Transmembrane;Transmembranehelix;Ublconjugation	P09803	A0A0R4IZW5;P09803	CADH1_MOUSE	Cdh1	Cadherin-1
21.2305	NaN	NaN	NaN	NaN	NaN	20.4383	19.8435	20.0958			Completeproteome;Membrane;Mitochondrion;Mitochondrioninnermembrane;Referenceproteome;Transmembrane;Transmembranehelix	P09925	V9GXE6;A0A0A6YVR9;P09925	SURF1_MOUSE	Surf1	Surfeit locus protein 1
NaN	NaN	NaN	22.0699	21.8698	22.0588	NaN	NaN	NaN	+		Completeproteome;Phosphoprotein;Referenceproteome	P09926	P09926	SURF2_MOUSE	Surf2	Surfeit locus protein 2
NaN	21.1987	NaN	NaN	NaN	NaN	20.7854	21.2567	21.1754			Completeproteome;Cytoplasm;Metal-binding;Phosphoprotein;Referenceproteome;Repressor;RNA-binding;Zinc;Zinc-finger	P0C090	A2AVP4;P0C090	RC3H2_MOUSE	Rc3h2	Roquin-2
NaN	21.4033	NaN	NaN	NaN	NaN	21.3249	21.347	21.0642	+		Coiledcoil;Completeproteome;Endosome;Lipoprotein;Membrane;Myristate;Proteintransport;Referenceproteome;Transport;Ublconjugation	P0C0A3	P0C0A3	CHMP6_MOUSE	Chmp6	Charged multivesicular body protein 6
29.7842	29.1893	30.289	30.4411	30.9624	30.2506	28.555	28.6612	28.3696	+		Acetylation;Chromosome;Completeproteome;Developmentalprotein;DNA-binding;Isopeptidebond;Nucleosomecore;Nucleus;Referenceproteome;Ublconjugation	P0C0S6;Q3THW5	G3UWL7;Q3THW5;P0C0S6	H2AV_MOUSE;H2AZ_MOUSE	H2az1;H2az2	Histone H2A.Z
24.297	23.6966	23.6242	NaN	21.0722	22.7004	23.1739	23.1945	22.816			3D-structure;Celljunction;Cellmembrane;Completeproteome;Disulfidebond;Glycoprotein;Immunoglobulindomain;Leucine-richrepeat;Membrane;Referenceproteome;Repeat;Signal;Synapse;Transmembrane;Transmembranehelix	P0C192	D3YZP3;D3Z2D1;P0C192	LRC4B_MOUSE	Lrrc4b	Leucine-rich repeat-containing protein 4B
21.1348	20.6871	20.1278	NaN	NaN	NaN	20.8868	20.977	20.7281			Celladhesion;Cellmembrane;Completeproteome;Disulfidebond;Glycoprotein;Growthregulation;Immunoglobulindomain;Membrane;Receptor;Referenceproteome;Repeat;Signal;Transmembrane;Transmembranehelix	P0C673	D3Z6S7;P0C673	IGS11_MOUSE	Igsf11	Immunoglobulin superfamily member 11
NaN	20.4391	21.2149	NaN	21.7159	NaN	20.6486	19.9829	20.0579	+		Activator;Completeproteome;Nucleus;Referenceproteome;Transcription;Transcriptionregulation	P0C6A2	D3Z768;P0C6A2	MAMD1_MOUSE	Mamld1	Mastermind-like domain-containing protein 1
NaN	NaN	NaN	NaN	NaN	NaN	21.005	19.884	NaN			ATP-binding;Cellprojection;Cilium;Coiledcoil;Completeproteome;Cytoplasm;Cytoskeleton;Dynein;Microtubule;Motorprotein;Nucleotide-binding;Referenceproteome;Repeat;TPRrepeat	P0C6F1	D3Z667;P0C6F1	DYH2_MOUSE	Dnah2	Dynein axonemal heavy chain 2
NaN	NaN	NaN	NaN	NaN	NaN	21.56	21.3795	21.2729			Completeproteome;Disulfidebond;Lectin;Membrane;Referenceproteome;Transmembrane;Transmembranehelix	P0C7M9	P0C7M9	CLC2L_MOUSE	Clec2l	C-type lectin domain family 2 member L
NaN	NaN	NaN	NaN	NaN	NaN	NaN	20.9873	20.7544	+		Cellprojection;Completeproteome;DNA-binding;Nucleus;Phosphoprotein;Referenceproteome;Repressor;Transcription;Transcriptionregulation	P0C7T6	P0C7T6	ATX1L_MOUSE	Atxn1l	Ataxin-1-like
NaN	NaN	NaN	NaN	NaN	NaN	19.1687	19.9329	19.6801			Completeproteome;Referenceproteome	P0C913	P0C913	OCC1_MOUSE		Overexpressed in colon carcinoma 1 protein homolog
21.0197	21.4259	20.777	22.1517	21.3404	21.1583	20.0115	19.7204	19.3842			Alternativesplicing;Completeproteome;Nucleus;Referenceproteome	P0CG14	P0CG14	DERPC_MOUSE	Derpc	Decreased expression in renal and prostate cancer protein
NaN	NaN	NaN	NaN	NaN	NaN	22.3375	21.5665	22.2418			Cellmembrane;Completeproteome;Disulfidebond;Glycoprotein;GPI-anchor;Lipoprotein;Membrane;Referenceproteome;Signal	P0CW02	A0A087WNZ5;A0A087WRP7;P0CW02;P0CW03	LY6C1_MOUSE	Ly6c1	Lymphocyte antigen 6C1
26.5006	24.1921	24.6417	23.7725	23.4691	24.2457	26.0378	24.379	24.9297				P0DN34	P0DN34	NDUB1_MOUSE	Ndufb1	NADH dehydrogenase [ubiquinone] 1 beta subcomplex subunit 1
24.0997	NaN	24.4452	NaN	NaN	NaN	NaN	NaN	NaN				P0DOV1-2	P0DOV1-2;Q8CGE8;P0DOV1	IFI5B_MOUSE	Mnda	Isoform of P0DOV1, Isoform 2 of Interferon-activable protein 205-B
NaN	NaN	NaN	NaN	NaN	NaN	NaN	25.0179	20.4833	+			P0DOV2	P0DOV2	IFI4_MOUSE	Ifi204	Interferon-activable protein 204
30.5008	30.2084	29.8221	26.4492	27.2916	27.1298	31.2977	31.2729	30.7165	+			P0DP26;P0DP27;P0DP28	A0A3Q4EHJ0;P0DP26;P0DP28;P0DP27	CALM1_MOUSE;CALM2_MOUSE;CALM3_MOUSE	Calm1;Calm2;Calm3	Calmodulin-1
27.2617	26.3983	26.5063	25.0415	24.919	25.5606	25.4102	25.6089	24.9975				P0DP60	P0DP60	LYNX1_MOUSE	Lynx1	Ly-6/neurotoxin-like protein 1
28.7443	28.4682	28.4997	28.0082	28.3668	28.0871	28.838	28.667	28.8823	+		Acetylation;Completeproteome;Cytoplasm;Directproteinsequencing;Elongationfactor;GTP-binding;Methylation;Nucleotide-binding;Nucleus;Phosphoprotein;Proteinbiosynthesis;Referenceproteome;Ublconjugation	P10126	D3YZ68;D3Z3I8;P10126	EF1A1_MOUSE	Eef1a1	Elongation factor 1-alpha 1
19.403	NaN	NaN	NaN	NaN	NaN	NaN	21.4334	21.9606			3D-structure;Calcium;Celladhesion;Cellmembrane;Cleavageonpairofbasicresidues;Completeproteome;Glycoprotein;Membrane;Metal-binding;Referenceproteome;Repeat;Signal;Transmembrane;Transmembranehelix	P10287	P10287	CADH3_MOUSE	Cdh3	Cadherin-3
24.6451	21.8337	20.7837	22.0616	21.8286	22.7538	24.2998	23.9828	24.5381			3D-structure;Basementmembrane;Calcium;Celladhesion;Completeproteome;Directproteinsequencing;Disulfidebond;EGF-likedomain;Extracellularmatrix;Glycoprotein;Referenceproteome;Repeat;Secreted;Signal;Sulfation	P10493	P10493	NID1_MOUSE	Nid1	Nidogen-1
21.1025	21.0831	21.3623	NaN	20.6852	NaN	19.7457	NaN	NaN			Acetylation;Completeproteome;Disulfidebond;Glycoprotein;Hydrolase;Lysosome;Protease;Referenceproteome;Secreted;Signal;Thiolprotease;Zymogen	P10605	P10605	CATB_MOUSE	Ctsb	Cathepsin B
25.7658	25.466	25.3065	25.3986	25.3087	25.0146	26.7304	26.4996	26.3664			Acetylation;Alternativesplicing;ATP-binding;Completeproteome;Helicase;Hydrolase;Initiationfactor;Nucleotide-binding;Phosphoprotein;Proteinbiosynthesis;Referenceproteome;RNA-binding	P10630;P10630-2	A0A338P6X5;P10630-2;E9Q561;Q8BTU6;P10630	IF4A2_MOUSE	Eif4a2	Eukaryotic initiation factor 4A-II
28.6825	27.6535	27.3207	27.3528	27.089	27.4311	27.5979	27.7486	27.5688	+		Acetylation;Alternativesplicing;Cellmembrane;Cellprojection;Completeproteome;Cytoplasm;Cytoskeleton;Directproteinsequencing;Disulfidebond;Membrane;Microtubule;Phosphoprotein;Referenceproteome;Repeat;Ublconjugation	P10637	A0A0A0MQC7;A2A5Y6;P10637	TAU_MOUSE	Mapt	Microtubule-associated protein tau
26.0751	25.2402	24.2546	NaN	22.1995	22.6444	26.435	26.5658	26.335	+		Acetylation;Alternativesplicing;Cellmembrane;Cellprojection;Completeproteome;Cytoplasm;Cytoskeleton;Directproteinsequencing;Disulfidebond;Membrane;Microtubule;Phosphoprotein;Referenceproteome;Repeat;Ublconjugation	P10637-3;P10637-4	P10637-3;P10637-4	TAU_MOUSE	Mapt	Isoform of P10637, Isoform Tau-B of Microtubule-associated protein tau
23.7399	23.0081	22.5191	22.9652	22.6576	21.9375	23.1616	22.9358	22.9804			Acetylation;Activator;Completeproteome;Cytoplasm;Disulfidebond;Electrontransport;Nucleus;Redox-activecenter;Referenceproteome;Secreted;S-nitrosylation;Transcription;Transcriptionregulation;Transport	P10639	P10639	THIO_MOUSE	Txn	Thioredoxin
22.015	21.7522	21.5846	23.3758	22.2976	22.3358	21.6399	21.8667	21.5754			Completeproteome;Cytoplasm;Directproteinsequencing;Referenceproteome;Transferase	P10649	A2AE89;P10649	GSTM1_MOUSE	Gstm1	Glutathione S-transferase Mu 1
NaN	NaN	NaN	NaN	NaN	NaN	22.3964	22.497	22.139	+		Acetylation;Alternativesplicing;Completeproteome;Directproteinsequencing;DNA-binding;Metal-binding;Nucleus;Phosphoprotein;Referenceproteome;Transcription;Transcriptionregulation;Zinc;Zinc-finger	P10711	E9PYD5;P10711-2;P10711	TCEA1_MOUSE	Tcea1	Transcription elongation factor A protein 1
21.433	21.4131	NaN	NaN	NaN	NaN	21.9309	22.0441	22.4881			Cellmembrane;Completeproteome;GTP-binding;Lipoprotein;Membrane;Methylation;Nucleotide-binding;Prenylation;Referenceproteome	P10833	P10833	RRAS_MOUSE	Rras	Ras-related protein R-Ras
24.0614	21.9781	21.8724	21.1141	21.6762	22.901	22.2106	22.5954	22.3016	+		Alternativesplicing;Amino-acidtransport;Cellmembrane;Completeproteome;Directproteinsequencing;Disulfidebond;Glycoprotein;Isopeptidebond;Membrane;Phosphoprotein;Referenceproteome;Signal-anchor;Transmembrane;Transmembranehelix;Transport;Ublconjugation	P10852;P10852-2	P10852-2;A0A0U1RPK4;P10852	4F2_MOUSE	Slc3a2	4F2 cell-surface antigen heavy chain
28.8696	28.7282	28.5859	26.4074	27.5035	26.9339	28.2673	28.2736	28.7334			Acetylation;Chromosome;Citrullination;Completeproteome;DNA-binding;Nucleus;Referenceproteome	P10922	P10922	H10_MOUSE	H1-0	Histone H1.0
25.1682	25.4606	25.2478	25.4175	24.942	25.1702	25.0874	25.094	25.1965	+	+	Acetylation;Activator;Completeproteome;Directproteinsequencing;DNA-binding;Nucleus;Phosphoprotein;Referenceproteome;Transcription;Transcriptionregulation	P11031	P11031	TCP4_MOUSE	Sub1	Activated RNA polymerase II transcriptional coactivator p15
21.7021	NaN	NaN	NaN	NaN	NaN	21.0452	20.7291	21.2621			Alternativesplicing;Calcium;Collagen;Completeproteome;Disulfidebond;Extracellularmatrix;Glycoprotein;Hydroxylation;Metal-binding;Pyrrolidonecarboxylicacid;Referenceproteome;Repeat;Secreted;Signal	P11087	P11087	CO1A1_MOUSE	Col1a1	Collagen alpha-1(I) chain
NaN	21.6154	22.1367	NaN	NaN	NaN	NaN	NaN	NaN	+		Acetylation;ADP-ribosylation;Alternativeinitiation;Completeproteome;Directproteinsequencing;DNA-binding;DNAdamage;DNArepair;Glycosyltransferase;Metal-binding;NAD;Nucleus;Phosphoprotein;Referenceproteome;Repeat;S-nitrosylation;Transcription;Transcriptionregulation;Transferase;Zinc;Zinc-finger	P11103	P11103	PARP1_MOUSE	Parp1	Poly [ADP-ribose] polymerase 1
20.6283	20.6839	20.7653	21.8395	21.1918	21.6965	20.3255	21.1761	20.5615			Cleavageonpairofbasicresidues;Completeproteome;Directproteinsequencing;Disulfidebond;EGF-likedomain;Glycoprotein;Hydrolase;Kringle;Plasminogenactivation;Protease;Referenceproteome;Repeat;Secreted;Serineprotease;Signal;Zymogen	P11214	P11214	TPA_MOUSE	Plat	Tissue-type plasminogen activator
22.824	22.6638	NaN	NaN	NaN	NaN	22.6764	22.7359	23.3887			3D-structure;Acutephase;Alternativesplicing;Angiogenesis;Celladhesion;Cellshape;Completeproteome;Disulfidebond;Extracellularmatrix;Glycoprotein;Heparin-binding;Isopeptidebond;Phosphoprotein;Pyrrolidonecarboxylicacid;Referenceproteome;Repeat;Secreted;Signal;Sulfation	P11276	Q4KL80;Q3UHL6;B7ZNJ1;A0A087WR50;A0A087WS56;A0A087WSN6;B9EHT6;P11276	FINC_MOUSE	Fn1	Fibronectin
24.7388	24.5255	24.1263	26.1132	25.5009	26.178	22.0343	22.6088	22.4097			Acetylation;Completeproteome;Cytoplasm;Oxidoreductase;Peroxidase;Phosphoprotein;Referenceproteome;Selenocysteine	P11352	A0A0A6YVV2;A0A0A6YY34;P11352	GPX1_MOUSE	Gpx1	Glutathione peroxidase 1
NaN	NaN	NaN	NaN	NaN	NaN	NaN	19.5416	19.2665	+		Acetylation;Completeproteome;Cytoplasm;Directproteinsequencing;Lipid-binding;Phosphoprotein;Referenceproteome;Transport	P11404	P11404	FABPH_MOUSE	Fabp3	Fatty acid-binding protein, heart
26.2086	25.8267	25.7386	25.8621	25.369	25.4622	25.819	25.7376	25.6288	+		Acetylation;ATP-binding;Chaperone;Completeproteome;Cytoplasm;Directproteinsequencing;Glycoprotein;Nucleotide-binding;Phosphoprotein;Referenceproteome;Stressresponse;Ublconjugation	P11499	E9Q3D6;P07901;P11499	HS90B_MOUSE	Hsp90ab1	Heat shock protein HSP 90-beta
23.1697	22.8991	22.8018	22.3425	23.1698	22.8611	23.1904	23.3244	23.2947	+		Actin-binding;Alternativesplicing;Calcium;Celljunction;Cellmembrane;Completeproteome;Cytoplasm;Cytoskeleton;Directproteinsequencing;Membrane;Metal-binding;Phosphoprotein;Postsynapticcellmembrane;Referenceproteome;Repeat;Synapse;Zinc;Zinc-finger	P11531	P11531	DMD_MOUSE	Dmd	Dystrophin
25.6688	25.1437	24.9554	25.9137	25.4721	26.0811	24.1781	24.548	23.9938			Celladhesion;Cellmembrane;Completeproteome;Developmentalprotein;Differentiation;Directproteinsequencing;Disulfidebond;Glycoprotein;Immunoglobulindomain;Membrane;Neurogenesis;Phosphoprotein;Referenceproteome;Repeat;Signal;Transmembrane;Transmembranehelix	P11627	A2AFG7;A2AFG8;Q6PGJ3;F7A5H7;P11627	L1CAM_MOUSE	L1cam	Neural cell adhesion molecule L1
31.8385	31.558	31.6364	28.1482	28.4613	28.781	32.458	32.5724	32.046			3D-structure;Alternativesplicing;ATP-binding;Calmodulin-binding;Celljunction;Cellmembrane;Completeproteome;Cytoplasm;Directproteinsequencing;Kinase;Membrane;Nucleotide-binding;Phosphoprotein;Referenceproteome;Serine/threonine-proteinkinase;Synapse;Transferase	P11798	P11798-2;F8WIS9;F8WHB5;P11798	KCC2A_MOUSE	Camk2a	Calcium/calmodulin-dependent protein kinase type II subunit alpha
NaN	NaN	NaN	NaN	NaN	NaN	20.794	20.8863	20.0181			3D-structure;Alternativesplicing;ATP-binding;Calmodulin-binding;Celljunction;Cellmembrane;Completeproteome;Cytoplasm;Directproteinsequencing;Kinase;Membrane;Nucleotide-binding;Phosphoprotein;Referenceproteome;Serine/threonine-proteinkinase;Synapse;Transferase	P11798-2	P11798-2;F8WIS9	KCC2A_MOUSE	Camk2a	Isoform of P11798, Isoform Alpha KAP of Calcium/calmodulin-dependent protein kinase type II subunit alpha
24.8736	24.5029	24.217	NaN	NaN	NaN	25.6354	25.6674	25.3224	+		3D-structure;Alternativesplicing;Apoptosis;Calcium;Calciumchannel;Calciumtransport;Completeproteome;Directproteinsequencing;Endoplasmicreticulum;Ionchannel;Iontransport;Isopeptidebond;Ligand-gatedionchannel;Membrane;Phosphoprotein;Receptor;Referenceproteome;Repeat;Transmembrane;Transmembranehelix;Transport;Ublconjugation	P11881-2;P11881-4	Q9Z329-3;P11881-2;P11881-3;P11881-4;P11881-5;P11881-6;P11881-7;P11881-8;B2KF89;Q9Z329;P11881	ITPR1_MOUSE	Itpr1	Isoform of P11881, Isoform 2 of Inositol 1,4,5-trisphosphate receptor type 1
23.6021	21.3283	23.0294	23.6078	NaN	21.7378	22.9167	NaN	NaN			Completeproteome;Hydrolase;Magnesium;Manganese;Metal-binding;Mitochondrion;Peroxisome;Referenceproteome;Transitpeptide	P11930	P11930	NUD19_MOUSE	Nudt19	Acyl-coenzyme A diphosphatase NUDT19
26.7306	26.3047	26.2811	24.195	24.8461	25.53	26.288	26.2909	26.1024			Acetylation;Alternativesplicing;ATP-binding;Chaperone;Completeproteome;Cytoplasm;Cytoskeleton;Directproteinsequencing;Nucleotide-binding;Phosphoprotein;Referenceproteome	P11983	P11983-2;P11983	TCPA_MOUSE	Tcp1	T-complex protein 1 subunit alpha
24.033	23.4217	23.4055	23.4067	23.2998	23.8836	22.3857	22.6182	22.3143	+		3D-structure;Alternativesplicing;Amyloid;Apoptosis;Celladhesion;Coatedpit;Completeproteome;Copper;Disulfidebond;Endocytosis;Glycoprotein;Heparin-binding;Iron;Membrane;Metal-binding;Notchsignalingpathway;Phosphoprotein;Proteaseinhibitor;Referenceproteome;Serineproteaseinhibitor;Signal;Transmembrane;Transmembranehelix;Zinc	P12023	A0A2I3BPT1;A0A2I3BR03;A0A2I3BQZ9;Q3TWF3;P12023-2;P12023	A4_MOUSE	App	Amyloid-beta precursor protein
19.9029	19.0301	NaN	NaN	20.2891	NaN	20.6672	20.2819	20.5812			Completeproteome;Developmentalprotein;Differentiation;Disulfidebond;Growthfactor;Heparin-binding;Mitogen;Referenceproteome;Secreted;Signal	P12025	P12025	MK_MOUSE	Mdk	Midkine
24.4973	23.5658	23.8999	22.5614	22.3724	23.1647	23.6632	23.5422	23.495			3D-structure;Acetylation;cAMP;cAMP-binding;Cellmembrane;Completeproteome;Cytoplasm;Membrane;Nucleotide-binding;Phosphoprotein;Referenceproteome;Repeat	P12367	Q8K1M3;A0A0A6YX73;P12367	KAP2_MOUSE	Prkar2a	cAMP-dependent protein kinase type II-alpha regulatory subunit
25.6695	24.6352	24.6734	22.2138	23.1	23.5509	23.902	23.5563	23.7511			Acetylation;Allostericenzyme;ATP-binding;Completeproteome;Cytoplasm;Directproteinsequencing;Glycolysis;Glycoprotein;Kinase;Magnesium;Metal-binding;Nucleotide-binding;Phosphoprotein;Referenceproteome;Transferase	P12382	P12382	PFKAL_MOUSE	Pfkl	ATP-dependent 6-phosphofructokinase, liver type
NaN	NaN	NaN	NaN	NaN	NaN	20.2548	20.5298	20.4608			Celljunction;Cellmembrane;Completeproteome;Disulfidebond;Glycoprotein;G-proteincoupledreceptor;Membrane;Phosphoprotein;Postsynapticcellmembrane;Receptor;Referenceproteome;Synapse;Transducer;Transmembrane;Transmembranehelix	P12657	P12657	ACM1_MOUSE	Chrm1	Muscarinic acetylcholine receptor M1
NaN	NaN	NaN	23.3695	NaN	NaN	23.2333	23.4036	NaN	+		Acetylation;Calcium;Completeproteome;Directproteinsequencing;Metal-binding;Referenceproteome;Repeat;VitaminD	P12658	P12658	CALB1_MOUSE	Calb1	Calbindin
28.6772	26.3957	26.1814	24.4687	24.3485	25.4802	27.6569	27.255	27.2816			Acetylation;Completeproteome;Directproteinsequencing;Heme;Iron;Membrane;Metal-binding;Mitochondrion;Mitochondrioninnermembrane;Phosphoprotein;Referenceproteome;Transitpeptide	P12787	P12787	COX5A_MOUSE	Cox5a	Cytochrome c oxidase subunit 5A, mitochondrial
25.1645	24.7683	24.7026	23.2827	22.8447	23.7892	25.5515	25.5369	25.2056	+		3D-structure;Acetylation;Alternativesplicing;Angiogenesis;Apoptosis;Calcium;Completeproteome;Endoplasmicreticulum;Endosome;Membrane;Metal-binding;Nucleus;Referenceproteome;Repeat	P12815	P12815-2;P12815	PDCD6_MOUSE	Pdcd6	Programmed cell death protein 6
24.1206	24.1968	24.2744	24.1926	24.0291	24.2931	23.6761	23.4625	23.4179			Acetylation;cAMP;cAMP-binding;Cellmembrane;Completeproteome;Disulfidebond;Membrane;Nitration;Nucleotide-binding;Phosphoprotein;Referenceproteome;Repeat	P12849	D3Z0V6;P12849	KAP1_MOUSE	Prkar1b	cAMP-dependent protein kinase type I-beta regulatory subunit
28.1641	28.0586	28.0655	27.1313	27.4407	27.5508	27.8918	28.1564	27.7003			Celladhesion;Cellmembrane;Completeproteome;Directproteinsequencing;Disulfidebond;Glycoprotein;GPI-anchor;Immunoglobulindomain;Lipoprotein;Membrane;Notchsignalingpathway;Referenceproteome;Repeat;Signal	P12960	P12960	CNTN1_MOUSE	Cntn1	Contactin-1
26.2149	25.8082	25.6644	22.987	23.4219	23.6998	26.8958	26.9489	27.2891	+		Acetylation;Completeproteome;Referenceproteome;Ribonucleoprotein;Ribosomalprotein	P12970	P12970	RL7A_MOUSE	Rpl7a	Large ribosomal subunit protein eL8
25.7191	25.3076	25.1967	25.3763	25.2399	25.3099	25.811	25.8932	25.8022	+		3D-structure;Acetylation;Actin-binding;Actincapping;Alternativeinitiation;Calcium;Ciliumbiogenesis/degradation;Completeproteome;Cytoplasm;Cytoskeleton;Directproteinsequencing;Disulfidebond;Metal-binding;Phosphoprotein;Referenceproteome;Repeat;Secreted;Signal	P13020-2	P13020-2;P13020	GELS_MOUSE	Gsn	Isoform of P13020, Isoform 2 of Gelsolin
NaN	NaN	NaN	NaN	NaN	NaN	19.066	20.0993	18.9863	+	+	Completeproteome;DNA-binding;Nucleus;Referenceproteome	P13346;P13346-2	P13346-2;A0A140LHW0;P13346	FOSB_MOUSE	Fosb	Protein FosB
22.143	21.8081	21.726	23.3271	20.1908	NaN	21.9	21.3145	21.4044	+		Acetylation;Cellcycle;Chromatinregulator;Completeproteome;DNA-binding;Methylation;Nucleus;Phosphoprotein;Referenceproteome;Repressor;Transcription;Transcriptionregulation;Tumorsuppressor	P13405	P13405	RB_MOUSE	Rb1	Retinoblastoma-associated protein
NaN	NaN	NaN	NaN	NaN	NaN	21.6251	21.3829	NaN			3D-structure;Cellmembrane;Completeproteome;Directproteinsequencing;Disulfidebond;Glycoprotein;Immunoglobulindomain;Membrane;Phosphoprotein;Receptor;Referenceproteome;Repeat;Secreted;Signal;Transmembrane;Transmembranehelix	P13504	P13504-2;Q8C833;P13504	IL1R1_MOUSE	Il1r1	Interleukin-1 receptor type 1
21.5163	NaN	NaN	NaN	NaN	20.892	20.4359	19.9056	19.465			Actin-binding;ATP-binding;Calmodulin-binding;Coiledcoil;Completeproteome;Cytoplasm;Methylation;Motorprotein;Muscleprotein;Myosin;Nucleotide-binding;Referenceproteome;Thickfilament	P13541	P13541	MYH3_MOUSE	Myh3	Myosin-3
NaN	NaN	NaN	22.9621	22.6858	22.1178	NaN	NaN	NaN			Amidation;Cleavageonpairofbasicresidues;Completeproteome;Hormone;Pyrrolidonecarboxylicacid;Referenceproteome;Secreted;Signal	P13562	P13562	GON1_MOUSE	Gnrh1	Progonadoliberin-1
NaN	22.3704	NaN	22.1247	NaN	NaN	20.881	NaN	21.2258			Completeproteome;Cytoplasm;Directproteinsequencing;NAD;Oxidoreductase;Phosphoprotein;Referenceproteome	P13707	E0CXN5;P13707	GPDA_MOUSE	Gpd1	Glycerol-3-phosphate dehydrogenase [NAD(+)], cytoplasmic
22.3935	22.413	22.0343	22.4836	22.6359	22.8046	22.303	22.2339	22.1219	+		3D-structure;Acetylation;Activator;Allostericenzyme;Alternativesplicing;Chromatinregulator;Completeproteome;Cytoplasm;Directproteinsequencing;DNA-binding;Metal-binding;Methylation;Methyltransferase;Nucleus;Phosphoprotein;Referenceproteome;Repeat;Repressor;S-adenosyl-L-methionine;Transcription;Transcriptionregulation;Transferase;Ublconjugation;Zinc;Zinc-finger	P13864	P13864-2;J3QNW0;P13864	DNMT1_MOUSE	Dnmt1	DNA (cytosine-5)-methyltransferase 1
NaN	NaN	NaN	NaN	NaN	NaN	19.1175	21.4413	NaN	+		3D-structure;Acetylation;Calcium;Cellmembrane;Completeproteome;Cytoplasm;Directproteinsequencing;Membrane;Metal-binding;Nucleus;Referenceproteome;Repeat	P14069	P14069	S10A6_MOUSE	S100a6	Protein S100-A6
27.2397	26.0944	26.0579	25.172	25.9397	26.568	27.2756	27.1009	26.7929			Celladhesion;Cellmembrane;Completeproteome;Directproteinsequencing;Disulfidebond;Glycoprotein;Iontransport;Membrane;Phosphoprotein;Potassium;Potassiumtransport;Referenceproteome;Signal-anchor;Sodium;Sodium/potassiumtransport;Sodiumtransport;Transmembrane;Transmembranehelix;Transport	P14094	P14094	AT1B1_MOUSE	Atp1b1	Sodium/potassium-transporting ATPase subunit beta-1
23.9124	23.5064	24.0621	25.5486	25.1676	24.9278	24.6849	24.9775	24.0383			Collagen;Complementpathway;Completeproteome;Disulfidebond;Glycoprotein;Hydroxylation;Immunity;Innateimmunity;Pyrrolidonecarboxylicacid;Referenceproteome;Repeat;Secreted;Signal	P14106	P14106	C1QB_MOUSE	C1qb	Complement C1q subcomponent subunit B
26.0646	25.9943	25.4416	22.9458	23.4114	23.4214	25.386	25.2258	25.7972			Acetylation;Completeproteome;Hydroxylation;Phosphoprotein;Referenceproteome;Ribonucleoprotein;Ribosomalprotein	P14115	P14115	RL27A_MOUSE	Rpl27a	Large ribosomal subunit protein uL15
25.3549	25.3161	24.68	23.8368	23.7903	23.7442	24.576	24.487	24.7448	+		Completeproteome;Referenceproteome;Ribonucleoprotein;Ribosomalprotein	P14131	P14131	RS16_MOUSE	Rps16	Small ribosomal subunit protein uS9
27.3853	27.2249	26.78	24.2526	24.8557	24.5885	27.5082	27.3009	27.4629			Acetylation;Completeproteome;Phosphoprotein;Referenceproteome;Repeat;Ribonucleoprotein;Ribosomalprotein;RNA-binding	P14148	F6XI62;P14148	RL7_MOUSE	Rpl7	Large ribosomal subunit protein uL30
22.5422	21.7789	21.9117	22.2255	22.5	22.6371	22.5647	22.4843	22.7901			Acetylation;Completeproteome;Cytoplasm;Directproteinsequencing;NAD;Oxidoreductase;Phosphoprotein;Referenceproteome;Tricarboxylicacidcycle;Ublconjugation	P14152	B1ATQ3;A0A5F8MPN8;P14152	MDHC_MOUSE	Mdh1	Malate dehydrogenase, cytoplasmic
26.7692	26.6197	26.655	25.7251	25.993	25.9785	27.2207	27.2014	27.0723	+		Acetylation;Cellmembrane;Completeproteome;Cytoplasm;Directproteinsequencing;Membrane;Nucleus;Phosphoprotein;Receptor;Referenceproteome;Repeat;Ribonucleoprotein;Ribosomalprotein	P14206	A0A1L1SRW0;P14206	RSSA_MOUSE	Rpsa	Small ribosomal subunit protein uS2
22.2976	21.6562	21.9714	20.15	21.4365	22.0374	21.6812	21.1374	21.2808	+		3D-structure;Acetylation;Calcium;Chaperone;Completeproteome;Directproteinsequencing;Disulfidebond;Endoplasmicreticulum;Lectin;Metal-binding;Referenceproteome;Repeat;Sarcoplasmicreticulum;Signal;Zinc	P14211	P14211	CALR_MOUSE	Calr	Calreticulin
24.1273	22.1083	21.6012	22.8679	23.0177	22.9775	22.7273	22.8435	22.4107			Celladhesion;Cellmembrane;Completeproteome;Directproteinsequencing;Disulfidebond;Glycoprotein;Iontransport;Membrane;Potassium;Potassiumtransport;Referenceproteome;Signal-anchor;Sodium;Sodium/potassiumtransport;Sodiumtransport;Transmembrane;Transmembranehelix;Transport	P14231	P14231	AT1B2_MOUSE	Atp1b2	Sodium/potassium-transporting ATPase subunit beta-2
22.8161	NaN	23.2405	NaN	NaN	NaN	20.9737	NaN	NaN	+	+	Acetylation;Alternativepromoterusage;Alternativesplicing;Apoptosis;Completeproteome;Developmentalprotein;Differentiation;DNA-binding;Metal-binding;Nucleus;Phosphoprotein;Referenceproteome;Repeat;Transcription;Transcriptionregulation;Zinc;Zinc-finger	P14404	P14404-1;A0A5H1ZRN1;G3UZT5;G3UYK2;O35700;P14404	MECOM_MOUSE	Mecom	Histone-lysine N-methyltransferase MECOM
23.5621	23.6155	23.3879	24.0204	23.9196	24.1913	23.2306	23.3263	23.2887			3D-structure;Alternativesplicing;Completeproteome;Cytoplasm;Directproteinsequencing;GTP-binding;Nucleotide-binding;Nucleus;Referenceproteome;Ribonucleoprotein;RNA-binding;Signalrecognitionparticle	P14576	P14576	SRP54_MOUSE	Srp54	Signal recognition particle subunit SRP54
NaN	21.4944	NaN	NaN	NaN	NaN	22.0554	21.9984	23.0176	+		Acetylation;Alternativesplicing;Chaperone;Completeproteome;Cytoplasm;Cytoskeleton;Directproteinsequencing;Nucleus;Phosphoprotein;Referenceproteome;Stressresponse	P14602-2	P14602-2;P14602-3;D3YZ06;P14602	HSPB1_MOUSE	Hspb1	Isoform of P14602, Isoform B of Heat shock protein beta-1
22.054	22.2157	22.2999	22.2846	21.8748	21.824	22.8492	22.9622	22.6866			Completeproteome;Proteasome;Referenceproteome;Tumorantigen	P14685	F7B7L8;P14685	PSMD3_MOUSE	Psmd3	26S proteasome non-ATPase regulatory subunit 3
28.3461	28.3434	28.4428	29.6544	29.4912	29.52	28.7191	28.7906	28.7772	+		Acetylation;Coiledcoil;Completeproteome;Directproteinsequencing;Disulfidebond;Intermediatefilament;Lipoprotein;Membrane;Methylation;Nucleus;Phosphoprotein;Prenylation;Referenceproteome	P14733	P14733	LMNB1_MOUSE	Lmnb1	Lamin-B1
24.1594	21.5121	21.2629	21.9488	21.5374	21.8347	24.4889	24.4482	24.5802			Acetylation;Annexin;Calcium;Calcium/phospholipid-binding;Completeproteome;Cytoplasm;Directproteinsequencing;Phosphoprotein;Referenceproteome;Repeat	P14824	F8WIT2;P14824	ANXA6_MOUSE	Anxa6	Annexin A6
26.1974	26.4275	26.3443	26.1524	26.6521	26.6076	26.1565	26.0944	26.0528	+		Completeproteome;Cytoplasm;Directproteinsequencing;Nucleus;Phosphoprotein;Referenceproteome;Ribonucleoprotein;Ribosomalprotein	P14869	P14869	RLA0_MOUSE	Rplp0	Large ribosomal subunit protein uL10
28.0721	27.7913	27.5441	26.0431	26.7035	26.8346	27.974	27.8049	27.479			Acetylation;Celljunction;Cellprojection;Completeproteome;Cytoplasm;Cytoskeleton;Microtubule;Phosphoprotein;Referenceproteome;Repeat;S-nitrosylation;Synapse	P14873	P14873	MAP1B_MOUSE	Map1b	Microtubule-associated protein 1B
NaN	NaN	21.5736	NaN	21.083	NaN	20.7198	20.2988	20.5422	+	+	Completeproteome;DNA-binding;Nucleus;Phosphoprotein;Referenceproteome;Transcription;Transcriptionregulation	P15066	P15066	JUND_MOUSE	Jund	Transcription factor JunD
26.4922	24.0722	24.1543	24.5725	23.9586	24.6944	24.5552	24.8958	24.6426			Acetylation;ATP-binding;Completeproteome;Cytoplasm;Directproteinsequencing;Ligase;Lyase;Mitochondrion;Nucleotide-binding;Phosphoprotein;Referenceproteome;Ublconjugation	P15105	D3YVK1;P15105	GLNA_MOUSE	Glul	Glutamine synthetase
27.2861	27.0384	27.0405	26.8576	26.5394	26.7008	26.846	26.7409	26.3093			3D-structure;Calcium;Celladhesion;Cellmembrane;Cleavageonpairofbasicresidues;Completeproteome;Glycoprotein;Membrane;Metal-binding;Referenceproteome;Repeat;Signal;Transmembrane;Transmembranehelix	P15116	D3YYT0;P15116	CADH2_MOUSE	Cdh2	Cadherin-2
24.1289	24.2753	23.9484	24.5408	24.1181	24.3963	23.5074	23.4954	23.5362			Alternativesplicing;Coiledcoil;Completeproteome;Directproteinsequencing;Intermediatefilament;Nitration;Phosphoprotein;Referenceproteome	P15331	P15331-3;G5E846;P15331	PERI_MOUSE	Prph	Peripherin
21.78	20.8327	NaN	22.1863	22.0335	22.4887	21.4919	22.2226	21.2846			Alternativesplicing;Cellmembrane;Completeproteome;Glycoprotein;Ionchannel;Iontransport;Membrane;Potassium;Potassiumchannel;Potassiumtransport;Referenceproteome;Transmembrane;Transmembranehelix;Transport;Voltage-gatedchannel	P15388-3	P15388-3;P15388	KCNC1_MOUSE	Kcnc1	Isoform of P15388, Isoform 2 of Potassium voltage-gated channel subfamily C member 1
26.9245	25.8567	25.3859	24.0358	24.0355	24.8215	27.3592	28.1704	28.09	+		Acetylation;ATP-binding;Completeproteome;Cytoplasm;Differentiation;Directproteinsequencing;Endocytosis;Isopeptidebond;Kinase;Magnesium;Metal-binding;Neurogenesis;Nucleotide-binding;Nucleotidemetabolism;Nucleus;Referenceproteome;Transferase;Ublconjugation	P15532	Q5NC80;E9PZF0;P15532	NDKA_MOUSE	Nme1	Nucleoside diphosphate kinase A
NaN	19.5071	19.829	NaN	NaN	NaN	19.1561	NaN	NaN	+	+	3D-structure;Alternativesplicing;Completeproteome;Differentiation;DNA-binding;Neurogenesis;Nucleus;Phosphoprotein;Polymorphism;Referenceproteome;Transcription;Transcriptionregulation	P15806	P15806-2;E9PVV1;E9PVV2;E9PWE2;E9PWE3;E9PWE4;E9PWE5;A0A0R4J011;A0A0R4J014;F6T941;P15806	TFE2_MOUSE	Tcf3	Transcription factor E2-alpha
29.0378	28.7608	28.9196	26.8709	27.481	27.6424	30.5722	30.7748	30.8683			Acetylation;Chromosome;Citrullination;Completeproteome;DNA-binding;Isopeptidebond;Methylation;Nucleus;Phosphoprotein;Referenceproteome;Ublconjugation	P15864	P43275;P15864;P43274;P43277	H12_MOUSE	H1-2	Histone H1.2
NaN	NaN	NaN	NaN	NaN	NaN	19.9124	NaN	18.853			3D-structure;Alternativesplicing;Cellmembrane;Completeproteome;Endosome;Hydrogeniontransport;Iontransport;Membrane;Phosphoprotein;Referenceproteome;Transmembrane;Transmembranehelix;Transport	P15920	P15920	VPP2_MOUSE	Atp6v0a2	V-type proton ATPase 116 kDa subunit a 2
NaN	NaN	NaN	24.0219	NaN	23.2104	NaN	NaN	NaN			Acetylation;Completeproteome;Cytoplasm;Directproteinsequencing;Glutathionylation;Lyase;Metal-binding;Referenceproteome;Zinc	P16015	P16015	CAH3_MOUSE	Ca3	Carbonic anhydrase 3
NaN	25.0463	NaN	NaN	NaN	NaN	NaN	19.7804	24.2371			3D-structure;Acetylation;Apoptosis;Completeproteome;Extracellularmatrix;Lectin;Referenceproteome;Secreted	P16045	A0A2R8VHJ0;P16045	LEG1_MOUSE	Lgals1	Galectin-1
23.2141	22.7985	22.0536	NaN	NaN	NaN	23.1231	22.7216	22.7266	+		ATP-binding;Celladhesion;Cellcycle;Celldivision;Cellmembrane;Completeproteome;Cytoplasm;Cytoskeleton;Immunity;Kinase;Membrane;Metal-binding;Nucleotide-binding;Nucleus;Phosphoprotein;Referenceproteome;Repeat;Serine/threonine-proteinkinase;Transferase;Zinc;Zinc-finger	P16054	P16054	KPCE_MOUSE	Prkce	Protein kinase C epsilon type
20.6689	20.2874	20.4368	NaN	20.3951	20.1374	22.5364	22.2939	22.6848			Acetylation;Completeproteome;Cytoplasm;Directproteinsequencing;NAD;Oxidoreductase;Phosphoprotein;Referenceproteome	P16125	A0A6I8MX27;A0A0N4SVV8;D3Z7F0;P16125	LDHB_MOUSE	Ldhb	L-lactate dehydrogenase B chain
24.1339	24.0065	24.0124	23.9287	23.9921	23.7399	24.0301	24.1125	23.957	+		3D-structure;Completeproteome;Cytoplasm;Directproteinsequencing;Phosphoprotein;Referenceproteome;Ribonucleoprotein;RNA-binding;Signalrecognitionparticle	P16254	A2AUM6;P16254	SRP14_MOUSE	Srp14	Signal recognition particle 14 kDa protein
21.0563	20.414	NaN	NaN	NaN	NaN	21.373	21.1429	20.6423			Alternativesplicing;Anionexchange;Antiport;Completeproteome;Glycoprotein;Iontransport;Lipoprotein;Membrane;Palmitate;Referenceproteome;Transmembrane;Transmembranehelix;Transport	P16283	P16283-2;P16283-3;F8WHM3;D3YWK8;D3Z3U9;P16283	B3A3_MOUSE	Slc4a3	Anion exchange protein 3
31.8801	31.9559	31.8594	30.1683	30.3198	31.067	33.1591	32.8333	32.8951			3D-structure;Alternativesplicing;Completeproteome;Directproteinsequencing;Hydrolase;Lipoprotein;Membrane;Methylation;Phosphoprotein;Prenylation;Referenceproteome;RNA-binding	P16330	P16330-2;P16330	CN37_MOUSE	Cnp	2',3'-cyclic-nucleotide 3'-phosphodiesterase
22.9487	21.7987	21.8684	NaN	NaN	21.9536	21.8437	22.1229	21.3239			Acetylation;Cobalamin;Cobalt;Completeproteome;Isomerase;Metal-binding;Mitochondrion;Phosphoprotein;Referenceproteome;Transitpeptide	P16332	P16332	MUTA_MOUSE	Mmut	Methylmalonyl-CoA mutase, mitochondrial
NaN	NaN	NaN	NaN	NaN	NaN	20.7527	18.5688	NaN	+	+	Completeproteome;DNA-binding;Metal-binding;Nucleus;Referenceproteome;Repeat;Zinc;Zinc-finger	P16374	Q8K0D9;P16374	ZFP60_MOUSE	Zfp60	Zinc finger protein 60
25.0175	24.7074	24.7031	23.2031	24.2841	24.3268	26.1987	26.2817	25.518			Celljunction;Cellmembrane;Cellprojection;Completeproteome;Cytoplasmicvesicle;Endoplasmicreticulum;Glycoprotein;Ionchannel;Iontransport;Lipoprotein;Membrane;Palmitate;Phosphoprotein;Potassium;Potassiumchannel;Potassiumtransport;Referenceproteome;RNAediting;Synapse;Transmembrane;Transmembranehelix;Transport;Voltage-gatedchannel	P16388	Q61762-3;P63141;Q61762;P16388;P16390	KCNA1_MOUSE	Kcna1	Potassium voltage-gated channel subfamily A member 1
20.6285	21.1305	20.4078	20.657	20.9794	21.2266	22.8514	23.266	22.618			Cellmembrane;Completeproteome;Glycoprotein;Ionchannel;Iontransport;Lipoprotein;Membrane;Palmitate;Phosphoprotein;Potassium;Potassiumchannel;Potassiumtransport;Referenceproteome;Transmembrane;Transmembranehelix;Transport;Voltage-gatedchannel	P16390	P16390	KCNA3_MOUSE	Kcna3	Potassium voltage-gated channel subfamily A member 3
22.3778	NaN	NaN	NaN	NaN	NaN	20.1159	19.9491	20.9789			Aminopeptidase;Calcium;Completeproteome;Directproteinsequencing;Disulfidebond;Glycoprotein;Hydrolase;Membrane;Metal-binding;Metalloprotease;Protease;Referenceproteome;Signal-anchor;Transmembrane;Transmembranehelix;Zinc	P16406	P16406	AMPE_MOUSE	Enpep	Glutamyl aminopeptidase
22.0257	21.624	22.645	25.5312	23.6645	23.5963	23.0979	22.7426	22.6696	+		Amino-acidbiosynthesis;Argininebiosynthesis;ATP-binding;Completeproteome;Directproteinsequencing;Ligase;Nucleotide-binding;Phosphoprotein;Referenceproteome;Ureacycle	P16460	P16460	ASSY_MOUSE	Ass1	Argininosuccinate synthase
32.7407	32.3965	32.3757	31.3642	31.5817	31.6352	32.6687	32.8745	32.3816			Acetylation;Actin-binding;Actincapping;Alternativesplicing;Calcium;Calmodulin-binding;Completeproteome;Cytoplasm;Cytoskeleton;Directproteinsequencing;Metal-binding;Phosphoprotein;Referenceproteome;Repeat;SH3domain	P16546	E9Q447;P16546-2;A3KGU5;A3KGU7;A3KGU9;P16546	SPTN1_MOUSE	Sptan1	Spectrin alpha chain, non-erythrocytic 1
21.3226	21.6129	21.0404	NaN	NaN	NaN	22.1132	21.9436	21.4888			Acetylation;Actin-binding;Actincapping;Alternativesplicing;Calcium;Calmodulin-binding;Completeproteome;Cytoplasm;Cytoskeleton;Directproteinsequencing;Metal-binding;Phosphoprotein;Referenceproteome;Repeat;SH3domain	P16546-2	E9Q447;P16546-2;A3KGU5	SPTN1_MOUSE	Sptan1	Isoform of P16546, Isoform 2 of Spectrin alpha chain, non-erythrocytic 1
20.36	19.6349	19.3724	NaN	18.6456	19.0191	19.2689	19.0562	18.625	+		ATP-binding;Completeproteome;Developmentalprotein;Differentiation;Nucleotide-binding;Referenceproteome;Spermatogenesis;Stressresponse	P16627	P16627	HS71L_MOUSE	Hspa1l	Heat shock 70 kDa protein 1-like
20.4196	20.0161	NaN	NaN	NaN	NaN	20.6018	NaN	20.1105			Carboxypeptidase;Completeproteome;Disulfidebond;Glycoprotein;Hydrolase;Lysosome;Protease;Referenceproteome;Signal;Zymogen	P16675	G3X8T3;P16675	PPGB_MOUSE	Ctsa	Lysosomal protective protein
30.0882	27.4931	27.7149	26.9791	27.3797	27.5652	26.8666	27.3992	27.576	+		Acetylation;ADP-ribosylation;Apoptosis;Completeproteome;Cytoplasm;Cytoskeleton;Directproteinsequencing;Glycolysis;Methylation;NAD;Nucleus;Oxidoreductase;Phosphoprotein;Referenceproteome;S-nitrosylation;Transferase;Translationregulation;Ublconjugation	P16858	A0A0A0MQF6;S4R257;A0A1D5RLD8;P16858	G3P_MOUSE	Gapdh	Glyceraldehyde-3-phosphate dehydrogenase
NaN	21.1194	22.656	NaN	21.9473	21.468	22.4714	22.1015	21.682	+	+	Acetylation;Activator;Alternativesplicing;Completeproteome;Cytoplasm;DNA-binding;DNAdamage;Membrane;Metal-binding;Mitochondrion;Mitochondrionoutermembrane;Nucleus;Phosphoprotein;Referenceproteome;Transcription;Transcriptionregulation;Transferase;Zinc;Zinc-finger	P16951;P16951-2	F6Z2B2;G3UXC3;P16951-2;P16951-3;P16951	ATF2_MOUSE	Atf2	Cyclic AMP-dependent transcription factor ATF-2
NaN	20.4112	20.0863	NaN	22.8698	22.373	21.7916	21.8076	21.8128	+	+	Activator;Completeproteome;DNA-binding;Metal-binding;Nucleus;Phosphoprotein;Referenceproteome;Repeat;Transcription;Transcriptionregulation;Zinc;Zinc-finger	P17012	P17012	ZFX_MOUSE	Zfx	Zinc finger X-chromosomal protein
23.7827	23.7259	23.6665	24.489	24.0702	24.4206	26.3355	26.3463	26.0851	+	+	Acetylation;Alternativesplicing;Chromosome;Completeproteome;DNA-binding;Methylation;Nucleus;Phosphoprotein;Referenceproteome;Repeat;Transcription;Transcriptionregulation	P17095	A0A338P6G6;A0A338P6E8;A0A384DV79;P17095-1;Q3TE85;P17095	HMGA1_MOUSE	Hmga1	High mobility group protein HMG-I/HMG-Y
21.9727	22.4815	22.4749	24.0767	23.5444	23.8044	21.437	21.6255	21.0561	+	+	Completeproteome;Developmentalprotein;Differentiation;DNA-binding;Metal-binding;Nucleus;Referenceproteome;Repeat;Spermatogenesis;Transcription;Transcriptionregulation;Zinc;Zinc-finger	P17141	Q6P3Z4;A0A1Y7VLM5;A0A1Y7VJF3;A0A1Y7VJ69;P17141	ZFP37_MOUSE	Zfp37	Zinc finger protein 37
24.8589	24.7093	24.6707	23.5727	23.4832	23.2809	24.4979	24.5669	24.4407	+		ATP-binding;Chaperone;Completeproteome;Methylation;Nucleotide-binding;Phosphoprotein;Referenceproteome;Stressresponse	P17156	P17156	HSP72_MOUSE	Hspa2	Heat shock-related 70 kDa protein 2
24.1859	23.3656	23.43	24.0636	23.795	24.4363	24.3563	23.8367	23.5872			Acetylation;Cellmembrane;Completeproteome;Cytoplasm;Directproteinsequencing;Glycolysis;Lyase;Magnesium;Membrane;Metal-binding;Phosphoprotein;Referenceproteome;Ublconjugation	P17182	Q6PHC1;P17182	ENOA_MOUSE	Eno1	Alpha-enolase
23.6198	22.8111	22.814	NaN	23.3184	23.9823	23.3004	23.3849	23.3653			Acetylation;Cellmembrane;Completeproteome;Cytoplasm;Directproteinsequencing;Glycolysis;Lyase;Magnesium;Membrane;Metal-binding;Phosphoprotein;Referenceproteome	P17183	A0A0N4SUX5;D3Z6E4;P17183	ENOG_MOUSE	Eno2	Gamma-enolase
25.8783	25.5879	25.5658	27.1145	26.7531	27.0208	25.5626	25.331	25.4999	+		Acetylation;Activator;Completeproteome;Directproteinsequencing;mRNAprocessing;mRNAsplicing;Nucleus;Phosphoprotein;Referenceproteome;Repeat;Repressor;RNA-binding	P17225;P17225-2	Q8CB58;P17225-2;P17225	PTBP1_MOUSE	Ptbp1	Polypyrimidine tract-binding protein 1
26.9974	26.4887	26.4679	23.5281	23.7545	23.9525	26.8739	26.7953	26.6773			Alternativesplicing;Cellmembrane;Coatedpit;Completeproteome;Endocytosis;Membrane;Phosphoprotein;Proteintransport;Referenceproteome;Transport	P17426;P17426-2	P17426-2;P17426	AP2A1_MOUSE	Ap2a1	AP-2 complex subunit alpha-1
27.7877	27.4545	27.2517	25.1002	24.8331	25.1524	27.9853	27.9555	27.8115			3D-structure;Cellmembrane;Coatedpit;Completeproteome;Endocytosis;Lipid-binding;Membrane;Phosphoprotein;Proteintransport;Referenceproteome;Transport	P17427	P17426-2;P17427;P17426	AP2A2_MOUSE	Ap2a2	AP-2 complex subunit alpha-2
25.0741	25.91	25.7291	24.5041	25.0844	25.6537	27.5228	27.1511	27.2021			Acetylation;Completeproteome;Directproteinsequencing;Membrane;Mitochondrion;Mitochondrioninnermembrane;Referenceproteome;Transitpeptide;Transmembrane;Transmembranehelix	P17665	P17665	COX7C_MOUSE	Cox7c	Cytochrome c oxidase subunit 7C, mitochondrial
30.0817	29.3326	29.0968	24.2065	25.951	26.7601	28.4629	28.7622	28.7304			Allostericenzyme;Alternativeinitiation;Alternativesplicing;ATP-binding;Completeproteome;Directproteinsequencing;Glycolysis;Kinase;Membrane;Mitochondrion;Mitochondrionoutermembrane;Nucleotide-binding;Phosphoprotein;Referenceproteome;Repeat;Transferase	P17710;P17710-3;P17710-4	P17710-2;P17710-3;P17710-4;G3UVV4;P17710	HXK1_MOUSE	Hk1	Hexokinase-1
24.863	23.9428	23.3896	24.7768	23.6823	24.3851	24.4627	24.2383	24.0679	+		Acetylation;Completeproteome;Cyclosporin;Cytoplasm;Directproteinsequencing;Glycoprotein;Isomerase;Isopeptidebond;Phosphoprotein;Referenceproteome;Rotamase;Secreted;Ublconjugation	P17742	P17742	PPIA_MOUSE	Ppia	Peptidyl-prolyl cis-trans isomerase A
23.7262	23.3396	23.3244	23.5471	23.6558	24.1204	23.9344	24.0874	23.9054			Acetylation;Completeproteome;Directproteinsequencing;Gluconeogenesis;Glycolysis;Isomerase;Nitration;Pentoseshunt;Phosphoprotein;Referenceproteome	P17751;P17751-2	H7BXC3;P17751-2;P17751	TPIS_MOUSE	Tpi1	Triosephosphate isomerase
24.3679	23.6261	23.2221	21.7219	21.5786	22.8871	25.1085	24.8155	25.3165	+		Acetylation;Cellmembrane;Completeproteome;Glycoprotein;Membrane;Phosphoprotein;Referenceproteome;Sugartransport;Transmembrane;Transmembranehelix;Transport	P17809	P17809	GTR1_MOUSE	Slc2a1	Solute carrier family 2, facilitated glucose transporter member 1
25.0119	24.9495	24.627	23.8037	24.0841	24.0912	25.0067	25.0534	24.3132	+		Acetylation;ATP-binding;Chaperone;Completeproteome;Cytoplasm;Methylation;Nucleotide-binding;Phosphoprotein;Referenceproteome;Stressresponse	P17879	Q61696;P17879	HS71B_MOUSE	Hspa1b	Heat shock 70 kDa protein 1B
23.1685	22.3355	NaN	NaN	NaN	NaN	NaN	NaN	NaN			Antimicrobial;Bacteriolyticenzyme;Completeproteome;Directproteinsequencing;Disulfidebond;Glycosidase;Hydrolase;Referenceproteome;Secreted;Signal	P17897	P17897	LYZ1_MOUSE	Lyz1	Lysozyme C-1
NaN	NaN	NaN	20.3684	NaN	NaN	20.4289	20.3399	20.6787	+		Acetylation;Completeproteome;DNA-binding;DNAdamage;DNArepair;DNAreplication;Isopeptidebond;Methylation;Nucleus;Phosphoprotein;Referenceproteome;Ublconjugation	P17918	P17918	PCNA_MOUSE	Pcna	Proliferating cell nuclear antigen
20.6466	NaN	NaN	NaN	NaN	NaN	18.6341	19.2722	NaN			3D-structure;Alternativesplicing;Completeproteome;Directproteinsequencing;Glycoprotein;Hydrolase;Membrane;Phosphoprotein;Proteinphosphatase;Referenceproteome;Repeat;Signal;Transmembrane;Transmembranehelix	P18052;P18052-2	Q91V35;P18052-2;P18052	PTPRA_MOUSE	Ptpra	Receptor-type tyrosine-protein phosphatase alpha
NaN	NaN	NaN	NaN	NaN	NaN	21.4669	21.2841	20.657			Acetylation;Completeproteome;Directproteinsequencing;Hydrolase;Magnesium;Mitochondrion;Multifunctionalenzyme;NAD;One-carbonmetabolism;Oxidoreductase;Referenceproteome;Transitpeptide	P18155	P18155	MTDC_MOUSE	Mthfd2	Bifunctional methylenetetrahydrofolate dehydrogenase/cyclohydrolase, mitochondrial
23.5005	23.1831	22.6973	NaN	NaN	22.8691	23.9631	24.1395	24.0476			Alternativesplicing;Cellmembrane;Completeproteome;Directproteinsequencing;Disulfidebond;Glycoprotein;Immunoglobulindomain;Lectin;Mannose-binding;Membrane;Phosphoprotein;Referenceproteome;Signal;Transmembrane;Transmembranehelix	P18572;P18572-2	P18572-2;J3QP71;K3W4Q8;P18572	BASI_MOUSE	Bsg	Basigin
24.4874	25.0843	24.4634	25.0592	24.45	26.446	25.299	25.5201	25.3681	+		Acetylation;Completeproteome;Cytoplasm;Directproteinsequencing;DNA-binding;Nucleus;Phosphoprotein;Referenceproteome	P18608	P18608	HMGN1_MOUSE	Hmgn1	Non-histone chromosomal protein HMG-14
27.9821	26.9382	26.8769	25.9118	25.7686	25.8955	26.6217	26.7615	26.103	+		Acetylation;Actin-binding;Cellmembrane;Cellprojection;Completeproteome;Cytoplasm;Cytoskeleton;Directproteinsequencing;Membrane;Nucleus;Phosphoprotein;Referenceproteome	P18760	A0A494B9A7;F8WGL3;P18760;P45591	COF1_MOUSE	Cfl1	Cofilin-1
29.4972	29.2091	29.503	27.0388	27.0591	27.1445	29.7505	29.5869	29.4733			3D-structure;Alternativesplicing;Cellmembrane;Completeproteome;Directproteinsequencing;GTP-binding;Lipoprotein;Magnesium;Membrane;Metal-binding;Myristate;Nucleotide-binding;Palmitate;Phosphoprotein;Referenceproteome;Transducer	P18872	P18872-2;D3Z2M7;P18872	GNAO_MOUSE	Gnao1	Guanine nucleotide-binding protein G(o) subunit alpha
21.9908	22.312	22.5715	23.6735	21.7113	22.4471	NaN	NaN	NaN			3D-structure;Alternativesplicing;Cellmembrane;Completeproteome;Directproteinsequencing;GTP-binding;Lipoprotein;Magnesium;Membrane;Metal-binding;Myristate;Nucleotide-binding;Palmitate;Phosphoprotein;Referenceproteome;Transducer	P18872-2	P18872-2	GNAO_MOUSE	Gnao1	Isoform of P18872, Isoform Alpha-2 of Guanine nucleotide-binding protein G(o) subunit alpha
NaN	NaN	NaN	NaN	NaN	NaN	20.0243	26.1927	NaN			3D-structure;Completeproteome;FAD;Flavoprotein;Oxidoreductase;Peroxisome;Polymorphism;Referenceproteome	P18894	A0A0R4J203;Q91WH3;A0A0G2JFX0;P18894	OXDA_MOUSE	Dao	D-amino-acid oxidase
22.1246	20.9783	21.2151	NaN	21.4602	NaN	22.1972	22.3794	22.1954			Acetylation;Completeproteome;Cytoplasm;Directproteinsequencing;Fattyacidbiosynthesis;Fattyacidmetabolism;Hydrolase;Lipidbiosynthesis;Lipidmetabolism;Lyase;Multifunctionalenzyme;NAD;NADP;Oxidoreductase;Phosphopantetheine;Phosphoprotein;Pyridoxalphosphate;Referenceproteome;Transferase	P19096	A0A0U1RNJ1;P19096	FAS_MOUSE	Fasn	Fatty acid synthase
22.1055	20.9439	21.9386	NaN	22.3845	22.6338	21.7743	21.0836	21.8075			3D-structure;Basementmembrane;Celladhesion;Coiledcoil;Completeproteome;Directproteinsequencing;Disulfidebond;Extracellularmatrix;Glycoprotein;LamininEGF-likedomain;Phosphoprotein;Pyrrolidonecarboxylicacid;Referenceproteome;Repeat;Secreted;Signal	P19137	P19137	LAMA1_MOUSE	Lama1	Laminin subunit alpha-1
21.2174	21.042	20.5714	22.3712	20.7867	21.3793	21.8427	21.873	22.1462	+		3D-structure;Acetylation;Completeproteome;Cytoplasm;Directproteinsequencing;Mitochondrion;Nucleus;Phosphoprotein;Referenceproteome;Transferase	P19157	A0A494B908;A0A494BAW2;P19157	GSTP1_MOUSE	Gstp1	Glutathione S-transferase P 1
30.3925	30.1771	30.1038	29.8127	30.0818	30.2807	31.346	31.4041	30.7554			Coiledcoil;Completeproteome;Directproteinsequencing;Intermediatefilament;Phosphoprotein;Referenceproteome;Repeat	P19246	P19246	NFH_MOUSE	Nefh	Neurofilament heavy polypeptide
24.4019	24.1428	23.6809	NaN	NaN	NaN	24.7243	24.6559	24.7361			Acetylation;Citrullination;Completeproteome;Directproteinsequencing;Phosphoprotein;Polymorphism;Referenceproteome;Ribonucleoprotein;Ribosomalprotein;Translationregulation;Tumorantigen	P19253	A0A1B0GQW6;A0A1B0GSQ6;A0A1B0GSF0;A0A1B0GTA1;A0A1B0GS68;P19253	RL13A_MOUSE	Rpl13a	Large ribosomal subunit protein uL13
23.5294	21.8183	NaN	NaN	NaN	NaN	21.451	20.9391	21.9607			Acetylation;Chaperone;Completeproteome;Directproteinsequencing;Endoplasmicreticulum;Glycoprotein;Referenceproteome;Signal;Stressresponse	P19324	P19324	SERPH_MOUSE	Serpinh1	Serpin H1
22.7431	22.2436	23.2578	23.0336	22.8388	22.767	21.8547	22.505	22.3125	+		Alternativesplicing;Coiledcoil;Completeproteome;Nucleus;Phosphoprotein;Polymorphism;Referenceproteome;Repeat;Repressor;RNA-binding;Transcription;Transcriptionregulation;Ublconjugation	P19426;P19426-2	P19426-2;G3UY39;P19426	NELFE_MOUSE	Nelfe	Negative elongation factor E
27.4237	25.6655	24.8382	22.1257	23.3487	24.3133	25.4923	25.1565	24.9565			Acetylation;Completeproteome;Directproteinsequencing;Membrane;Metal-binding;Mitochondrion;Mitochondrioninnermembrane;Referenceproteome;Transitpeptide;Zinc	P19536	F7C106;Q9D881;A0A0A6YVR0;P19536	COX5B_MOUSE	Cox5b	Cytochrome c oxidase subunit 5B, mitochondrial
28.8766	26.7639	26.3702	25.2679	25.3966	26.2041	27.6211	27.2459	27.1236	+		Acetylation;Completeproteome;Directproteinsequencing;Membrane;Mitochondrion;Mitochondrioninnermembrane;Referenceproteome;Transitpeptide	P19783	P19783	COX41_MOUSE	Cox4i1	Cytochrome c oxidase subunit 4 isoform 1, mitochondrial
26.2241	25.8975	25.7001	26.6382	26.1379	26.0751	25.8768	25.7192	25.5821	+		Acetylation;ATP-binding;Completeproteome;Cytoplasm;Directproteinsequencing;Endoplasmicreticulum;Methylation;Nitration;Nucleotide-binding;Phosphoprotein;Referenceproteome;Signal	P20029	P20029	BIP_MOUSE	Hspa5	Endoplasmic reticulum chaperone BiP
26.824	26.3869	26.4959	24.5545	24.8511	25.5314	26.7021	26.9714	26.6704			Completeproteome;Disulfidebond;Glycoprotein;Glycosidase;Hydrolase;Lysosome;Referenceproteome;Signal	P20060	P20060	HEXB_MOUSE	Hexb	Beta-hexosaminidase subunit beta
23.7561	22.4668	22.6009	22.545	23.2829	23.8214	21.2884	21.5946	20.9488	+		Acetylation;Antioxidant;Completeproteome;Directproteinsequencing;Disulfidebond;Mitochondrion;Oxidoreductase;Peroxidase;Phosphoprotein;Redox-activecenter;Referenceproteome;Transitpeptide	P20108	P20108	PRDX3_MOUSE	Prdx3	Thioredoxin-dependent peroxide reductase, mitochondrial
29.5776	29.1033	29.0205	30.028	29.3808	29.7524	29.9234	29.5151	29.7753	+		Acetylation;Coiledcoil;Completeproteome;Cytoplasm;Directproteinsequencing;Glycoprotein;Intermediatefilament;Phosphoprotein;Referenceproteome;S-nitrosylation	P20152	A2AKJ2;A0A0A6YWC8;P03995-2;Q3UV11;P11679;Q8VED5;P07744;E9Q0F0;Q99M73;E9Q1Z0;Q9ERE2;P97861;Q6IMF0;Q9Z2T6;Q3UV17;P03995;P50446;P20152;Q922U2;E9Q1Y9;Q9Z331;Q8BGZ7;Q9DCV7;Cont_O43790;Cont_O95678;Cont_P02538;Cont_P04259;Cont_P05787;Cont_P08729;Cont_P12035;Cont_P13647;Cont_P48668;Cont_P78385;Cont_P78386;Cont_Q01546;Cont_Q14533;Cont_Q5XKE5;Cont_Q8N1N4;Cont_Q9NSB2;Cont_P07744;Cont_P50446;Cont_Q8BGZ7;Cont…	VIME_MOUSE	Vim	Vimentin
NaN	NaN	NaN	NaN	NaN	NaN	19.648	19.8805	19.436			Bloodcoagulation;Completeproteome;Disulfidebond;Glycoprotein;Hemostasis;Lipoprotein;Membrane;Palmitate;Referenceproteome;Signal;Transmembrane;Transmembranehelix	P20352	A0A0R4J088;P20352	TF_MOUSE	F3	Tissue factor
27.2506	26.5966	26.4425	25.7812	26.0735	26.2152	26.7566	26.2346	26.0691	+		Calmodulin-binding;Completeproteome;Cytoplasm;Cytoskeleton;Directproteinsequencing;Microtubule;Phosphoprotein;Referenceproteome;Repeat	P20357	A0A668KLC6;G3UZK9;P20357	MTAP2_MOUSE	Map2	Microtubule-associated protein 2
28.5595	28.8783	28.3953	28.8668	28.4922	29.1688	29.7522	29.7194	29.86			Alternativesplicing;Celladhesion;Completeproteome;Directproteinsequencing;Disulfidebond;Glycoprotein;Immunoglobulindomain;Lectin;Lipoprotein;Membrane;Palmitate;Referenceproteome;Repeat;Signal;Transmembrane;Transmembranehelix	P20917	P20917-2;Q3ZB60;P20917	MAG_MOUSE	Mag	Myelin-associated glycoprotein
26.2982	26.6806	26.5035	26.8195	26.6325	27.3607	21.3786	21.3036	21.5946			Alternativesplicing;Celladhesion;Completeproteome;Directproteinsequencing;Disulfidebond;Glycoprotein;Immunoglobulindomain;Lectin;Lipoprotein;Membrane;Palmitate;Referenceproteome;Repeat;Signal;Transmembrane;Transmembranehelix	P20917-2	P20917-2	MAG_MOUSE	Mag	Isoform of P20917, Isoform S-MAG of Myelin-associated glycoprotein
21.8917	22.0125	21.652	NaN	NaN	NaN	21.3204	21.8158	22.7566			Bloodcoagulation;Cleavageonpairofbasicresidues;Completeproteome;Directproteinsequencing;Disulfidebond;Fibrinolysis;Hemostasis;Hydrolase;Kringle;Phosphoprotein;Protease;Referenceproteome;Repeat;Secreted;Serineprotease;Signal;Tissueremodeling;Zymogen	P20918	P20918	PLMN_MOUSE	Plg	Plasminogen
27.8506	27.5062	27.3389	27.3017	26.8444	27.0563	26.3421	26.1319	25.4658			Acetylation;Actin-binding;Alternativesplicing;Coiledcoil;Completeproteome;Cytoplasm;Cytoskeleton;Muscleprotein;Phosphoprotein;Referenceproteome	P21107	E9Q7Q3;A0A0R4J1P2;P21107	TPM3_MOUSE	Tpm3	Tropomyosin alpha-3 chain
29.4958	29.0608	29.1699	29.2177	29.084	29.422	29.7798	29.6647	29.2823			Acetylation;Actin-binding;Alternativesplicing;Coiledcoil;Completeproteome;Cytoplasm;Cytoskeleton;Muscleprotein;Phosphoprotein;Referenceproteome	P21107-2	P21107-2;E9Q5J9;D3Z2H9	TPM3_MOUSE	Tpm3	Isoform of P21107, Isoform 2 of Tropomyosin alpha-3 chain
22.1232	22.4401	22.4284	NaN	21.6782	21.1554	22.1588	22.1103	22.026	+		Completeproteome;Cytoplasm;Phosphoprotein;Referenceproteome;Transport	P21126	P21126	UBL4A_MOUSE	Ubl4a	Ubiquitin-like protein 4A
21.8731	20.91	21.1526	NaN	20.6696	19.6431	NaN	NaN	NaN	+		Cleavageonpairofbasicresidues;Completeproteome;Directproteinsequencing;Disulfidebond;Glycoprotein;Growthfactor;Referenceproteome;Secreted;Signal	P21237;P21237-2	P21237-2;H9H9S8;P21237	BDNF_MOUSE	Bdnf	Brain-derived neurotrophic factor
[truncated: 5,562 more rows]

## Sheet: HC marker
hippocampus	hypothalamus	brain	COMPARTMENTS Nucleus	TFDB4	Keywords	Protein.Group	Protein.Ids	Protein.Names	Genes	First.Protein.Description
[truncated: 354 more rows]

[truncated: 4 more sheets: HT markers, brain TF literature, Overlap FANS FrozONE, Missing protein enrichment]
