# Supplementary material for: FrozONE: quick cell nucleus enrichment for comprehensive proteomics analysis of frozen tissues
Source: Life Sci Alliance. 2024 Dec 12;8(3):e202403130. doi: 10.26508/lsa.202403130 (PMC11638322; doi:10.26508/lsa.202403130)
Supplement: Supplementary file 4 [file LSA-2024-03130_TableS4.xlsx]

## Sheet: Notes
Tab	Description
Complete_dataset	Label-free quantified (LFQ) normalized intensities of diet intervention study. Related to Figure 4.
t_test_results	Results of a permutation-based t-test comparing both diets (obtained from Perseus' volcano plot function). Related to Figure 4.
Transcription_factors	List of transcription factors upregulated and/or exclusive in each diet
Significant proteins enrichment	Enrichment analysis (FDR < 0.05) of nuclear annotated significant proteins from volcano plot (log2 fold change > 1, p-value < 0.05)

## Sheet: Complete_dataset
intensity_CD_1	intensity_CD_2	intensity_CD_3	intensity_HFD_1	intensity_HFD_2	intensity_HFD_3	Protein.Group	Protein.Ids	Protein.Names	Genes	First.Protein.Description
455471	738449	515414	1103530	2476350	681003	A0A075B5L8;A0A075B5M4;A0A0A6YYE5;A0A0A6YYE7;A0A0B4J1I3	A0A0B4J1I3;A0A0A6YYE5;A0A075B5L8;A0A075B5M4;A0A0A6YYE7	A0A075B5L8_MOUSE;A0A075B5M4_MOUSE;A0A0A6YYE5_MOUSE;A0A0A6YYE7_MOUSE;A0A0B4J1I3_MOUSE	Igkv4-57;Igkv4-57-1;Igkv4-74;Igkv4-78;Igkv4-79	Immunoglobulin kappa variable 4-79 (Fragment)
8924100	18267500	34130200	65119400	37596600	52430000	A0A075B5M7	A0A075B5M7;A0A0B4J1J2;A0A0B4J1J1;A0A0G2JDV4	A0A075B5M7_MOUSE	Igkv5-39	Immunoglobulin kappa variable 5-39
NaN	NaN	671246	NaN	2447550	NaN	A0A075B5N4;A0A0G2JF28	A0A075B5N4;A0A0G2JF28	A0A075B5N4_MOUSE;A0A0G2JF28_MOUSE	Igkv8-27	Immunoglobulin kappa chain variable 8-27
NaN	NaN	NaN	NaN	7316480	NaN	A0A075B5N7	A0A075B5N7	A0A075B5N7_MOUSE	Igkv6-13	Immunoglobulin kappa variable 6-13
870483	827346	1146300	2495570	3207190	2359410	A0A075B5P3;A0A0A6YVP0	A0A075B5P3;A0A0A6YVP0	A0A075B5P3_MOUSE;A0A0A6YVP0_MOUSE	Ighg2b	Isoform of P01867, Immunoglobulin heavy constant gamma 2B (Fragment)
NaN	NaN	NaN	NaN	499958	NaN	A0A075B5P4;A0A0A6YWR2	A0A075B5P4;A0A0A6YWR2	A0A075B5P4_MOUSE;A0A0A6YWR2_MOUSE	Ighg1	Isoform of P01869, Ig gamma-1 chain C region secreted form (Fragment)
822883	NaN	1114670	2626610	3234830	NaN	A0A075B5R4;A0A075B5R7;A0A075B5R9;A0A075B5S3;A0A0A6YVR1	A0A075B5R9;A0A075B5S3;A0A075B5R4;A0A075B5R7;A0A0A6YVR1	A0A075B5R4_MOUSE;A0A075B5R7_MOUSE;A0A075B5R9_MOUSE;A0A075B5S3_MOUSE;A0A0A6YVR1_MOUSE	Ighv14-1;Ighv14-2;Ighv14-3;Ighv14-4	Immunoglobulin heavy variable 14-1 (Fragment)
355782	NaN	296982	363942	484452	469318	A0A075B5R5	A0A075B5R5	A0A075B5R5_MOUSE	Ighv4-1	Immunoglobulin heavy variable 4-1 (Fragment)
593248	1007590	NaN	1488650	1447540	2471240	A0A075B5T2	P01800;A0A075B5T3;P01797;P01796;A0A075B5T2;P01802;P01798;P01799;P01801	A0A075B5T2_MOUSE	Ighv6-3	Immunoglobulin heavy variable 6-3 (Fragment)
NaN	NaN	NaN	NaN	535604	1231500	A0A075B5W1;A0A075B5X7;A0A0G2JFS5	A0A075B5W1;A0A075B5X7;A0A0G2JFS5	A0A075B5W1_MOUSE;A0A075B5X7_MOUSE;A0A0G2JFS5_MOUSE	Ighv1-50;Ighv1-69	Immunoglobulin heavy variable 1-50 (Fragment)
NaN	1545510	2461990	4032790	5408870	2109740	A0A075B5Y4	A0A075B5Y4	A0A075B5Y4_MOUSE	Ighv1-81	Immunoglobulin heavy variable 1-81 (Fragment)
614544	NaN	NaN	1824680	2194220	573515	A0A075B666;A0A140T8N3	A0A075B666;A0A140T8N3	A0A075B666_MOUSE;A0A140T8N3_MOUSE	Igkv13-84;Igkv13-85	Immunoglobulin kappa chain variable 13-85 (Fragment)
23219400	19759800	18221300	22157800	10217100	18464500	A0A075B6A3;A0A0A6YXW6	A0A0A6YXW6;A0A075B6A3	A0A075B6A3_MOUSE;A0A0A6YXW6_MOUSE	Igha	Isoform of A0A0A6YXW6, Immunoglobulin heavy constant alpha (Fragment)
36875500	40266100	37086500	40011600	41642900	38353200	A0A087WNL7;A0A087WQ44	A0A087WQ44;E9Q9V7;A0A087WNL7;A0A087WNX7;A0A087WQY5;A0A087WS36;A0A087WP63	A0A087WNL7_MOUSE;A0A087WQ44_MOUSE	Srcap	Isoform of A0A087WQ44, Snf2-related CREBBP activator protein
16714500	30266500	5560990	11176600	14272600	11336000	A0A087WNP0	A0A087WNP0	A0A087WNP0_MOUSE	4931428L18Rik	RIKEN cDNA 4931428L18 gene
2470270	NaN	NaN	4805410	5099510	4669710	A0A087WNW3;A0A087WP14;A0A087WP48;A0A087WP85;A0A087WPW5;A0A087WPX0;A0A087WQ25;A0A087WQD0;A0A087WQF8;A0A087WQG4;A0A087WQI3;A0A087WQQ5;A0A087WRS1;A0A087WS04;A0A087WS23;A0A087WS29;F8VQC7	A0A087WNW3;A0A087WP14;A0A087WP85;A0A087WP48;A0A087WQ25;A0A087WPW5;A0A087WPX0;A0A087WQQ5;A0A087WQG4;A0A087WQI3;A0A087WQD0;A0A087WQF8;A0A087WRS1;A0A087WS29;A0A087WS04;A0A087WS23;F8VQC7	A0A087WNW3_MOUSE;A0A087WP14_MOUSE;A0A087WP48_MOUSE;A0A087WP85_MOUSE;A0A087WPW5_MOUSE;A0A087WPX0_MOUSE;A0A087WQ25_MOUSE;A0A087WQD0_MOUSE;A0A087WQF8_MOUSE;A0A087WQG4_MOUSE;A0A087WQI3_MOUSE;A0A087WQQ5_MOUSE;A0A087WRS1_MOUSE;A0A087WS04_MOUSE;A0A087WS23_MOUSE;A0A087WS29_MOUSE;F8VQC7_MOUSE	Ktn1	Isoform of Q61595, Kinectin
3623960	5908790	5192840	3162560	2090250	2358380	A0A087WP13	Q7TQG1;A0A087WP13;A0A087WPX6	A0A087WP13_MOUSE	Plekha6	Isoform of Q7TQG1, Pleckstrin homology domain-containing family A member 6 (Fragment)
4140780	5352150	5114820	5592230	5252700	4856150	A0A087WP92;A0A087WQ02	A0A087WP92;A0A087WQ02	A0A087WP92_MOUSE;A0A087WQ02_MOUSE	Trip12	Isoform of G5E870, E3 ubiquitin-protein ligase TRIP12 (Fragment)
256056000	501896992	464094016	457267008	367928000	411107008	A0A087WPL5;E9QNN1	A0A087WPL5;E9QNN1	A0A087WPL5_MOUSE;E9QNN1_MOUSE	Dhx9	Isoform of O70133, RNA helicase
NaN	NaN	510046	580388	302614	416029	A0A087WQ89	A0A087WQ89	A0A087WQ89_MOUSE	Misp3	MISP family member 3
32231500	18222800	21916000	11641600	8659160	10398500	A0A087WQM0;A0A087WQS0;A0A6I8MWZ2	A0A6I8MWZ2;A0A087WQS0;A0A087WQM0	A0A087WQM0_MOUSE;A0A087WQS0_MOUSE;A0A6I8MWZ2_MOUSE	Tns1	Isoform of E9Q0S6, Tensin 1
3857850	3550530	3640250	3530570	4374770	3031230	A0A087WRI8;A0A0R4J2B5;G5E8E3	A0A0R4J2B5;G5E8E3;A0A087WRI8	A0A087WRI8_MOUSE;A0A0R4J2B5_MOUSE;G5E8E3_MOUSE	2310022A10Rik	Isoform of Q8R3Y5, RIKEN cDNA 2310022A10 gene
319258	437948	448361	448978	581891	327728	A0A087WRM9	A0A087WRM9	A0A087WRM9_MOUSE	Ank2	Isoform of Q8C8R3, Ankyrin-2
16319100	23321400	22351800	16507500	21400200	16451600	A0A087WRN1;F8WI22	F8WI22;A0A087WRN1	A0A087WRN1_MOUSE;F8WI22_MOUSE	Bclaf1	Isoform of Q8K019, Bcl-2-associated transcription factor 1 (Fragment)
1667770	1014550	NaN	1433250	1653990	1016430	A0A087WRT4;A0A1L1SQU7;F2Z4A3	A0A1L1SQU7;A0A087WRT4;F2Z4A3	A0A087WRT4_MOUSE;A0A1L1SQU7_MOUSE;F2Z4A3_MOUSE	Fat1	Isoform of A0A1L1SQU7, FAT atypical cadherin 1
5926400	7491920	5074320	5148570	3514550	3130890	A0A087WS16;J3QQ16	A0A087WS16;J3QQ16	A0A087WS16_MOUSE;J3QQ16_MOUSE	Col6a3	Isoform of E9PWQ3, Collagen, type VI, alpha 3
520016	NaN	NaN	1365130	1468040	1810120	A0A087WSK5;A0A0R4J078	A0A0R4J078;A0A087WSK5	A0A087WSK5_MOUSE;A0A0R4J078_MOUSE	Ubxn4	Isoform of Q8VCH8, UBX domain-containing protein 4 (Fragment)
25970000	6003860	36204400	14629500	15538500	12956800	A0A087WSN6;B7ZNJ1;B9EHT6	B7ZNJ1;A0A087WSN6;B9EHT6	A0A087WSN6_MOUSE;B7ZNJ1_MOUSE;B9EHT6_MOUSE	Fn1	Isoform of P11276, Fibronectin
NaN	NaN	NaN	5107060	5368440	3091580	A0A087WSP5;Q8C3V4;Q99K94	Q99K94;Q8C3V4;A0A087WSP5	A0A087WSP5_MOUSE;Q8C3V4_MOUSE;Q99K94_MOUSE	Stat1	Isoform of P42225, Signal transducer and activator of transcription
8108240	11627500	15301200	9118680	9017490	9494590	A0A0A0MQC1	A0A0A0MQC1	A0A0A0MQC1_MOUSE	Ighv3-5	Isoform of P18533, Immunoglobulin heavy variable 3-5
16395800	16825500	17628600	10803900	8164400	8512920	A0A0A0MQH5	A0A0A0MQH5	A0A0A0MQH5_MOUSE	Macf1	Isoform of Q9QXZ0, Microtubule-actin cross-linking factor 1, isoforms 1/2/3/4 (Fragment)
6364170	3936910	4829000	4001660	4161090	4681940	A0A0A6YVV8;A0A0A6YWB0;A0A0A6YWG1;A0A0A6YXQ4	A0A0A6YVV8;A0A0A6YWG1;A0A0A6YWB0;A0A0A6YXQ4	A0A0A6YVV8_MOUSE;A0A0A6YWB0_MOUSE;A0A0A6YWG1_MOUSE;A0A0A6YXQ4_MOUSE	Mbnl1	Isoform of Q9JKP5, Muscleblind-like protein 1
3284480	1947470	2113370	3493450	3609620	3510930	A0A0A6YX73;Q8K1M3	Q8K1M3;A0A0A6YX73	A0A0A6YX73_MOUSE;Q8K1M3_MOUSE	Prkar2a	Isoform of P12367, cAMP-dependent protein kinase type II-alpha regulatory subunit
347096	NaN	NaN	870847	1470660	1048920	A0A0A6YXL6;A0A0A6YXX3;A0A1D5RM41;E9Q3Y4	E9Q3Y4;A0A0A6YXL6;A0A0A6YXX3;A0A1D5RM41	A0A0A6YXL6_MOUSE;A0A0A6YXX3_MOUSE;A0A1D5RM41_MOUSE;E9Q3Y4_MOUSE	Lrba	Isoform of Q9ESE1, Lipopolysaccharide-responsive and beige-like anchor protein
6044460	4796790	5583380	9514960	32282100	4622180	A0A0A6YY53;F6TQW2	F6TQW2;A0A0A6YY53	A0A0A6YY53_MOUSE;F6TQW2_MOUSE	Ighg2c	Isoform of F6TQW2, Immunoglobulin heavy constant gamma 2C (Fragment)
81315904	81263504	82628704	77628800	79853000	78813296	A0A0B4J1E2	Q9CSN1;A0A0B4J1E2	A0A0B4J1E2_MOUSE	Snw1	Isoform of Q9CSN1, SNW domain-containing protein 1
NaN	10775200	NaN	NaN	NaN	NaN	A0A0B4J1F9	A0A0B4J1F9	A0A0B4J1F9_MOUSE	Tchh	Trichohyalin
1774060	3547220	1297250	3648870	4371200	3978820	A0A0B4J1H7	A0A0B4J1H7	A0A0B4J1H7_MOUSE	Igkv1-135	Immunoglobulin kappa variable 1-135 (Fragment)
NaN	NaN	NaN	1037310	1450820	601212	A0A0G2JDV3	A4UUI3;Q000W5;A0A0G2JDV3;Q8BTS3;Q2V6D6;A0A8Q0QEH4;L7N1X8	GBP6_MOUSE	Gbp6	Guanylate-binding protein 6
NaN	3523560	NaN	2925860	6355130	5113620	A0A0G2JDZ4;E9QNY3	E9QNY3;A0A0G2JDZ4	A0A0G2JDZ4_MOUSE;E9QNY3_MOUSE	Myl10	Isoform of Q62082, Myosin regulatory light chain 10
6728770	5219700	5203300	4122870	4291620	3746490	A0A0G2JEQ6;A0A0G2JEX0;A0A0G2JF90;A0A0G2JGX7;A0A8V5I5B0;A6H6N9	A0A8V5I5B0;A0A0G2JGX7;A6H6N9;A0A0G2JEX0;A0A0G2JF90;A0A0G2JEQ6	A0A0G2JEQ6_MOUSE;A0A0G2JEX0_MOUSE;A0A0G2JF90_MOUSE;A0A0G2JGX7_MOUSE;A0A8V5I5B0_MOUSE;A6H6N9_MOUSE	Ttc14	Isoform of Q9CSP9, Tetratricopeptide repeat protein 14 (Fragment)
3443840	3675910	5570040	3580210	3796230	3889200	A0A0G2JF42;A0A0G2JGH3;A6PWK8;Q3UY26	Q3UY26;A6PWK8;A0A0G2JGH3;A0A0G2JF42	A0A0G2JF42_MOUSE;A0A0G2JGH3_MOUSE;A6PWK8_MOUSE;Q3UY26_MOUSE	Atrx	Isoform of Q61687, DNA helicase (Fragment)
NaN	NaN	NaN	757460	422946	353484	A0A0G2JFL4;E9Q5B6	E9Q5B6;A0A0G2JFL4	A0A0G2JFL4_MOUSE;E9Q5B6_MOUSE	Hnrnpd	Isoform of Q60668, Heterogeneous nuclear ribonucleoprotein D0 (Fragment)
3895250	6485380	7091370	7920820	7614530	8251430	A0A0G2JFN1	Q6NXI6;Q6NXI6-2;A0A0G2JFW6;A0A0G2JFN1	A0A0G2JFN1_MOUSE	Rprd2	Isoform of Q6NXI6, Regulation of nuclear pre-mRNA domain-containing protein 2
1507960	13396200	2994140	5225350	7719260	9588590	A0A0G2JFT6	A0A0G2JFT6	A0A0G2JFT6_MOUSE	Uox	Isoform of P25688, Uricase (Fragment)
4584390	5063370	5314240	8713920	5972890	7177630	A0A0G2JG52;E9PVP1	A0A0G2JG52;E9PVP1	A0A0G2JG52_MOUSE;E9PVP1_MOUSE	Crybg1	Crystallin beta-gamma domain-containing 1
7758420	2313250	2884610	2836480	3252740	2911270	A0A0J9YTR2	A0A0J9YTR2	A0A0J9YTR2_MOUSE	0610012G03Rik	RIKEN cDNA 0610012G03 gene
847601	NaN	649773	3158550	1731520	1482880	A0A0J9YTU1;A0A0J9YU79;A0A0J9YUK6;E9Q1Q9	A0A0J9YUK6;A0A0J9YTU1;A0A0J9YU79;E9Q1Q9	A0A0J9YTU1_MOUSE;A0A0J9YU79_MOUSE;A0A0J9YUK6_MOUSE;E9Q1Q9_MOUSE	Khk	Isoform of P97328, Ketohexokinase (Fragment)
7093280	6478390	2380540	6145360	5878440	3915520	A0A0J9YTV1;A0A0J9YVJ6;E9Q9A5;G5E8N7	A0A0J9YVJ6;E9Q9A5;A0A0J9YTV1;G5E8N7	A0A0J9YTV1_MOUSE;A0A0J9YVJ6_MOUSE;E9Q9A5_MOUSE;G5E8N7_MOUSE	Pnkp	Isoform of Q9JLV6, Bifunctional polynucleotide phosphatase/kinase
128046000	160435008	142412992	99541296	114833000	110193000	A0A0J9YUD5;B9EJ54	A0A0J9YUD5;B9EJ54	A0A0J9YUD5_MOUSE;B9EJ54_MOUSE	Nup205	Nucleoporin 205
2969840	1063320	2477350	1956320	1454090	1318850	A0A0N4SUM2	A0A0N4SUM2	A0A0N4SUM2_MOUSE	Hnrnpa2b1	Isoform of O88569, Heterogeneous nuclear ribonucleoproteins A2/B1 (Fragment)
5161610	7447160	9027780	6773180	6035510	5615980	A0A0N4SV65	A0A0N4SV65;A0A0N4SUY3;A0A0N4SWF5	A0A0N4SV65_MOUSE	Plekha5	Isoform of E9Q6H8, Pleckstrin homology domain-containing, family A member 5 (Fragment)
5975710	4429700	3518200	5053920	4928750	4282800	A0A0N4SV80;E9QML5	A0A0N4SV80;E9QML5	A0A0N4SV80_MOUSE;E9QML5_MOUSE	Zfp638	Isoform of Q61464, Zinc finger protein 638
1709640	888630	NaN	2211270	1647990	NaN	A0A0N4SVV4	A0A0N4SVV4	A0A0N4SVV4_MOUSE	Rarres2	Isoform of Q9DD06, Retinoic acid receptor responder protein 2
65711000	62173700	68754000	93908200	98842200	86765296	A0A0N4SW65;A0A0N4SWC3;A0A0R4J0B4	A0A0R4J0B4;A0A0N4SWC3;A0A0N4SW65	A0A0N4SW65_MOUSE;A0A0N4SWC3_MOUSE;A0A0R4J0B4_MOUSE	Cmas	Isoform of Q99KK2, N-acylneuraminate cytidylyltransferase
19010700	7965300	6491040	75363904	114913000	54755800	A0A0R4IZY2	Q8CIM7;A0A0R4IZY2;A0A2R8VI97	A0A0R4IZY2_MOUSE	Cyp2d26	Isoform of Q8CIM7, Cytochrome P450
17711800	16990600	16534800	32778200	35271800	26549900	A0A0R4IZY9	Q91XI1;A0A0R4IZY9;Q91XI1-2	A0A0R4IZY9_MOUSE	Dus3l	Isoform of Q91XI1, tRNA-dihydrouridine(47) synthase [NAD(P)(+)]
5206510	5838920	6514670	5949290	6564870	6810530	A0A0R4J009	Q9D864;A0A0R4J009;A0A1W2P6E1	A0A0R4J009_MOUSE	Actr6	Isoform of Q9D864, Actin-related protein 6
4359850	4832620	4344870	4784210	4605790	4834080	A0A0R4J025	Q6NXM2;A0A0R4J025;G3UZL2;G3UZ62	A0A0R4J025_MOUSE	Rcbtb1	Isoform of Q6NXM2, RCC1 and BTB domain-containing protein 1
2582660	2873300	2595340	3751770	3089940	4211320	A0A0R4J045;A0A3B2WB30;A0A3B2WBC2	A0A0R4J045;A0A3B2WB30;A0A3B2WBC2	A0A0R4J045_MOUSE;A0A3B2WB30_MOUSE;A0A3B2WBC2_MOUSE	Rrp36	Isoform of Q3UFY0, rRNA biogenesis protein RRP36
26977000	33767700	27980700	28006800	27897700	28963200	A0A0R4J046	P53569;A0A0R4J046	A0A0R4J046_MOUSE	Cebpz	Isoform of P53569, CCAAT/enhancer-binding protein zeta
746841	460741	NaN	588340	NaN	NaN	A0A0R4J055;A0A1D5RLL6;A0A1D5RLY0;A0A1D5RMB5	A0A0R4J055;A0A1D5RLL6;A0A1D5RLY0;A0A1D5RMB5	A0A0R4J055_MOUSE;A0A1D5RLL6_MOUSE;A0A1D5RLY0_MOUSE;A0A1D5RMB5_MOUSE	Dnmbp	Isoform of Q6TXD4, Dynamin-binding protein
NaN	NaN	NaN	3800580	5801000	6420590	A0A0R4J065	Q8BGE6;A0A0R4J065;D3YZP6;A0A087WNY2;A0A087WRT0	A0A0R4J065_MOUSE	Atg4b	Isoform of Q8BGE6, Cysteine protease
NaN	NaN	NaN	814113	1192030	927343	A0A0R4J0B5	A0A0R4J0B5	A0A0R4J0B5_MOUSE	Rusf1	Isoform of Q91W34, RUS family member 1
110642	NaN	166005	307072	122725	NaN	A0A0R4J0E4	A0A0R4J0E4	A0A0R4J0E4_MOUSE	Ints7	Isoform of Q7TQK1, Integrator complex subunit 7
12300700	8556100	9226020	30763900	45178100	47543600	A0A0R4J0I1	P07759;A0A0R4J0I1	A0A0R4J0I1_MOUSE	Serpina3k	Isoform of P07759, Serine protease inhibitor A3K
57897600	63594400	56775900	58188700	61944000	64138800	A0A0R4J0J6	Q8BKT7;A0A0R4J0J6	A0A0R4J0J6_MOUSE	Thoc5	Isoform of Q8BKT7, THO complex subunit 5 homolog
5877370	4435880	4047010	4570410	5478280	3296590	A0A0R4J0N9;A0A0R4J147;A0A0R4J1L9;D3Z2H5;D3Z7B3	A0A0R4J147;A0A0R4J0N9;A0A0R4J1L9;D3Z7B3;D3Z2H5	A0A0R4J0N9_MOUSE;A0A0R4J147_MOUSE;A0A0R4J1L9_MOUSE;D3Z2H5_MOUSE;D3Z7B3_MOUSE	Mtus1	Isoform of Q5HZI1, Microtubule-associated tumor suppressor 1 homolog
NaN	NaN	NaN	7283460	11399400	5826160	A0A0R4J0P7;D6RDC9;D6RGN1	A0A0R4J0P7;D6RGN1;D6RDC9	A0A0R4J0P7_MOUSE;D6RDC9_MOUSE;D6RGN1_MOUSE	Slc22a18	Isoform of Q78KK3, Solute carrier family 22 member 18
1023820	706322	NaN	1296400	NaN	1565120	A0A0R4J0Q6;D3YVX5	A0A0R4J0Q6;D3YVX5	A0A0R4J0Q6_MOUSE;D3YVX5_MOUSE	Trim56	Isoform of Q80VI1, E3 ubiquitin-protein ligase TRIM56
1039210	NaN	NaN	3932610	3293910	7919730	A0A0R4J0T8	A0A0R4J0T8	A0A0R4J0T8_MOUSE	Arfgap3	Isoform of Q9D8S3, ADP-ribosylation factor GTPase-activating protein 3
19680700	12328800	4815000	16855000	20929700	17400800	A0A0R4J136	Q68FF9;A0A0R4J136	A0A0R4J136_MOUSE	Srd5a1	Isoform of Q68FF9, 3-oxo-5-alpha-steroid 4-dehydrogenase
4275930	1282570	1114580	4532980	5211860	3308270	A0A0R4J140;Z4YLI8	Z4YLI8;A0A0R4J140	A0A0R4J140_MOUSE;Z4YLI8_MOUSE	Cluh	Isoform of Q5SW19, Clustered mitochondria protein homolog
3127690	4773200	4404990	5409740	5136410	5722380	A0A0R4J159;A0A286YDI1;A0A5F8MPN9	A0A0R4J159;A0A5F8MPN9;A0A286YDI1	A0A0R4J159_MOUSE;A0A286YDI1_MOUSE;A0A5F8MPN9_MOUSE	Mbd1	Isoform of Q9Z2E2, Methyl-CpG-binding domain protein 1
19579800	7309160	4766060	24913300	29537800	20759000	A0A0R4J1E2;A0A0R4J1L2;D3YY68;F6ZFU0;Q80T06;Q91VK2	A0A0R4J1L2;A0A0R4J1E2;Q80T06;F6ZFU0;D3YY68;Q91VK2	A0A0R4J1E2_MOUSE;A0A0R4J1L2_MOUSE;D3YY68_MOUSE;F6ZFU0_MOUSE;Q80T06_MOUSE;Q91VK2_MOUSE	Eef1d	Isoform of P57776, Elongation factor 1-delta
1013140	989555	NaN	4718910	5757070	3345130	A0A0R4J1H2	Q8QZY2;A0A0R4J1H2;E0CZG7;E0CXF4	A0A0R4J1H2_MOUSE	Glyctk	Isoform of Q8QZY2, Glycerate kinase
NaN	NaN	NaN	639320	517509	579613	A0A0R4J1H6;E9QP99	A0A0R4J1H6;E9QP99	A0A0R4J1H6_MOUSE;E9QP99_MOUSE	Golga3	Isoform of P55937, Golgin subfamily A member 3
2919790	1305070	977160	1015580	856377	1353080	A0A0R4J1R7	A0A0R4J1R7	A0A0R4J1R7_MOUSE	Pcbd2	Isoform of Q9CZL5, 4a-hydroxytetrahydrobiopterin dehydratase
NaN	NaN	NaN	90763.5	127001	151775	A0A0R4J1Y3;E0CXW7;E9QMF4	A0A0R4J1Y3;E9QMF4;E0CXW7	A0A0R4J1Y3_MOUSE;E0CXW7_MOUSE;E9QMF4_MOUSE	Osgep	Isoform of Q8BWU5, tRNA N6-adenosine threonylcarbamoyltransferase
2141730	2306250	2381040	1827070	1589000	1484600	A0A0R4J1Y4;A5D6P2;E0CZE2;F6URI7	A0A0R4J1Y4;F6URI7;E0CZE2;A5D6P2	A0A0R4J1Y4_MOUSE;A5D6P2_MOUSE;E0CZE2_MOUSE;F6URI7_MOUSE	Pard3	Isoform of Q99NH2, Partitioning defective 3 homolog
NaN	1501280	NaN	NaN	NaN	633620	A0A0R4J233;A0A1W2P6J7	A0A0R4J233;A0A1W2P6J7	A0A0R4J233_MOUSE;A0A1W2P6J7_MOUSE	Septin10	Isoform of Q8C650, Septin
2827820	NaN	1223330	3114240	4992150	3288680	A0A0R4J2D3	Q8BI84;Q8BI84-2;A0A0R4J2D3	A0A0R4J2D3_MOUSE	Mia3	Isoform of Q8BI84, Transport and Golgi organization protein 1 homolog
8626850	5468550	6636200	8456060	7769520	6663390	A0A0U1RNL9	P56671;A0A0U1RPH5;A0A0U1RNL1;A0A0U1RNL9;F8VPK3	A0A0U1RNL9_MOUSE	Maz	Isoform of P56671, Myc-associated zinc finger protein
231762000	399544992	227087008	393361984	314112000	292724992	A0A0U1RNX2	A0A0U1RNX2	A0A0U1RNX2_MOUSE	Dmac2	Isoform of Q9D7K5, Distal membrane-arm assembly complex protein 2 (Fragment)
4014910	3378880	4078260	3959690	3818150	3118500	A0A140LHF4;A0A140LI14;A0A140LIV3;H3BKJ3;H3BLH0	H3BLH0;H3BKJ3;A0A140LIV3;A0A140LI14;A0A140LHF4	A0A140LHF4_MOUSE;A0A140LI14_MOUSE;A0A140LIV3_MOUSE;H3BKJ3_MOUSE;H3BLH0_MOUSE	Smarca2	Isoform of Q6DIC0, Probable global transcription activator SNF2L2 (Fragment)
5408620	6462680	7554250	6120810	5925040	5801110	A0A140LHY5	A0A140LHY5	A0A140LHY5_MOUSE	Bptf	Isoform of A2A654, Bromodomain PHD finger transcription factor (Fragment)
7280640	17772600	13211400	15910300	13086200	8988760	A0A140LIY9	A0A140LIY9	A0A140LIY9_MOUSE	Qrich2	Isoform of Q3V2A7, Glutamine-rich protein 2
2036050	1701190	1482900	2076360	1832650	1966310	A0A140LIZ7	Q8CAF4;Q8CAF4-3;A0A140LIZ7	A0A140LIZ7_MOUSE	Nhsl1	Isoform of Q8CAF4, NHS-like protein 1
1277390	NaN	NaN	6653110	7270020	4818640	A0A140LJF9	P47740;B1ATI0;B1AV77;A0A140LJF9	A0A140LJF9_MOUSE	Aldh3a2	Isoform of P47740, Aldehyde dehydrogenase family 3 member A2 (Fragment)
6984360	4005720	3324410	4061900	11062000	3220440	A0A140T8M3	A0A140T8M3	A0A140T8M3_MOUSE	Igkv8-30	Immunoglobulin kappa chain variable 8-30 (Fragment)
NaN	NaN	NaN	370832	445546	984762	A0A140T8P6	A0A140T8P6	A0A140T8P6_MOUSE	Igkv12-46	Immunoglobulin kappa variable 12-46 (Fragment)
14203200	10300700	6791060	24843200	33465000	26219600	A0A140T8T5	A0A140T8T5	A0A140T8T5_MOUSE	Map4	Isoform of P27546, Microtubule-associated protein
7137990	6666010	5945660	2572500	6130820	3605980	A0A1B0GR60;Q9CPX4	A0A1B0GR60;Q9CPX4	A0A1B0GR60_MOUSE;Q9CPX4_MOUSE	Ftl1	Isoform of P29391, Ferritin
53492200	67155296	70247400	64672800	46667800	56475400	A0A1B0GR85	A0A1B0GR85	A0A1B0GR85_MOUSE	2900026A02Rik	Isoform of Q8BRV5, RIKEN cDNA 2900026A02 gene
62747800	66848200	69033000	51612800	55882500	55752100	A0A1B0GSX7	Q6PFD9;A0A1B0GSX7	A0A1B0GSX7_MOUSE	Nup98	Isoform of Q6PFD9, Nuclear pore complex protein Nup98-Nup96
24256900	28749000	25584000	23654300	23265100	22551000	A0A1D5RLL4	Q80YV3;E9PZA7;E9PWT1;F7CGG2;A0A1D5RLL4;E9QLK7	A0A1D5RLL4_MOUSE	Trrap	Isoform of Q80YV3, Transformation/transcription domain-associated protein
1117970	600627	NaN	1291440	NaN	2141240	A0A1D5RLN6	A0A1D5RLN6	A0A1D5RLN6_MOUSE	2900026A02Rik	Isoform of Q8BRV5, RIKEN cDNA 2900026A02 gene
25352300	21137500	22838200	19851700	17802600	20611900	A0A1D5RLV1	Q9WV92;P48193;Q9Z2H5;P48193-2;D0VYV6;A2AUK5;A2AUK7;A2AUK8;E9PV14;A2AD32;A0A5F8MPR1;A0A3B2WBE1;A2A838;A2A839;A2A841;A2A842;A0A3B2WD96;A7YY80;Q9WV92-2;Q9WV92-3;Q9WV92-4;Q9WV92-5;Q9WV92-6;Q9WV92-7;Q9WV92-8;A0A286YCY8;A0A286YDY4;A0A571BEG4;A0A1D5RLV1;Q9Z2H5-2;Q9Z2H5-3	A0A1D5RLV1_MOUSE	Epb41	Isoform of P48193, Protein 4.1 (Fragment)
3266180	1834570	1962960	4123130	3687580	3010060	A0A1D5RLW4;E9PWZ6;E9PZW8	E9PZW8;E9PWZ6;A0A8V5KX73;A0A1D5RLW4	A0A1D5RLW4_MOUSE;E9PWZ6_MOUSE;E9PZW8_MOUSE	Myo9b	Isoform of Q9QY06, Unconventional myosin-IXb
3916860	2776200	2782120	4511390	4761650	4603080	A0A1D5RLZ3	Q91ZU6;E9Q9X1;Q91ZU6-2;Q91ZU6-3;Q91ZU6-4;S4R1P5;S4R1Y6;A0A087WSP0;A0A1D5RLZ3	A0A1D5RLZ3_MOUSE	Dst	Isoform of Q91ZU6, Dystonin (Fragment)
12146300	10122100	12412100	5161920	5036530	5325880	A0A1L1SQ51;A0A1L1SRI1;E9PUM4;Q8CDM9	E9PUM4;Q8CDM9;A0A1L1SQP9;A0A1L1SRI1;A0A1L1SQ51	A0A1L1SQ51_MOUSE;A0A1L1SRI1_MOUSE;E9PUM4_MOUSE;Q8CDM9_MOUSE	Tln2	Isoform of Q71LX4, Talin-2
6018890	4267130	4833820	3585910	3555660	3177460	A0A1L1SQ83;A0A1L1SVC2;Q3U2X6	Q3U2X6;A0A1L1SVC2;A0A1L1SQ83	A0A1L1SQ83_MOUSE;A0A1L1SVC2_MOUSE;Q3U2X6_MOUSE	Pdcd7	Isoform of Q9WTY1, Programmed cell death protein 7 (Fragment)
6323080	3828750	3736590	8614550	7942320	NaN	A0A1L1SQN1;A0A1L1SSL7	A0A1L1SQN1;A0A1L1SSL7	A0A1L1SQN1_MOUSE;A0A1L1SSL7_MOUSE	Zbtb44	Isoform of Q8R0A2, Zinc finger and BTB domain-containing protein 44 (Fragment)
1174740	NaN	NaN	1873180	1874090	1078290	A0A1L1SSC7	A0A1L1SSC7;A0A338P6N2;E9Q723;Q3UMK4;D3YVV0	A0A1L1SSC7_MOUSE	Ttc13	Tetratricopeptide repeat domain 13
3191480	2954660	3054520	2460200	2355330	1635290	A0A1L1SSL0	A0A1L1SSL0	A0A1L1SSL0_MOUSE	Arhgap42	Isoform of B2RQE8, Rho GTPase-activating protein 42 (Fragment)
1031810	NaN	NaN	992638	1048990	946029	A0A1L1SSL9;E9QPK4	A0A1L1SSL9;E9QPK4	A0A1L1SSL9_MOUSE;E9QPK4_MOUSE	Atr	Isoform of Q9JKK8, Serine/threonine-protein kinase ATR
5193960	3536330	2038460	11791500	17887300	12283500	A0A1L1SUI3;Q9D1F9	A0A1L1SUI3;Q9D1F9	A0A1L1SUI3_MOUSE;Q9D1F9_MOUSE	Slc37a4	Solute carrier family 37 (glucose-6-phosphate transporter), member 4
2675420	2481430	2496210	1652310	1541840	1413730	A0A1L1SV25;A0A1L1SVJ6	A0A1L1SVJ6;A0A1L1SV25	A0A1L1SV25_MOUSE;A0A1L1SVJ6_MOUSE	Actn4	Isoform of P57780, Alpha-actinin-4
457807	258490	NaN	284194	259547	291574	A0A1N9PTV1	A0A1N9PTV1	A0A1N9PTV1_MOUSE	Fbrs	Isoform of Q8R089, Probable fibrosin-1
9857920	6254790	9682940	3767620	3600230	4016960	A0A1Q1PRS4	P11531;A0A1Q1PRS4;A0A668KLA2;A2A9Z1;A2A9Z2	A0A1Q1PRS4_MOUSE	Dmd	Isoform of P11531, Dystrophin
1040310	2654210	2097780	1693640	2013070	2696280	A0A1W2P6X9;A0A5F8MPQ7;E9Q374;F8VPM0	A0A1W2P6X9;E9Q374;A0A5F8MPQ7;F8VPM0	A0A1W2P6X9_MOUSE;A0A5F8MPQ7_MOUSE;E9Q374_MOUSE;F8VPM0_MOUSE	Baz2a	Isoform of Q91YE5, Bromodomain adjacent to zinc finger domain protein 2A
29262800	31986800	24401000	23862900	23202900	22790300	A0A1W2P7J4	A0A1W2P7J4	A0A1W2P7J4_MOUSE	Atad2b	Isoform of E9Q166, ATPase family, AAA domain-containing 2B (Fragment)
36078300	29787000	44662300	30030600	20018500	23904600	A0A1W2P7W7;Q921G9	A0A1W2P7W7;Q921G9	A0A1W2P7W7_MOUSE;Q921G9_MOUSE	Tjp3	Isoform of Q9QXY1, Tight junction protein ZO-3 (Fragment)
2495700	NaN	NaN	NaN	3142670	NaN	A0A1W2P872;A0A1W2P872-2;Q9JKN6	A0A1W2P872;Q9JKN6;A0A1W2P872-2	NOVA1_MOUSE;NOVA2_MOUSE	Nova1;Nova2	RNA-binding protein Nova-2
16190800	NaN	NaN	16241300	16572300	17837500	A0A1W2P896	A0A1W2P896	A0A1W2P896_MOUSE	Epb41l2	Isoform of O70318, Band 4.1-like protein 2 (Fragment)
5158230	6103670	7948360	1546180	NaN	1323840	A0A1W2P8C0;Q80UE4;Q80UE5	Q80UE4;Q80UE5;A0A1W2P8C0	A0A1W2P8C0_MOUSE;Q80UE4_MOUSE;Q80UE5_MOUSE	Epb41l2	Isoform of O70318, Band 4.1-like protein 2 (Fragment)
11376400	8895580	8829700	9169670	9170870	9572120	A0A1X7SB71	Q9JIY2;A0A1X7SB71;Q9JIY2-2;Q9JIY2-3;E9QM14	A0A1X7SB71_MOUSE	Cbll1	Isoform of Q9JIY2, RING-type E3 ubiquitin transferase
1980500	NaN	NaN	1717180	2291290	NaN	A0A1Y7VIR0	A0A1Y7VIR0	A0A1Y7VIR0_MOUSE	Ppp2r5c	Isoform of Q60996, Serine/threonine-protein phosphatase 2A 56 kDa regulatory subunit gamma isoform (Fragment)
2120360	1979290	1520170	1745200	2167730	1266870	A0A1Y7VM80;E9QLA5	A0A1Y7VM80;E9QLA5	A0A1Y7VM80_MOUSE;E9QLA5_MOUSE	Inf2	Isoform of Q0GNC1, Inverted formin-2 (Fragment)
117595	NaN	89184.8	635084	628956	NaN	A0A1Y7VMC8;Q8VC77;Q9CZU0	Q8VC77;A0A1Y7VMC8;Q9CZU0	A0A1Y7VMC8_MOUSE;Q8VC77_MOUSE;Q9CZU0_MOUSE	Akr1c20	Isoform of Q8VC77, Aldo-keto reductase family 1, member C20 (Fragment)
5312620	4073920	4036210	4380230	5388160	4722100	A0A1Y7VME9;E9Q9B7	E9Q9B7;A0A1Y7VNF8;A0A1Y7VME9	A0A1Y7VME9_MOUSE;E9Q9B7_MOUSE	Kidins220	Isoform of E9Q9B7, Kinase D-interacting substrate 220
36758400	41729400	52843800	23493700	16625000	19236300	A0A286YCI8;A0A286YCQ0;A0A286YDN0;A0A5F8MPJ2;A0A668KL65;D3Z5J3;E9PYX6;E9Q6A3;E9QNA7	E9PYX6;E9Q6A3;A0A5F8MPJ2;D3Z5J3;A0A286YCQ0;A0A286YCI8;A0A286YDN0;A0A668KL65;E9QNA7	A0A286YCI8_MOUSE;A0A286YCQ0_MOUSE;A0A286YDN0_MOUSE;A0A5F8MPJ2_MOUSE;A0A668KL65_MOUSE;D3Z5J3_MOUSE;E9PYX6_MOUSE;E9Q6A3_MOUSE;E9QNA7_MOUSE	Sorbs1	Isoform of Q62417, Sorbin and SH3 domain-containing protein 1
29922600	18773800	20130000	14741900	13999000	15862000	A0A286YCV9;E9Q4K7	A0A286YCV9;E9Q4K7	A0A286YCV9_MOUSE;E9Q4K7_MOUSE	Kif13b	Kinesin family member 13B
1112330	NaN	NaN	1980400	2853030	2027020	A0A286YCX6	A0A286YCX6;E9PY51;A0A286YCE0	A0A286YCX6_MOUSE	Trappc8	Trafficking protein particle complex 8
216131	174198	117983	148744	173555	179340	A0A286YD34	A0A286YD34	A0A286YD34_MOUSE	Sorbs1	Isoform of Q62417, Sorbin and SH3 domain-containing protein 1 (Fragment)
NaN	NaN	NaN	1350990	1062410	1375750	A0A286YD55;Q5SZT6	Q5SZT6;A0A286YD55	A0A286YD55_MOUSE;Q5SZT6_MOUSE	Zkscan4	Isoform of Q5SZT6, Zinc finger with KRAB and SCAN domains 4
92350200	140559008	138308000	100247000	102763000	117175000	A0A286YDA2	E9Q5C9;E9Q5C9-2;A0A286YCD1;A0A286YDT3;A0A286YDV7;A0A286YDZ1;A0A286YDA2	A0A286YDA2_MOUSE	Nolc1	Isoform of E9Q5C9, Nucleolar and coiled-body phosphoprotein 1
13357200	4506810	2375620	13214700	14792300	13046600	A0A286YDI8;G3X972	G3X972;A0A286YDI8	A0A286YDI8_MOUSE;G3X972_MOUSE	Sec24c	Isoform of G3X972, Sec24-related gene family, member C (S. cerevisiae)
2078340	1484220	2083600	3688700	3067130	2676830	A0A286YDS9;E9QAE4	E9QAE4;A0A286YDS9	A0A286YDS9_MOUSE;E9QAE4_MOUSE	Nsd1	Isoform of O88491, Histone-lysine N-methyltransferase, H3 lysine-36-specific
23121900	22229100	23446400	17510700	19553700	17902600	A0A2I3BPN6;E9QAP7	E9QAP7;A0A2I3BPN6	A0A2I3BPN6_MOUSE;E9QAP7_MOUSE	Taf4	Isoform of E9QAP7, TATA-box-binding protein-associated factor 4
18756300	17656500	17121000	18746100	18861300	18309800	A0A2I3BPQ5	E9Q784;A0A2I3BPQ5	A0A2I3BPQ5_MOUSE	Zc3h13	Isoform of E9Q784, Zinc finger CCCH domain-containing protein 13
2097520	2007810	2636500	2605440	2491290	2447680	A0A2I3BPY7	A0A2I3BPY7	A0A2I3BPY7_MOUSE	Rai14	Isoform of Q9EP71, Ankycorbin
877049	562978	931210	1457440	1086300	802331	A0A2I3BQG2	A0A2I3BQG2;B7ZCC2	A0A2I3BQG2_MOUSE	Crybg2	Crystallin beta-gamma domain-containing 2
1420680	NaN	NaN	2245140	3136350	7566210	A0A2I3BQG3;A0A2I3BRW0	A0A2I3BQG3;A0A2I3BRW0	A0A2I3BQG3_MOUSE;A0A2I3BRW0_MOUSE	Spcs1	Isoform of Q9D958, Signal peptidase complex subunit 1
4064740	2427700	2221180	6125260	8547990	7012650	A0A2I3BQS6	Q80TP3;A0A2I3BQS6;E9Q2H1	A0A2I3BQS6_MOUSE	Ubr5	Isoform of Q80TP3, E3 ubiquitin-protein ligase UBR5
31982100	42806600	51059400	36600600	25640300	34707900	A0A2I3BR69	A0A2I3BR69	A0A2I3BR69_MOUSE	Smc1b	Isoform of Q920F6, Structural maintenance of chromosomes protein 1B (Fragment)
2793390	1634650	2177730	2454600	4405630	3675890	A0A2I3BRG1	A0A2I3BRG1	A0A2I3BRG1_MOUSE	Tnrc6b	Isoform of Q8BKI2, Trinucleotide repeat-containing gene 6B protein (Fragment)
42768600	26731600	48890200	131470000	105225000	110980000	A0A2R8VHJ1	A0A2R8VHJ1	A0A2R8VHJ1_MOUSE	Pdgfb	Isoform of P31240, Platelet-derived growth factor subunit B (Fragment)
1579250	1250280	1796630	1779540	1731410	NaN	A0A2R8VHL8;A0A2R8VHP9;A0A2R8VI12;A0A2R8VI15;A0A2R8VI71;A0A2R8VI73;A0A2R8VKF0;A0A2R8VKN0;A0A2R8W6U6;Q3TT81	A0A2R8VHL8;A0A2R8VHP9;A0A2R8VI12;A0A2R8VI15;Q3TT81;A0A2R8VI71;A0A2R8VI73;A0A2R8VKN0;A0A2R8VKF0;A0A2R8W6U6	A0A2R8VHL8_MOUSE;A0A2R8VHP9_MOUSE;A0A2R8VI12_MOUSE;A0A2R8VI15_MOUSE;A0A2R8VI71_MOUSE;A0A2R8VI73_MOUSE;A0A2R8VKF0_MOUSE;A0A2R8VKN0_MOUSE;A0A2R8W6U6_MOUSE;Q3TT81_MOUSE	Pcbp2	Isoform of Q61990, Poly(rC)-binding protein 2 (Fragment)
614136	452574	572329	546257	452037	NaN	A0A2R8VI80;A0A2R8W6R9;Q9JIZ5	Q9JIZ5;A0A2R8VI80;A0A2R8W6R9	A0A2R8VI80_MOUSE;A0A2R8W6R9_MOUSE;Q9JIZ5_MOUSE	Tfap4	Isoform of Q9JIZ5, Transcription factor AP4 (Fragment)
2180300	3250760	2079980	2237910	4475860	33049800	A0A338P6K2	A0A2R8VHF9;A0A338P6K2;E9QPE7	A0A338P6K2_MOUSE	Myh11	Isoform of O08638, Myosin-11
NaN	254209	NaN	NaN	NaN	NaN	A0A338P6T4	A0A338P6T4	A0A338P6T4_MOUSE	Ap2m1	Isoform of P84091, AP-2 complex subunit mu (Fragment)
NaN	NaN	NaN	NaN	8303510	7723840	A0A338P7G3	A0A338P7G3	A0A338P7G3_MOUSE	Atp5o	Isoform of Q9DB20, ATP synthase peripheral stalk subunit OSCP (Fragment)
167691008	246668992	255484992	226276992	170907008	188335008	A0A3B2W7J8	Q9QXS1;E9Q3W4;Q9QXS1-2;Q9QXS1-3;Q9QXS1-4;Q9QXS1-5;Q9QXS1-6;Q9QXS1-7;Q9QXS1-8;Q9QXS1-9;Q9QXS1-16;Q9QXS1-10;Q9QXS1-11;Q9QXS1-12;Q9QXS1-13;Q9QXS1-14;Q9QXS1-15;A0A3B2W7J8	A0A3B2W7J8_MOUSE	Plec	Isoform of Q9QXS1, Plectin (Fragment)
116153000	87310896	95610800	139672992	160452992	189962000	A0A3B2W820;A0A3B2W824;A0A3B2WBL1;A0A3B2WDD2;Q5XJF6	Q5XJF6;A0A3B2WBL1;A0A3B2WDD2;A0A3B2W820;A0A3B2W824	A0A3B2W820_MOUSE;A0A3B2W824_MOUSE;A0A3B2WBL1_MOUSE;A0A3B2WDD2_MOUSE;Q5XJF6_MOUSE	Rpl10a	Isoform of P53026, 60S ribosomal protein L10a
NaN	2671770	NaN	NaN	5940560	4219610	A0A3B2WD89	A0A3B2WD89	A0A3B2WD89_MOUSE	Vmn2r83	Isoform of E9Q0G7, Vomeronasal 2, receptor 83
406724	NaN	NaN	NaN	NaN	344694	A0A3Q4EBZ6	A0A3Q4EBZ6	A0A3Q4EBZ6_MOUSE	Wdr46	Isoform of Q9Z0H1, WD repeat-containing protein 46 (Fragment)
1003220	1490510	487985	1091570	979968	786335	A0A3Q4EH91	A0A3Q4EH91	A0A3Q4EH91_MOUSE	Hnrnpm	Isoform of Q9D0E1, Heterogeneous nuclear ribonucleoprotein M (Fragment)
NaN	NaN	NaN	73900.8	109791	79688.9	A0A494B9G1	A0A494B9G1	A0A494B9G1_MOUSE	Mrpl49	Isoform of Q9CQ40, 39S ribosomal protein L49, mitochondrial (Fragment)
388521	511212	NaN	632022	962378	453046	A0A494B9X9;G3UW94	A0A494B9X9;G3UW94	A0A494B9X9_MOUSE;G3UW94_MOUSE	U2af1	Isoform of Q9D883, Splicing factor U2AF 35 kDa subunit
570059	NaN	NaN	998741	1105010	453863	A0A494BB75	Q8C6G8;A0A494BB75;E0CYH4	A0A494BB75_MOUSE	Wdr26	Isoform of Q8C6G8, WD repeat-containing protein 26
NaN	NaN	NaN	3945200	7009260	7536710	A0A494BBE3;G3X8R0	A0A494BBE3;G3X8R0	A0A494BBE3_MOUSE;G3X8R0_MOUSE	Reep5	Isoform of Q60870, Receptor expression-enhancing protein 5 (Fragment)
3345740	3240030	4188770	5751560	4509880	5328030	A0A571BE94;A0A571BF12;F6RGI3	A0A571BE94;A0A571BF12;F6RGI3	A0A571BE94_MOUSE;A0A571BF12_MOUSE;F6RGI3_MOUSE	Lcor	Isoform of Q6ZPI3, Ligand-dependent corepressor
51651600	53092700	45635400	62613800	68991600	73601904	A0A571BEE9	A0A7P0A164;A0A571BEE9	A0A571BEE9_MOUSE	Iqcf3	Isoform of Q9D498, IQ domain-containing protein F3
13147800	12079700	14404700	8436160	6787880	7095850	A0A571BEG9	A0A571BEG9	A0A571BEG9_MOUSE	Tnks1bp1	Isoform of P58871, 182 kDa tankyrase-1-binding protein (Fragment)
785544	NaN	NaN	578146	504017	NaN	A0A571BEQ6;Q9DC47	Q9DC47;A0A571BEQ6	A0A571BEQ6_MOUSE;Q9DC47_MOUSE	Zfp869	Isoform of Q9DC47, Zinc finger protein 869 (Fragment)
NaN	66862.5	NaN	NaN	NaN	NaN	A0A571BFX2	A0A571BFX2	A0A571BFX2_MOUSE	Zfp869	Isoform of Q9DC47, Zinc finger protein 869 (Fragment)
1355350	1775470	715985	795741	863329	628420	A0A5F8MP99	Q9QXZ0;E9QA63;E9PVY8;A0A0A0MQA6;F6XCT0;B1ARU4;A0A5F8MP99;Q9QXZ0-2;Q9QXZ0-3;F7ACR9;A0A571BGC6;A0A571BF93	A0A5F8MP99_MOUSE	Macf1	Isoform of Q9QXZ0, Microtubule-actin cross-linking factor 1, isoforms 1/2/3/4 (Fragment)
11872300	10107900	9366120	12834200	10760700	9244290	A0A5F8MPH8	A0A5F8MPH8;E9Q2T3;A0A571BG59;O35452	A0A5F8MPH8_MOUSE	Tnxb	Tenascin XB
2468500	2047140	2015710	814912	748300	NaN	A0A5F8MPP0;F6S200;Q3UX37	A0A5F8MPP0;Q3UX37;F6S200;F7C583	A0A5F8MPP0_MOUSE;F6S200_MOUSE;Q3UX37_MOUSE	Plekhg1	Pleckstrin homology domain-containing, family G (with RhoGef domain) member 1
75363000	89186704	105219000	66879500	53601500	67220000	A0A5F8MPT6;D3YUW7;E9QMC1	A0A5F8MPT6;D3YUW7;E9QMC1	A0A5F8MPT6_MOUSE;D3YUW7_MOUSE;E9QMC1_MOUSE	Cgn	Isoform of P59242, Cingulin
1414270	2296170	2524810	NaN	NaN	NaN	A0A668KL68	A0A668KL68	A0A668KL68_MOUSE	Nkrf	Isoform of Q8BY02, NF-kappa-B-repressing factor
50923500	59935500	62703700	15258500	12871200	14536800	A0A668KLB7	A0A668KLB7	A0A668KLB7_MOUSE	Clic5	Isoform of Q8BXK9, Chloride intracellular channel protein
20209400	21448000	27264300	21720300	16467900	20325000	A0A668KLE1	A0A0R4J169;A0A668KLE1;A0A1L1SVG1;A0A1L1SQW1;A0A1L1SSC0;E9QN52;A0A0G2JFV5;A0A0G2JGZ1;A0A0G2JDR6;A0A0G2JEF6;A0A0G2JEP4	A0A668KLE1_MOUSE	Lrrfip2	Isoform of Q91WK0, Leucine-rich repeat flightless-interacting protein 2
1945570	1001570	1554620	4161180	6265870	5689160	A0A7N9VR94	A0A7N9VR94	A0A7N9VR94_MOUSE	Ahnak2	AHNAK nucleoprotein 2
2745750	2456440	2717170	3024810	2872930	3290630	A0A7N9VSG0	A0A7N9VSG0	SPA5L_MOUSE	Spata5l1	Ribosome biogenesis protein SPATA5L1
140256992	143431008	201380000	248310000	262855008	305632000	A0A8I4SYN6	A0A8I4SYN6	A0A8I4SYN6_MOUSE	H3f4	Histone H3
31734100	17266200	14129200	50458500	55777400	54880600	A0JNU3	A0JNU3	LPP60_MOUSE	Aspg	60 kDa lysophospholipase
931756	1400490	1323020	1674580	1500190	2737940	A1BN54	A1BN54	A1BN54_MOUSE	Actn1	Isoform of Q7TPR4, Alpha actinin 1a
1482610	NaN	355030	3650340	3451830	3184650	A1L314	A1L314;E9QN37	MPEG1_MOUSE	Mpeg1	Macrophage-expressed gene 1 protein
34554200	34330300	25769200	24019700	15104300	26463800	A2A3V1	A2A3V1	AK17B_MOUSE	Akap17b	A-kinase anchor protein 17B
4342320	4730000	4146400	10170700	12359600	8166620	A2A432	A2A432;E9PXY1;A2A432-2;J3QJX0	CUL4B_MOUSE	Cul4b	Cullin-4B
534268	612112	760656	688542	582567	692934	A2A483;E9Q8D1	A2A484;E9Q8D1;A2A483	A2A483_MOUSE;E9Q8D1_MOUSE	Zmynd8	Isoform of A2A484, Zinc finger, MYND-type-containing 8
25347000	26126400	24017600	22664700	22339300	22498300	A2A4P0	A2A4P0	DHX8_MOUSE	Dhx8	ATP-dependent RNA helicase DHX8
NaN	2531400	NaN	NaN	NaN	NaN	A2A4U6	A2A4U6	A2A4U6_MOUSE	Zfp334	Zinc finger protein 334
4775830	5418850	3526520	6379210	9918630	7871850	A2A5R2	G3X9K3;A2A5R2;D3YYK9	BIG2_MOUSE	Arfgef2	Brefeldin A-inhibited guanine nucleotide-exchange protein 2
5487780	2903800	2591170	6138010	6498160	6251530	A2A5S3;V9GX87	V9GX87;A2A5S3	A2A5S3_MOUSE;V9GX87_MOUSE	Stau1	Isoform of Q9Z108, Double-stranded RNA-binding protein Staufen homolog 1
6646830	5853470	4096910	6542160	6343030	5676490	A2A5Z6	A2A5Z6;Q9CUN6;E9PYU8;E9Q4K9;A2A5Z6-2	SMUF2_MOUSE	Smurf2	E3 ubiquitin-protein ligase SMURF2
9640710	4459430	5527280	1512290	1618810	1046020	A2A690;A2A690-2	A2A690;F6VP19;A2A690-2	TANC2_MOUSE	Tanc2	Protein TANC2
10381900	10675800	9974690	11116800	11357100	10237600	A2A6A1	A2A6A1	GPTC8_MOUSE	Gpatch8	G patch domain-containing protein 8
2705520	1637790	2116620	3290230	3564700	3487720	A2A6P4	A2A6P4	A2A6P4_MOUSE	Fam104a	Family with sequence similarity 104, member A
6012300	5463810	5067100	7062800	7057030	7337880	A2A6Q5;A2A6Q5-3	A2A6Q5;Q8R568;A2A6Q5-2;A2A6Q5-3	CDC27_MOUSE	Cdc27	Cell division cycle protein 27 homolog
NaN	15298500	6554810	16720000	16037000	23149100	A2A6Z2	A2A6Z2	A2A6Z2_MOUSE	Cd300lf	Isoform of Q6SJQ7, CMRF35-like molecule 1
9369570	8753830	6666650	11122400	10209300	10292400	A2A791;A2A791-2	A2A791;A2A791-2;F6VYE2	ZMYM4_MOUSE	Zmym4	Zinc finger MYM-type protein 4
5345430	6108890	4972550	5940270	5732390	5888100	A2A7B5	A2A7B5	A2A7B5_MOUSE	Prdm2	PR domain-containing 2, with ZNF domain
2004630	1789390	1721680	2448310	2759530	2991950	A2A7F4;E9Q532	A2A7F4;E9Q532	A2A7F4_MOUSE;E9Q532_MOUSE	Rlf	Rearranged L-myc fusion sequence
1050070	1902830	1218510	NaN	NaN	NaN	A2A7P4	A2A7P4	A2A7P4_MOUSE	Zfp691	Isoform of Q3TDE8, Zinc finger protein 691
6433840	3618670	3314390	4422140	3783080	4432050	A2A7S7	Q91WQ3;A2A7S7	A2A7S7_MOUSE	Yars	Isoform of Q91WQ3, Tyrosine--tRNA ligase
22991200	13781400	18221700	18467600	14310400	13873300	A2A7S8-2	A2A7S8;A2A7S8-2;A2A7S8-3;A2A7S8-4	K1522_MOUSE	Kiaa1522	Isoform of A2A7S8, Isoform 2 of Uncharacterized protein KIAA1522
160423	88139	NaN	308969	191031	396319	A2A863;A2A863-2;A2A863-3	A2A863;A2A863-2;A2A863-3;A2A864	ITB4_MOUSE	Itgb4	Integrin beta-4
9296730	5867430	7083520	1216790	1271240	848186	A2A8L5	Q64487;A2A8L5;A0A1Y7VNR5;E9PVW8;E9Q7I7;Q64487-10;Q64487-11;Q64487-12;Q64487-1;Q64487-5;Q64487-6;Q64487-7;Q64487-8;Q64487-9;G3UYU6;G3UY75;G3UWK6;G3UX60;B9EJA3	PTPRF_MOUSE	Ptprf	Receptor-type tyrosine-protein phosphatase F
20754700	27596700	29544600	33006100	38251100	38001500	A2A8U2;A2A8U2-3	A2A8U2;A2A8U2-2;A2A8U2-3	TM201_MOUSE	Tmem201	Transmembrane protein 201
NaN	NaN	NaN	199236	254174	251964	A2A8Z1;A2A8Z1-2	A2A8Z1;Q5FWX7;E9PXZ2;E9Q6C1;A0A0A6YXH3;F6UHR6;A2A8Z1-2	OSBL9_MOUSE	Osbpl9	Oxysterol-binding protein-related protein 9
2898120	1898620	NaN	3595950	4206980	2776770	A2A974	A2A974	CP4CB_MOUSE	Cyp4a12b	Cytochrome P450 4A12B
3290400	3317020	4528090	13723200	9318340	10159800	A2A995	A2A995;E9PZ08	FYB2_MOUSE	Fyb2	FYN-binding protein 2
823399	NaN	410755	NaN	302082	274160	A2AAE1;A2AAE1-2;A2AAE1-3;A2AAE1-4;A2AAE1-6	A2AAE1;A2AAE1-2;A2AAE1-3;A2AAE1-4;A2AAE1-6;A2AB97;F6RPM4;F6YB09;F6YAT5	BLTP1_MOUSE	Bltp1	Bridge-like lipid transfer protein family member 1
21428300	15806200	13186400	12010900	12845900	9100030	A2AAX3	A2AAX3	KLH15_MOUSE	Klhl15	Kelch-like protein 15
556699	NaN	NaN	1131190	886936	545280	A2AAY5	A2AAY5;A0A5F8MPP7	SPD2B_MOUSE	Sh3pxd2b	SH3 and PX domain-containing protein 2B
12570300	13127500	12624400	11660000	11880900	12043600	A2ABV5	A2ABV5;A2ABV5-2;A2ABV5-4;A2ABV5-3;A2BDN7	MED14_MOUSE	Med14	Mediator of RNA polymerase II transcription subunit 14
7403710	7783670	7235040	7523470	7512580	7630160	A2ACQ1	A2ACQ1;Q8K1G9	A2ACQ1_MOUSE	Dhx35	RNA helicase
2176940	3354210	2186500	2508160	2570480	2249680	A2ADA5;A2ADA5-2	A2ADA5;A2ADA5-2;A2ADA5-3	PUSL1_MOUSE	Pusl1	tRNA pseudouridine synthase-like 1
5001810	4318890	4828900	4300220	3909120	4571110	A2ADB0;A2ADB1	A2ADB0;A2ADB1	A2ADB0_MOUSE;A2ADB1_MOUSE	Spen	Isoform of Q62504, Msx2-interacting protein
2710490	1592370	1332260	4782570	5553700	4915210	A2ADY9	A2ADY9	DDI2_MOUSE	Ddi2	Protein DDI1 homolog 2
2075700	1704180	1762980	1844550	2274390	1621190	A2AEK1	A2AEK1	A2AEK1_MOUSE	Cstf2	Isoform of Q8BIQ5, AlphaCstF-64 variant 4
1183710	NaN	NaN	466781	663330	1170470	A2AFF6	A2AFF6	A2AFF6_MOUSE	Stag2	Isoform of O35638, Cohesin subunit SA
57730300	22653300	21282600	35641400	29965200	33748400	A2AFQ2;Q99N15	A2AFQ2;Q99N15	A2AFQ2_MOUSE;Q99N15_MOUSE	Hsd17b10	Isoform of O08756, 3-hydroxyacyl-CoA dehydrogenase type-2
NaN	NaN	NaN	NaN	928568	NaN	A2AG47;Q9ER67	Q9ER67;A2AG46;A2AG47	A2AG47_MOUSE;Q9ER67_MOUSE	Maged2	Isoform of Q9ER67, MAGE family member D2 (Fragment)
6082150	5608120	5236480	7909220	8335590	8103720	A2AG58;A2AG58-2	A2AG58;A2AG58-2	BCLA3_MOUSE	Bclaf3	BCLAF1 and THRAP3 family member 3
115524000	128665000	106787000	106941000	108205000	102682000	A2AGH6;A2AGH6-2	A2AGH6;A2AGH6-2;A2AGH8;A2AGH9	MED12_MOUSE	Med12	Mediator of RNA polymerase II transcription subunit 12
NaN	NaN	NaN	63704.9	NaN	38898.8	A2AGL3;A2AGL3-2	A2AGL3;E9PW34;A2AGL3-2;A0A140LJF7;A0A140LJK7	RYR3_MOUSE	Ryr3	Ryanodine receptor 3
16696300	13995200	14821800	19759100	20193100	22139800	A2AGT5;A2AGT5-2;A2AGT5-3	A2AGT5;Z4YL78;A0A0R4J0K2;A2AGT5-2;A2AGT5-3;K3W4R5	CKAP5_MOUSE	Ckap5	Cytoskeleton-associated protein 5
629776	612005	672450	1050350	975703	1005870	A2AH22;A2AH22-2;A2AH22-6;A2AH22-7	A2AH22;A2AH22-2;A2AH22-6;A2AH22-7	AMRA1_MOUSE	Ambra1	Activating molecule in BECN1-regulated autophagy protein 1
286078	NaN	NaN	NaN	NaN	NaN	A2AHC3	A2AHC3;A0A0A0MQE5	CAMP1_MOUSE	Camsap1	Calmodulin-regulated spectrin-associated protein 1
32007600	31403500	37127800	16168900	10072300	13195400	A2AHG0	A2AHG0;A2AHG0-3	LZTS3_MOUSE	Lzts3	Leucine zipper putative tumor suppressor 3
6339350	6791030	6052270	9665650	7753510	9021020	A2AHJ4	A2AHJ4	BRWD3_MOUSE	Brwd3	Bromodomain and WD repeat-containing protein 3
3076910	2135290	3439040	3640730	2709150	2791170	A2AI08	A2AI08	TPRN_MOUSE	Tprn	Taperin
6420310	4687600	3604690	4844440	4267240	4866850	A2AIL4	A2AIL4	NDUF6_MOUSE	Ndufaf6	NADH dehydrogenase (ubiquinone) complex I, assembly factor 6
25582800	23446700	22446300	25107400	24254200	24475600	A2AIV2	A2AIV2;E9PZY8	VIR_MOUSE	Virma	Protein virilizer homolog
1799980	736223	632653	1773080	2220870	1746160	A2AJ15	A2AJ15;A2AJ14	MA1B1_MOUSE	Man1b1	Endoplasmic reticulum mannosyl-oligosaccharide 1,2-alpha-mannosidase
22453700	16768300	14505200	20555000	22305200	22588100	A2AJ72;Q3TIX6	Q3TIX6;A2AJ72;A0A0A6YVV5;F7AM43	A2AJ72_MOUSE;Q3TIX6_MOUSE	Fubp3	Isoform of Q3TIX6, Far upstream element (FUSE)-binding protein 3
1296080	656642	1148060	1189920	975721	1179780	A2AJ88;A2AJ88-2	A2AJ88;A2AJ88-2;F6UDU9	PLPL7_MOUSE	Pnpla7	Patatin-like phospholipase domain-containing protein 7
3966290	2231950	2006000	5571920	5777560	4877170	A2AJI0;A2AJI0-2	A2AJI0;A8Y5P4;A2AJI1;A2AJI0-2	MA7D1_MOUSE	Map7d1	MAP7 domain-containing protein 1
4111780	3874090	3196240	3414280	3485270	3450040	A2AJK6	A2AJK6;A2AJK6-3	CHD7_MOUSE	Chd7	Chromodomain-helicase-DNA-binding protein 7
866317	792819	1146780	4426980	6304840	3136940	A2AJL3	A2AJL3;A2AJL4;A2AJL3-2;B1AY71;D6RHR3;H3BJ80	FGGY_MOUSE	Fggy	FGGY carbohydrate kinase domain-containing protein
16072200	15651100	14425100	11863600	11903700	10849600	A2AJT4	A2AJT4;A2AJT5	PNISR_MOUSE	Pnisr	Arginine/serine-rich protein PNISR
19033300	13486600	15997600	6746010	5657500	6315900	A2AKD7	Q61234;A2AKD7	A2AKD7_MOUSE	Snta1	Isoform of Q61234, Alpha-1-syntrophin
3940080	1852130	NaN	6450700	7567990	7268350	A2AKG8	A2AKG8;E9PYJ6;A2AKG8-3	FOCAD_MOUSE	Focad	Focadhesin
23299800	19264200	18239500	44631100	41734700	43394800	A2AKK5	A2AKK5;A2AKK5-2	ACNT1_MOUSE	Acnat1	Acyl-coenzyme A amino acid N-acyltransferase 1
2063450	2278020	NaN	6034220	7258950	4232230	A2AKQ0;A2AKQ0-2	A2AKQ0;V9GX08;A0A217FL58;A2AKQ0-2	S35D1_MOUSE	Slc35d1	UDP-glucuronic acid/UDP-N-acetylgalactosamine transporter
4491950	2534040	3292730	4709400	4891650	4225420	A2AKX3	A2AKX3	SETX_MOUSE	Setx	Probable helicase senataxin
1196040	903145	445046	NaN	NaN	511227	A2ALK8	A2ALK8;A2ALK9	PTN3_MOUSE	Ptpn3	Tyrosine-protein phosphatase non-receptor type 3
13508600	10560000	12389500	10784100	9117420	9632940	A2ALU4	A2ALU4;A7TU71	SHRM2_MOUSE	Shroom2	Protein Shroom2
5809730	3938530	3847540	7697220	8635490	10209900	A2ALW5	A2ALW5;A2ALW5-2	DJC25_MOUSE	Dnajc25	DnaJ homolog subfamily C member 25
1119490	911616	775516	1368120	1184520	1295530	A2AM29	A2AM29	AF9_MOUSE	Mllt3	Protein AF-9
9607760	8471230	7664600	32259200	45146600	33756900	A2AN08;A2AN08-3	A2AN08;Z4YMA7;A2AN08-2;A2AN08-3;A2AN08-5	UBR4_MOUSE	Ubr4	E3 ubiquitin-protein ligase UBR4
1533310	1456440	1236040	1793990	1778770	1361670	A2AN61;Q3UUV0;Q8VEH2	Q8VEH2;A2AN61;F7AT58;Q3UUV0	A2AN61_MOUSE;Q3UUV0_MOUSE;Q8VEH2_MOUSE	Ciz1	Isoform of Q8VEH2, CDKN1A-interacting zinc finger protein 1
2146370	1150140	1383420	1418720	1146780	NaN	A2AN81	A2AN81	A2AN81_MOUSE	Dkc1	Isoform of Q9ESX5, H/ACA ribonucleoprotein complex subunit DKC1 (Fragment)
5194250	4290510	4539590	6103000	6358330	6055010	A2ANY6;J3QMC5	A2ANY6;J3QMC5	A2ANY6_MOUSE;J3QMC5_MOUSE	Mdn1	Midasin
NaN	NaN	NaN	1899630	1274680	1396500	A2APB8	A2APB8	TPX2_MOUSE	Tpx2	Targeting protein for Xklp2
4003250	4926680	6971310	5231520	4755320	4153690	A2APT9	A2APT9	KLD7A_MOUSE	Klhdc7a	Kelch domain-containing protein 7A
1469910	832467	898740	NaN	NaN	1508100	A2APV2;A2APV2-2;A2APV2-3	A2APV2;A2APV2-2;A2APV2-3;A2AQW2;E9PXE6;F8VPR2	FMNL2_MOUSE	Fmnl2	Formin-like protein 2
13933400	16997600	NaN	33349900	77202496	80264496	A2AQ07	A2AQ07	TBB1_MOUSE	Tubb1	Tubulin beta-1 chain
6869140	4447440	3709790	4785250	4679490	3732030	A2AQ19	A2AQ19	RTF1_MOUSE	Rtf1	RNA polymerase-associated protein RTF1 homolog
22211600	25595900	27014700	25673900	18421600	21297900	A2AQ25	A2AQ25;E9QAU4;B1AY49;Q8BHR1;B1AY50;A0A5F8MPV1;D3Z781;A2AQ25-3;A2AQ25-4;A2AQ25-7;A2AQ25-8	SKT_MOUSE	Skt	Sickle tail protein
3429950	2686970	2834300	3822220	3325660	2719220	A2AQH4	A2AQH4;F8WJL9	BCORL_MOUSE	Bcorl1	BCL-6 corepressor-like protein 1
775711	415356	353003	909670	569982	304917	A2AQM9;A2AQN0;Q5XJV5	Q5XJV5;A2AQM9;A2AQN0	A2AQM9_MOUSE;A2AQN0_MOUSE;Q5XJV5_MOUSE	Ncoa6	Isoform of Q9JL19, Nuclear receptor coactivator 6 (Fragment)
96076800	77615504	97755000	82090496	89648304	83032800	A2AR02	A2AR02	PPIG_MOUSE	Ppig	Peptidyl-prolyl cis-trans isomerase G
176358000	111418000	84430704	49800500	44701100	42168900	A2AS89	A2AS89	SPEB_MOUSE	Agmat	Agmatinase, mitochondrial
12369600	12054000	15173300	6083710	5766700	10102900	A2ASS6	A2ASS6;A2ASS6-2;A0A5K1VVQ1;A0A5K1VVQ9;E9Q8K5;E9Q8N1	TITIN_MOUSE	Ttn	Titin
2015230	2222900	2609610	1254340	1416000	1822240	A2AST1;E9Q8Q6	E9Q8Q6;A2AST1	A2AST1_MOUSE;E9Q8Q6_MOUSE	Ccdc141	Isoform of E9Q8Q6, Coiled-coil domain-containing 141
170310	NaN	NaN	729284	1146470	766225	A2ASZ8;A2ASZ8-2;A2ASZ8-3;A2ASZ8-4;A2ASZ8-5	A2ASZ8;A2ASZ8-2;A2ASZ8-3;A2ASZ8-4;A2ASZ8-5	SCMC2_MOUSE	Slc25a25	Calcium-binding mitochondrial carrier protein SCaMC-2
4967660	3797880	3108570	4792430	4402370	4615460	A2AT37	A2AT37	RENT2_MOUSE	Upf2	Regulator of nonsense transcripts 2
NaN	NaN	NaN	463193	1041510	1077250	A2ATU0	A2ATU0	DHTK1_MOUSE	Dhtkd1	2-oxoadipate dehydrogenase complex component E1
1577710	785724	1150480	3431250	2578250	2309160	A2AUU0-5	A2AUU0-5	METL8_MOUSE	Mettl8	Isoform of A2AUU0, Isoform 5 of tRNA N(3)-methylcytidine methyltransferase METTL8, mitochondrial
8375990	9131640	7674470	10543000	10340900	9456950	A2AUY4;A2AUY4-2	A2AUY4;A2AUY4-2	BAZ2B_MOUSE	Baz2b	Bromodomain adjacent to zinc finger domain protein 2B
3728350	1847340	4104190	NaN	860684	513314	A2AVZ9	A2AVZ9;A2AVZ9-2	S43A3_MOUSE	Slc43a3	Equilibrative nucleobase transporter 1
NaN	7724180	NaN	6031550	7845770	5303520	A2AWA9	A2AWA9	RBGP1_MOUSE	Rabgap1	Rab GTPase-activating protein 1
15051100	14164100	14134400	18070600	17816900	18054700	A2AWL7	A2AWL7;H7BX50;A2AWL7-2;A2AWL7-3;A2AWL7-4;E9QLG3	MGAP_MOUSE	Mga	MAX gene-associated protein
1583170	1074750	NaN	1267670	1344450	2396380	A2AWP8;A2AWP8-2;A2AWP8-3;A2AWP8-4	A2AWP8;A2AWP8-2;A2AWP8-3;A2AWP8-4;A2AWP8-5;A2AWP6	ARGAL_MOUSE	Arhgef10l	Rho guanine nucleotide exchange factor 10-like protein
8476780	12001800	11768300	11366900	11386500	14155700	A2AWT5;A2AWT6;A2AWT7	A2AWT5;A2AWT6;A2AWT7	A2AWT5_MOUSE;A2AWT6_MOUSE;A2AWT7_MOUSE	Ubtf	Isoform of P25976, Nucleolar transcription factor 1
741352000	730489984	707704000	627694016	592694976	584817984	A2BDX3	A2BDX3	MOCS3_MOUSE	Mocs3	Adenylyltransferase and sulfurtransferase MOCS3
15735500	13047100	13718300	15926500	17188700	15756900	A2BE28;A2BE28-2	A2BE28;A2BE28-2	LAS1L_MOUSE	Las1l	Ribosomal biogenesis protein LAS1L
22701000	22467800	22075200	25442700	25746000	24251900	A2BH40	A2BH40;E9QAQ7;A2BH40-2;A2BH40-3;A2BH40-4	ARI1A_MOUSE	Arid1a	AT-rich interactive domain-containing protein 1A
NaN	NaN	NaN	549509	NaN	3075200	A2BI37;G5E8W8	G5E8W8;A2BI37	A2BI37_MOUSE;G5E8W8_MOUSE	Zfp185	Isoform of Q62394, Zinc finger protein 185
2623040	2495190	2025460	3587600	2950140	4926870	A2BIM8;P02762;P04938	A2BIN1;Q4FZE8;E9PVW0;P02762;B5X0G2;A2BIM8;A2CEK7;L7N222;P04938;A9C496;A9C497;A2AKN8;A2AKN9;A2CEK6;A2BIN0;B8JI96	MUP11_MOUSE;MUP18_MOUSE;MUP6_MOUSE	Mup11;Mup18;Mup6	Major urinary protein 18
1689880	1412140	1208020	1508000	1295820	1146040	A2CG63;A2CG63-2	A2CG63;A2CG63-2	ARI4B_MOUSE	Arid4b	AT-rich interactive domain-containing protein 4B
1073250	1312830	1536580	2581850	2817820	2550260	A2RSQ0	A2RSQ0	DEN5B_MOUSE	Dennd5b	DENN domain-containing protein 5B
3460760	NaN	NaN	NaN	NaN	NaN	A2RSQ1;A2RSQ1-2	A2RSQ1;F8WIH9;A0A1B0GSK9;A2RSQ1-2	GLBL3_MOUSE	Glb1l3	Beta-galactosidase-1-like protein 3
11806700	9929500	9749420	11323500	11588700	10001200	A2RSY1-2	A2RSY1;A2RSY1-2;A2RSY1-3	KANL3_MOUSE	Kansl3	Isoform of A2RSY1, Isoform 2 of KAT8 regulatory NSL complex subunit 3
9189100	8776910	7542840	15386600	13911000	13410500	A2RSY6	A2RSY6;A0A0R4J0U8;A2RSY6-2;A2RSY6-3;A0A087WQ23	TRM1L_MOUSE	Trmt1l	TRMT1-like protein
1095390	1000900	1626800	3455990	2355590	2303460	A2RT81	A2RT81	A2RT81_MOUSE	Rnf39	Ring finger protein 39
19636200	19047600	19817900	18556600	18067100	17588900	A2RTL5	A2RTL5;S4R1M5;S4R265;S4R2L4	RSRC2_MOUSE	Rsrc2	Arginine/serine-rich coiled-coil protein 2
1070190	872846	517425	865595	1098080	850104	A3KFM7;A3KFM7-2	A3KFM7;A3KFM7-2	CHD6_MOUSE	Chd6	Chromodomain-helicase-DNA-binding protein 6
NaN	NaN	NaN	8080070	13677300	7982240	A3KGB4	A3KGB4	TBC8B_MOUSE	Tbc1d8b	TBC1 domain family member 8B
3278920	1996090	NaN	2211560	2824880	2384100	A3KGS3	A3KGS3;A0A2I3BPN8;A0A0A0MQD7;A3KGS3-2	RGPA2_MOUSE	Ralgapa2	Ral GTPase-activating protein subunit alpha-2
27154200	28504400	32757800	16126600	7921630	12280000	A3KGU5;A3KGU7;A3KGU9;E9Q447	E9Q447;A3KGU5;A3KGU7;A3KGU9	A3KGU5_MOUSE;A3KGU7_MOUSE;A3KGU9_MOUSE;E9Q447_MOUSE	Sptan1	Isoform of P16546, Spectrin alpha chain, non-erythrocytic 1
8954720	8962550	9051060	11127800	10257600	9459840	A3KGV1	A3KGV1;V9GXZ0;A3KGV1-2;A3KGV1-3;A3KGV1-4;A3KGV1-5;A3KGV1-6;A3KGV1-7;A3KGV9;A3KGW0	ODFP2_MOUSE	Odf2	Outer dense fiber protein 2
776644	357458	NaN	NaN	NaN	NaN	A3KMN5	A3KMN5;A3KMN5-2	LARGN_MOUSE	Prr16	Protein Largen
555470	1314290	1281450	2426070	2020380	1391470	A3KMP2	A3KMP2;A3KMP2-2	TTC38_MOUSE	Ttc38	Tetratricopeptide repeat protein 38
790078	548390	317878	NaN	NaN	NaN	A6H584	A6H584;A0A140T8T7;A0A140T8W1	CO6A5_MOUSE	Col6a5	Collagen alpha-5(VI) chain
2971100	2842460	2320460	10335800	8897570	6751340	A6H5X4;A6H5X4-3	A6H5X4;A6H5X4-2;A6H5X4-3	PHF11_MOUSE	Phf11	PHD finger protein 11
6568720	7915250	2681150	4300690	5030600	4705150	A6H5Z3	A6H5Z3;A6H5Z3-2	EXC6B_MOUSE	Exoc6b	Exocyst complex component 6B
NaN	NaN	NaN	1360620	2557590	1056620	A6H611	A6H611;A0A286YCX4;A0A286YDC5	MIPEP_MOUSE	Mipep	Mitochondrial intermediate peptidase
10584100	9964550	8996860	9593610	9260160	9535660	A6H619;A6H619-2	A6H619;F7ANA1;A6H619-2	PHRF1_MOUSE	Phrf1	PHD and RING finger domain-containing protein 1
1138240	NaN	NaN	2038160	1917320	1581280	A6H687	A6H687;G5E8Q7	SAC31_MOUSE	Sac3d1	SAC3 domain-containing protein 1
1604770	1372790	1493420	1144050	1142580	1193820	A6H6A9	A6H6A9;A6H6A9-2	RBG1L_MOUSE	Rabgap1l	Rab GTPase-activating protein 1-like
5086140	4104000	5347090	2221690	2069600	2972180	A6H6E2	A6H6E2	MMRN2_MOUSE	Mmrn2	Multimerin-2
1108610	504097	588741	1580240	2036210	1853080	A6H8H2;A6H8H2-2	A6H8H2;E9Q449;A6H8H2-2	DEN4C_MOUSE	Dennd4c	DENN domain-containing protein 4C
1275470	1166720	1036130	2150980	2043840	2696780	A6PWY4;A6PWY4-2	A6PWY4;A6PWY4-2	WDR76_MOUSE	Wdr76	WD repeat-containing protein 76
5366740	1024660	NaN	3564420	4011170	2834890	A6X919	A6X919;A6X919-2;A6X919-3	D19L1_MOUSE	Dpy19l1	Probable C-mannosyltransferase DPY19L1
5497880	3475440	5148440	8849170	14795600	9752510	A6X935	A6X935;E9Q5L2;E9PVD2;A0A2K6EDJ7;A6X935-2	ITIH4_MOUSE	Itih4	Inter alpha-trypsin inhibitor, heavy chain 4
NaN	NaN	NaN	1606540	2543640	1522930	A7MCT6;A7MCT6-2	A7MCT6;A7MCT6-2	EKI2_MOUSE	Etnk2	Ethanolamine kinase 2
465303008	140896992	712284992	1518790016	1907699968	3552420096	A8DUK4	P02088;A8DUK4;E9Q223	A8DUK4_MOUSE	Hbb-bs	Beta-globin
100770	62126.2	NaN	42896.1	NaN	52837.7	A8Y5H7;A8Y5H7-2;A8Y5H7-3	A8Y5H7;A8Y5H7-2;A8Y5H7-3	S14L1_MOUSE	Sec14l1	SEC14-like protein 1
24508500	30442300	23831300	23122000	21565700	23872400	B1AQJ2	B1AQJ2	UBP36_MOUSE	Usp36	Ubiquitin carboxyl-terminal hydrolase 36
197977	123615	125746	259408	199277	224638	B1AR09;B1AR10	B1AR10;B1AR09	B1AR09_MOUSE;B1AR10_MOUSE	Mllt6	Isoform of B1AR10, Myeloid/lymphoid or mixed-lineage leukemia;translocated to, 6
69669000	65555700	71835504	91773504	105388000	112000000	B1AR13	B1AR13;Z4YKM2;B2RWE3	CISD3_MOUSE	Cisd3	CDGSH iron-sulfur domain-containing protein 3, mitochondrial
55311700	55862600	36054900	48000800	47766700	45690200	B1AR17	B1AR17;E9Q614;F7C528	B1AR17_MOUSE	Chd3	DNA helicase
6722520	2960930	3075750	5135720	6275750	4565580	B1ART1;B1ART2	B1ART2;V9GX23;B1ART1	B1ART1_MOUSE;B1ART2_MOUSE	Vps13d	Isoform of B1ART2, Vacuolar protein sorting 13D
3839870	3111310	2893750	5591910	5848490	6686060	B1ASA5	B1ASA5;E9QA68	B1ASA5_MOUSE	Zfp362	Zinc finger protein 362
2735340	1323580	1366190	NaN	962505	518732	B1ASP2	P52332;B1ASP2	B1ASP2_MOUSE	Jak1	Isoform of P52332, Tyrosine-protein kinase
14727100	19871000	20140200	18527800	18654600	18066600	B1AT03;Q3TJN5;Q3UC82;Q80ZH7	Q3TJN5;Q3UC82;B1AT03;Q80ZH7	B1AT03_MOUSE;Q3TJN5_MOUSE;Q3UC82_MOUSE;Q80ZH7_MOUSE	Lig3	Isoform of P97386, DNA ligase
1533770	1070100	758013	3091400	3817720	2961820	B1AUE5	B1AUE5	PEX10_MOUSE	Pex10	Peroxisome biogenesis factor 10
1405350	596155	807860	719173	542480	796730	B1AUF1;B1AUF2	B1AUF1;B1AUF2	B1AUF1_MOUSE;B1AUF2_MOUSE	Ski	Isoform of Q60698, Ski oncogene
2095140	1601770	931116	4184820	5773050	5350120	B1AUN2	B1AUN2;B1AUN3;Q3UKV0	B1AUN2_MOUSE	Eif2b3	Eukaryotic translation initiation factor 2B, subunit 3
9161630	4369030	NaN	3270880	3674020	3221150	B1AUS0;Q4ZGD9	Q4ZGD9;B1AUS0	B1AUS0_MOUSE;Q4ZGD9_MOUSE	Nxf3	Isoform of Q4ZGD9, Nuclear RNA export factor 3 (Fragment)
NaN	NaN	NaN	NaN	1111890	879935	B1AVB1;B1AVB2;B1AVB3;B1AVB4;B1AVB5;E9Q796	B1AVB3;E9Q796;B1AVB1;B1AVB2;B1AVB4;B1AVB5	B1AVB1_MOUSE;B1AVB2_MOUSE;B1AVB3_MOUSE;B1AVB4_MOUSE;B1AVB5_MOUSE;E9Q796_MOUSE	Scml2	Isoform of B1AVB3, Scm polycomb group protein-like 2
NaN	NaN	NaN	1529180	1531850	1682610	B1AVY7	B1AVY7;E7FLY0;A0A1D5RMD4	KI16B_MOUSE	Kif16b	Kinesin-like protein KIF16B
NaN	NaN	NaN	986840	1386190	947791	B1AVZ0	B1AVZ0	UPP_MOUSE	Uprt	Uracil phosphoribosyltransferase homolog
15899000	26887900	31021200	19627200	15912100	16856900	B1AWE0;Q6PFA2	B1AWE0;Q6PFA2	B1AWE0_MOUSE;Q6PFA2_MOUSE	Clta	Isoform of O08585, Clathrin light chain
7830920	6945950	8665050	7183840	7295980	7500050	B1AX39	B1AX39	ZCHC7_MOUSE	Zcchc7	Zinc finger CCHC domain-containing protein 7
3221650	2732150	1905810	6777860	7737630	7776170	B1AXP6;B1AXP6-2;B1AXP6-3;B1AXP6-4	B1AXP6;B1AXP6-2;B1AXP6-3;B1AXP6-4	TOM5_MOUSE	Tomm5	Mitochondrial import receptor subunit TOM5 homolog
1070430	978204	904549	1619090	1675040	2299960	B1AY10	B1AY10;B1AY10-2;B1AY10-3	NFX1_MOUSE	Nfx1	Transcriptional repressor NF-X1
2766950	3106880	2344070	4049870	6277730	4011300	B1AY13	B1AY13;E9PV45	UBP24_MOUSE	Usp24	Ubiquitin carboxyl-terminal hydrolase 24
26400900	23597400	29991500	9551590	8783770	8561150	B1AZ26	Q3UMF0;B1AZ14;B1AZ15;B1AZ26;Q3UMF0-2;Q3UMF0-3;Q3UMF0-4	B1AZ26_MOUSE	Cobll1	Isoform of Q3UMF0, Cordon-bleu protein-like 1 (Fragment)
60925000	59675700	76228096	33897200	22880200	28552400	B1AZ46	Q8BKX1;Q8BKX1-3;Q8BKX1-2;Q8BKX1-4;B1AZ46	B1AZ46_MOUSE	Baiap2	Isoform of Q8BKX1, Brain-specific angiogenesis inhibitor 1-associated protein 2
3927300	2517260	3756880	3563840	3577410	2900900	B1AZ99	B1AZ99	OTUD3_MOUSE	Otud3	OTU domain-containing protein 3
53250300	55587000	54931000	50333400	50082100	49618000	B1AZI6	E9Q5E2;B1AZI6	THOC2_MOUSE	Thoc2	THO complex subunit 2
37365500	52518200	53853700	43982900	32274900	40325700	B1B1A8	Q6PDN3;B1B1A8	B1B1A8_MOUSE	Mylk	Isoform of Q6PDN3, Myosin light chain kinase, smooth muscle
3550950	3152970	2749400	3424760	3305150	3004360	B2KF05	B2KF05;A0A3B2WD39;A0A6E0G4U3;A0A3B2W3T2	BRPF3_MOUSE	Brpf3	Bromodomain and PHD finger-containing protein 3
NaN	NaN	NaN	669064	930405	476243	B2KF50	B2KF50	B2KF50_MOUSE	Uhrf1bp1	UHRF1 (ICBP90)-binding protein 1
1369510	1512130	1394430	1322630	2131740	1551220	B2RPV6	B2RPV6;A0A0N4SVL8;G3UVV6	MMRN1_MOUSE	Mmrn1	Multimerin-1
1684260	1512200	1360470	1809750	1626080	1633950	B2RQC2	B2RQC2	UBP42_MOUSE	Usp42	Ubiquitin carboxyl-terminal hydrolase 42
1895040	984096	NaN	1777250	2101440	1996490	B2RQC6	B2RQC6;E9QAI5;B2RQC6-2;G3UWN2	PYR1_MOUSE	Cad	CAD protein
9460080	8916650	9339060	5536820	4429170	5245040	B2RQE8	B2RQE8	RHG42_MOUSE	Arhgap42	Rho GTPase-activating protein 42
38517700	34782300	37715000	30190600	30190800	32283300	B2RQG2	B2RQG2;A0A087WP76	B2RQG2_MOUSE	Phf3	PHD finger protein 3
756283	227553	394869	NaN	690959	537680	B2RQS1	B2RQS1	B2RQS1_MOUSE	Strn3	Isoform of Q9ERG2, Striatin-3
1123470	771264	823598	NaN	NaN	NaN	B2RR24;S4R299	S4R299;B2RR24	B2RR24_MOUSE;S4R299_MOUSE	Zfp236	Isoform of S4R299, Zinc finger protein 236
1398750	746439	537670	1895200	1949160	1798870	B2RR83	B2RR83	YTDC2_MOUSE	Ythdc2	3'-5' RNA helicase YTHDC2
7460310	7546130	7106850	7543460	7148150	7715600	B2RRD7	B2RRD7;Q3U109;E9PXP1;Q80XK2;A0A0N4SVG7;A0A0N4SUT9	BRPF1_MOUSE	Brpf1	Peregrin
13540700	5728650	8388960	14573700	16008300	12146900	B2RRE7	B2RRE7;A0A0R4J260	OTUD4_MOUSE	Otud4	OTU domain-containing protein 4
378582	NaN	386180	579253	1343640	1151760	B2RSH2	B2RSH2	GNAI1_MOUSE	Gnai1	Guanine nucleotide-binding protein G(i) subunit alpha-1
6827910	1348600	1543490	3391920	5907740	4066800	B2RT14	B2RT14	B2RT14_MOUSE	Ugt1a5	UDP-glucuronosyltransferase
5867380	4133220	4407160	3829980	4008860	3729700	B2RT41	B2RT41	B2RT41_MOUSE	Zfc3h1	Zinc finger, C3H1-type-containing
1587610	3188940	NaN	696052	1028590	NaN	B2RT89;E9PVA5;Q3V3G0;Q96LX3	Q96LX3;B2RT89;E9PVA5;Q3V3G0	B2RT89_MOUSE;E9PVA5_MOUSE;Q3V3G0_MOUSE;Q96LX3_MOUSE	Slc22a28;Slc22a30	Predicted gene, EG434674
1439760	1010810	1246700	1686440	2112150	1585810	B2RVL6	B2RVL6	ZCH24_MOUSE	Zcchc24	Zinc finger CCHC domain-containing protein 24
7767910	4954000	5845040	5700820	5291970	5095330	B2RWS6	B2RWS6	EP300_MOUSE	Ep300	Histone acetyltransferase p300
1299920	1152620	1677300	4660080	6603610	5235350	B2RX12;B2RX12-2;B2RX12-3	B2RX12;B2RX12-2;B2RX12-3;A0A0R4J015	MRP3_MOUSE	Abcc3	ATP-binding cassette sub-family C member 3
NaN	NaN	NaN	446342	268923	NaN	B2RX14	B2RX14;A0A0A0MQJ6;A2A8R7	TUT4_MOUSE	Tut4	Terminal uridylyltransferase 4
1378550	NaN	NaN	2045250	2867690	1874740	B2RXC1	B2RXC1	TPC11_MOUSE	Trappc11	Trafficking protein particle complex subunit 11
4635160	3835100	4052530	6108180	6752370	6490570	B2RXC6	B2RXC6	B2RXC6_MOUSE	Polr3a	DNA-directed RNA polymerase subunit
3834380	4374370	3888090	3436970	2626310	NaN	B2RXC8	B2RXC8	B2RXC8_MOUSE	Ppp2r3a	3222402P14Rik protein
67090300	63003700	58924700	47118400	37822400	41848600	B2RXQ2;B2RXW8	B2RXQ2;B2RXW8	B2RXQ2_MOUSE;B2RXW8_MOUSE	Ppfia1	Ppfia1 protein
155672000	225932992	223296000	250180000	197811008	229459008	B2RXQ9	Q3UTJ2;Z4YJR7;A0A0R4J1W0;A0A0R4J1T1;B7ZWM6;B2RXQ9;D3Z080;B9EKP8;Q3UTJ2-2;Q3UTJ2-3;Q3UTJ2-4;Q3UTJ2-5	B2RXQ9_MOUSE	Sorbs2	Isoform of Q3UTJ2, Sorbin and SH3 domain-containing protein 2
1199490	NaN	2850330	3446410	4947340	2515760	B2RXS4	B2RXS4	PLXB2_MOUSE	Plxnb2	Plexin-B2
135876992	155383008	146948992	142462000	142532992	145474000	B2RY56	B2RY56	RBM25_MOUSE	Rbm25	RNA-binding protein 25
NaN	NaN	153912	831920	957087	548112	B4XVQ1	B4XVQ1	B4XVQ1_MOUSE	Phf11b	PHD finger protein 11B
676241	590999	549697	710068	699466	702704	B5B2N2;Q6P7T9	B5B2N2;B5B2N4;B5B2N7;Q6P7T9	B5B2N2_MOUSE;Q6P7T9_MOUSE	Nfatc1	Isoform of O88942, Nuclear factor of activated T-cells c1 isoform IA-IXL
94536000	101884000	95319800	114953000	129096000	128272000	B7ZC24	Q91W39;B7ZC23;B7ZC24	B7ZC24_MOUSE	Ncoa5	Isoform of Q91W39, Nuclear receptor coactivator 5
9622460	10196000	8364110	8752430	8409450	8487670	B7ZCR6;Q6PHP4	Q6PHP4;F6R5G3;B7ZCR6	B7ZCR6_MOUSE;Q6PHP4_MOUSE	Zfp512b	Isoform of Q6PHP4, Zinc finger protein 512B
10199600	6834790	6048510	4147220	3772010	4125390	B7ZMP1	B7ZMP1;B7ZMP1-2	XPP3_MOUSE	Xpnpep3	Xaa-Pro aminopeptidase 3
23499800	17551200	15240000	15618900	17643000	17388100	B7ZMZ7	Q8BWT5;E9PWR4;A0A1Y7VMZ0;F8WI56;B7ZMZ7;D3Z7D3;B2RQ71	B7ZMZ7_MOUSE	Dip2c	Isoform of E9PWR4, Dip2c protein
6362730	4366100	4624610	8593710	8314270	8095080	B7ZNL9;F8VQE6	B7ZNL9;F7CWI0;F8VQE6	B7ZNL9_MOUSE;F8VQE6_MOUSE	Tatdn2	TatD DNase domain-containing 2
25560400	20886400	33461700	7839620	17577800	19897300	B8JK39	B8JK39	ITA9_MOUSE	Itga9	Integrin alpha-9
8312920	7786360	13185000	9246970	6057660	9271260	B9EHJ3	A0A0U1RPW2;B9EHJ3	B9EHJ3_MOUSE	Tjp1	Isoform of P39447, Tight junction protein ZO-1
11008900	12345500	12323900	14700800	9995500	9566110	B9EJ86	B9EJ86;A0A0R4J150;A0A5F8MPC5	OSBL8_MOUSE	Osbpl8	Oxysterol-binding protein-related protein 8
NaN	NaN	NaN	437904	611663	NaN	B9EJR8	B9EJR8	DAAF5_MOUSE	Dnaaf5	Dynein axonemal assembly factor 5
1161470	1166150	1560620	1005800	914336	794612	B9EJX5	B9EJX5	B9EJX5_MOUSE	Taf2	Isoform of Q8C176, Transcription initiation factor TFIID subunit 2
NaN	NaN	NaN	NaN	NaN	1047130	B9EKK6	B9EKK6	B9EKK6_MOUSE	Nxpe3	Family with sequence similarity 55, member C
59196600	61670900	64247100	56826600	53019200	53706700	C0HKD8;C0HKD9	C0HKD9;C0HKD8	MFA1A_MOUSE;MFA1B_MOUSE	Mfap1a;Mfap1b	Microfibrillar-associated protein 1A
1277980032	3106949888	3554749952	1618569984	4182149888	6465600000	C0HKE1;C0HKE2;C0HKE3;C0HKE4;C0HKE5;C0HKE6;C0HKE7;C0HKE8;C0HKE9;Q8BFU2;Q8CGP5;Q8CGP6;Q8CGP7	C0HKE3;Q8CGP7;Q8CGP6;Q64523;C0HKE8;C0HKE6;Q8CGP5;C0HKE1;Q8R1M2;C0HKE5;C0HKE9;Q8BFU2;C0HKE2;C0HKE7;Q8CGP4;C0HKE4;Q6GSS7;A0A0N4SV66	H2A1B_MOUSE;H2A1C_MOUSE;H2A1D_MOUSE;H2A1E_MOUSE;H2A1F_MOUSE;H2A1G_MOUSE;H2A1H_MOUSE;H2A1I_MOUSE;H2A1K_MOUSE;H2A1N_MOUSE;H2A1O_MOUSE;H2A1P_MOUSE;H2A3_MOUSE	H2ac11;H2ac12;H2ac13;H2ac15;H2ac25;H2ac4;H2ac6;H2ac7;H2ac8;Hist1h2af;Hist1h2an;Hist1h2ao;Hist1h2ap	Histone H2A type 1-B
2530400	1266090	1536990	1371820	NaN	2676520	C8YR32	C8YR32;F6XPZ0;D3YUR7	LOXH1_MOUSE	Loxhd1	Lipoxygenase homology domain-containing protein 1
13870200	15106300	14696700	22373200	24448800	21489500	D0QMC3	D0QMC3;A0A087WRA4	MNDAL_MOUSE	Mndal	Myeloid cell nuclear differentiation antigen-like protein
1315320	675321	871866	1253440	922022	1216280	D2EAC2;D2EAC2-2	D2EAC2;D2EAC2-2	ZBED6_MOUSE	Zbed6	Zinc finger BED domain-containing protein 6
1638470	2574300	1099070	1959330	2448500	1805230	D3YTN9	D3YTN9	D3YTN9_MOUSE	Exosc9	Isoform of Q9JHI7, Exosome complex component RRP45 (Fragment)
248619	NaN	NaN	284929	333579	236436	D3YTP3	D3YTP3	D3YTP3_MOUSE	Mtx3	Metaxin
18380000	18172900	24987900	14145600	10649900	14044400	D3YUD2;D3Z7L2	D3YUD2;D3Z7L2	D3YUD2_MOUSE;D3Z7L2_MOUSE	Afdn	Isoform of Q9QZQ1, Afadin (Fragment)
5048130	2917730	3570790	1206630	1108800	NaN	D3YUP5	D3YUP5	D3YUP5_MOUSE	Exoc3l2	Exocyst complex component 3-like 2
823815	428873	533554	NaN	390522	NaN	D3YUS5;E9PW37	E9PW37;D3YUS5	D3YUS5_MOUSE;E9PW37_MOUSE	Rasal2	Isoform of E9PW37, RAS protein activator-like 2
4557130	1624120	1643380	4306130	4394140	3531250	D3YVW2	Q8BXA1;D3YVW2	D3YVW2_MOUSE	Golim4	Isoform of Q8BXA1, Golgi integral membrane protein 4
NaN	NaN	NaN	3702890	4734660	2057490	D3YWK6	O55060;A0A0R4J018;D3YWK6;D3Z217;D6RIK3;D3Z380	D3YWK6_MOUSE	Tpmt	Isoform of O55060, Thiopurine S-methyltransferase (Fragment)
9283020	11727500	9768090	9659260	10015300	9125090	D3YWS8	Q8CBY3;D3YWS8	D3YWS8_MOUSE	Leng8	Isoform of Q8CBY3, Leukocyte receptor cluster member 8 homolog
81258600	94889696	79480200	64624500	66051200	65883400	D3YWT1;D3Z3N4	D3Z3N4;D3YWT1	D3YWT1_MOUSE;D3Z3N4_MOUSE	Hnrnph3	Isoform of D3Z3N4, Heterogeneous nuclear ribonucleoprotein H3
18035000	15269900	17504800	18401800	18166400	18326700	D3YWX2;F6YTL8	D3YWX2;F6YTL8	D3YWX2_MOUSE;F6YTL8_MOUSE	Ylpm1	Isoform of Q9R0I7, YLP motif-containing protein 1
NaN	NaN	NaN	120326	170131	127455	D3YXF5	D3YXF5	D3YXF5_MOUSE	C7	Complement component 7
514784	793538	538644	274943	482057	966446	D3YXJ0-2;D3YXJ0-3	A0A2I3BQ48;D3YXJ0-2;D3YXJ0-3	DGKH_MOUSE	Dgkh	Isoform of D3YXJ0, Isoform 2 of Diacylglycerol kinase eta
2936050	2737710	2270740	2869550	2903530	2455840	D3YXK1	D3YXK1	SAMD1_MOUSE	Samd1	Sterile alpha motif domain-containing protein 1
120369000	131930000	133884000	105443000	115701000	125659000	D3YXK2	D3YXK2;S4R1M2	SAFB1_MOUSE	Safb	Scaffold attachment factor B1
491500	313435	386072	692891	NaN	708906	D3YXS5	D3YXS5;A0A1Y7VM29;R4GML7;A0A1D5RLA6	KIF28_MOUSE	Kif28p	Kinesin-like protein KIF28
NaN	NaN	NaN	2971140	2365300	2022940	D3YXX1;D3YY86	D3YXX1;D3YY86	D3YXX1_MOUSE;D3YY86_MOUSE	Zmynd11	Isoform of Q8R5C8, Zinc finger MYND domain-containing protein 11
86246200	99494096	91200896	157384000	128529000	187948992	D3YYM6;D3Z1S8;Q91V55	D3YYM6;D3Z1S8;Q91V55	D3YYM6_MOUSE;D3Z1S8_MOUSE;Q91V55_MOUSE	Rps5	Isoform of P97461, 40S ribosomal protein S5 (Fragment)
80612496	86691696	94091504	73663600	73123504	73159504	D3YYT1	Q922P9;D3YYT1	D3YYT1_MOUSE	Glyr1	Isoform of Q922P9, Cytokine-like nuclear factor N-PAC
2361980	1779360	1239720	1396720	1234650	1159110	D3YYY8	D3YYY8	D3YYY8_MOUSE	Arhgef26	Rho guanine nucleotide exchange factor (GEF) 26
1136430	NaN	NaN	2003590	2477060	1978190	D3YZP9	D3YZP9	CCDC6_MOUSE	Ccdc6	Coiled-coil domain-containing protein 6
4295430	2400060	1843610	11951100	11598500	13716200	D3YZZ5;E9Q7G1	D3YZZ5;E9Q7G1	D3YZZ5_MOUSE;E9Q7G1_MOUSE	Tmed7	Transmembrane p24-trafficking protein 7
5601780	4315140	4505530	4532880	3874560	3581660	D3Z0K6	D3Z0K6;A0A0G2JEI9	D3Z0K6_MOUSE	Rsbn1l	Round spermatid basic protein 1-like
2711290	6795130	2057620	2211740	2407650	2314460	D3Z0L8;D3Z761	D3Z761;D3Z0L8	D3Z0L8_MOUSE;D3Z761_MOUSE	Actn4	Isoform of P57780, Alpha-actinin-4 (Fragment)
78663600	85691696	81149104	74574600	80973696	74781800	D3Z0M9	D3Z0M9	D3Z0M9_MOUSE	Ddx23	RNA helicase
3960670	2740180	1648690	2204620	3259900	2623270	D3Z1T3;Q3TDV8	Q3TDV8;E9Q3H2;D3Z688;D3Z1T3;A0A140LIC1;A0A140LI69	D3Z1T3_MOUSE;Q3TDV8_MOUSE	Zfp444	Isoform of Q3TDV8, Zinc finger protein 444 (Fragment)
912784	NaN	629448	1934990	2052730	1398870	D3Z2E7;E9Q3L4	E9Q3L4;D3Z2E7	D3Z2E7_MOUSE;E9Q3L4_MOUSE	Ifi207	Isoform of E9Q3L4, Interferon-activated gene 207
1251710	480907	561190	NaN	NaN	NaN	D3Z2J5;E9Q9V3;F6Z4B2;F8VQL9	E9Q9V3;D3Z2J5;F6Z4B2;F8VQL9	D3Z2J5_MOUSE;E9Q9V3_MOUSE;F6Z4B2_MOUSE;F8VQL9_MOUSE	Ncor2	Isoform of Q9WU42, Nuclear receptor corepressor 2 (Fragment)
4317870	1268910	1995240	12060400	8769850	8967770	D3Z2N7;E9Q3X0	E9Q3X0;D3Z2N7	D3Z2N7_MOUSE;E9Q3X0_MOUSE	Mvp	Isoform of Q9EQK5, Major vault protein (Fragment)
3895210	3564480	3839870	NaN	NaN	NaN	D3Z2R5	D3Z2R5	SELN_MOUSE	Selenon	Selenoprotein N
3662820	4805570	1901790	2510550	2988520	3017790	D3Z3B6	D3Z3B6	D3Z3B6_MOUSE	Tnip1	Isoform of Q9WUU8, TNFAIP3-interacting protein 1 (Fragment)
24587200	18895800	22203800	21916300	24308400	21131900	D3Z3H0	D3Z3H0;Q8R359;D3Z3H2	D3Z3H0_MOUSE	Ino80e	INO80 complex subunit E
3736370	5938260	6332110	7893580	6514480	5393060	D3Z3L3	D3Z3L3;Q99PQ1;A0A0R4J1B5;D3YVI1	D3Z3L3_MOUSE	Trim12c	Tripartite motif-containing 12C
6923940	8882110	7935360	6834350	7905270	10647800	D3Z3Y4;D6RGU1;Q921W2	D3Z3Y4;D6RGU1;Q921W2	D3Z3Y4_MOUSE;D6RGU1_MOUSE;Q921W2_MOUSE	Tial1	Isoform of P70318, Nucleolysin TIAR
3552670	1940190	1908970	1667400	1610860	2324300	D3Z4C0	D3Z4C0	D3Z4C0_MOUSE	Farp2	Isoform of Q91VS8, FERM, ARHGEF and pleckstrin domain-containing protein 2
7981970	7605610	7605640	7258280	8058580	7069040	D3Z4Z0	D3Z4Z0	D3Z4Z0_MOUSE	Tada2b	Transcriptional adapter
10959400	8308310	7474990	17725000	16130300	15582600	D3Z5I1	Q3UPF5;Q3UPF5-2;D3Z5I1;G3X9X5	D3Z5I1_MOUSE	Zc3hav1	Isoform of Q3UPF5, Zinc finger CCCH-type antiviral protein 1
872629	NaN	NaN	840306	793423	2027500	D3Z6G3	D3Z6G3	D3Z6G3_MOUSE	Mapre3	Isoform of Q6PER3, Microtubule-associated protein RP/EB family member 3
3206600	NaN	1954550	15726700	22773400	9691350	D3Z6U8	P35922;E9QAT0;E9QAS8;E9QAS9;P35922-2;P35922-3;P35922-4;P35922-5;P35922-6;P35922-7;P35922-8;P35922-9;P35922-10;P35922-11;P35922-12;D3Z6U8;Q6AXB7;E9QNF5	D3Z6U8_MOUSE	Fmr1	Isoform of P35922, Fragile X messenger ribonucleoprotein 1
16843600	12772500	12190800	14618600	15371100	13852000	D3Z7I0	Q8BL74;D3Z7I0;Q3UU56	D3Z7I0_MOUSE	Gtf3c2	Isoform of Q8BL74, General transcription factor 3C polypeptide 2
NaN	NaN	NaN	1197010	1654370	1084660	D3Z7P3;D3Z7P3-2	D3Z7P3;D3Z7P4;D3Z7P3-2	GLSK_MOUSE	Gls	Glutaminase kidney isoform, mitochondrial
272782	195240	133758	NaN	NaN	NaN	D3Z7T7	D3Z7T7	D3Z7T7_MOUSE	Chtop	Isoform of Q9CY57, Chromatin target of PRMT1 protein (Fragment)
6457050	4378870	3733060	20835200	21579500	19940500	D3Z7X0	D3Z7X0;D3Z2B3	D3Z7X0_MOUSE	Acad12	Acyl-Coenzyme A dehydrogenase family, member 12
13083000	7677260	6535170	14087700	14878600	12441200	D4AFX7;G3X922	D4AFX7;G3X922	D4AFX7_MOUSE;G3X922_MOUSE	Dnajc13	DnaJ heat shock protein family (Hsp40) member C13
1765040	1063020	760629	2071220	2459390	2000220	D6RCY3	D6RCY3	D6RCY3_MOUSE	Gpbp1	Isoform of Q6NXH3, Vasculin
NaN	NaN	NaN	2509920	4201540	2212900	D6REH1;Q5D073	Q5D073;D6REH1	D6REH1_MOUSE;Q5D073_MOUSE	Pxmp2	Isoform of P42925, Peroxisomal membrane protein 2
2514990	3298550	2978840	NaN	2344810	2085600	D6RHS3	D6RHS3	D6RHS3_MOUSE	Tbc1d14	Isoform of Q8CGA2, TBC1 domain family member 14
4497270	485178	NaN	NaN	NaN	NaN	E0CYR6;Q9JIY8	Q9JIY8;E0CYR6;A0A0R4J157	NT8F3_MOUSE;NT8F7_MOUSE	Nat8f3;Nat8f7	N-acetyltransferase family 8 member 7
670395	NaN	NaN	2000240	3284570	2644800	E0CZ22	E0CZ22	E0CZ22_MOUSE	Mroh1	Maestro heat-like repeat family member 1
3277390	3108320	2741750	5232770	5325900	4418020	E0CZ26	E0CZ26;E9PYP3	E0CZ26_MOUSE	Kctd18	Potassium channel tetramerisation domain-containing 18
1107600	833699	722007	4752870	3502370	3564100	E9PUA5	E9PUA5;Q9QWT9;Q9QWT9-2;Q9QWT9-3	E9PUA5_MOUSE	Kifc5b	Kinesin-like protein
32899100	7176090	5919290	8405680	8540040	6884940	E9PUL7	Q9JIZ0;E9PUL7;G3UWY7	E9PUL7_MOUSE	Nat8f1	Isoform of Q9JIZ0, N-acetyltransferase 8 (GCN5-related) family member 1
10309300	10491200	9446010	10867800	13851800	11236900	E9PUQ3	E9PUQ3	E9PUQ3_MOUSE	Nkapd1	NKAP domain-containing 1
1730930	1547060	NaN	2057980	2450120	2309790	E9PUR0;E9Q1M6	E9PUR0;E9Q1M6;F7C545	E9PUR0_MOUSE;E9Q1M6_MOUSE	Ankhd1	Ankyrin repeat and KH domain-containing 1
85359696	59432600	70085800	102503000	139832992	147864992	E9PV24	E9PV24;E9PV24-2	FIBA_MOUSE	Fga	Fibrinogen alpha chain
NaN	NaN	NaN	1253730	1583320	716614	E9PV38	E9PV38	E9PV38_MOUSE	Ces2g	Carboxylic ester hydrolase
3267600	1615760	NaN	NaN	2232210	NaN	E9PVA6;F6SLJ2;F6U8T2;F7BIK4	F7BIK4;E9PVA6;F6SLJ2;F6U8T2	E9PVA6_MOUSE;F6SLJ2_MOUSE;F6U8T2_MOUSE;F7BIK4_MOUSE	Git2	Isoform of Q9JLQ2, ARF GTPase-activating protein GIT2
43829100	18705900	21087600	53915200	63600700	61071400	E9PVA8	E9PVA8	GCN1_MOUSE	Gcn1	eIF-2-alpha kinase activator GCN1
3962190	NaN	1076760	9620980	10152700	10022800	E9PVC5;E9Q770	E9Q770;E9PVC5	E9PVC5_MOUSE;E9Q770_MOUSE	Eif4g1	Isoform of Q6NZJ6, Eukaryotic translation initiation factor 4 gamma 1
5898150	1216060	NaN	7950430	9909750	6942020	E9PVS5	E9PVS5	E9PVS5_MOUSE	Immt	Isoform of Q8CAQ8, MICOS complex subunit MIC60 (Fragment)
36027300	35928200	26514700	24530000	18281000	21089900	E9PVU0	E9PVU0;E9Q175	E9PVU0_MOUSE	Myo6	Isoform of Q64331, Unconventional myosin-VI
695797	295097	384710	NaN	856104	NaN	E9PVW1	B2RUI1;P17141;E9PVW1;G3X964;Q6P3Z4;A0A1Y7VLM5;A0A1Y7VJF3;A0A1Y7VJ69	E9PVW1_MOUSE	Zkscan7	Zinc finger with KRAB and SCAN domains 7
2357100	2192770	1293910	23820600	16984700	20500800	E9PVX6	E9PVX6;E9PVX6-2	KI67_MOUSE	Mki67	Proliferation marker protein Ki-67
10860900	6812180	5058990	14970000	16673100	18180600	E9PVZ8;E9QAH1	E9PVZ8;E9QAH1	E9PVZ8_MOUSE;E9QAH1_MOUSE	Golgb1	Golgi autoantigen, golgin subfamily b, macrogolgin 1
553914	2560560	NaN	403920	563311	587360	E9PW74	E9PW74;A0A1D5RM22	GIMD1_MOUSE	Gimd1	GTPase IMAP family member GIMD1
NaN	NaN	NaN	310019	524234	1541170	E9PWG6	E9PWG6	E9PWG6_MOUSE	Ncapg	Non-SMC condensin I complex, subunit G
625822	556818	NaN	602419	541134	1090760	E9PWH2	E9PWH2	E9PWH2_MOUSE	Card6	Caspase recruitment domain family, member 6
24022700	20573500	13114200	8342850	8519070	8690200	E9PWI3;G3UW40	E9PWI3;G3UW40	E9PWI3_MOUSE;G3UW40_MOUSE	Mcc	Mutated in colorectal cancers
136790000	132693000	133456000	177896000	122653000	116841000	E9PWQ3	E9PWQ3;D3YWD1;A0A087WS16;J3QQ16	E9PWQ3_MOUSE	Col6a3	Collagen, type VI, alpha 3
9160570	6352690	5153630	6789990	7063270	11325900	E9PWR7	P97366;Q3TMK4;E9PWR7;E9Q9B1;F8VPT6	E9PWR7_MOUSE	Evi5	Isoform of P97366, Ecotropic viral integration site 5 protein (Fragment)
NaN	NaN	NaN	NaN	872532	810521	E9PWW6	E9PWW6	E9PWW6_MOUSE	Zc3h7a	Zinc finger CCCH type-containing 7 A
32570600	30432100	30048300	34511600	32528500	33197600	E9PWW9	E9PWW9	E9PWW9_MOUSE	Rsf1	Remodeling and spacing factor 1
21039400	25542500	26845200	16180800	10804600	13046800	E9PX43	Q7TQG1;E9PX43;A0A087WP13;A0A087WRB7	E9PX43_MOUSE	Plekha6	Isoform of Q7TQG1, Pleckstrin homology domain-containing family A member 6
11818600	6396830	6672110	8879910	10874400	9248580	E9PX68	E9PX68;E9Q585;E9Q1Q0	E9PX68_MOUSE	Slc4a1ap	Solute carrier family 4 (anion exchanger), member 1, adaptor protein
NaN	NaN	NaN	NaN	NaN	111973000	E9PX96;Q3SXH3	E9PX96;Q3SXH3	E9PX96_MOUSE;Q3SXH3_MOUSE	Sva	Prolactin-induced protein
2660800	1771070	1809210	1460780	1097610	1358020	E9PXF8;E9PXF8-2	E9PXF8;E9Q0D4;E9PXF8-2	MTMRD_MOUSE	Sbf2	Myotubularin-related protein 13
420688	NaN	NaN	616283	639935	624890	E9PXW9	E9PXW9	E9PXW9_MOUSE	Gata4	Isoform of Q08369, Transcription factor GATA-4
636605	343724	NaN	436832	512177	465884	E9PY43	E9PY43	E9PY43_MOUSE	Erich1	Glutamate-rich 1
3886530	2417870	2002420	4435970	4400300	4272240	E9PYD1	E9PYD1;F6ZXW2;D3Z100	E9PYD1_MOUSE	Fam98c	Family with sequence similarity 98, member C
NaN	NaN	NaN	502794	436033	434886	E9PYG6	E9PYG6	E9PYG6_MOUSE	Rasa1	RAS p21 protein activator 1
6325660	3492310	4097910	5369630	5127100	5170180	E9PYH6	E9PYH6;A0A0U1RNP2	SET1A_MOUSE	Setd1a	Histone-lysine N-methyltransferase SETD1A
4940030	3280360	NaN	8953660	7056450	7071740	E9PYK3	E9PYK3	PARP4_MOUSE	Parp4	Protein mono-ADP-ribosyltransferase PARP4
7423330	6789180	6695480	8081880	6457850	6208660	E9PYL2	E9PYL2	PRR12_MOUSE	Prr12	Proline-rich protein 12
26392300	20329300	19894200	23594300	23663400	21676700	E9PYZ7	Q6NZN0;E9PYZ7;E9Q640;E9PUF4;Q6NZN0-2;Q6NZN0-3;Q6NZN0-4;Q6NZN0-5	E9PYZ7_MOUSE	Rbm26	Isoform of Q6NZN0, RNA-binding protein 26
187908000	146375008	220582000	31332900	33092700	26602100	E9PZ16	Q05793;E9PZ16;B1B0C7	E9PZ16_MOUSE	Hspg2	Isoform of Q05793, Basement membrane-specific heparan sulfate proteoglycan core protein
880779	NaN	NaN	1697530	4472580	2302880	E9PZ31;S4R196	S4R196;E9PZ31	E9PZ31_MOUSE;S4R196_MOUSE	Cyp2ab1	Isoform of S4R196, Cytochrome P450, family 2, subfamily ab, polypeptide 1
NaN	NaN	NaN	212605	204678	205251	E9PZG9	E9PZG9	E9PZG9_MOUSE	Snrpe	Isoform of P62305, Small nuclear ribonucleoprotein E (Fragment)
9664560	10797100	7745570	13619300	13715900	15814900	E9PZJ8	E9PZJ8;E9PZJ8-2	ASCC3_MOUSE	Ascc3	Activating signal cointegrator 1 complex subunit 3
14917300	18304700	17281400	15542100	15536500	15949100	E9PZM4	E9PZM4;A0A0G2JEP1	CHD2_MOUSE	Chd2	Chromodomain-helicase-DNA-binding protein 2
20909300	23570800	23186700	22859300	22786300	20522200	E9PZM7	E9PZM7;A0A2I3BQU5	E9PZM7_MOUSE	Scaf11	SR-related CTD-associated factor 11
NaN	NaN	NaN	3421140	2754910	2021760	E9PZQ1;G3X9F7	E9PZQ1;G3X9F7	E9PZQ1_MOUSE;G3X9F7_MOUSE	Ddx60	DExD/H box helicase 60
35673500	28403000	26436600	22161600	16172200	20045000	E9Q0A3	Q68FM7;E9Q0A3	E9Q0A3_MOUSE	Arhgef11	Isoform of Q68FM7, Rho guanine nucleotide exchange factor (GEF) 11 (Fragment)
NaN	NaN	NaN	NaN	1356280	NaN	E9Q0B5;E9Q9C6	E9Q0B5;E9Q9C6	E9Q0B5_MOUSE;E9Q9C6_MOUSE	Fcgbp	Fc fragment of IgG-binding protein
30104100	19285400	13574900	42828900	61434400	25455900	E9Q0F0	E9Q0F0	E9Q0F0_MOUSE	Krt78	Keratin 78
129428000	103126000	111734000	52705900	33713100	42137000	E9Q0S6	E9Q0S6;Q9DBT6;A0A6I8MWZ2;A0A087WQ94;A0A087WQS0;A0A087WQM0;A0A087WRU0;A0A1D5RM59	TENS1_MOUSE	Tns1	Tensin-1
34287100	35251300	37632000	23463300	19046000	19882600	E9Q0Y4	E9Q0Y4	E9Q0Y4_MOUSE	Sipa1	Isoform of P46062, Signal-induced proliferation-associated protein 1
747978	NaN	1373100	4303520	5241730	2856510	E9Q137	E9Q137	TX264_MOUSE	Tex264	Testis-expressed protein 264 homolog
27742900	28663500	26258000	27682800	27210300	27159200	E9Q166	E9Q166	E9Q166_MOUSE	Atad2b	ATPase family, AAA domain-containing 2B
25543700	25300800	23302700	17424000	13795500	14826800	E9Q174;V9GX76	V9GX76;E9Q174	E9Q174_MOUSE;V9GX76_MOUSE	Myo6	Isoform of Q64331, Unconventional myosin-VI
5988580	6156860	7155580	8578960	9248660	8548430	E9Q1A5;E9QAR6	E9Q1A5;E9QAR1;E9QAR4;E9QAR6;D3YX49	E9Q1A5_MOUSE;E9QAR6_MOUSE	Zfp384	Zinc finger protein 384
5321840	2406740	NaN	4249100	3806400	NaN	E9Q1P8	E9Q1P8	I2BP2_MOUSE	Irf2bp2	Interferon regulatory factor 2-binding protein 2
8213980	4123360	4660980	4998890	5853300	7011980	E9Q1U6	Q6PEE2;E9Q1U6;Q6PEE2-2	E9Q1U6_MOUSE	Ctif	Isoform of Q6PEE2, CBP80/20-dependent translation initiation factor
NaN	NaN	2354330	8390560	10918000	10432300	E9Q236;E9Q236-2;E9Q236-3	E9Q236;E9Q236-2;E9Q236-3;E9Q467	MRP4_MOUSE	Abcc4	ATP-binding cassette sub-family C member 4
34423600	38538300	35225600	22596100	17166700	18044300	E9Q238	E9Q238;E9Q944	E9Q238_MOUSE	Kank1	KN motif and ankyrin repeat domains 1
1226570	946254	1239420	902273	802776	883347	E9Q286	E9Q286	ICE1_MOUSE	Ice1	Little elongation complex subunit 1
4250560	1714680	3215640	2760670	3409430	2680610	E9Q2B2	E9Q8K6;Q8BK32;Q5RIM6;Q5RIN0;E9Q2B2;E0CYX5	E9Q2B2_MOUSE	Ncor1	Isoform of Q60974, Nuclear receptor corepressor 1
1897420	803084	492222	2438580	2727360	2269200	E9Q2E4	E9Q2E4	E9Q2E4_MOUSE	Hectd4	HECT domain E3 ubiquitin protein ligase 4
7083150	5530180	5163630	8259230	8205200	7041160	E9Q2I4	E9Q2I4;A0A1Y7VP67	E9Q2I4_MOUSE	Mideas	Mitotic deacetylase-associated SANT domain protein
524163	NaN	NaN	1457630	2353460	1377550	E9Q2M9	E9Q2M9;E9PV60	WDFY4_MOUSE	Wdfy4	WD repeat- and FYVE domain-containing protein 4
440204	499819	461846	503845	607665	528928	E9Q2S6;G3X9H3;Q3TQG9;Q3UVF6	E9Q2S6;G3X9H3;Q3UVF6;Q3TQG9	E9Q2S6_MOUSE;G3X9H3_MOUSE;Q3TQG9_MOUSE;Q3UVF6_MOUSE	Zfp607a;Zfp607b;Zfp780b;Zfp974	Zinc finger protein 780B
1302340	1509220	698043	1008810	1193850	1003920	E9Q2S7	E9Q2S7	E9Q2S7_MOUSE	Zfp266	Zinc finger protein 266
1578850	1971900	1403480	879096	988284	968970	E9Q2Z1;E9Q2Z1-2	E9Q2Z1;E9Q2Z1-2	CECR2_MOUSE	Cecr2	Chromatin remodeling regulator CECR2
981831	997290	1119620	902164	806427	727198	E9Q309	E9Q309	CE350_MOUSE	Cep350	Centrosome-associated protein 350
2369190	2008700	1500420	4458330	4285300	3464090	E9Q394-2	E9Q394;E9Q394-2;A0A140LJJ5;A0A140LHG3	AKP13_MOUSE	Akap13	Isoform of E9Q394, Isoform 2 of A-kinase anchor protein 13
2535550	1542460	2225090	3767020	6098050	5763830	E9Q397;Q3UGX2	E9Q397;Q3UGX2	E9Q397_MOUSE;Q3UGX2_MOUSE	Sptb	Isoform of P15508, Spectrin beta chain
27953000	18567300	23779700	19362200	15782700	17896000	E9Q3C1	E9Q3C1;A0A338P6I3	C2CD2_MOUSE	C2cd2	C2 domain-containing protein 2
44992400	42033800	44865100	40693000	42166200	40975900	E9Q3G8	E9Q3G8	E9Q3G8_MOUSE	Nup153	Nucleoporin 153
50112100	24940500	37784900	27517800	37857200	37744300	E9Q3L2	E9Q3L2;A0A140T8I9	PI4KA_MOUSE	Pi4ka	Phosphatidylinositol 4-kinase alpha
3614700	2337550	1891510	3600250	3380890	3015510	E9Q3R9;E9Q444;G3X9A3	E9Q444;E9Q3R9;G3X9A3	E9Q3R9_MOUSE;E9Q444_MOUSE;G3X9A3_MOUSE	Zbtb21	Isoform of E9Q444, Zinc finger and BTB domain-containing 21
295868000	174627008	142768992	262860000	259552992	284639008	E9Q3S4	E9Q3S4;A0A087WS76;A0A140LHL6	M3K19_MOUSE	Map3k19	Mitogen-activated protein kinase kinase kinase 19
43461500	13357000	17979900	39457100	50869300	31434800	E9Q3V2	Q8R1T4;E9Q3V2;D3YXZ7;A0A0G2JDH8	E9Q3V2_MOUSE	Slc35a3	Isoform of Q8R1T4, UDP-N-acetylglucosamine transporter (Fragment)
6351330	2191150	NaN	7924060	10010600	10334400	E9Q411	E9Q411	E9Q411_MOUSE	Nbas	Neuroblastoma-amplified sequence
31409400	15560800	13150200	78520704	118290000	64648300	E9Q414	E9Q414;E9Q1Y3	APOB_MOUSE	Apob	Apolipoprotein B-100
2265700	3482560	2256690	5262440	3515370	64797200	E9Q448	E9Q448;F8WID5;B7ZNL3	E9Q448_MOUSE	Tpm1	Isoform of P58771, Tropomyosin alpha-1 chain
63686000	80476096	115899000	202196992	164506000	170710000	E9Q453;E9Q456;G5E8R2	E9Q453;E9Q455;E9Q456;G5E8R0;G5E8R1;G5E8R2;S4R261	E9Q453_MOUSE;E9Q456_MOUSE;G5E8R2_MOUSE	Tpm1	Isoform of P58771, Tropomyosin alpha-1 chain
1861400	1292500	1491410	3166630	3404160	2035370	E9Q4D0;F6XJP7;H3BJL4	F6XJP7;E9Q4D0;H3BJL4	E9Q4D0_MOUSE;F6XJP7_MOUSE;H3BJL4_MOUSE	Pcsk6	Isoform of F6XJP7, Proprotein convertase subtilisin/kexin type 6
8620460	7934860	7512700	10129500	9739690	8859570	E9Q4F7	E9Q4F7;E9Q4F8	ANR11_MOUSE	Ankrd11	Ankyrin repeat domain-containing protein 11
28546900	27483000	28403900	30043300	31196500	31259000	E9Q4N7	E9Q4N7;A0A8Q0PK87;A0A338P6U8;E9Q6R4;E9Q4N6	ARI1B_MOUSE	Arid1b	AT-rich interactive domain-containing protein 1B
7606080	7964300	10405900	9986390	8533300	9061770	E9Q4Q2;F6Z9W2	E9Q4Q2;F6Z9W2	E9Q4Q2_MOUSE;F6Z9W2_MOUSE	Sf1	Isoform of Q64213, Splicing factor 1
781603	852335	771363	2375810	2746550	2083080	E9Q4T4	E9Q4T4	E9Q4T4_MOUSE	Ccdc71l	Coiled-coil domain-containing 71-like
281786	NaN	NaN	NaN	NaN	NaN	E9Q4V9	E9Q4V9	E9Q4V9_MOUSE	Nup107	Isoform of Q8BH74, Nuclear pore complex protein
273036	214139	NaN	371160	290505	227369	E9Q4Y4	E9Q4Y4	E9Q4Y4_MOUSE	Cep192	Centrosomal protein 192
28146700	7729930	5822000	50355300	70402096	49391800	E9Q4Z2	E9Q4Z2	ACACB_MOUSE	Acacb	Acetyl-CoA carboxylase 2
4070780	4170820	3019730	11303000	10051400	4295310	E9Q509;G3X925	E9Q509;G3X925	E9Q509_MOUSE;G3X925_MOUSE	Pklr	Isoform of P53657, Pyruvate kinase
6301830	14339300	15472900	20993700	26436300	30399300	E9Q512	E9Q512;H3BJG4	E9Q512_MOUSE	Trip11	Thyroid hormone receptor interactor 11
20788800	17746000	11968900	46271600	45711700	31318900	E9Q555	E9Q555;A0A171EBL2;A0A8I4P9C4	RN213_MOUSE	Rnf213	E3 ubiquitin-protein ligase RNF213
70746496	92120200	126064000	126845000	100075000	116478000	E9Q557	E9Q557;E9PZW0	DESP_MOUSE	Dsp	Desmoplakin
10247600	16544600	17150000	6268360	4396000	6106960	E9Q580;E9QNH6	E9Q580;E9QNH6	E9Q580_MOUSE;E9QNH6_MOUSE	Myo1b	Isoform of P46735, Unconventional myosin-Ib
945811	242797	175053	NaN	NaN	NaN	E9Q593;G3X8Q9;Q9WUD0	E9Q593;Q9WUD0;G3X8Q9	E9Q593_MOUSE;G3X8Q9_MOUSE;Q9WUD0_MOUSE	Cyp2b10;Cyp2b23	Cytochrome P450
4325430	3046930	5445200	4160060	3811400	5479370	E9Q5C9;E9Q5C9-2	E9Q5C9;E9Q5C9-2;A0A286YDT3;A0A286YDV7	NOLC1_MOUSE	Nolc1	Nucleolar and coiled-body phosphoprotein 1
2127280	4055420	3302300	4672160	3630090	4044840	E9Q5F1	E9Q5F1	E9Q5F1_MOUSE	Or6n2	Olfactory receptor
10170399744	11579700224	12066400256	8668940288	6461069824	7207569920	E9Q5F4	P60710;P63260;E9Q606;E9Q5F4;G3UYG0;G3UZ07	E9Q5F4_MOUSE	Actb	Isoform of P60710, Actin, cytoplasmic 1 (Fragment)
13801700	12727500	11774400	12403400	12222600	12261800	E9Q5F9;E9Q5F9-2	E9Q5F9;E9Q5F9-2;A0A0G2JH06	SETD2_MOUSE	Setd2	Histone-lysine N-methyltransferase SETD2
5257450	2688290	2115810	14175700	16249200	10323700	E9Q5K4	E9Q5K4;E9Q5K4-2	CP2CN_MOUSE	Cyp2c23	Cytochrome P450 2C44
22759400	28857300	25970600	22171100	24029000	24770700	E9Q5K9	E9Q5K9	YTDC1_MOUSE	Ythdc1	YTH domain-containing protein 1
1097370	715932	622961	325211	259184	1069520	E9Q5N9	E9Q5N9	E9Q5N9_MOUSE	Zfp395	Zinc finger protein 395
26224600	11129800	16752600	40565900	40662400	42356600	E9Q616	E9Q616;A0A494BBD5	E9Q616_MOUSE	Ahnak	AHNAK nucleoprotein (desmoyokin)
41382500	32245000	30783300	28683500	27451100	27160700	E9Q634	E9Q634	MYO1E_MOUSE	Myo1e	Unconventional myosin-Ie
7684370	8747300	8009210	8651240	8903530	8484340	E9Q6A7	A2A654;E9Q6A7;A2A655	E9Q6A7_MOUSE	Bptf	Isoform of A2A654, Bromodomain PHD finger transcription factor
3046590	3754800	4329110	3127600	2452590	2578500	E9Q6B2	E9Q6B2;A0A217FL83	CC85C_MOUSE	Ccdc85c	Coiled-coil domain-containing protein 85C
1602370	NaN	NaN	4258210	4459710	3681630	E9Q6D8;Q91X70	E9Q6D8;Q91X70	E9Q6D8_MOUSE;Q91X70_MOUSE	C6	Complement component C6
127004000	118997000	118079000	123703000	126276000	118708000	E9Q6E5;F6RDI8;Q3UIX4	E9Q6E5;F6RDI8;Q3UIX4;A0A0G2JEG1	E9Q6E5_MOUSE;F6RDI8_MOUSE;Q3UIX4_MOUSE	Srsf11	Serine and arginine-rich-splicing factor 11
17083600	18432500	24160500	16856800	14547500	15216900	E9Q6H8	E9Q6H8;A0A0N4SWC0;A0A0N4SWD7	E9Q6H8_MOUSE	Plekha5	Pleckstrin homology domain-containing, family A member 5
7544840	4672350	5103640	6911370	6402630	5308690	E9Q6J5;E9Q6J5-3	E9Q6J5;E9Q6J5-2;E9Q6J5-3	BD1L1_MOUSE	Bod1l	Biorientation of chromosomes in cell division protein 1-like 1
10555500	3760540	7580420	4418940	5959030	6046390	E9Q6P5	E9Q6P5;A0A1Y7VL44	TTC7B_MOUSE	Ttc7b	Tetratricopeptide repeat protein 7B
95771296	66585600	76349104	34973600	31478200	32193400	E9Q6R7	E9Q6R7;A0A1W2P8G5	E9Q6R7_MOUSE	Utrn	Utrophin
1066370	691493	453403	838551	764232	508092	E9Q6S0	E9Q6S0	E9Q6S0_MOUSE	Zfp597	Zinc finger protein 597
9274830	9272280	8339530	12904200	11570600	11624300	E9Q794	Q3U3A7;E9Q794;Q3UII8;H3BLE1	E9Q794_MOUSE	Mta3	Isoform of Q924K8, Metastasis-associated protein MTA3
1730260	1086590	1601230	2898860	2781420	2757170	E9Q7D5	E9Q7D5;S4R1F1	ARHG5_MOUSE	Arhgef5	Rho guanine nucleotide exchange factor 5
13228600	11960300	12401600	14952200	13619300	14118200	E9Q7E2	E9Q7E2	ARID2_MOUSE	Arid2	AT-rich interactive domain-containing protein 2
3494590	2124970	2502610	2587860	2652180	2170830	E9Q7F2	E9Q7F2	RN169_MOUSE	Rnf169	E3 ubiquitin-protein ligase RNF169
37499100	57461000	63027000	76077600	71389400	77077296	E9Q7G0	E9Q7G0;F6ZQA3	NUMA1_MOUSE	Numa1	Nuclear mitotic apparatus protein 1
19527400	24939600	21664400	24277300	24576400	24508500	E9Q7L1	E9Q7L1;G3UX45	E9Q7L1_MOUSE	Urb2	URB2 ribosome biogenesis 2 homolog (S. cerevisiae)
4604620	6972270	3120200	10474000	8840230	8446980	E9Q7N9;H3BLD7	E9Q7N9;H3BLD7	E9Q7N9_MOUSE;H3BLD7_MOUSE	Dnah11	Dynein, axonemal, heavy chain 11
2428540	1571970	1275540	2744270	2300820	2113280	E9Q7S1;R4GML0	R4GML0;E9Q7S1	E9Q7S1_MOUSE;R4GML0_MOUSE	Zfp106	Isoform of O88466, Zinc finger protein 106
2482420	2266840	1398500	1894300	1980130	1914160	E9Q842;V9GX91;V9GXT3	E9Q842;V9GXT3;V9GX91	E9Q842_MOUSE;V9GX91_MOUSE;V9GXT3_MOUSE	Nav2	Neuron navigator 2
31210000	29046400	30161300	23317700	25197400	27316600	E9Q8B5	E9Q8B5;E9Q8B6;E9PUM5	E9Q8B5_MOUSE	Cfhr4	Complement factor H-related 4
3765950	2417640	2731580	4508400	4216230	7756000	E9Q8D0	E9Q8D0	DJC21_MOUSE	Dnajc21	DnaJ homolog subfamily C member 21
63696200	27178000	33427900	88680896	96718600	108482000	E9Q8I7	E9Q8I7;Q80SZ6;A2AEI4;A2AEI5;F7AR15	E9Q8I7_MOUSE	Nfxl1	Nuclear transcription factor, X-box-binding-like 1
547256	NaN	NaN	2834770	4524100	2479240	E9Q912;E9Q912-2	E9Q912;E9Q912-2;E9Q912-3;A0A0G2JGC8;A0A0G2JF70	GDS1_MOUSE	Rap1gds1	Rap1 GTPase-GDP dissociation stimulator 1
NaN	NaN	NaN	NaN	903446	1145780	E9Q9B3	E9Q9B3	E9Q9B3_MOUSE	Spryd3	SPRY domain-containing 3
1565130	1458290	2590360	1677540	1349180	2301710	E9Q9C7	E9Q9C1;E9Q9C7	E9Q9C7_MOUSE	Ablim1	Isoform of Q8K4G5, Actin-binding LIM protein 1
2305710	585062	388809	1811690	2092000	1510500	E9Q9J4	Q6ZQB6;E9Q9J4;Q6ZQB6-2;Q6ZQB6-3	E9Q9J4_MOUSE	Ppip5k2	Isoform of Q6ZQB6, Inositol hexakisphosphate and diphosphoinositol-pentakisphosphate kinase
2317970	NaN	3867320	1165860	2259330	1114400	E9Q9P8;Q8K5C8	Q8K5C8;E9Q9P8	E9Q9P8_MOUSE;Q8K5C8_MOUSE	Rdh16f1;Rdh9	Rdh16f1 readthrough, RDH16 family member 1
907084	507139	NaN	1267480	1394460	1470800	E9Q9Q2	E9Q9Q2	E9Q9Q2_MOUSE	R3hdm1	R3H domain-containing 1
195060992	227895008	303870016	318871008	214979008	268896000	E9QA15	E9QA15;E9QA16;E9Q9F3;Q8VCQ8;E9Q0M9;D3Z6I7;S4R1T7	E9QA15_MOUSE	Cald1	Caldesmon 1
3520430	3239390	3219700	3321790	3338960	2857010	E9QA22	E9QA22;E9Q624;Q3UMJ0	E9QA22_MOUSE	Zfp644	Zinc finger protein 644
3746520	1134900	1795880	4509190	6766910	4621780	E9QAE3	E9QAE3	E9QAE3_MOUSE	Btaf1	B-TFIID TATA-box-binding protein-associated factor 1
4611880	2535830	3663960	5925550	5665220	8220660	E9QAG8	A0A0J9YVH3;A0A1B0GRI9;A2AHM2;A0A1B0GT13;P08043;F6ZS36;L7N248;O88245;A2AU83;Q9JIC0;A0A1W2P6H7;A2ARV7;A0A087WRH0;F6T2D2;A0A1D5RM15;Q91VM8;Q3TPQ7;J3QPX0;Q6NZI9;F7AIG4;E9QAG4;Q6PEE4;A2ART0;A2ART4;L7N267;Q7TPX5;E9Q6S4;E9Q9G3;A2AQA0;G3X904;A0A1W2P7G7;Q6GQR8;D3Z5Y8;E9QAG8;D3Z5L4;Q6P560;Q8K0G9;Q3ULA8;Q08BU3;A2ARX0;A0A087WPN2;A0A1Y7VK00;K7N769;G3UY53;E9PZP6;A2AW67;Q99LG7;A2ARW8;A2AW66;A0A571BEN2;Q14DI0;L7…	ZN431_MOUSE	Znf431	Zinc finger protein 431
5676040	4488320	2744420	8451630	8657970	6972870	E9QAM5	E9QAM5;A2AS03;A2AS05	HELZ2_MOUSE	Helz2	Helicase with zinc finger domain 2
1709260	2731210	1559170	3248040	3558340	2596090	E9QAN9	E9QAN9	E9QAN9_MOUSE	Ifi203	Isoform of O35368, Interferon-activable protein 203
75034600	71850096	70096000	80445600	77909000	78936800	E9QAS4	Q6PDQ2;E9QAS4;E9QAS5;F6WR45	E9QAS4_MOUSE	Chd4	Isoform of Q6PDQ2, DNA helicase
9439100	8882500	5837880	11991000	13000000	13175800	E9QAT4-2	E9QAT4;E9QAT4-2	SC16A_MOUSE	Sec16a	Isoform of E9QAT4, Isoform 2 of Protein transport protein Sec16A
1151190	1104260	2110390	2576170	2419920	1832570	E9QJX9;Q9QXJ2	Q9QXJ2;E9QJX9	E9QJX9_MOUSE;Q9QXJ2_MOUSE	Stat2	Isoform of Q9WVL2, Signal transducer and activator of transcription
45740200	54323200	44820700	50755900	50851000	51479500	E9QK83	Q5XG71;E9QK83	E9QK83_MOUSE	Utp20	Isoform of Q5XG71, Small subunit processome component 20 homolog
1712560	2515380	1778410	1865220	1807930	1601480	E9QKD9;G3X8R4	G3X8R4;E9QKD9	E9QKD9_MOUSE;G3X8R4_MOUSE	Gtf2h1	Isoform of Q9DBA9, General transcription factor IIH subunit 1
1189290	959390	640994	1088730	957717	1032470	E9QMD3	Q9JJN2;Q61329;E9Q5A7;H3BLK8;E9QMD3	E9QMD3_MOUSE	Zfhx3	Isoform of Q61329, Zinc finger homeobox protein 3
58965500	66164800	60710200	66650000	66154900	68999800	E9QN31	Q922K7;E9QN31	E9QN31_MOUSE	Nop2	Isoform of Q922K7, Probable 28S rRNA (cytosine-C(5))-methyltransferase
16874600	8219570	8883150	19790400	26449100	15698200	E9QNL5	P52840;Q91W19;E9QNL5	E9QNL5_MOUSE	Sult1a1	Isoform of P52840, Sulfotransferase
6366900	5288310	4684760	5111810	3910040	4640540	F2Z3U3	Q8R5A3;F2Z3U3;G5E867;S4R2K5;F2Z4B7	F2Z3U3_MOUSE	Raph1	Ras association (RalGDS/AF-6) and pleckstrin homology domains 1
NaN	NaN	NaN	1207080	1111840	985349	F2Z461	F2Z461	HERC6_MOUSE	Herc6	E3 ISG15--protein ligase Herc6
NaN	NaN	NaN	4386900	3329540	2587630080	F2Z472;F2Z472-2	F2Z472;Q8BZH8;F2Z472-2	SVS3A_MOUSE	Svs3a	Seminal vesicle secretory protein 3A
19385700	19570300	19985600	11296500	10533200	10149600	F6Q750	Q9QXZ0;E9QA63;E9PVY8;A0A0A0MQA6;B1ARU4;Q9QXZ0-2;Q9QXZ0-3;Q9QXZ0-4;F7ACR9;F6Q750;A0A571BGC6;A0A571BF93;E9QNP1	F6Q750_MOUSE	Macf1	Isoform of Q9QXZ0, Microtubule-actin cross-linking factor 1, isoforms 1/2/3/4 (Fragment)
NaN	NaN	NaN	1225480	1761590	1321470	F6QJV5;Q9Z1A1	Q9Z1A1;F6QJV5	F6QJV5_MOUSE;Q9Z1A1_MOUSE	Tfg	Isoform of Q9Z1A1, Trk-fused gene (Fragment)
1918070	2408520	1985860	3368800	2703300	2906260	F6R9G0	F6R9G0	F6R9G0_MOUSE	Ep400	Isoform of Q8CHI8, E1A-binding protein p400 (Fragment)
3996570	3627950	4558340	2705370	1918030	2012870	F6RCJ3;F6RL59	F6RCJ3;F6RL59	F6RCJ3_MOUSE;F6RL59_MOUSE	Macf1	Isoform of Q9QXZ0, Microtubule-actin cross-linking factor 1, isoforms 1/2/3/4 (Fragment)
33484700	37800200	48534900	38037200	34457200	37811900	F6RND9	F6RND9	F6RND9_MOUSE	Mprip	Isoform of P97434, Myosin phosphatase Rho-interacting protein (Fragment)
NaN	NaN	NaN	NaN	NaN	8931100	F6RYE9	F6RYE9	F6RYE9_MOUSE	Svs5	Isoform of P30933, Seminal vesicle secretory protein 5 (Fragment)
38886900	25750100	32268700	28414500	26114000	26981600	F6S4K9	P48193;P48193-2;A2A838;A2A839;A2A841;A2A842;F7CR30;F6S4K9;A0A571BEG4;F7BUB8	F6S4K9_MOUSE	Epb41	Isoform of P48193, Protein 4.1 (Fragment)
9590980	11767600	13623500	12885700	11853900	14129400	F6SRV1	F6SRV1;D3YZC9	F6SRV1_MOUSE	Sf1	Isoform of Q64213, Splicing factor 1 (Fragment)
12108000	19072200	12488700	5548730	7331580	6956400	F6SS03	F6SS03	F6SS03_MOUSE	Cenpv	Isoform of Q9CXS4, Centromere protein V (Fragment)
3562010	2924250	2006590	3825440	3542950	4119370	F6T8X6	F6T8X6	F6T8X6_MOUSE	Sec16a	Isoform of E9QAT4, Protein transport protein Sec16A (Fragment)
20972900	27188000	30423500	24114400	23609500	23025500	F6TFN2	F6TFN2	F6TFN2_MOUSE	Lmo7	Isoform of E9PYF4, LIM domain only 7 (Fragment)
1079910	NaN	1823370	1281730	2133460	1143140	F6TUL9	F6TUL9	F6TUL9_MOUSE	Vsig4	V-set and immunoglobulin domain-containing 4
2162730	4052520	1327800	2675200	2601720	2826480	F6U539	F6U539	F6U539_MOUSE	Rbbp7	Isoform of Q60973, Histone-binding protein RBBP7 (Fragment)
6222010	3375560	2572730	5206580	6023770	7918990	F6U5V1	F6U5V1;Q3TQS1;A0A0A6YWC2	F6U5V1_MOUSE	Larp1b	La ribonucleoprotein 1B
198410	NaN	NaN	167082	77878.7	63607.3	F6UDT8;S4R2T8	S4R2T8;F6UDT8	F6UDT8_MOUSE;S4R2T8_MOUSE	Dlg1	Isoform of Q811D0, Disks large homolog 1 (Fragment)
28290100	31673500	39411400	43424000	37567900	42468200	F6VG99	E9PYF4;F6TFN2;F6VG99;E9PYI7	F6VG99_MOUSE	Lmo7	Isoform of E9PYF4, LIM domain only 7 (Fragment)
5630930	5546830	6920660	4315260	4595910	4621180	F6WIU1;V9GXJ9	V9GXJ9;F6WIU1	F6WIU1_MOUSE;V9GXJ9_MOUSE	Kri1	Isoform of Q8VDQ9, Protein KRI1 homolog
16898000	26731800	23527700	44337000	44914700	29748700	F6WL90	F6WL90;F6Q968	F6WL90_MOUSE	Sp100	Isoform of O35892, Nuclear autoantigen Sp-100 (Fragment)
353522	376976	335740	374027	190655	257849	F6XWD4	F6XWD4	F6XWD4_MOUSE	Ppp1r12c	Isoform of Q3UMT1, Protein phosphatase 1 regulatory subunit 12C (Fragment)
28045400	23189900	22882000	11167700	10664700	11477700	F6Y9I5	O70589;O70589-3;O70589-4;O70589-5;A0A067XG53;F6Y9I5	F6Y9I5_MOUSE	Cask	Isoform of O70589, Peripheral plasma membrane protein CASK (Fragment)
5631610	10985700	4202020	4606340	6109200	5319120	F6YQT7	F6YQT7	F6YQT7_MOUSE	Lipi	Lipase, member I
2364580	2199220	2289020	2556590	2599960	2326950	F6Z595;Q3LR78	Q3LR78;Q8BW24;F6Z595	F6Z595_MOUSE;Q3LR78_MOUSE	Zbtb38	Isoform of Q3LR78, Zinc finger and BTB domain-containing 38
15357200	15508700	14863000	18061400	17069400	16645700	F6ZBR8	O88286;O88286-2;O88286-3;G5E8J8;F6ZBR8;A0A494BAG6	F6ZBR8_MOUSE	Wiz	Isoform of O88286, Protein Wiz
102019000	100523000	117051000	90546896	98697296	95181800	F6ZDS4	F6ZDS4;Q7M739	TPR_MOUSE	Tpr	Nucleoprotein TPR
11493100	22069100	23027100	32194900	31321500	34099900	F6ZQA3	F6ZQA3	F6ZQA3_MOUSE	Numa1	Isoform of E9Q7G0, Nuclear mitotic apparatus protein 1 (Fragment)
1096300	874258	636458	620021	758855	456715	F7A465	F7A465	F7A465_MOUSE	Hnrnpd	Isoform of Q60668, Heterogeneous nuclear ribonucleoprotein D0 (Fragment)
567925	156310	NaN	4561410	5893420	2116980	F7BCK0	F7BCK0	F7BCK0_MOUSE	Dcdc2b	Isoform of J3KML0, Doublecortin domain-containing 2b (Fragment)
365222	NaN	NaN	NaN	NaN	NaN	F7BE84	F7BE84	F7BE84_MOUSE	Ankrd50	Isoform of A6H6J9, Ankyrin repeat domain 50 (Fragment)
8980310	8871280	8035810	12136500	11053400	10352400	F7BJB9	F7BJB9;A0A0J9YU83	MORC3_MOUSE	Morc3	MORC family CW-type zinc finger protein 3
48053300	17269100	15186600	21756400	20110400	24942700	F7BJK1	Q8CFX3;F7BJK1	F7BJK1_MOUSE	Pcdh1	Isoform of Q8CFX3, Protocadherin 1 (Fragment)
1174070	597991	495377	1548880	1088810	1228790	F7CBP1;G3XA17	G3XA17;F7CBP1	F7CBP1_MOUSE;G3XA17_MOUSE	Eif4g2	Isoform of Q62448, Eukaryotic translation initiation factor 4 gamma 2
18363500	2010650	1510310	24528200	24841100	56009700	F7DBQ0;Q3TML0	Q3TML0;F7DBQ0	F7DBQ0_MOUSE;Q3TML0_MOUSE	Pdia6	Isoform of Q922R8, Protein disulfide-isomerase A6
316670016	177451008	123558000	332820992	401160992	376132000	F8VPK0	F8VPK0	F8VPK0_MOUSE	Ttc37	Tetratricopeptide repeat domain 37
12785900	10708600	8289500	6677580	3785820	4839580	F8VPM7;V9GXF0;V9GXP8	V9GXF0;V9GXP8;F8VPM7	F8VPM7_MOUSE;V9GXF0_MOUSE;V9GXP8_MOUSE	Erc1	Isoform of Q99MI1, ELKS/Rab6-interacting/CAST family member 1
7403780	4280930	3738130	20906600	16320400	8561040	F8VPN4	F8VPN4;F6XXE6	F8VPN4_MOUSE	Agl	Glycogen debranching enzyme
4244850	3101250	2882590	5476350	5534910	4763390	F8VPP8	F8VPP8	F8VPP8_MOUSE	Zc3h7b	Zinc finger CCCH type-containing 7B
15062400	13445800	12165100	12386000	12061700	12024800	F8VPQ2	A2CG63;F8VPQ2;Z4YMH1;Z4YL44;E9Q9V1;A2CG63-2	ARI4A_MOUSE	Arid4a	AT-rich interactive domain-containing protein 4A
23313600	19694700	17970800	14256100	14607800	14222500	F8VPU2	F8VPU2;E9Q805	FARP1_MOUSE	Farp1	FERM, ARHGEF and pleckstrin domain-containing protein 1
17407600	18232600	17383800	16025800	15904000	15794500	F8VPY2	Q8C092;F8VPY2	F8VPY2_MOUSE	Taf5	Isoform of Q8C092, Transcription initiation factor TFIID subunit 5
6344760	4299110	5002890	7049950	6326880	7004970	F8VPZ5	F8VPZ5	ERCC6_MOUSE	Ercc6	DNA excision repair protein ERCC-6
3945130	3913920	3938810	4235060	4618430	3908150	F8VPZ9	F8VPZ9	BICRA_MOUSE	Bicra	BRD4-interacting chromatin-remodeling complex-associated protein
1644850	NaN	694079	1923280	1691180	1664250	F8VQ05	F8VQ05	F8VQ05_MOUSE	Fryl	FRY-like transcription coactivator
873973	NaN	NaN	1988520	1533260	1565890	F8VQ29	F8VQ29;A0A0A6YXJ2	F8VQ29_MOUSE	Iqgap3	IQ motif-containing GTPase-activating protein 3
3047600	3716090	2702110	3506700	3353060	3270890	F8VQ93	F8VQ93	F8VQ93_MOUSE	Phip	Isoform of Q8VDD9, PH-interacting protein
3407420	2382440	2441070	2430880	2552940	3651110	F8VQB6	F8VQB6;E9Q5G1;F8VQB6-2	MYO10_MOUSE	Myo10	Unconventional myosin-X
28610000	15632400	11580500	42098300	49488100	62450700	F8VQC1	F8VQC1;E9Q740	F8VQC1_MOUSE	Srp72	Signal recognition particle subunit SRP72
20691600	13892900	27126600	11754600	11642200	10556300	F8VQJ3	P02468;F8VQJ3	F8VQJ3_MOUSE	Lamc1	Isoform of P02468, Laminin subunit gamma-1
1812250	NaN	NaN	1405340	2097210	1320590	F8WI30	Q9CY18;F8WI30;F6RSR4	F8WI30_MOUSE	Snx7	Isoform of Q9CY18, Sorting nexin-7
1333470	744217	NaN	1011980	1046820	1108970	F8WIE5	F8WIE5	F8WIE5_MOUSE	Hectd1	Isoform of Q69ZR2, E3 ubiquitin-protein ligase
10489100	4745360	4446200	33192700	33025700	22209200	F8WIT2	P14824;F8WIT2	F8WIT2_MOUSE	Anxa6	Isoform of P14824, Annexin
187766000	175327008	208474000	188895008	198922000	182950000	G3UVU2	Q62203;D3Z5A6;D3YW09;G3UVU2	G3UVU2_MOUSE	Sf3a2	Isoform of Q62203, Splicing factor 3A subunit 2
28498100	30077200	38950400	21359600	21315500	13047600	G3UVV3	G3UVV3	G3UVV3_MOUSE	Zfp407	Zinc finger protein 407
3525250	3211280	2127700	3156700	4059810	3718830	G3UWE2	E9QAA8;G3UWE2	G3UWE2_MOUSE	F830016B08Rik	Interferon-gamma-inducible GTPase Ifgga4 protein
13692800	13350300	12838300	20559900	22424100	19449600	G3UWZ0	O88379;G3UZ82;G3UWZ0	G3UWZ0_MOUSE	Baz1a	Isoform of O88379, Bromodomain adjacent to zinc finger domain protein 1A
2680140	NaN	NaN	3490980	3446200	3492350	G3UX26	Q60930;D3YZT5;D3YUN8;A0A286YCR8;G3UX26	G3UX26_MOUSE	Vdac2	Isoform of Q60930, Voltage-dependent anion-selective channel protein 2
3992120	1569720	906206	4015500	5297010	5082500	G3UY52	F8VPU6;P70398;E9PWA9;Q4FE56;G3UY52	G3UY52_MOUSE	Usp9x	Isoform of P70398, Probable ubiquitin carboxyl-terminal hydrolase FAF-X (Fragment)
40475900	41850900	38327100	36433900	35078100	38265600	G3UZ78	G3UZ78;D3YZ77;J3QMP3;A0A140LI36	ADGB_MOUSE	Adgb	Androglobin
5165020	5503190	3600190	3252420	2077920	2309160	G3UZZ3;Q3T9X3;Q3TCR7	G3UZZ3;Q3T9X3;Q3TCR7	G3UZZ3_MOUSE;Q3T9X3_MOUSE;Q3TCR7_MOUSE	Dnm2	Isoform of P39054, dynamin GTPase (Fragment)
24587900	25990800	23009500	27596000	28231900	25518900	G3X8Q1	G3X8Q1	G3X8Q1_MOUSE	Cabin1	Calcineurin-binding protein 1
2515320	2155490	1995330	4454490	5208860	5072960	G3X8T9	Q91WP6;G3X8T9	G3X8T9_MOUSE	Serpina3n	Isoform of Q91WP6, Serine protease inhibitor A3N
780138	NaN	NaN	4469490	5578850	3519070	G3X8U3	G3X8U3	G3X8U3_MOUSE	2210016F16Rik	Queuosine salvage protein
18123600	16255200	14082300	14215500	13393100	13520500	G3X8X0	G3X8X0;Q05BH3	G3X8X0_MOUSE	Dhx16	RNA helicase
791766	1018880	648867	1124870	1345270	981916	G3X8X7	G3X8X7	G3X8X7_MOUSE	Vps16	Isoform of Q920Q4, Vacuolar protein sorting-associated protein 16 homolog
82474896	104194000	86434096	87856600	89658096	89731200	G3X956	Q920B9;G3X956	G3X956_MOUSE	Supt16	Isoform of Q920B9, FACT complex subunit
16850500	16183300	14942600	34887600	33872600	30945700	G3X963	G3X963	G3X963_MOUSE	Atad2	Isoform of Q8CDM1, ATPase family AAA domain-containing protein 2
19559900	15065600	26518600	5413580	5846900	4844610	G3X973	Q8R4Y4;Q8R4Y4-2;G3X973	G3X973_MOUSE	Stab1	Isoform of Q8R4Y4, Stabilin-1
1908820	1536740	1078950	2909650	2023820	3234750	G3X982	G3X982	AOXC_MOUSE	Aox3	Aldehyde oxidase 3
34916400	42647000	36287200	40582300	39850100	41807100	G3X9B1	G3X9B1	G3X9B1_MOUSE	Heatr1	HEAT repeat-containing protein 1
45870300	46724100	49673100	14085100	31039500	33244300	G3X9D6	G3X9D6	G3X9D6_MOUSE	Apon	Apolipoprotein N
1592550	804480	554327	2111310	2820180	2774450	G3X9G7;G3X9G7-2	G3X9G7;G3X9G7-2	ZN809_MOUSE	Zfp809	Zinc finger protein 809
73240000	57436500	61977200	40655100	41838200	40101800	G3X9I4	Q9JJW6;Q9JJW6-2;G3X9I4	G3X9I4_MOUSE	Alyref2	Isoform of Q9JJW6, Aly/REF export factor 2
2140730	1988540	3069050	1606580	1085070	1521250	G3X9J0	G3X9J0;S4R1S0;S4R2N4	SI1L3_MOUSE	Sipa1l3	Signal-induced proliferation-associated 1-like protein 3
1220510	NaN	NaN	3040010	4460670	2747180	G3X9K3	G3X9K3	BIG1_MOUSE	Arfgef1	Brefeldin A-inhibited guanine nucleotide-exchange protein 1
1693200	762762	991015	479672	NaN	442210	G3X9N1	Q8C4V1;D3Z5T4;Q8C4V1-2;Q8C4V1-3;G3X9N1	G3X9N1_MOUSE	Arhgap24	Isoform of Q8C4V1, Rho GTPase-activating protein 24
12920800	5132070	9359430	2415990	2242200	1308180	G3X9R9	P43142;G3X9R9	G3X9R9_MOUSE	Gpr182	Isoform of P43142, G-protein-coupled receptor 182
1284070	1076240	825105	1317370	1203990	1292330	G3X9U2;Q8C9M8	Q8C9M8;Q149D4;E9Q6F9;G3X9U2	G3X9U2_MOUSE;Q8C9M8_MOUSE	Zfp446	Isoform of Q8C9M8, Zinc finger protein 446
397078	418163	300913	397886	371822	406592	G3X9W0;G5E8G0	G5E8G0;G3X9W0	G3X9W0_MOUSE;G5E8G0_MOUSE	Hnrnpd	Isoform of Q60668, Heterogeneous nuclear ribonucleoprotein D0
879784	NaN	1972000	1998830	2964520	2290250	G3X9Y5	E9Q735;Q8VDS1;E9Q442;G3X9Y5	G3X9Y5_MOUSE	Ube4a	Isoform of E9Q735, Ubiquitin conjugation factor E4 A
197544	NaN	NaN	547280	416195	432114	G3X9Y6	G3X9Y6	G3X9Y6_MOUSE	Akr1c19	Aldo-keto reductase family 1, member C19
11793400	9975590	11420500	9530920	8733400	9768620	G3X9Z4	G3X9Z4;F6UFZ5	G3X9Z4_MOUSE	Pcf11	PCF11 cleavage and polyadenylation factor subunit
21949900	21764200	21933100	24686500	22733100	20856900	G3XA30	G3XA30	G3XA30_MOUSE	Nsmce4a	Non-structural maintenance of chromosomes element 4
646184	NaN	NaN	965164	1656650	1008460	G5E829	Q9R0K7;G5E829;Q0VF55;Q6Q477;E9Q828;A2ALL9;Q6Q477-2;Q8C048;F8WHB1;Q3UHH0;S4R1C4;F7AAP4	AT2B1_MOUSE	Atp2b1	Plasma membrane calcium-transporting ATPase 1
NaN	NaN	NaN	5285110	6509340	4663380	G5E861;G5E861-2	G5E861;G5E861-2	SCLT1_MOUSE	Sclt1	Sodium channel and clathrin linker 1
35578200	38974800	39717300	44941100	44951100	42045700	G5E870	G5E870;A0A087WNZ7;A0A087WRV6	TRIPC_MOUSE	Trip12	E3 ubiquitin-protein ligase TRIP12
24276600	22668200	40754400	282494016	232542000	265750000	G5E898	Q9R269;G5E898	G5E898_MOUSE	Ppl	Isoform of Q9R269, Periplakin
2416370	2414850	2411270	2543830	2340070	2353370	G5E8B9	G5E8B9	ZBT11_MOUSE	Zbtb11	Zinc finger and BTB domain-containing protein 11
443706	283566	NaN	NaN	NaN	554534	G5E8C2	G5E8C2	G5E8C2_MOUSE	Kbtbd7	Kelch repeat and BTB (POZ) domain-containing 7
1493520	1159460	NaN	NaN	NaN	NaN	G5E8I8	Q8CGZ0;G5E8I8;A0A1D5RL92	G5E8I8_MOUSE	Cherp	Isoform of Q8CGZ0, Calcium homeostasis endoplasmic reticulum protein
74847600	50679400	57419500	33673500	27444600	34896100	G5E8K5;G5E8K5-3	G5E8K5;G5E8K5-2;G5E8K5-3;G5E8K2;G5E8K3;A0A1W2P812;S4R1S2;S4R2K9;S4R2S8	ANK3_MOUSE	Ank3	Ankyrin-3
7183780	7270100	6074790	7327540	7046410	6737780	G5E8P1-2	G5E8P1-2	BRD1_MOUSE	Brd1	Isoform of G5E8P1, Isoform 2 of Bromodomain-containing protein 1
1850180	865002	1045860	NaN	NaN	NaN	G5E8Q8	G5E8Q8;A0A286YDT5	AGRF5_MOUSE	Adgrf5	Adhesion G protein-coupled receptor F5
10606700	4186480	3510180	11880200	14538700	19199700	G5E8T3;Q9D104	G5E8T3;Q9D104	G5E8T3_MOUSE;Q9D104_MOUSE	Srp19	Isoform of Q9D7A6, Signal recognition particle 19 kDa protein
NaN	NaN	NaN	3252930	4391480	3295860	G5E8V9	G5E8V9;G5E8V9-2;G5E8V9-3;E9QAY5	ARFP1_MOUSE	Arfip1	Arfaptin-1
10491200	9013260	7633990	8141320	7057570	6629590	G5E8Z2	G5E8Z2;E9QAP7;A0A2I3BPN6;A0A3Q4EGS4;A0A3B2W725	TAF4B_MOUSE	Taf4b	Transcription initiation factor TFIID subunit 4B
2299610	977243	1557410	1942980	2558520	2409290	G5E905;Q80XN4	G5E905;Q80XN4	G5E905_MOUSE;Q80XN4_MOUSE	Zfp871	Zinc finger protein 871
1607480064	1529929984	1666829952	1417219968	1501110016	1519879936	G5E924	Q8R081;G5E924	G5E924_MOUSE	Hnrnpl	Isoform of Q8R081, Heterogeneous nuclear ribonucleoprotein L (Fragment)
12376800	15521300	14759600	6813240	5671710	6729140	H3BJ67	H3BKQ3;H3BL92;H3BJ67	H3BJ67_MOUSE	Evi5l	Isoform of H3BKQ3, Ecotropic viral integration site 5-like
2109590	2425280	2410960	3026250	2265250	2672860	H3BJD6	H3BJD6;Q8BMP0;Q7TN74;Q3UXW4;H3BKQ7;H3BL28;H3BKE7;H3BJD0	H3BJD6_MOUSE	Ppp1r9a	Protein phosphatase 1, regulatory subunit 9A
NaN	NaN	NaN	NaN	NaN	1102620	H3BJI4	Q9CPR1;H3BJN8;H3BJI4	H3BJI4_MOUSE	Rwdd4a	Isoform of Q9CPR1, RWD domain-containing 4A
1240290	592269	539916	201161	194692	99051.2	H3BJS9;H3BLL4	H3BLL4;H3BJS9	H3BJS9_MOUSE;H3BLL4_MOUSE	Hnrnpk	Isoform of P61979, Heterogeneous nuclear ribonucleoprotein K (Fragment)
6036020	5110670	3688460	6761050	5774920	5332530	H3BLA9	H3BLA9	H3BLA9_MOUSE	Senp6	Isoform of Q6P7W0, Sentrin-specific protease 6 (Fragment)
1217500	800163	932461	1608070	1353990	1433220	H7BX60;Q3TNS5	H7BX60;Q3TNS5	H7BX60_MOUSE;Q3TNS5_MOUSE	Pot1b	Protection of telomeres protein 1
9306780	10173100	10491400	5704540	4462180	5289890	H9KV00	H9KV00	H9KV00_MOUSE	Son	Isoform of Q9QX47, Protein SON
38331900	42967200	38464800	38857400	40122000	41485200	J3QK52	J3QK52	J3QK52_MOUSE	Noc2l	Isoform of Q9WV70, Nucleolar complex protein 2 homolog
NaN	7439240	NaN	1404990	1498830	5387550	J3QN89;Q3TJ22	J3QN89;Q3TJ22;A0A087WNM5	J3QN89_MOUSE;Q3TJ22_MOUSE	Aamp	Angio-associated migratory protein
1612530	1359000	1861560	1154890	1011990	599339	J3QNH8	J3QNH8	J3QNH8_MOUSE	Gm7694	Predicted gene 7694
1271780	746755	877871	2363390	1754170	1425720	J3QNW0	J3QNW0	J3QNW0_MOUSE	Dnmt1	Isoform of P13864, DNA (cytosine-5)-methyltransferase
1996910	NaN	NaN	3233040	3808020	2193190	K7N6C2	P56657;K7N6C2;E9PXC3;E9Q7C8;A0A494B9A4;E0CYU2;E0CXY8	K7N6C2_MOUSE	Cyp2c68	Cytochrome P450, family 2, subfamily c, polypeptide 68
11251500	2230080	3223670	14609000	19940500	12010200	K9J7B2	K9J7B2	K9J7B2_MOUSE	Ugt1a6b	UDP-glucuronosyltransferase
NaN	4578050	NaN	4515810	4469410	NaN	K9J7E2	K9J7E2	K9J7E2_MOUSE	Gm4301	Predicted gene 4301
6737610	4460830	8284720	3114510	2924740	2777630	M0QWP1	A2ASQ1;A2ASQ1-2;A2ASQ1-3;Z4YK85;Z4YJS5;M0QWP1	M0QWP1_MOUSE	Agrn	Isoform of A2ASQ1, Agrin
1601800	NaN	NaN	1971410	3660360	2154650	O08528	O08528;E9Q5B5	HXK2_MOUSE	Hk2	Hexokinase-2
2438610	2101070	2816710	11091500	15550400	18888500	O08529	O08529	CAN2_MOUSE	Capn2	Calpain-2 catalytic subunit
4810510	5021710	2518140	1819910	1394480	1240050	O08530	O08530	S1PR1_MOUSE	S1pr1	Sphingosine 1-phosphate receptor 1
3022580	1436280	2835940	873267	1007870	943979	O08532;O08532-2;O08532-3	O08532;O08532-2;O08532-3	CA2D1_MOUSE	Cacna2d1	Voltage-dependent calcium channel subunit alpha-2/delta-1
NaN	7640920	NaN	13727000	12346800	13631100	O08539-2	D3Z6Q9;O08539;Q7TQF7;Q6P1B9;O08539-2;A0A3Q4EBK4;A0A3Q4EBR8;A0A668KM31;A0A5F8MQ05;S4R1B8;S4R270;S4R2J8;A0A0G2JEG8	BIN1_MOUSE	Bin1	Isoform of O08539, Isoform 2 of Myc box-dependent-interacting protein 1
20695800	8748180	9137250	51276500	72038200	58109000	O08547	O08547;E9Q6R3	SC22B_MOUSE	Sec22b	Vesicle-trafficking protein SEC22b
17271000	15809800	12678600	17306800	17214400	17500500	O08550	O08550;F8WJ40;F6W623	KMT2B_MOUSE	Kmt2b	Histone-lysine N-methyltransferase 2B
1497940	775200	784746	3783240	4300660	2496010	O08553	O08553	DPYL2_MOUSE	Dpysl2	Dihydropyrimidinase-related protein 2
193184000	254258000	188982000	273608992	259434000	265552992	O08573-2	O08573;B1AQR8;O08573-2;O08573-3;G3X9T7	LEG9_MOUSE	Lgals9	Isoform of O08573, Isoform 2 of Galectin-9
15628600	11022600	10811500	24769700	28796500	27507000	O08579	O08579;Q3THM8;B7FAU5;I7HJS1	EMD_MOUSE	Emd	Emerin
11657800	4638160	5324210	4712470	4933640	3694590	O08580	O08580;A0A668KLU7;G3UY24	ERR1_MOUSE	Esrra	Steroid hormone receptor ERR1
12355100	5548570	4497980	9343640	8240360	18449700	O08582	O08582;A0A2R8VI47;A0A2R8VKJ2	GTPB1_MOUSE	Gtpbp1	GTP-binding protein 1
1222040064	1349789952	1261980032	1175929984	1262269952	1261970048	O08583	O08583	THOC4_MOUSE	Alyref	THO complex subunit 4
191730000	245724000	190436000	155759008	123619000	130786000	O08585	O08585;B1AWD8;B1AWD9;B1AWE0;B1AWE1;Q6PFA2	CLCA_MOUSE	Clta	Clathrin light chain A
4162910	828241	1929700	NaN	1358790	NaN	O08599;O08599-2	O08599;O08599-2	STXB1_MOUSE	Stxbp1	Syntaxin-binding protein 1
130850000	140996992	130203000	46738400	30977700	34112100	O08600	O08600	NUCG_MOUSE	Endog	Endonuclease G, mitochondrial
4755130	3372480	2283740	31847300	43862900	21769700	O08601	O08601;O08601-2	MTP_MOUSE	Mttp	Microsomal triglyceride transfer protein large subunit
18709700	5087520	6829810	5626080	6290600	5428100	O08609	O08609;O08609-2;O08609-3;A2BFB0;A2BFB1;A2BFB2	MLX_MOUSE	Mlx	Max-like protein X
10817300	11197100	10110200	7888910	5153920	197487008	O08638	O08638;O08638-2;A0A2R8VHF9;A0A338P6K2;E9QPE7	MYH11_MOUSE	Myh11	Myosin-11
2791650	1202110	NaN	2697260	2412640	3465280	O08663	O08663;Q3TMN1;M0QW69;Q3UI33	MAP2_MOUSE	Metap2	Methionine aminopeptidase 2
23054800	27601400	20577800	24925200	22601700	27045400	O08664	Q921K9;Q9CXE2;O08664;A0A0J9YV82;Q9CXE2-2;A0A0U1RNU6;A0A0U1RNX8;D3YYL1;D3Z3W8;Q921K9-2	BCL7C_MOUSE	Bcl7c	B-cell CLL/lymphoma 7 protein family member C
2320150	1843440	2558640	5881010	6118080	6120690	O08677-2	A0A338P699;O08677-2;Q6S9I0	KNG1_MOUSE	Kng1	Isoform of O08677, Isoform LMW of Kininogen-1
3683110	2452430	2533120	5321680	8229600	7570800	O08677;O08677-3	O08677;A0A0R4J038;O08677-2;O08677-3;D3YTY9	KNG1_MOUSE	Kng1	Kininogen-1
673300	276590	504572	NaN	379236	322242	O08688	O08688	CAN5_MOUSE	Capn5	Calpain-5
8129870	4223630	5002700	11197500	16051400	14413300	O08692	O08692	NGP_MOUSE	Ngp	Neutrophilic granule protein
26669800	19888500	14349500	7432990	8052800	6667250	O08705	O08705;O08705-2;A0A8V5KH54	NTCP_MOUSE	Slc10a1	Hepatic sodium/bile acid cotransporter
12498400	11692200	10694100	33478800	20887900	26635800	O08709	O08709;Q6GT24;D3Z0Y2	PRDX6_MOUSE	Prdx6	Peroxiredoxin-6
6747160	NaN	2246350	6813740	8769400	6759430	O08715;O08715-4	O08715;O08715-2;O08715-3;O08715-4;O08715-5;O08715-6	AKAP1_MOUSE	Akap1	A-kinase anchor protein 1, mitochondrial
NaN	339659	825547	1426250	1889570	1495270	O08717	O08717	INHBE_MOUSE	Inhbe	Inhibin beta E chain
1183960	NaN	NaN	1127940	1536860	1099460	O08734	O08734	BAK_MOUSE	Bak1	Bcl-2 homologous antagonist/killer
480066	NaN	NaN	NaN	226923	665926	O08739	O08739;A0A1L1SRX2	AMPD3_MOUSE	Ampd3	AMP deaminase 3
32921900	28196200	28392300	24869900	27340100	27786000	O08740	O08740;D3YZ20;Q6PI63	RPB11_MOUSE	Polr2j	DNA-directed RNA polymerase II subunit RPB11
3025780	2323370	2670740	6918210	7377650	6547830	O08749	O08749	DLDH_MOUSE	Dld	Dihydrolipoyl dehydrogenase, mitochondrial
5542560	6586740	2495980	2835110	3209580	3765990	O08750	O08750	NFIL3_MOUSE	Nfil3	Nuclear factor interleukin-3-regulated protein
15986100	26255900	13735200	8358940	7957720	10024300	O08755	O08755	HNF6_MOUSE	Onecut1	Hepatocyte nuclear factor 6
83039296	32207300	33276100	53923800	46470400	50652200	O08756	O08756;A2AFQ2;Q99N15	HCD2_MOUSE	Hsd17b10	3-hydroxyacyl-CoA dehydrogenase type-2
3067040	NaN	NaN	7050330	9945270	8558210	O08759;O08759-2	O08759;O08759-2;O08759-3	UBE3A_MOUSE	Ube3a	Ubiquitin-protein ligase E3A
NaN	NaN	NaN	1954440	1710890	1930080	O08760	O08760;A0A0N4SUR7;A0A0N4SV11	OGG1_MOUSE	Ogg1	N-glycosylase/DNA lyase
35208100	36465200	44737700	38484800	38059700	40290000	O08784	O08784;H3BL37	TCOF_MOUSE	Tcof1	Treacle protein
14704900	12959500	12918900	10240100	9768100	10136900	O08785;O08785-2	O08785;A0A0J9YU61;O08785-2	CLOCK_MOUSE	Clock	Circadian locomoter output cycles protein kaput
13563000	9231560	11013600	20140000	24321100	23360300	O08788;O08788-2	O08788;E9Q3M3;E9Q586;D3YX34;O08788-2	DCTN1_MOUSE	Dctn1	Dynactin subunit 1
2089510	820261	NaN	9365030	8905830	11549700	O08795;O08795-2	O08795;O08795-2	GLU2B_MOUSE	Prkcsh	Glucosidase 2 subunit beta
1978040	NaN	NaN	NaN	6621170	18599700	O08796	O08796;D3Z088	EF2K_MOUSE	Eef2k	Eukaryotic elongation factor 2 kinase
NaN	NaN	NaN	5558760	7399120	3501500	O08797	O08797	O08797_MOUSE	Serpinb9	SPI6
4391960	5099280	3109160	2961100	5231050	1797270	O08804	O08804;A0A1Y7VLD5	O08804_MOUSE	Serpinb6b	NK13
176086000	82579000	67865000	208736992	161988992	110917000	O08807	O08807;B1AZS9	PRDX4_MOUSE	Prdx4	Peroxiredoxin-4
10552400	9794520	10348600	13651500	16771200	13806600	O08808	O08808;E9PXV7;E9PV41;F6XC54;D3Z074	DIAP1_MOUSE	Diaph1	Protein diaphanous homolog 1
238128992	259888992	252630000	215824992	226987008	230220000	O08810	O08810;A2AH85;G3UZ34	U5S1_MOUSE	Eftud2	116 kDa U5 small nuclear ribonucleoprotein component
17031500	14162600	16801100	14838600	16749400	14890000	O08811	O08811;E9Q6K1;D3Z700;F6YA33	ERCC2_MOUSE	Ercc2	General transcription and DNA repair factor IIH helicase subunit XPD
37953100	33829100	38085200	30257000	31513900	34420900	O08856	O08856	ELL_MOUSE	Ell	RNA polymerase II elongation factor ELL
905294	599338	726142	NaN	NaN	NaN	O08900	O08900	IKZF3_MOUSE	Ikzf3	Zinc finger protein Aiolos
1187500	1702640	1103790	2712770	3146010	3429930	O08912	O08912	GALT1_MOUSE	Galnt1	Polypeptide N-acetylgalactosaminyltransferase 1
9425340	2606250	2397860	13237400	22460700	14389300	O08914	O08914	FAAH1_MOUSE	Faah	Fatty-acid amide hydrolase 1
12445400	7627420	19312200	25466800	25031000	30477000	O08917	O08917;G3UYU4	FLOT1_MOUSE	Flot1	Flotillin-1
1085020	1249350	1154240	5466650	8089600	4468720	O08966	O08966	S22A1_MOUSE	Slc22a1	Solute carrier family 22 member 1
NaN	NaN	NaN	2053510	2594190	NaN	O08970;O08970-2;O08970-3	O08970;O08970-2;O08970-3;A0A0G2JG92	TUFT1_MOUSE	Tuft1	Tuftelin
NaN	NaN	NaN	4918270	4972190	8457550	O08997	O08997	ATOX1_MOUSE	Atox1	Copper transport protein ATOX1
NaN	NaN	NaN	124322	145226	223759	O09005	O09005	DEGS1_MOUSE	Degs1	Sphingolipid delta(4)-desaturase DES1
1755720	4284040	4989190	5068740	4808790	5715750	O09012	O09012	PEX5_MOUSE	Pex5	Peroxisomal targeting signal 1 receptor
12247600	15469500	14967100	17371200	20440900	21647200	O09012-2	O09012;D3Z600;O09012-2	PEX5_MOUSE	Pex5	Isoform of O09012, Isoform 2 of Peroxisomal targeting signal 1 receptor
7845870	4418390	7577050	7490980	9404470	12282300	O09044	O09044;B0R029;B0R030;E9Q8A1;Q9D3L3	SNP23_MOUSE	Snap23	Synaptosomal-associated protein 23
413617	269522	NaN	509492	NaN	1250220	O09053	O09053;A0A1B0GR54	WRN_MOUSE	Wrn	Bifunctional 3'-5' exonuclease/ATP-dependent helicase WRN
7064910	7922500	6572950	21722900	31235300	22037700	O09061	O09061;A0A338P7F1	PSB1_MOUSE	Psmb1	Proteasome subunit beta type-1
NaN	NaN	NaN	NaN	NaN	2198590	O09100	O09100	GATA2_MOUSE	Gata2	Endothelial transcription factor GATA-2
72102704	84529904	74564896	86964600	93911600	95595400	O09106	O09106	HDAC1_MOUSE	Hdac1	Histone deacetylase 1
2985850	743259	NaN	3912660	4769970	3210430	O09110;O09110-2	O09110;A0A0R4J1Q6;O09110-2	MP2K3_MOUSE	Map2k3	Dual specificity mitogen-activated protein kinase kinase 3
4591210	2516280	2431210	11899100	26621000	17450300	O09111	O09111	NDUBB_MOUSE	Ndufb11	NADH dehydrogenase [ubiquinone] 1 beta subcomplex subunit 11, mitochondrial
2738410	2488450	2741790	3135590	5014640	5198590	O09117-2	O09117;O09117-2;D6RFU9	SYPL1_MOUSE	Sypl1	Isoform of O09117, Isoform 2 of Synaptophysin-like protein 1
746461	NaN	NaN	391541	334537	245054	O09118	O09118	NET1_MOUSE	Ntn1	Netrin-1
1394470	NaN	NaN	4314430	3139960	1221250	O09131	O09131;A0A494BAB1	GSTO1_MOUSE	Gsto1	Glutathione S-transferase omega-1
4978010	1703940	2206780	4174300	6108730	3574220	O09158	O09158;D3Z2W7;D6RJM4;A0A0G2JE14	CP3AP_MOUSE	Cyp3a25	Cytochrome P450 3A25
3072900	2317810	2028430	3213240	3074970	5313050	O09159	O09159	MA2B1_MOUSE	Man2b1	Lysosomal alpha-mannosidase
601910	362533	282473	NaN	258999	NaN	O09164	O09164	SODE_MOUSE	Sod3	Extracellular superoxide dismutase [Cu-Zn]
145828992	115321000	93651296	187630000	198386000	206288992	O09167	O09167	RL21_MOUSE	Rpl21	60S ribosomal protein L21
5002000	2413080	2397010	16722100	22400900	13011500	O09172	O09172;H3BJA3	GSH0_MOUSE	Gclm	Glutamate--cysteine ligase regulatory subunit
6440940	4693010	5684510	7628630	4797000	6419060	O09173	O09173	HGD_MOUSE	Hgd	Homogentisate 1,2-dioxygenase
4624850	4286960	3988660	12924800	9092070	7702160	O09174	O09174	AMACR_MOUSE	Amacr	Alpha-methylacyl-CoA racemase
5807930	3711780	2596100	5395060	6228190	6379330	O35071	O35071;E9Q9B0	KIF1C_MOUSE	Kif1c	Kinesin-like protein KIF1C
NaN	NaN	NaN	1462050	3820580	1990960	O35074	O35074	PTGIS_MOUSE	Ptgis	Prostacyclin synthase
19224.6	NaN	NaN	21720.8	55269.6	34348.5	O35075	O35075	VP26C_MOUSE	Vps26c	Vacuolar protein sorting-associated protein 26C
NaN	NaN	NaN	34944.7	82114.6	116484	O35083	O35083;A0A0R4J263	PLCA_MOUSE	Agpat1	1-acyl-sn-glycerol-3-phosphate acyltransferase alpha
NaN	NaN	NaN	4521520	4797530	5219140	O35099	O35099;A2AQW0;E9PWG9;D3YVC4;A0A1L1ST18	M3K5_MOUSE	Map3k5	Mitogen-activated protein kinase kinase kinase 5
410826	319607	310239	242027	204439	278846	O35127	O35127	C10_MOUSE	Grcc10	Protein C10
88521800	44202600	34308000	93470800	129531000	100529000	O35129	O35129;F6QPR1;F6Q8V7	PHB2_MOUSE	Phb2	Prohibitin-2
24962500	39078800	29590500	31543900	30884000	32959500	O35130	O35130	NEP1_MOUSE	Emg1	Ribosomal RNA small subunit methyltransferase NEP1
18293900	16751500	19958500	21615000	21838100	22143200	O35134	O35134;A0A0U1RPM9	RPA1_MOUSE	Polr1a	DNA-directed RNA polymerase I subunit RPA1
17022300	17322500	17793000	20162700	19678500	18579300	O35144	O35144;D3YZ08;E9QM06	TERF2_MOUSE	Terf2	Telomeric repeat-binding factor 2
NaN	NaN	NaN	NaN	3456990	NaN	O35153	O35153;A0A1B0GR52;A0A1B0GR53;A0A1B0GSF3;A0A1B0GS34;A0A1B0GT05	BET1L_MOUSE	Bet1l	BET1-like protein
NaN	466051	NaN	2119570	2837870	4124370	O35161	O35161	CELR1_MOUSE	Celsr1	Cadherin EGF LAG seven-pass G-type receptor 1
5803780	NaN	7662450	7942900	12071100	11414000	O35166	O35166;A2A9I0	GOSR2_MOUSE	Gosr2	Golgi SNAP receptor complex member 2
5904720	2834980	5167700	5615310	4444970	4774880	O35185	O35185	BHE40_MOUSE	Bhlhe40	Class E basic helix-loop-helix protein 40
3271590	NaN	NaN	40559300	26331300	27310500	O35206	O35206;A2AJY2	COFA1_MOUSE	Col15a1	Collagen alpha-1(XV) chain
22420200	24252700	20922500	32183300	25012700	26361400	O35207	O35207;F2Z4B3	CDKA1_MOUSE	Cdk2ap1	Cyclin-dependent kinase 2-associated protein 1
3282210	2072460	4768260	5640910	3490330	4734570	O35215	O35215;G3UZN1;G3UYJ7	DOPD_MOUSE	Ddt	D-dopachrome decarboxylase
13082200	16499400	14277100	9804780	10770400	10907800	O35216	O35216;A0A0G2JGI2;A0A0G2JEV2	CENPA_MOUSE	Cenpa	Histone H3-like centromeric protein A
42146300	43891000	45676900	39267000	42650200	43143600	O35218	O35218	CPSF2_MOUSE	Cpsf2	Cleavage and polyadenylation specificity factor subunit 2
4949720	3047690	3089730	18816100	24718200	18044700	O35226	O35226;O35226-2;O35226-3;O35226-4;O35226-5;F7AI87	PSMD4_MOUSE	Psmd4	26S proteasome non-ATPase regulatory subunit 4
559936	692813	NaN	1236600	2131690	920667	O35226-3;O35226-5	O35226-2;O35226-3;O35226-5;F7AI87	PSMD4_MOUSE	Psmd4	Isoform of O35226, Isoform Rpn10C of 26S proteasome non-ATPase regulatory subunit 4
1071980	925587	1085800	2486840	1916670	2062480	O35231	O35231;E9PWU7;A0A1D5RLM0;O35231-2	KIFC3_MOUSE	Kifc3	Kinesin-like protein KIFC3
NaN	NaN	NaN	1853550	2345820	1269850	O35239	O35239	PTN9_MOUSE	Ptpn9	Tyrosine-protein phosphatase non-receptor type 9
684491	NaN	NaN	NaN	312527	302061	O35245;O35245-3;O35245-5	O35245;O35245-2;O35245-3;O35245-4;O35245-5	PKD2_MOUSE	Pkd2	Polycystin-2
23935000	9923090	9339210	14089500	16476800	13809900	O35250	O35250;O35250-2;A2AAN0	EXOC7_MOUSE	Exoc7	Exocyst complex component 7
612719	908635	840119	NaN	692444	NaN	O35261	P56931;O35261;A0A1Y7VML1;Q3TMJ9	E2F3_MOUSE	E2f3	Transcription factor E2F3
115572000	133571000	124841000	128551000	120528000	133038000	O35286	O35286;G3X8X0;A2A4P0;A2A4N9;Q05BH3;Q497W9;A0A0G2JG10	DHX15_MOUSE	Dhx15	ATP-dependent RNA helicase DHX15
20400800	16981200	15506800	18068400	19926700	17647400	O35295	O35295	PURB_MOUSE	Purb	Transcriptional activator protein Pur-beta
20149300	13069100	11815700	26868800	21264600	17108800	O35309	O35309	NMI_MOUSE	Nmi	N-myc-interactor
360916992	396009984	375337984	276707008	318327008	318238016	O35326	O35326;Q9D8S5	SRSF5_MOUSE	Srsf5	Serine/arginine-rich splicing factor 5
17087600	14902800	20648400	19866600	26566900	32303800	O35343	O35343;D3YTN1;A0A0B4J1E7	IMA3_MOUSE	Kpna4	Importin subunit alpha-3
49844600	44128300	56242700	43241500	54311800	63530200	O35344	O35344;O35343;A0A0B4J1E7	IMA4_MOUSE	Kpna3	Importin subunit alpha-4
51782400	49350100	62060000	39764100	49513800	67971696	O35345	O35345;Q4FJZ2	IMA7_MOUSE	Kpna6	Importin subunit alpha-7
2941020	2726420	2522430	2747510	2114930	2268540	O35347	O35347;D3YUN0;D3Z558;E9QP31	DGCR6_MOUSE	Dgcr6	Protein DGCR6
19268300	13911500	9347620	30203400	25573900	29845700	O35350	O35350;A0A494BAS0;A0A494BAC4	CAN1_MOUSE	Capn1	Calpain-1 catalytic subunit
1004870	1121840	896927	1443230	1523110	1461580	O35367	O35367	KERA_MOUSE	Kera	Keratocan
NaN	953884	844959	1513460	1520490	1227960	O35368-3	E9QAN9;A0A0R4J0H6;O35368-3	IFI3_MOUSE	Ifi203	Isoform of O35368, Isoform 3 of Interferon-activable protein 203
39393200	12889400	11858800	41918100	57416500	211787008	O35381	O35381;D3YYE1;D3Z7M9;F6UFG6	AN32A_MOUSE	Anp32a	Acidic leucine-rich nuclear phosphoprotein 32 family member A
18446400	8778640	8370060	13451900	14334200	11387100	O35382	O35382	EXOC4_MOUSE	Exoc4	Exocyst complex component 4
3400680	2059070	940665	7802960	8286500	4617230	O35386	O35386	PAHX_MOUSE	Phyh	Phytanoyl-CoA dioxygenase, peroxisomal
4773420	3097330	2670010	5141540	7215520	5502220	O35387	O35387;A0A0G2JFF9;A0A0G2JDP0;A0A0G2JEE6	HAX1_MOUSE	Hax1	HCLS1-associated protein X-1
2222150	1627060	834678	2458900	2347400	2202530	O35405	O35405	PLD3_MOUSE	Pld3	5'-3' exonuclease PLD3
2490260	2120420	1213060	4214230	4294390	3430940	O35423;O35423-2	O35423;O35423-2	AGT1_MOUSE	Agxt	Alanine--glyoxylate aminotransferase
6328630	9102880	8866150	4949440	4200300	4292700	O35425;O35425-2	O35425;A0A0J9YUF0;O35425-2	BOK_MOUSE	Bok	Bcl-2-related ovarian killer protein
NaN	161328	NaN	165408	NaN	95231.2	O35426;O35426-2	O35426;O35426-2;A0A5F8MPD3	XBP1_MOUSE	Xbp1	X-box-binding protein 1
1566780	NaN	NaN	2043770	2760050	1893350	O35445	O35445	RNF5_MOUSE	Rnf5	E3 ubiquitin-protein ligase RNF5
957038	571138	468407	701608	786466	801249	O35453;O35453-2	Q14B25;Q02844;Q99MS4;O35453;P21845;Q924N9;A0A0R4IZZ8;A0A3Q4L2Q9;E9PY32;A0A3Q4EH65;A0A3Q4EGI0;E9Q5P0;P21845-2;G3UWE8;O35453-2;E9QJW9;E9QLD5	HEPS_MOUSE	Hpn	Serine protease hepsin
6621790	2709340	5881660	15183700	14757100	15133000	O35459	O35459;F7B227	ECH1_MOUSE	Ech1	Delta(3,5)-Delta(2,4)-dienoyl-CoA isomerase, mitochondrial
11502700	4210740	5234340	14184900	18400700	11637100	O35465-2	O35465-2	FKBP8_MOUSE	Fkbp8	Isoform of O35465, Isoform 2 of Peptidyl-prolyl cis-trans isomerase FKBP8
19072600	16056700	14593300	13676000	15118800	16806900	O35473	O35473;A0A0A0MQK7	C1D_MOUSE	C1d	Nuclear nucleic acid-binding protein C1D
194671008	83707296	101742000	236516992	262888000	208672992	O35488	O35488;A2ANX6	S27A2_MOUSE	Slc27a2	Long-chain fatty acid transport protein 2
131922000	72117800	76186800	71590896	50838900	52100000	O35490	O35490;Q91WS4	BHMT1_MOUSE	Bhmt	Betaine--homocysteine S-methyltransferase 1
2124460	2573430	2147190	3108390	2992980	3353000	O35491	O35491;E9Q5Y1;F8WHX0;D3Z4P7	CLK2_MOUSE	Clk2	Dual specificity protein kinase CLK2
15750800	18887400	14903700	12965300	13560100	12843400	O35492	O35492;A0A1L1SST3	CLK3_MOUSE	Clk3	Dual specificity protein kinase CLK3
13138200	14699300	13120500	10000800	11503900	11191600	O35493	O35493;O35493-2	CLK4_MOUSE	Clk4	Dual specificity protein kinase CLK4
NaN	NaN	NaN	413338	683945	NaN	O35551;O35551-2;O35551-3;O35551-6	O35551;J3QJV7;O35551-2;O35551-3;O35551-6	RABE1_MOUSE	Rabep1	Rab GTPase-binding effector protein 1
8946680	9613020	8926170	42586600	68885296	43976100	O35593	O35593	PSDE_MOUSE	Psmd14	26S proteasome non-ATPase regulatory subunit 14
126943	173576	118163	69771.5	NaN	86893.1	O35598	O35598	ADA10_MOUSE	Adam10	Disintegrin and metalloproteinase domain-containing protein 10
2930550	1801780	4106370	4818310	3592440	4517490	O35601;O35601-2	O35601;O35601-2	FYB1_MOUSE	Fyb1	FYN-binding protein 1
645696	763769	NaN	2295160	4095140	2242680	O35609	O35609;E9Q855;Q3UXS0	SCAM3_MOUSE	Scamp3	Secretory carrier-associated membrane protein 3
1334490	1247830	1791480	1247330	1449280	1681380	O35615	O35615	FOG1_MOUSE	Zfpm1	Zinc finger protein ZFPM1
3485890	NaN	NaN	5423190	7631250	6037980	O35623	O35623	BET1_MOUSE	Bet1	BET1 homolog
592322	233440	523918	NaN	NaN	NaN	O35627;O35627-2	O35627;Q5FW96;O35627-2	NR1I3_MOUSE	Nr1i3	Nuclear receptor subfamily 1 group I member 3
13239100	10926400	18252100	7521180	6076080	7305750	O35632	O35632;A0A0A6YX37;A0A0A6YXJ6;Q8C309	HYAL2_MOUSE	Hyal2	Hyaluronidase-2
73744600	83602600	72796800	59099400	59301900	60998100	O35638	O35638;A2AFF6	STAG2_MOUSE	Stag2	Cohesin subunit SA-2
1936490	2868880	5441920	4058920	5678330	3403800	O35639	O35639	ANXA3_MOUSE	Anxa3	Annexin A3
NaN	NaN	NaN	NaN	807635	NaN	O35640	O35640;Q921D0	ANXA8_MOUSE	Anxa8	Annexin A8
67276096	72004400	63477300	41577800	37005400	36208400	O35643	O35643;Q5SVG4;Q5SVG5	AP1B1_MOUSE	Ap1b1	AP-1 complex subunit beta-1
NaN	NaN	NaN	1497960	1252140	1127810	O35646	O35646	CAN6_MOUSE	Capn6	Calpain-6
6508650	7616360	6500360	6391960	6002110	6058920	O35648	O35648;A0A286YD15;A0A286YCB3;A0A286YDP0;A0A286YDS3	CETN3_MOUSE	Cetn3	Centrin-3
782645	523939	NaN	1409020	1621580	969308	O35654	O35654	DPOD2_MOUSE	Pold2	DNA polymerase delta subunit 2
4477310	2067810	2384710	14477500	13966600	8021960	O35660	O35660;G5E8M7	GSTM6_MOUSE	Gstm6	Glutathione S-transferase Mu 6
NaN	NaN	NaN	1429960	1556720	765665	O35678	O35678;E9Q3B9;D3YYS6	MGLL_MOUSE	Mgll	Monoglyceride lipase
3778340	3359100	4368920	4186520	4522550	4177990	O35680	O35680;E9PUY1	RT12_MOUSE	Mrps12	28S ribosomal protein S12, mitochondrial
4500120	3456730	5492530	8415060	4359960	6106150	O35682	O35682;A0A0N4SW94	MYADM_MOUSE	Myadm	Myeloid-associated differentiation marker
2207860	1015890	821251	5136870	9516940	6671770	O35683	O35683	NDUA1_MOUSE	Ndufa1	NADH dehydrogenase [ubiquinone] 1 alpha subcomplex subunit 1
NaN	1133710	841008	1985660	1967650	2690680	O35685	O35685	NUDC_MOUSE	Nudc	Nuclear migration protein nudC
118489000	131164000	125635000	116061000	120123000	118919000	O35691	O35691;Q3TUQ5	PININ_MOUSE	Pnn	Pinin
760901	NaN	NaN	1304490	2195640	1658020	O35704	O35704	SPTC1_MOUSE	Sptlc1	Serine palmitoyltransferase 1
14453300	11901000	9978890	7172840	6870100	4695760	O35711;O35711-2;O35711-4	O35711;O35711-2;O35711-4;G3X957	LIPB2_MOUSE	Ppfibp2	Liprin-beta-2
1500470	NaN	1268150	10690600	15468600	10723600	O35728	O35728	CP4AE_MOUSE	Cyp4a14	Cytochrome P450 4A14
28166300	24007200	29198600	32343600	29460100	31968100	O35730	O35730;O35730-2	RING1_MOUSE	Ring1	E3 ubiquitin-protein ligase RING1
155330000	101583000	140850000	119231000	133141000	150796992	O35737	O35737;Q8C2Q7	HNRH1_MOUSE	Hnrnph1	Heterogeneous nuclear ribonucleoprotein H
5466100	3362570	3263810	2658520	3112660	2134010	O35738	O35738;Q60980;A0A0G2JE66	KLF12_MOUSE	Klf12	Krueppel-like factor 12
880971	NaN	NaN	850524	NaN	NaN	O35739	O35739;Q8CEC4	KLF9_MOUSE	Klf9	Krueppel-like factor 9
99703.1	151593	94286.5	54137.9	NaN	NaN	O35744	O35744	CHIL3_MOUSE	Chil3	Chitinase-like protein 3
118944000	115155000	107891000	105222000	103784000	99751296	O35841	O35841	API5_MOUSE	Api5	Apoptosis inhibitor 5
2397960	1748290	6080360	5816320	9158840	5889290	O35857	O35857	TIM44_MOUSE	Timm44	Mitochondrial import inner membrane translocase subunit TIM44
1860170	1202740	NaN	3687250	4097200	3399850	O35864	O35864	CSN5_MOUSE	Cops5	COP9 signalosome complex subunit 5
1454680	491622	NaN	3847060	4925020	14431000	O35887	O35887;Q6XLQ8;G3UXA3;G3UWV3;G3V004	CALU_MOUSE	Calu	Calumenin
31335700	33349500	36239400	76076200	76197104	59559100	O35892	O35892;A0A668KM38;E9QA05;E9Q4Y0;Q8C405;D6RIJ4;O35892-2;A0A1B0GX24	SP100_MOUSE	Sp100	Nuclear autoantigen Sp-100
49471000	62360500	63443200	55932400	63993400	61334300	O35900	O35900;O35901	LSM2_MOUSE	Lsm2	U6 snRNA-associated Sm-like protein LSm2
4189140	3522380	3700910	10996200	5793390	8206580	O35902;O35902-2	O35902;A0A3Q4EGP6;Q3UFC6;O35902-2	DSG3_MOUSE	Dsg3	Desmoglein-3
773649	602197	418801	283803	441625	362915	O35930	O35930	GP1BA_MOUSE	Gp1ba	Platelet glycoprotein Ib alpha chain
NaN	NaN	NaN	1570030	3117970	1747530	O35943	O35943	FRDA_MOUSE	Fxn	Frataxin, mitochondrial
4136850	3282550	9414080	15831100	12326000	11909200	O35945	O35945	AL1A7_MOUSE	Aldh1a7	Aldehyde dehydrogenase, cytosolic 1
1866740	1591800	NaN	3462610	3946400	2354300	O35955	O35955	PSB10_MOUSE	Psmb10	Proteasome subunit beta type-10
6762760	2965730	3575330	22172900	24205600	14027000	O35969;O35969-2	O35969;O35969-2	GAMT_MOUSE	Gamt	Guanidinoacetate N-methyltransferase
889902	NaN	NaN	1658760	2139560	1363850	O35972	O35972;A0A1B0GQZ1;A0A1B0GSZ9	RM23_MOUSE	Mrpl23	39S ribosomal protein L23, mitochondrial
10104400	12308300	14852500	12665100	13003600	11941200	O35980	O35980	NTH_MOUSE	Nthl1	Endonuclease III-like protein 1
926405	NaN	NaN	876242	1036090	1092000	O35984	O35984;O35317;V9GXB8;B2FDH2;B2FDH3;Q3UR63;D6RCU6;O35317-2;G3UXL9;H3BK27	PBX2_MOUSE	Pbx2	Pre-B-cell leukemia transcription factor 2
12360100	11226500	6644810	6478300	2689000	3964470	O35988	O35988	SDC4_MOUSE	Sdc4	Syndecan-4
2724270	644076	511097	3465080	4337520	5017810	O54692	O54692	ZW10_MOUSE	Zw10	Centromere/kinetochore protein zw10 homolog
13933100	8645910	11072400	13937600	19165500	27386300	O54724	O54724	CAVN1_MOUSE	Cavin1	Caveolae-associated protein 1
59439800	25277500	21901500	94229600	123755000	180532992	O54734	O54734	OST48_MOUSE	Ddost	Dolichyl-diphosphooligosaccharide--protein glycosyltransferase 48 kDa subunit
32730900	8422670	7937290	14263600	20152000	14232300	O54749	O54749;G3UZ38	CP2J5_MOUSE	Cyp2j5	Cytochrome P450 2J5
NaN	NaN	NaN	783693	583909	NaN	O54754	O54754;G3X8P9	AOXA_MOUSE	Aox1	Aldehyde oxidase 1
14410500	10640500	9036240	22866200	22475500	23283700	O54774	O54774	AP3D1_MOUSE	Ap3d1	AP-3 complex subunit delta-1
868191	NaN	NaN	549402	678338	647376	O54781	O54781;A0A0R4J124	SRPK2_MOUSE	Srpk2	SRSF protein kinase 2
18264000	14595500	16836100	19498900	19378600	18263700	O54784	O54784	DAPK3_MOUSE	Dapk3	Death-associated protein kinase 3
25742100	19992600	22679500	21161000	22073300	21335000	O54790	O54790	MAFG_MOUSE	Mafg	Transcription factor MafG
4876600	NaN	7475820	10936600	11806000	10966100	O54791	O54791;A0A2R8VHY0	MAFF_MOUSE	Maff	Transcription factor MafF
NaN	NaN	NaN	NaN	NaN	1707460	O54818	O54818;B2RUC1;Q3V2G6;A0A1L1ST53;A0A1L1SR11	TPD53_MOUSE	Tpd52l1	Tumor protein D53
4097580	4961020	5743940	5369970	4277600	3707560	O54824;O54824-2	O54824;O54824-2	IL16_MOUSE	Il16	Pro-interleukin-16
28022500	30007400	25349400	33185700	32463000	31392500	O54825	O54825	BYST_MOUSE	Bysl	Bystin
3155650	3782410	3028680	3815020	2927250	3032060	O54826	O54826;A2AS70;A2AS72	AF10_MOUSE	Mllt10	Protein AF-10
128706000	104713000	109195000	87779504	89859000	93716096	O54833	O54833	CSK22_MOUSE	Csnk2a2	Casein kinase II subunit alpha'
1131450	967769	NaN	691203	771104	NaN	O54834;O54834-3;O54834-4	O54834;O54834-3;O54834-4	RHG06_MOUSE	Arhgap6	Rho GTPase-activating protein 6
741494	547299	NaN	1626320	1654650	1627750	O54836	O54836;B9EI21	ZMAT3_MOUSE	Zmat3	Zinc finger matrin-type protein 3
1199970	1403920	1047280	3248250	1958280	2471430	O54864;O54864-2;O54864-3	O54864;A2AC19;O54864-2;O54864-3	SUV91_MOUSE	Suv39h1	Histone-lysine N-methyltransferase SUV39H1
681160	761354	NaN	1042870	1147420	989215	O54865	O54865;Q80YP4	GCYB1_MOUSE	Gucy1b1	Guanylate cyclase soluble subunit beta-1
5222470	5457050	2742780	10886700	7976940	8647630	O54879	O54879;A2AP78	HMGB3_MOUSE	Hmgb3	High mobility group protein B3
5059230	1914640	1588970	17468400	24154300	16352200	O54909	Q8K5C8;O54909;Q8K3M1;E9Q9P8	RDH16_MOUSE	Rdh16	Retinol dehydrogenase 16
1642740	1440480	1315510	1413270	1412680	1561670	O54915;O54915-2	O54915;O54915-2	NR1I2_MOUSE	Nr1i2	Nuclear receptor subfamily 1 group I member 2
5055320	5218840	4382280	4318340	3890610	4594720	O54916	O54916;E9Q632;D3Z2E3;D6RIN6;A0A1L1SRE4	REPS1_MOUSE	Reps1	RalBP1-associated Eps domain-containing protein 1
17506700	14878400	21419500	20637400	17319400	18095400	O54931-3	O54931;O54931-2;O54931-3;O54931-4;O54931-5;A2API8;F7AA26	AKAP2_MOUSE	Akap2	Isoform of O54931, Isoform 3 of A-kinase anchor protein 2
NaN	NaN	NaN	3012340	2002550	2374310	O54931-4;O54931-5	O54931;O54931-2;O54931-4;O54931-5;A2API8;F7AA26	AKAP2_MOUSE	Akap2	Isoform of O54931, Isoform 4 of A-kinase anchor protein 2
41309000	42460800	45325600	47725400	50992400	46970700	O54941	P46460;O54941	SMCE1_MOUSE	Smarce1	SWI/SNF-related matrix-associated actin-dependent regulator of chromatin subfamily E member 1
20604400	33001900	31269300	22545600	19466900	22377700	O54946	O54946	DNJB6_MOUSE	Dnajb6	DnaJ homolog subfamily B member 6
4203890	1561790	NaN	4201370	4473560	5167540	O54950	O54950;A0A2R8VHU2;A0A2R8W6Y3	AAKG1_MOUSE	Prkag1	5'-AMP-activated protein kinase subunit gamma-1
619814016	530891008	575097024	661982976	749414976	811497984	O54962	O54962	BAF_MOUSE	Banf1	Barrier-to-autointegration factor
132674000	89095504	80349104	48098800	53460600	48681900	O54965;O54965-2	O54965;Q8C4F9;Q8CB78;O54965-2;A0A0G2JGT7;A0A0G2JDP6	RNF13_MOUSE	Rnf13	E3 ubiquitin-protein ligase RNF13
15741000	11611900	7171950	10764200	8363710	9242380	O54967;O54967-2;O54967-3	O54967;E9Q5M1;A0A0R4J1L0;A0A5F8MPC4;A0A5F8MQ87;A0A5F8MPM0;D3Z3U5;D3Z3U6;G3X9X7;O54967-2;O54967-3	ACK1_MOUSE	Tnk2	Activated CDC42 kinase 1
585749	NaN	NaN	2873000	3289780	3418010	O54984	O54984;A0A1B0GRE1	GET3_MOUSE	Get3	ATPase GET3
683887	772682	NaN	1379930	1673270	1472430	O54988;O54988-2	O54988;O54988-2	SLK_MOUSE	Slk	STE20-like serine/threonine-protein kinase
3067130	NaN	NaN	3065030	4616430	3384160	O55003	O55003;A0A1B0GT26	BNIP3_MOUSE	Bnip3	BCL2/adenovirus E1B 19 kDa protein-interacting protein 3
7131780	2375720	2275520	5263130	6247690	5646400	O55013	O55013	TPPC3_MOUSE	Trappc3	Trafficking protein particle complex subunit 3
34383300	13633000	16092100	133448000	199324000	115369000	O55022	O55022	PGRC1_MOUSE	Pgrmc1	Membrane-associated progesterone receptor component 1
2327600	941848	804730	1474560	1399740	2443000	O55028	O55028;A0A0U1RQ97;A0A0U1RPT4;A0A0U1RNL7;D3Z7R0	BCKD_MOUSE	Bckdk	[3-methyl-2-oxobutanoate dehydrogenase [lipoamide]] kinase, mitochondrial
32558800	9540200	7028840	33997300	47360500	67760704	O55029	O55029	COPB2_MOUSE	Copb2	Coatomer subunit beta'
2074630	1055570	1127120	1483410	1353290	1330480	O55033	O55033	NCK2_MOUSE	Nck2	Cytoplasmic protein NCK2
NaN	NaN	NaN	1104420	2193780	1911820	O55042;O55042-2	O55042;O55042-2	SYUA_MOUSE	Snca	Alpha-synuclein
4162170	3152750	2914980	4333230	5135620	4473310	O55047	O55047;F6XSD0;B1ASU9;O55047-2;B7ZC85	TLK2_MOUSE	Tlk2	Serine/threonine-protein kinase tousled-like 2
713514	180989	220896	874072	1063530	845956	O55047-2	F6XSD0;B1ASU9;O55047-2	TLK2_MOUSE	Tlk2	Isoform of O55047, Isoform 2 of Serine/threonine-protein kinase tousled-like 2
430449	613636	NaN	2979240	3607580	1791220	O55060	O55060;A0A0R4J018;D3YWK6;D3Z217;D3Z380	TPMT_MOUSE	Tpmt	Thiopurine S-methyltransferase
2131610	1820760	1109880	1663260	1825010	2228630	O55070	O55070	DNSL3_MOUSE	Dnase1l3	Deoxyribonuclease gamma
408760	302048	220800	1800200	2257480	1706220	O55098	O55098	STK10_MOUSE	Stk10	Serine/threonine-protein kinase 10
2459980	1635750	930611	2547890	2610460	2523510	O55106	O55106;F8WH41	STRN_MOUSE	Strn	Striatin
38667300	42661800	59403900	57773700	41225300	46907300	O55111	O55111	DSG2_MOUSE	Dsg2	Desmoglein-2
47953200	8957020	10305600	14540400	13304800	12304600	O55125	O55125	NIPS1_MOUSE	Nipsnap1	Protein NipSnap homolog 1
1558000	NaN	748943	1864140	2046010	2304270	O55126	O55126;Q7TMG8	NIPS2_MOUSE	Nipsnap2	Protein NipSnap homolog 2
327368000	339300000	341835008	284278016	277884000	272584992	O55128	O55128;E9Q317;D3YY55	SAP18_MOUSE	Sap18	Histone deacetylase complex subunit SAP18
45980800	21106000	24067000	22508900	18968000	20313800	O55131	O55131;E9Q9F5;E9Q1G8	SEPT7_MOUSE	Septin7	Septin-7
89126704	71239600	81976704	97937000	111684000	119125000	O55135	O55135	IF6_MOUSE	Eif6	Eukaryotic translation initiation factor 6
913826	NaN	NaN	6890100	8481270	4769640	O55137	Q9QYR7;O55137;Q9QYR7-2;A0A1Y7VMZ4	ACOT1_MOUSE	Acot1	Acyl-coenzyme A thioesterase 1
125249000	147630000	89740200	153875008	153604000	187599008	O55142	O55142	RL35A_MOUSE	Rpl35a	60S ribosomal protein L35a
23665600	13316300	10801200	90956400	131855000	130730000	O55143	O55143;O55143-2	AT2A2_MOUSE	Atp2a2	Sarcoplasmic/endoplasmic reticulum calcium ATPase 2
812477	992438	683108	919627	921342	1172210	O55176	O55176;O55176-4;O55176-5	PJA1_MOUSE	Pja1	E3 ubiquitin-protein ligase Praja-1
9637070	5290050	13481700	4188200	NaN	3221130	O55186	O55186	CD59A_MOUSE	Cd59a	CD59A glycoprotein
4966610	4804400	5134730	6424280	5483020	5813640	O55187	O55187;O55187-2	CBX4_MOUSE	Cbx4	E3 SUMO-protein ligase CBX4
30624000	33378800	33678700	34291100	34997800	39172500	O55201	O55201;O55201-2	SPT5H_MOUSE	Supt5h	Transcription elongation factor SPT5
320820000	149983008	140219008	145082000	156696992	170096992	O55222	O55222;D3YZA5;A0A1B0GR42;A0A1B0GRF6	ILK_MOUSE	Ilk	Integrin-linked protein kinase
4014650	6756070	4669690	12539400	15927500	12325800	O55234	O55234;Q8BTY5	PSB5_MOUSE	Psmb5	Proteasome subunit beta type-5
1855250	1306000	1469250	1828850	1961210	2214730	O55236	O55236	MCE1_MOUSE	Rngtt	mRNA-capping enzyme
5929310	3334410	2092570	8812420	15568800	10537700	O55242;O55242-2	O55242;O55242-2	SGMR1_MOUSE	Sigmar1	Sigma non-opioid intracellular receptor 1
NaN	NaN	NaN	2798050	2347500	2258330	O70126	O70126	AURKB_MOUSE	Aurkb	Aurora kinase B
1021010	1453850	1825220	1891270	1604470	1525360	O70131	O70131;D3YW25;D6RFN5	NINJ1_MOUSE	Ninj1	Ninjurin-1
557960000	687932992	608820992	589577984	594574976	630502976	O70133	O70133;A0A0R4J2C3;O70133-2;Q3UR42;A0A087WPL5;A0A087WRT3;E9QNN1	DHX9_MOUSE	Dhx9	ATP-dependent RNA helicase A
23423000	22540600	31086500	21708300	26014800	17502100	O70133-2	O70133-2;Q3UR42;E9QNN1	DHX9_MOUSE	Dhx9	Isoform of O70133, Isoform 2 of ATP-dependent RNA helicase A
NaN	NaN	NaN	495453	767737	345268	O70145	O70145;A0A087WPH0	NCF2_MOUSE	Ncf2	Neutrophil cytosol factor 2
6825160	3235480	2727630	12822600	18609700	15219500	O70152	O70152;F8WII3	DPM1_MOUSE	Dpm1	Dolichol-phosphate mannosyltransferase subunit 1
2814260	2090240	1127390	613407	507662	NaN	O70165	O70165	FCN1_MOUSE	Fcn1	Ficolin-1
1426940	NaN	NaN	693124	701531	NaN	O70172	O70172;F6RJE8	PI42A_MOUSE	Pip4k2a	Phosphatidylinositol 5-phosphate 4-kinase type-2 alpha
57454200	29816500	25195500	46103900	49582000	69940304	O70194	O70194;A0A2R8VK20	EIF3D_MOUSE	Eif3d	Eukaryotic translation initiation factor 3 subunit D
16275100	19251000	26058400	43925300	34604600	31591800	O70200	O70200;G3UYJ2	AIF1_MOUSE	Aif1	Allograft inflammatory factor 1
NaN	NaN	NaN	1103930	1728520	1259840	O70228	O70228;A2AQC3;Q8C4G3;Q8C288	ATP9A_MOUSE	Atp9a	Probable phospholipid-transporting ATPase IIA
5054310	3556780	3978620	2912130	3667320	3747850	O70230;O70230-2	O70230;O70230-2;O70230-3	ZN143_MOUSE	Znf143	Zinc finger protein 143
47641100	14962200	12135700	53499300	62522400	49151100	O70251	O70251;A0A087WS46	EF1B_MOUSE	Eef1b	Elongation factor 1-beta
2895000	NaN	1239210	7437280	11572600	7276980	O70252	O70252;D3YX62	HMOX2_MOUSE	Hmox2	Heme oxygenase 2
32878500	41104600	37873500	36653200	39753200	35388900	O70279	O70279;Q3UFM6	ESS2_MOUSE	Ess2	Splicing factor ESS-2 homolog
1458490	988022	1177330	1479390	1722500	1668790	O70293-2	O70293;O70293-2;A0A286YDZ5;A0A286YE10;A0A286YDA5;Q9EP84	GRK6_MOUSE	Grk6	Isoform of O70293, Isoform GRK6B of G protein-coupled receptor kinase 6
6498890	2150200	NaN	5490510	5580100	4156890	O70303	O70303	CIDEB_MOUSE	Cideb	Cell death activator CIDE-B
20687400	16383600	16272500	30498500	28627700	28207700	O70305;O70305-2	O70305;F7B6X4;A0A286YDU2;O70305-2;O70305-3;E9QM77;F6U2C2	ATX2_MOUSE	Atxn2	Ataxin-2
10424300	18515200	13266400	7823420	6801640	5115710	O70309;O70309-2	O70309;A0A338P795;O70309-2;G5E8F8;Q6PE70	ITB5_MOUSE	Itgb5	Integrin beta-5
24892300	14043200	13114000	30309200	33177100	30925200	O70310	O70310	NMT1_MOUSE	Nmt1	Glycylpeptide N-tetradecanoyltransferase 1
8239480	4331680	3377530	14235700	16878800	14410700	O70311	O70311;A2AJH3;F7APP3	NMT2_MOUSE	Nmt2	Glycylpeptide N-tetradecanoyltransferase 2
10616300	7675830	10487000	4734240	4913310	4315670	O70318	O70318;A0A1W2P6I5;Q80UE4;Q80UE5;Q8C928	E41L2_MOUSE	Epb41l2	Band 4.1-like protein 2
36410400	9932340	9855350	33954800	31422300	36332400	O70325;O70325-2;O70325-3	O70325;S4R1E5;O70325-2;O70325-3	GPX4_MOUSE	Gpx4	Phospholipid hydroperoxide glutathione peroxidase
656624	252479	179893	528182	456242	262253	O70348	O70348;A0A0R4J288;G3UZP8;G3UZ39;G3UX82	DXO_MOUSE	Dxo	Decapping and exoribonuclease protein
13204800	3875260	4261690	16358700	21171100	19147000	O70378	O70378;M0QWS0;M0QWC9;M0QWI7;M0QWE2	EMC8_MOUSE	Emc8	ER membrane protein complex subunit 8
24751600	15186300	10009900	16222700	13518100	12738500	O70400	O70400	PDLI1_MOUSE	Pdlim1	PDZ and LIM domain protein 1
12276600	10883500	10933900	20299800	23797700	20643400	O70404	O70404;A0A0R4J0R1;A0A0U1RPE8	VAMP8_MOUSE	Vamp8	Vesicle-associated membrane protein 8
13919900	11611800	12185300	12629500	14793200	13057300	O70422	O70422	TF2H4_MOUSE	Gtf2h4	General transcription factor IIH subunit 4
547294	NaN	566059	2761530	1723330	2361810	O70433	O70433	FHL2_MOUSE	Fhl2	Four and a half LIM domains protein 2
5769870	6798960	8163600	20697800	31292700	22043000	O70435	O70435;F8WH02;E0CZ34;E0CYL6	PSA3_MOUSE	Psma3	Proteasome subunit alpha type-3
1111390	392014	299635	2364580	3054340	1999920	O70439	O70439;Q8BH40	STX7_MOUSE	Stx7	Syntaxin-7
6355810	5150000	7273190	5272990	6038610	7509140	O70451	O70451	MOT2_MOUSE	Slc16a7	Monocarboxylate transporter 2
1711190	808811	2895860	17003600	12581900	4986450	O70475	O70475	UGDH_MOUSE	Ugdh	UDP-glucose 6-dehydrogenase
1026150	793636	605478	1104000	1158540	1467070	O70477	O70477;A0A494B958;A0A494B9U0;A0A494BB27	PKNX1_MOUSE	Pknox1	Homeobox protein PKNOX1
8358780	6855440	6683420	7080540	5621040	4595110	O70479	O70479	BACD2_MOUSE	Tnfaip1	BTB/POZ domain-containing adapter for CUL3-mediated RhoA degradation protein 2
4248690	4396880	NaN	6299140	5231600	4804250	O70480	O70480;Q8BSN6	VAMP4_MOUSE	Vamp4	Vesicle-associated membrane protein 4
NaN	NaN	NaN	435377	665886	465056	O70481	O70481	UBR1_MOUSE	Ubr1	E3 ubiquitin-protein ligase UBR1
NaN	777444	NaN	900117	1033140	754017	O70491	O70491;A0A0R4J115	STRA6_MOUSE	Stra6	Receptor for retinol uptake STRA6
2037370	559467	981262	8254280	10221200	6058520	O70492	O70492;D3Z6Z0;Q78ZM0	SNX3_MOUSE	Snx3	Sorting nexin-3
477233	NaN	NaN	1740910	2612540	1442890	O70493	O70493;Q6ZWQ5;Q3V2H3;Q3TGS7	SNX12_MOUSE	Snx12	Sorting nexin-12
7203500	6054340	7752280	6854150	7424550	7434540	O70494;O70494-2;O70494-3	O70494;O70494-2;O70494-3	SP3_MOUSE	Sp3	Transcription factor Sp3
89832304	50894900	68853000	117587000	155536992	130191000	O70503	O70503;O70503-2	DHB12_MOUSE	Hsd17b12	Very-long-chain 3-oxoacyl-CoA reductase
7136260	5667290	4923280	6739760	6601850	6262400	O70546;O70546-2	O70546;O70546-2	KDM6A_MOUSE	Kdm6a	Lysine-specific demethylase 6A
4155610	2357320	1776600	5559930	5661400	4563720	O70551	O70551;A0A3B2W430;A0A3B2W4B9;B2KF32	SRPK1_MOUSE	Srpk1	SRSF protein kinase 1
1144180	434617	470117	1500600	1826320	1341280	O70566	O70566;E9Q4U7;Q6W4W7	DIAP2_MOUSE	Diaph2	Protein diaphanous homolog 2
23684100	24935400	18692600	29415800	14890500	18454800	O70570	O70570;D3YVM4;D3Z2D3	PIGR_MOUSE	Pigr	Polymeric immunoglobulin receptor
1798130	430568	NaN	2156040	3129990	2475420	O70572	O70572	NSMA_MOUSE	Smpd2	Sphingomyelin phosphodiesterase 2
6408280	3242920	2575570	7197070	8945040	6720280	O70579	O70579;A0A2R8VI88	PM34_MOUSE	Slc25a17	Peroxisomal membrane protein PMP34
497495	NaN	NaN	730700	808466	601049	O70583;O70583-2;O70583-3	O70583;B1AV01;O70583-2;O70583-3	TRI18_MOUSE	Mid1	E3 ubiquitin-protein ligase Midline-1
21199100	15744700	19188100	8784110	8860290	8983280	O70585-2	O70585;Q8K0N0;Q8C8Z9;O70585-2;G3UZJ3;G3UYK9;G3UYM7;G3UZ87;G3UXK0;G3UY34	DTNB_MOUSE	Dtnb	Isoform of O70585, Isoform 2 of Dystrobrevin beta
33760600	23470800	25084400	13320100	13590200	14456500	O70589;O70589-3;O70589-4;O70589-5	O70589;B1AUH5;O70589-2;O70589-3;O70589-4;O70589-5;A0A067XG53	CSKP_MOUSE	Cask	Peripheral plasma membrane protein CASK
1496620	1240890	NaN	736301	1491340	1319550	O70591	O70591	PFD2_MOUSE	Pfdn2	Prefoldin subunit 2
2218570	3026080	2154290	3048280	3966520	6117950	O88271	O88271	CFDP1_MOUSE	Cfdp1	Craniofacial development protein 1
85605200	77844496	83562704	74131504	77474600	80111296	O88291	O88291;A0A0R4J098;O88291-2;D3YXQ7	ZN326_MOUSE	Znf326	DBIRD complex subunit ZNF326
26685900	19277200	34542300	8004620	8017960	6368620	O88322	O88322;A0A286YCQ5	NID2_MOUSE	Nid2	Nidogen-2
284450	181565	NaN	289121	343117	371431	O88327	O88327	CTNL1_MOUSE	Ctnnal1	Alpha-catulin
25762700	28021800	27884700	29502900	21974300	23138000	O88342	O88342;A0A0J9YU05	WDR1_MOUSE	Wdr1	WD repeat-containing protein 1
628451	408148	443646	1634670	1727600	1349270	O88343	O88343;E9Q8N8;A0A668KM61;O88343-2;A7E1Z5;D3Z7G8	S4A4_MOUSE	Slc4a4	Electrogenic sodium bicarbonate cotransporter 1
3681410	NaN	NaN	2697300	3185020	2354110	O88351	O88351;Q3U141;A0A0R4J0T4;Q5D0E0	IKKB_MOUSE	Ikbkb	Inhibitor of nuclear factor kappa-B kinase subunit beta
NaN	NaN	NaN	205585	399926	360033	O88379	O88379;G3UZD1;G3UZ82;G3UWZ0;G3UXR5	BAZ1A_MOUSE	Baz1a	Bromodomain adjacent to zinc finger domain protein 1A
24054300	16912600	13044400	34928100	34950300	32328100	O88384	O88384;F6UHS3;Q91XH6	VTI1B_MOUSE	Vti1b	Vesicle transport through interaction with t-SNAREs homolog 1B
6442890	3111680	NaN	6015250	7885820	4227940	O88428	O88428;A0A494B923;A0A494BB18	PAPS2_MOUSE	Papss2	Bifunctional 3'-phosphoadenosine 5'-phosphosulfate synthase 2
16353700	4705390	6714620	22639900	30412300	24072500	O88441	O88441	MTX2_MOUSE	Mtx2	Metaxin-2
9974820	5572890	5597370	37009400	56859700	31031700	O88451	Q8CGV4;Q8K5C8;Q9R092;O88451;G5E8H9;A0A1W2P7F4;A0A1W2P6R2;A0A1W2P7U2;Q6PHA1;E9Q9P8	RDH7_MOUSE	Rdh7	Retinol dehydrogenase 7
4425180	2878760	1819420	9270610	14650900	9347550	O88455	O88455;A0A140LIT2	DHCR7_MOUSE	Dhcr7	7-dehydrocholesterol reductase
2921900	1651290	1917460	7742670	8355620	11057300	O88456	O88456;Q9D7J7;A0A0R4J1C2	CPNS1_MOUSE	Capns1	Calpain small subunit 1
7160420	6967530	6604210	8474920	7084910	7291160	O88466	O88466;R4GML0;E9Q7S1;O88466-2;O88466-3	ZN106_MOUSE	Znf106	Zinc finger protein 106
66587800	50832200	48028800	100793000	126186000	113418000	O88487	O88487;Q3TPJ8;A2BFF5;A2BFF8;A2BFF9	DC1I2_MOUSE	Dync1i2	Cytoplasmic dynein 1 intermediate chain 2
11620800	11148300	9891710	14026900	12042500	12400400	O88491	O88491;E9QAE4;A0A286YE36	NSD1_MOUSE	Nsd1	Histone-lysine N-methyltransferase, H3 lysine-36 specific
NaN	NaN	2768630	2774180	7480070	4164590	O88492;O88492-2	O88492;O88492-2;A0A571BEC9	PLIN4_MOUSE	Plin4	Perilipin-4
3394440	1281460	2459010	NaN	1599000	1382880	O88502	O88502	PDE8A_MOUSE	Pde8a	High affinity cAMP-specific and IBMX-insensitive 3',5'-cyclic phosphodiesterase 8A
29616900	31674000	30449500	68922400	85911696	64183800	O88508	O88508;O88508-2;G3UZG8	DNM3A_MOUSE	Dnmt3a	DNA (cytosine-5)-methyltransferase 3A
NaN	13475300	NaN	8806340	6928750	6868260	O88509;O88509-2;O88509-3;O88509-4	O88509;Q3KR45;O88509-2;O88509-3;O88509-4	DNM3B_MOUSE	Dnmt3b	DNA (cytosine-5)-methyltransferase 3B
NaN	NaN	NaN	15264000	17283300	15463400	O88512	O88512	AP1G2_MOUSE	Ap1g2	AP-1 complex subunit gamma-like 2
7430790	6636450	6087470	4781930	4322230	4335020	O88520	O88520	SHOC2_MOUSE	Shoc2	Leucine-rich repeat protein SHOC-2
150564	NaN	NaN	NaN	NaN	NaN	O88522	O88522;Q8VC91;E9Q2Y3;Q7TSS3;A3KG38;A3KG40;A3KG41;A3KG44	NEMO_MOUSE	Ikbkg	NF-kappa-B essential modulator
899672	561132	NaN	1158280	1334120	1092850	O88531	O88531	PPT1_MOUSE	Ppt1	Palmitoyl-protein thioesterase 1
51265000	43755800	50437900	50316000	53489300	52088200	O88532	O88532	ZFR_MOUSE	Zfr	Zinc finger RNA-binding protein
2742910	1117680	530311	7523450	12444500	9181880	O88543	O88543	CSN3_MOUSE	Cops3	COP9 signalosome complex subunit 3
1951970	1666220	1305370	5655330	9504090	7616830	O88544	O88544;F6QTS1;D3YV99;D3Z1R9	CSN4_MOUSE	Cops4	COP9 signalosome complex subunit 4
2422230	1743960	1601090	4751680	7791180	5830990	O88545	O88545;D3Z0F5	CSN6_MOUSE	Cops6	COP9 signalosome complex subunit 6
15788000	11577000	21004000	9018310	5291210	7939600	O88551	O88551	CLD1_MOUSE	Cldn1	Claudin-1
10275000	4995340	12174400	10191200	10953400	11021600	O88552	O88552;A3KGB5	CLD2_MOUSE	Cldn2	Claudin-2
19691600	19813500	21267900	29023900	32034400	28688600	O88554	O88554;A0A2I3BPY1	PARP2_MOUSE	Parp2	Poly [ADP-ribose] polymerase 2
7852310	9137100	8718720	9396850	9800300	9525540	O88559	O88559;O88559-2;A0A0R4J1I3;F8WHD9;D3YZC2;F7CJP6	MEN1_MOUSE	Men1	Menin
4452720128	4061540096	5028149760	3690249984	3541730048	3414919936	O88569	O88569;O88569-2;O88569-3;A0A0N4SUM2	ROA2_MOUSE	Hnrnpa2b1	Heterogeneous nuclear ribonucleoproteins A2/B1
3022060	2351860	2341830	3364760	2606890	3260790	O88573	O88573;E9Q921;B1AVP1;A3KMF4	AFF1_MOUSE	Aff1	AF4/FMR2 family member 1
7410870	8097480	8900280	9060150	8924660	10009900	O88574	O88574	SAP30_MOUSE	Sap30	Histone deacetylase complex subunit SAP30
6397510	3223780	2685390	22262000	29170000	15465600	O88587;O88587-2	O88587;O88587-2	COMT_MOUSE	Comt	Catechol O-methyltransferase
29018100	9258900	8197800	16632000	20503100	17489000	O88597	O88597;F7C090;E9PYD6	BECN1_MOUSE	Becn1	Beclin-1
814989	275438	NaN	1105600	1194020	895801	O88622;O88622-2	O88622;E9Q088;O88622-2;G3X8U8	PARG_MOUSE	Parg	Poly(ADP-ribose) glycohydrolase
53476800	15365600	20421200	72703696	90371400	87760096	O88630	O88630	GOSR1_MOUSE	Gosr1	Golgi SNAP receptor complex member 1
8665240	9080710	9010850	10484400	10701300	9861640	O88665	O88665	BRD7_MOUSE	Brd7	Bromodomain-containing protein 7
6539950	4550840	4151010	21653000	32351800	21917500	O88685	O88685;B7ZCF1;A0A087WPH7;F6Q2E3	PRS6A_MOUSE	Psmc3	26S proteasome regulatory subunit 6A
NaN	NaN	NaN	14333800	16107100	16255300	O88696	O88696	CLPP_MOUSE	Clpp	ATP-dependent Clp protease proteolytic subunit, mitochondrial
221498	NaN	NaN	324563	389888	548108	O88697	O88697;D3YXM1;Q05DP1;A0A087WQT0	STK16_MOUSE	Stk16	Serine/threonine-protein kinase 16
NaN	NaN	NaN	1133530	819314	695799	O88708	O88708;Q9CZF7;A2AI40;A2AI42;A2AI43	ORC4_MOUSE	Orc4	Origin recognition complex subunit 4
126764000	79394800	72807200	102984000	102834000	97758200	O88712;O88712-2	P56546;O88712;A0A0J9YUM4;E9PWQ9;A0A0J9YU62;A0A0J9YTW3;O88712-2;O88712-3;E9Q0T4;P56546-2;Q91YZ2	CTBP1_MOUSE	Ctbp1	C-terminal-binding protein 1
10705900	9571210	9704500	12215600	11967700	12253300	O88735;O88735-2	O88735;O88735-2;D3YWN7;E9QMU3	MAP7_MOUSE	Map7	Ensconsin
685886	NaN	NaN	2030650	2348630	993924	O88736	O88736;Q8C5N9	DHB7_MOUSE	Hsd17b7	3-keto-steroid reductase/17-beta-hydroxysteroid dehydrogenase 7
245367	NaN	NaN	1276010	1948210	1981850	O88738;O88738-2;O88738-3	O88738;A0A3Q4EH00;O88738-2;O88738-3;S4R1L5;S4R2P8	BIRC6_MOUSE	Birc6	Baculoviral IAP repeat-containing protein 6
12292800	8874460	9844500	7885140	8106380	7394290	O88746	O88746;Q3UDC3;O88746-2	TOM1_MOUSE	Tom1	Target of Myb1 membrane trafficking protein
2189530	1676310	1134020	2313570	2433490	2272530	O88783	O88783	FA5_MOUSE	F5	Coagulation factor V
14800200	30327500	14501000	29873100	34514800	46639400	O88792	O88792	JAM1_MOUSE	F11r	Junctional adhesion molecule A
95343696	117456000	101518000	112619000	104258000	115467000	O88796	O88796	RPP30_MOUSE	Rpp30	Ribonuclease P protein subunit p30
4433770	3450760	4437830	7038550	8338700	6732920	O88803	O88803;A0A0R4J0R8;A0A286YE52;O88803-2	LECT2_MOUSE	Lect2	Leukocyte cell-derived chemotaxin-2
NaN	NaN	NaN	555270	611866	455924	O88811	O88811;O88811-2	STAM2_MOUSE	Stam2	Signal transducing adapter molecule 2
2199260	NaN	NaN	5944910	5771890	5025960	O88822	O88822	SC5D_MOUSE	Sc5d	Lathosterol oxidase
NaN	NaN	NaN	819242	1251500	634956	O88829;O88829-2	O88829;A0A0R4J1J3;A0A0U1RPP1;A0A0U1RNK2;O88829-2	SIAT9_MOUSE	St3gal5	Lactosylceramide alpha-2,3-sialyltransferase
11216100	NaN	NaN	29225400	46588700	28002200	O88833	A0A087WPC3;A2A8T1;O88833;F8WGU9;A2A977	CP4AA_MOUSE	Cyp4a10	Cytochrome P450 4A10
NaN	NaN	NaN	511592	1003400	NaN	O88843	O88843	CRADD_MOUSE	Cradd	Death domain-containing protein CRADD
6069500	5389350	7063440	22683600	13113400	14065100	O88844	O88844;A0A087WPT4;A0A087WRS9	IDHC_MOUSE	Idh1	Isocitrate dehydrogenase [NADP] cytoplasmic
1579870	NaN	NaN	2481540	3506480	1735930	O88845;O88845-2;O88845-3	O88845;O88845-3;O88845-2	AKA10_MOUSE	Akap10	A-kinase anchor protein 10, mitochondrial
754078	718106	691455	1038370	1363070	1073200	O88852	O88852	TSYL1_MOUSE	Tspyl1	Testis-specific Y-encoded-like protein 1
1041530	NaN	NaN	363234	479502	454546	O88856	O88856;Q3TQN1	TPST2_MOUSE	Tpst2	Protein-tyrosine sulfotransferase 2
24320000	24763100	25844300	24399200	23618000	22719200	O88874	O88874;Q3U3M5	CCNK_MOUSE	Ccnk	Cyclin-K
1612770	NaN	NaN	3199440	4133020	2599810	O88876	O88876;G5E8W9;B1ARS9	DHRS3_MOUSE	Dhrs3	Short-chain dehydrogenase/reductase 3
2839450	2305050	2658160	2496830	3328000	2267960	O88895	O88895	HDAC3_MOUSE	Hdac3	Histone deacetylase 3
5468130	2283930	2341750	3925170	3643990	3544300	O88907	O88907;Q3U556	PIAS1_MOUSE	Pias1	E3 SUMO-protein ligase PIAS1
11364100	6273300	6541980	8383810	9898000	7618320	O88908	O88908;F6SMH4	SOAT2_MOUSE	Soat2	Sterol O-acyltransferase 2
14298700	12982600	11523400	12635200	14024300	14878800	O88939	O88939;O88939-2;D3Z4C3	ZBT7A_MOUSE	Zbtb7a	Zinc finger and BTB domain-containing protein 7A
5197110	5914780	7118900	7065320	6681760	5830820	O88942;O88942-2;O88942-3	O88942;B5B2N2;B5B2N4;B5B2N5;B5B2N7;Q6P7T9;Q9DBQ6;O88942-2;O88942-3	NFAC1_MOUSE	Nfatc1	Nuclear factor of activated T-cells, cytoplasmic 1
1176880	NaN	NaN	2260450	2267450	2375770	O88947	O88947;Q3U3V1	FA10_MOUSE	F10	Coagulation factor X
34631500	25798400	31345500	20818300	18189800	22574500	O88952	O88952	LIN7C_MOUSE	Lin7c	Protein lin-7 homolog C
41340600	15432500	15324800	11291000	12871100	10884300	O88962	O88962;A0A0R4J0N7	CP8B1_MOUSE	Cyp8b1	7-alpha-hydroxycholest-4-en-3-one 12-alpha-hydroxylase
12879100	4564990	3503650	15670200	19159900	16125400	O88967	O88967	YMEL1_MOUSE	Yme1l1	ATP-dependent zinc metalloprotease YME1L1
429307	NaN	NaN	847739	867613	880930	O88974;O88974-4;O88974-7	O88974;O88974-2;O88974-4;O88974-5;O88974-6;O88974-7;G5E8N3;D3YYC3	SETB1_MOUSE	Setdb1	Histone-lysine N-methyltransferase SETDB1
2654110	1590920	1361460	3692490	3827900	3193880	O88983	O88983	STX8_MOUSE	Stx8	Syntaxin-8
2744720	3219240	NaN	2706630	3716140	3307280	O88986	O88986	KBL_MOUSE	Gcat	2-amino-3-ketobutyrate coenzyme A ligase, mitochondrial
3897600	NaN	1277530	7361160	7572970	12812100	O88990	O88990	ACTN3_MOUSE	Actn3	Alpha-actinin-3
4550310	3486670	NaN	NaN	NaN	NaN	O88995	O88995	IKBL1_MOUSE	Nfkbil1	NF-kappa-B inhibitor-like protein 1
6971260	4330130	3487980	10175600	9959760	4224360	O89017	O89017	LGMN_MOUSE	Lgmn	Legumain
877222	NaN	542221	718371	1060380	915320	O89026	O89026;A0A338P6F7;G5E843	ROBO1_MOUSE	Robo1	Roundabout homolog 1
13653500	10146400	17808300	NaN	NaN	NaN	O89029	O89029;F2Z3U4;F2Z468;F2Z469	MATN4_MOUSE	Matn4	Matrilin-4
3781720	2893110	2138580	4211500	4488750	3808360	O89051	O89051;A0A2I3BPW7	ITM2B_MOUSE	Itm2b	Integral membrane protein 2B
36050400	40250200	46869900	113555000	79317200	82630000	O89053	O89053;G3UYK8	COR1A_MOUSE	Coro1a	Coronin-1A
29640300	7107930	5131030	28369400	40164300	52513400	O89079	O89079;D3Z315	COPE_MOUSE	Cope	Coatomer subunit epsilon
68307296	51197500	52180500	79849104	87725504	104701000	O89086	O89086;Q8BG13	RBM3_MOUSE	Rbm3	RNA-binding protein 3
8357160	8450730	8092050	12152100	12725400	11943200	O89090	O89090;G3X8Q0	SP1_MOUSE	Sp1	Transcription factor Sp1
20608500	NaN	NaN	4604830	6576060	5657770	O89110	O89110;A0A087WQT6	CASP8_MOUSE	Casp8	Caspase-8
3140260	1570390	NaN	NaN	363914	NaN	O89112	O89112;B2KGR2	LANC1_MOUSE	Lancl1	Glutathione S-transferase LANCL1
NaN	NaN	NaN	2453110	3855660	1954800	P00158	P00158	CYB_MOUSE	Mt-Cyb	Cytochrome b
76740200	25675100	16697800	40230800	43119100	26986400	P00186	P00186	CP1A2_MOUSE	Cyp1a2	Cytochrome P450 1A2
22231300	16949800	26002300	102343000	67905104	77339104	P00329	P00329	ADH1_MOUSE	Adh1	Alcohol dehydrogenase 1
3656940	NaN	NaN	12694700	15022000	8035790	P00375	P00375	DYR_MOUSE	Dhfr	Dihydrofolate reductase
4030840	3134850	NaN	9397110	17746600	12613700	P00397	P00397	COX1_MOUSE	Mtco1	Cytochrome c oxidase subunit 1
28494100	12234100	12002200	118612000	241496992	163427008	P00405	P00405	COX2_MOUSE	Mtco2	Cytochrome c oxidase subunit 2
1413580	NaN	NaN	9227370	20388600	11637500	P00416	P00416	COX3_MOUSE	mt-Co3	Cytochrome c oxidase subunit 3
8311050	6504460	8086410	9199050	2283620	3194400	P00520-2	P00520;P00520-2;P00520-3;P00520-4	ABL1_MOUSE	Abl1	Isoform of P00520, Isoform II of Tyrosine-protein kinase ABL1
1548270	NaN	NaN	685124	729918	NaN	P00688	P00688;P00687;E9PV85;D3YYQ5;G3UXY7	AMYP_MOUSE	Amy2	Pancreatic alpha-amylase
2241820	3908420	4386450	9987690	12945800	31368000	P00920	P00920	CAH2_MOUSE	Ca2	Carbonic anhydrase 2
19389000	9490930	8661370	46275000	57113400	39380100	P01027	P01027	CO3_MOUSE	C3	Complement C3
11378900	6450890	6277940	15813800	19259600	13637400	P01029	P01029	CO4B_MOUSE	C4b	Complement C4-B
4914510	NaN	NaN	NaN	NaN	NaN	P01325	P01325	INS1_MOUSE	Ins1	Insulin-1
6435290	NaN	NaN	NaN	NaN	NaN	P01326	P01326;D3Z595;D3Z596;D3YWU5;E0CXX7	INS2_MOUSE	Ins2	Insulin-2
3829960	3594310	5312130	9658630	4944950	4368730	P01592	P01592	IGJ_MOUSE	Jchain	Immunoglobulin J chain
6642480	6064740	8542630	15822900	17234400	11154800	P01631	A0A140T8M0;A0A140T8N1;P01631;A0A075B5K8;A0A0B4J1I0;F6XWB2	KV2A7_MOUSE		Ig kappa chain V-II region 26-10
3627680	2966700	5713320	7067600	8216180	5117420	P01633	A0A140T8N9;A0A075B5N7;P01634;A0A140T8P2;P01633;A0A140T8Q3;A0A0G2JGY3	KV5A1_MOUSE	Igkv6-17	Immunoglobulin kappa chain variable 6-17
676030	536541	NaN	1626540	1899500	1485840	P01635	P01635;A0A140T8M2	KV5A3_MOUSE	Igkv12-41	Immunoglobulin kappa chain variable 12-41 (Fragment)
806058	NaN	NaN	965286	2814970	900906	P01636	P01636;A0A140T8M2	KV5A4_MOUSE		Ig kappa chain V-V region MOPC 149
1093070	783481	NaN	5636080	10988300	4275610	P01638	P01637;A0A140T8P9;P01638;A0A075B5K0	KV5A6_MOUSE		Ig kappa chain V-V region L6 (Fragment)
547817	NaN	NaN	597692	1883110	735692	P01642	P01642	KV5A9_MOUSE	Gm10881	Ig kappa chain V-V region L7 (Fragment)
34212800	26000400	20167200	76640400	55874400	35866100	P01644;P01645	P01670;P01647;P01643;P01648;P01644;P01645;P01646;P01649	KV5AB_MOUSE;KV5AC_MOUSE		Ig kappa chain V-V region HP R16.7
NaN	NaN	NaN	970880	1359660	885976	P01660	P01660;A0A140T8M6	KV3A8_MOUSE		Ig kappa chain V-III region PC 3741/TEPC 111
1220630	NaN	13673300	32169500	4858210	1447170	P01664;P01665;P01666;P01668	P01668;P01665;P01664;P01666;A0A140T8Q4;A0A140T8Q0	KV3AC_MOUSE;KV3AD_MOUSE;KV3AE_MOUSE;KV3AG_MOUSE		Ig kappa chain V-III region CBPC 101
NaN	NaN	NaN	1512780	NaN	NaN	P01667	P01667	KV3AF_MOUSE		Ig kappa chain V-III region PC 6308
1660030	1659070	3652850	NaN	NaN	NaN	P01674	A0A075B5N9;P01674;A0A0G2JE31	KV3AM_MOUSE		Ig kappa chain V-III region PC 2154
876371	1085690	NaN	1658950	1803510	1298220	P01680	A0A075B5L2;A0A075B5M2;P01680;A0A075B5M3;A0A0G2JH00;A0A0G2JGI6	KV4A1_MOUSE		Ig kappa chain V-IV region S107B
3798490	11262700	3234770	8176980	11288700	7624940	P01723;P01726;P01727;P01728;P01729	P01727;P01723;P01728;P01726;A0A075B663;P01729;A0A075B664	LV1A_MOUSE;LV1D_MOUSE;LV1E_MOUSE;LV2A_MOUSE;LV2B_MOUSE		Ig lambda-1 chain V region
NaN	NaN	1984740	1464670	NaN	NaN	P01749	A0A075B5X3;P01749;A0A075B5W2;A0A075B5X7;A0A075B5T4;A0A075B5W3;A0A0A6YXC3;A0A0G2JFS5	HVM05_MOUSE	Ighv1-61	Ig heavy chain V region 3
2244830	NaN	2968930	7455470	3200800	3369450	P01754;P06328	P06328;P01754;P01753	HVM10_MOUSE;HVM49_MOUSE	Ighv1-62-3;Ighv1-72	Ig heavy chain V region 1-62-3
NaN	602566	NaN	498794	661617	3096820	P01804	P01800;A0A075B5T3;P01797;P01796;P01803;P01802;P01799;P01801;P01804	HVM35_MOUSE		Ig heavy chain V-III region HPC76 (Fragment)
2245260	2251750	2490040	1322470	872541	2801280	P01831	P01831;A0A1L1SUX8	THY1_MOUSE	Thy1	Thy-1 membrane glycoprotein
37178000	34523100	77065696	113721000	87246496	57000900	P01837	P01837;A0A5H1ZRK8	IGKC_MOUSE	Igkc	Immunoglobulin kappa constant
37217.6	58953.8	NaN	37288.4	54357	56012.6	P01843	P01843;A0A0G2JE99	LAC1_MOUSE		Ig lambda-1 chain C region
NaN	NaN	NaN	204176	198879	NaN	P01844;P01845	P01845;P01844;Q99JC1;A0A0G2JGQ8	LAC2_MOUSE;LAC3_MOUSE	Iglc2;Iglc3	Ig lambda-2 chain C region
4838280	3163490	5131440	9056500	26059500	4235760	P01864	P01865;P01864;F6TQW2;P01863;A0A075B5P3;A0A0A6YVP0;A0A0A6YY53	GCAB_MOUSE		Ig gamma-2A chain C region secreted form
5022280	2968300	4108930	9815380	12486600	8007230	P01867;P01867-2	P01867;A0A075B5P3;A0A0A6YVP0;P01867-2	IGG2B_MOUSE	Ighg2b	Immunoglobulin heavy constant gamma 2B
2175730	2488940	NaN	3109180	3140510	3977370	P01868;P01869	P01869;A0A075B5P4;A0A0A6YWR2;P01868	IGH1M_MOUSE;IGHG1_MOUSE	Ighg1	Isoform of P01869, Ig gamma-1 chain C region secreted form
19995900	22416600	63798900	105711000	63363600	50534500	P01872;P01872-2	P01872;A0A075B6A0;A0A075B5P6;P01872-2	IGHM_MOUSE	Ighm	Immunoglobulin heavy constant mu
17250000	13475200	17001300	16184400	7156690	13511400	P01878	P01878;A0A0A6YXW6;A0A075B6A3	IGHA_MOUSE		Ig alpha chain C region
5513900	2235610	4318790	7884790	7350390	113460000	P01887	P01887	B2MG_MOUSE	B2m	Beta-2-microglobulin
9157180	6293160	5202740	14921600	20886900	18049700	P01898	P01898;O19441;E9PX63	HA10_MOUSE	H2-Q10	H-2 class I histocompatibility antigen, Q10 alpha chain
10215700	5222940	7672670	12749800	11511900	7928550	P01899	P01897;P01899;G3UZP7	HA11_MOUSE	H2-D1	Isoform of P14427, H-2 class I histocompatibility antigen, D-B alpha chain
23617800	12278500	16012600	37364100	30647400	20498500	P01901	P01901;A0A494BAT0;A0A494BA33;G3UXW2;Q3TH01	HA1B_MOUSE	H2-K1	H-2 class I histocompatibility antigen, K-B alpha chain
261379008	84994400	471532992	879257984	1100000000	2396669952	P01942	P01942;Q91VB8	HBA_MOUSE	Hba	Hemoglobin subunit alpha
2587910	NaN	NaN	2902830	8578070	31226900	P02104	P02104;Q9CR49	HBE_MOUSE	Hbb-y	Hemoglobin subunit epsilon-Y2
1069980032	984318016	861537024	581171008	593390976	501083008	P02301;P84244	P84244;P02301;F8WI35;E0CYR7;E0CZ27;E0CYN1	H33_MOUSE;H3C_MOUSE	H3-3b;H3-5	Histone H3.3C
174783008	185448000	270803008	39341800	56169500	44961400	P02463	Q63ZW6;P02463;F7CK55	CO4A1_MOUSE	Col4a1	Collagen alpha-1(IV) chain
2492420	1570650	2395450	4848640	4636280	3632220	P02469	P02469;E9QN70	LAMB1_MOUSE	Lamb1	Laminin subunit beta-1
22138500	17671300	9144280	25428900	42558800	18742800	P02535;P02535-2;P02535-3	P02535;A2A513;P02535-2;P02535-3	K1C10_MOUSE	Krt10	Keratin, type I cytoskeletal 10
1575510	980598	NaN	5359490	10246800	7219100	P03888	P03888	NU1M_MOUSE	Mtnd1	NADH-ubiquinone oxidoreductase chain 1
NaN	NaN	NaN	1529170	2228760	1192350	P03893	P03893	NU2M_MOUSE	mt-Nd2	NADH-ubiquinone oxidoreductase chain 2
1553450	665523	861904	9897910	18446700	15332000	P03899	P03899	NU3M_MOUSE	mt-Nd3	NADH-ubiquinone oxidoreductase chain 3
909102	292846	NaN	3372700	4817840	3559760	P03911	P03911	NU4M_MOUSE	Mtnd4	NADH-ubiquinone oxidoreductase chain 4
NaN	NaN	NaN	6529440	12260000	8513660	P03921	P03921	NU5M_MOUSE	Mtnd5	NADH-ubiquinone oxidoreductase chain 5
11514900	7510120	5885220	38908000	98195296	57777400	P03930	P03930	ATP8_MOUSE	Mtatp8	ATP synthase protein 8
NaN	NaN	NaN	454404	483287	1390110	P03953;P03953-2	P03953;P03953-2	CFAD_MOUSE	Cfd	Complement factor D
148211	NaN	NaN	233063	231777	198348	P03975	P03975	IGEB_MOUSE	Iap	IgE-binding protein
4925200	5895800	3197170	8445750	10801800	4841530	P03987;P03987-2	P03987;A0A1Y7VJN6;A0A075B5P5;P03987-2	IGHG3_MOUSE		Ig gamma-3 chain C region
26762000	26936900	29440400	10725600	11476400	9893160	P03995;P03995-2	P03995;P03995-2	GFAP_MOUSE	Gfap	Glial fibrillary acidic protein
54720600	49143900	34423800	96827000	144004992	53261500	P04104	P04104	K2C1_MOUSE	Krt1	Keratin, type II cytoskeletal 1
NaN	NaN	2473260	8655650	11514100	9101180	P04117	P04117	FABP4_MOUSE	Fabp4	Fatty acid-binding protein, adipocyte
2661560	2649890	NaN	6201720	10751500	7152580	P04186	P04186;F6XQ00;B8JJM5;B8JJM6;B8JJN0;F6VQX8	CFAB_MOUSE	Cfb	Complement factor B
NaN	NaN	NaN	8879980	10209500	4141910	P04230	P01915;P04230;O78196;A0A498U6I0	HB21_MOUSE	H2-Eb1	H-2 class II histocompatibility antigen, E-B beta chain
NaN	NaN	NaN	1434270	2251500	1116740	P04231;P18468;P20040	P20040;P04230;O78196;A0A498U6I0;P04231;P18468	HB23_MOUSE;HB24_MOUSE;HB2I_MOUSE	H2-Eb1	Isoform of P04230, H-2 class II histocompatibility antigen, E-S beta chain (Fragment)
NaN	7316380	8066490	NaN	NaN	NaN	P04370;P04370-10;P04370-11;P04370-13;P04370-14;P04370-2;P04370-4;P04370-5;P04370-6;P04370-7;P04370-8;P04370-9	P04370;P04370-10;P04370-11;P04370-13;P04370-14;P04370-2;P04370-4;P04370-5;P04370-6;P04370-7;P04370-8;P04370-9;A0A498WGS3	MBP_MOUSE	Mbp	Myelin basic protein
557525	NaN	NaN	2379480	3236540	1598440	P04441-2	P04441;P04441-2	HG2A_MOUSE	Cd74	Isoform of P04441, Isoform Short of H-2 class II histocompatibility antigen gamma chain
NaN	NaN	NaN	NaN	NaN	405459	P04443;P04444	P04444;P04443	HBB0_MOUSE;HBBZ_MOUSE	Hbb-bh0;Hbb-bh1	Hemoglobin subunit beta-H0
4014130	2743440	2253840	6373640	7769060	7674040	P04627	P04627;E9Q0P8;B1AUN8;Q8CAD1	ARAF_MOUSE	Araf	Serine/threonine-protein kinase A-Raf
10423300	5883460	8123020	26102000	47837100	42121000	P04919;P04919-2	P04919;P04919-2	B3AT_MOUSE	Slc4a1	Band 3 anion transport protein
1676800	1219530	1055340	1377000	1679000	1517990	P04940;P04941;P04944	A0A0B4J1I5;P04940;P04941;P01675;P01676;P01678;A0A075B5L5;P01677;A0A0B4J1I8;P01679;P04944;A0A0G2JGE7	KV6A6_MOUSE;KV6A7_MOUSE;KV6AA_MOUSE		Ig kappa chain V-VI region NQ2-17.4.1
NaN	NaN	NaN	NaN	915200	NaN	P04945	P04945;A0A0B4J1I9	KV6AB_MOUSE		Ig kappa chain V-VI region NQ2-6.1
1200110	1582780	332009	752083	423563	874779	P05017;P05017-2	P05017;Q4VJB9;E9PU89;E9Q138;D3Z7M4;Q8CAR0;P05017-2	IGF1_MOUSE	Igf1	Insulin-like growth factor I
3843730	1401550	2071330	13035100	18401100	11358000	P05064	P05064;A6ZI47;A6ZI46;A0A0U1RPN8;A0A0U1RPT5;D3YV98;A6ZI44;D3YWI1;D3Z510;Q9CPQ9	ALDOA_MOUSE	Aldoa	Fructose-bisphosphate aldolase A
7922200	5086750	4352020	12301300	13900800	14197200	P05132;P05132-2	P68181;P05132;P68181-2;P68181-3;P68181-4;P05132-2	KAPCA_MOUSE	Prkaca	cAMP-dependent protein kinase catalytic subunit alpha
901182	1103150	1030280	1698900	854865	1174650	P05201	P05201	AATC_MOUSE	Got1	Aspartate aminotransferase, cytoplasmic
13028200	24527600	10751700	47931300	54708100	31495700	P05202	P05202	AATM_MOUSE	Got2	Aspartate aminotransferase, mitochondrial
51991300	3403630	19551900	2873280	1671930	2786040	P05208	P05208	CEL2A_MOUSE	Cela2a	Chymotrypsin-like elastase family member 2A
NaN	NaN	NaN	172353	NaN	465975	P05214	P05214;P68369	TBA3_MOUSE	Tuba3b	Tubulin alpha-3 chain
907478	1143810	692640	416620	NaN	NaN	P05622;P05622-2	P05622;P05622-2;E9QN12	PGFRB_MOUSE	Pdgfrb	Platelet-derived growth factor receptor beta
1463510	1195210	834374	4001980	4901760	4534160	P05627	P05627	JUN_MOUSE	Jun	Transcription factor Jun
2966520064	3339040000	4406680064	7242930176	5562140160	5687719936	P05784	P05784	K1C18_MOUSE	Krt18	Keratin, type I cytoskeletal 18
20489100	12431800	16604700	145128000	246200000	171830000	P06151	P06151;A0A1B0GSX0;A0A1B0GSR9	LDHA_MOUSE	Ldha	L-lactate dehydrogenase A chain
23683000	40325300	75217200	90701904	75331504	40327900	P06330	A0A075B5U6;P06330;A0A075B5V0;A0A075B5V1;A0A075B5V2;A0A075B5U7;A0A075B5V6;A0A075B5V7;A0A0A6YWK5;A0A0A6YX66;A0A0A6YY38;A0A0A6YXN5	HVM51_MOUSE		Ig heavy chain V region AC38 205.12
797853	427207	435278	1153660	1504200	1095100	P06537;P06537-2;P06537-3;P06537-4;P06537-5	P06537;P06537-2;P06537-3;P06537-4;P06537-5	GCR_MOUSE	Nr3c1	Glucocorticoid receptor
2256920	1368490	993100	1522410	1598500	1107930	P06683	P06683;A0A0R4J032	CO9_MOUSE	C9	Complement component C9
5857390	2398530	1818680	5310210	6653740	6024480	P06684	P06684;A0A0J9YUU3	CO5_MOUSE	C5	Complement C5
1752460	NaN	1068010	13440900	22675000	32512400	P06728	P06728	APOA4_MOUSE	Apoa4	Apolipoprotein A-IV
1087470	NaN	4289790	5144280	4097130	4111060	P06745	P06745	G6PI_MOUSE	Gpi	Glucose-6-phosphate isomerase
3137820	999235	NaN	2220820	2251630	1277250	P06800;P06800-5;P06800-6	P06800;P06800-5;P06800-6;S4R1M0	PTPRC_MOUSE	Ptprc	Receptor-type tyrosine-protein phosphatase C
7827600	4448160	5425220	23648800	21702500	14522700	P06801	P06801;Q3TQP6	MAOX_MOUSE	Me1	NADP-dependent malic enzyme
NaN	NaN	NaN	NaN	NaN	9059060	P06869	P06869	UROK_MOUSE	Plau	Urokinase-type plasminogen activator
25212200	15921300	16693200	24826800	25020100	29186200	P06909	P06909;Q61405;E9Q8H9;E9Q8I0;A0A0A6YVP8;Q4LDF6;D6RGQ0	CFAH_MOUSE	Cfh	Complement factor H
1059480	NaN	NaN	2549100	1957940	3124920	P07091	P07091;A0A0G2JGD2	S10A4_MOUSE	S100a4	Protein S100-A4
NaN	NaN	NaN	761434	897117	716524	P07214	P07214;Q5NCU4;A0A1L1SSH9	SPRC_MOUSE	Sparc	SPARC
2966720	2045920	2273880	3707170	4112000	5792730	P07309	P07309	TTHY_MOUSE	Ttr	Transthyretin
NaN	3478880	NaN	2125100	3862530	2840470	P07310	P07310;A0A0J9YKD4	KCRM_MOUSE	Ckm	Creatine kinase M-type
7727530	4547420	3254850	47147300	75634000	32901000	P07356	P07356;B0V2N5	ANXA2_MOUSE	Anxa2	Annexin A2
21130200	8068170	22007700	32303200	34658500	77276704	P07724	P07724	ALBU_MOUSE	Alb	Albumin
NaN	NaN	NaN	49437.1	NaN	NaN	P07744	P07744	K2C4_MOUSE	Krt4	Keratin, type II cytoskeletal 4
10750600	6304280	11076200	36372100	43768900	55549700	P07758	P07758;Q00896;A0A0R4J0X5;A0A0A0MQA3	A1AT1_MOUSE	Serpina1a	Alpha-1-antitrypsin 1-1
14625300	16365500	14997000	64579400	79413400	67320496	P07901	P07901	HS90A_MOUSE	Hsp90aa1	Heat shock protein HSP 90-alpha
1477080	1904220	525512	2687570	2434470	2315320	P07903	P07903;E9PUM0	ERCC1_MOUSE	Ercc1	DNA excision repair protein ERCC-1
24337900	5066810	3164800	38698300	43418700	33618100	P08003	P08003;A0A0R4J0Z1	PDIA4_MOUSE	Pdia4	Protein disulfide-isomerase A4
NaN	NaN	NaN	2064300	2844080	1737300	P08030	P08030;A0A1D5RLR6	APT_MOUSE	Aprt	Adenine phosphoribosyltransferase
9957320	7225540	9147190	14077000	21507000	20371900	P08032	P08032	SPTA1_MOUSE	Spta1	Spectrin alpha chain, erythrocytic 1
NaN	975324	1774090	2846050	NaN	2115180	P08043	P08043;L7N248;A0A087WRH0;Q3URI6;D3Z5L4;A0A1Y7VK00;Q8BFS8;A0A1B0GRI2;L7N1Z0;K7N5X2;P08043-2;F8VPV1;Q91VL6	ZFP2_MOUSE	Zfp2	Zinc finger protein ZFP2
7314700	NaN	11822900	12828100	12971200	9606600	P08071	P08071	TRFL_MOUSE	Ltf	Lactotransferrin
3770960	1909470	2240360	976749	NaN	NaN	P08101;P08101-2;P08101-3	P08101;P08508;E9Q415;P08101-3;P08101-2;A0A0B4J1E6;A0A0B4J1G1	FCGR2_MOUSE	Fcgr2	Low affinity immunoglobulin gamma Fc region receptor II
7732760	3320880	5232760	4223420	4346350	4747680	P08103;P08103-2	P08103;P08103-2;F6UND7	HCK_MOUSE	Hck	Tyrosine-protein kinase HCK
17012300	7788930	5655580	65981600	74023000	66169600	P08113	P08113	ENPL_MOUSE	Hsp90b1	Endoplasmin
8839050	10135300	6892430	28103700	27383700	20091500	P08121	P08121	CO3A1_MOUSE	Col3a1	Collagen alpha-1(III) chain
159288000	104683000	160031008	34176800	42739600	27656100	P08122	P08122	CO4A2_MOUSE	Col4a2	Collagen alpha-2(IV) chain
4266150	NaN	NaN	16932000	20638500	15981200	P08207	P08207	S10AA_MOUSE	S100a10	Protein S100-A10
13371200	5466450	7616090	31161600	41366500	33035000	P08226	P08226;G3UWN5;A0A1B0GX15	APOE_MOUSE	Apoe	Apolipoprotein E
3489690	2641070	5038510	5737520	6585700	9285840	P08228	P08228	SODC_MOUSE	Sod1	Superoxide dismutase [Cu-Zn]
23638800	23201600	20516000	74725504	38974800	51895100	P08249	P08249;A0A0G2JF23	MDHM_MOUSE	Mdh2	Malate dehydrogenase, mitochondrial
NaN	NaN	NaN	1673950	2844780	NaN	P08553	P08553;A0A0R4J036;D3YZ35	NFM_MOUSE	Nefm	Neurofilament medium polypeptide
15462800	9611800	9259940	8153930	6534200	8032900	P08607	P08607;E9PUZ8	C4BPA_MOUSE	C4bpa	C4b-binding protein
NaN	NaN	NaN	1203060	473053	NaN	P08730-2	P08730;P08730-2	K1C13_MOUSE	Krt13	Isoform of P08730, Isoform 2 of Keratin, type I cytoskeletal 13
39415000	24096700	53638700	27551600	35642900	33134400	P08752	P08752	GNAI2_MOUSE	Gnai2	Guanine nucleotide-binding protein G(i) subunit alpha-2
42002500	43834500	41422900	40401000	40860500	40391100	P08775	P08775;A0A0R4J0V5	RPB1_MOUSE	Polr2a	DNA-directed RNA polymerase II subunit RPB1
1095480	560800	275800	2346650	1693350	2455520	P08905	P08905;P17897	LYZ2_MOUSE	Lyz2	Lysozyme C-2
NaN	NaN	NaN	NaN	NaN	7075600	P09036	P09036	ISK1_MOUSE	Spink1	Serine protease inhibitor Kazal-type 1
20624700	15687700	28454700	6891670	6172200	4392090	P09055	P09055	ITB1_MOUSE	Itgb1	Integrin beta-1
17387100	7777890	8677610	110494000	108562000	78481400	P09103	P09103	PDIA1_MOUSE	P4hb	Protein disulfide-isomerase
8816170	2946190	12196600	24159400	26508300	31143100	P09242	P09242	PPBT_MOUSE	Alpl	Alkaline phosphatase, tissue-nonspecific isozyme
848817984	897305024	896129024	855238016	867548032	850147968	P09405	P09405;A0A087WRM5	NUCL_MOUSE	Ncl	Nucleolin
6494980	2724440	3317150	14429100	10364000	9602350	P09411	P09411;S4R2M7	PGK1_MOUSE	Pgk1	Phosphoglycerate kinase 1
1590170	1173470	2710240	4414560	5413780	4079710	P09450	P09450	JUNB_MOUSE	Junb	Transcription factor JunB
2319100	1658790	1519630	1060900	3496770	1400570	P09528	P09528;A0A494B9D4;A0A494BA92	FRIH_MOUSE	Fth1	Ferritin heavy chain
76419104	64188800	129510000	204300000	188222000	200864992	P09602	P09602;Q5XK38;B7ZCQ3;A3KGL9;F6W687	HMGN2_MOUSE	Hmgn2	Non-histone chromosomal protein HMG-17
2317510	2286400	1732400	5632330	4532290	4655700	P09671	P09671;A0A3B2WBF0	SODM_MOUSE	Sod2	Superoxide dismutase [Mn], mitochondrial
28960200	34078700	23552600	43535800	30466100	40006900	P09803	P09803;A0A0R4IZW5	CADH1_MOUSE	Cdh1	Cadherin-1
2894640	413224	1412160	5933360	8163980	14874600	P09813	P09813	APOA2_MOUSE	Apoa2	Apolipoprotein A-II
1827090	NaN	NaN	3076420	4191720	2642450	P09925	P09925;V9GXE6;A0A0A6YVR9	SURF1_MOUSE	Surf1	Surfeit locus protein 1
2856750	2079410	NaN	2768820	2845350	2936720	P0C090;Q4VGL6	Q4VGL6;P0C090;A2AVP4;H7BX02;A0A668KLW6;A0A0N4SVF7	RC3H1_MOUSE;RC3H2_MOUSE	Rc3h1;Rc3h2	Roquin-2
NaN	NaN	NaN	432131	774713	414307	P0C0A3	P0C0A3;B1AZ42	CHMP6_MOUSE	Chmp6	Charged multivesicular body protein 6
5144580096	4819570176	5000970240	3417920000	3189700096	3237299968	P0C0S6;Q3THW5	Q3THW5;P0C0S6;G3UWL7	H2AV_MOUSE;H2AZ_MOUSE	H2az1;H2az2	Histone H2A.Z
3174370	1235330	3189740	4888910	6376200	5795900	P0C673	P0C673;D3Z6S7	IGS11_MOUSE	Igsf11	Immunoglobulin superfamily member 11
3314340	1364140	1302070	9397690	16715900	12217700	P0DN34	P0DN34	NDUB1_MOUSE	Ndufb1	NADH dehydrogenase [ubiquinone] 1 beta subcomplex subunit 1
NaN	NaN	NaN	1349080	1925870	NaN	P0DN89;P0DN90;P0DN91	P0DN91;P0DN90;P0DN89;V9GX22;P0DN90-2;P0DN91-2;P0DN89-2	T254A_MOUSE;T254B_MOUSE;T254C_MOUSE	Tmem254a;Tmem254b;Tmem254c	Transmembrane protein 254
6113360	5851070	5039590	18072700	16432500	12547300	P0DOV1-2	Q8CGE8;P0DOV1;P0DOV1-2	IFI5B_MOUSE	Mnda	Isoform of P0DOV1, Isoform 2 of Interferon-activable protein 205-B
18218600	22133200	19634000	30501400	33227500	21793600	P0DOV2	P0DOV2	IFI4_MOUSE	Ifi204	Interferon-activable protein 204
180948000	226484000	320296992	160398000	133060000	169452992	P0DP26;P0DP27;P0DP28	P0DP26;P0DP28;P0DP27;G3UZ90;G3UX57;A0A3Q4EHJ0	CALM1_MOUSE;CALM2_MOUSE;CALM3_MOUSE	Calm1;Calm2;Calm3	Calmodulin-1
6896000	6645190	4757390	32704200	49021900	29801000	P10107	P10107	ANXA1_MOUSE	Anxa1	Annexin A1
2066489984	765777024	745152000	1191810048	1191680000	1281059968	P10126	P10126;D3YZ68;D3Z3I8	EF1A1_MOUSE	Eef1a1	Elongation factor 1-alpha 1
5708940	5607100	2333600	10510300	12732900	23698300	P10404	P10404	ENV1_MOUSE		MLV-related proviral Env polyprotein
11457500	7670930	15564600	8256860	9886230	8844590	P10493	P10493	NID1_MOUSE	Nid1	Nidogen-1
1028950	699757	1289340	2472570	1877090	6579480	P10518	P10518	HEM2_MOUSE	Alad	Delta-aminolevulinic acid dehydratase
3633860	4216950	2628170	9470590	8377560	7793830	P10605	P10605	CATB_MOUSE	Ctsb	Cathepsin B
38352200	17048700	16801700	34623400	36531800	58070800	P10630;P10630-2	P10630;A0A338P6X5;P10630-2;E9Q561;Q8BTU6	IF4A2_MOUSE	Eif4a2	Eukaryotic initiation factor 4A-II
18576200	6703950	6653740	20290900	21359300	22910100	P10639	P10639	THIO_MOUSE	Txn	Thioredoxin
NaN	NaN	NaN	9345070	5946800	4511820	P10648;P13745	Q6P8Q0;P10648;E9Q6L7;P13745;D3YZV3;D3Z6A6	GSTA1_MOUSE;GSTA2_MOUSE	Gsta1;Gsta2	Glutathione S-transferase A2
53413500	20496700	34648800	372060000	364022016	180468992	P10649	P10649;A2AE89	GSTM1_MOUSE	Gstm1	Glutathione S-transferase Mu 1
3090900	1870110	NaN	1383010	1478200	1327100	P10711	P10711	TCEA1_MOUSE	Tcea1	Transcription elongation factor A protein 1
2054920	1481120	981039	1539830	1329030	1378490	P10711-2	P10711-2	TCEA1_MOUSE	Tcea1	Isoform of P10711, Isoform 1 of Transcription elongation factor A protein 1
686253	632800	861766	1818080	2390380	3948710	P10852;P10852-2	P10852;P10852-2;A0A0U1RPK4	4F2_MOUSE	Slc3a2	4F2 cell-surface antigen heavy chain
4275350016	5018540032	4225550080	2036720000	1622770048	1937730048	P10922	P10922	H10_MOUSE	H1-0	Histone H1.0
52408300	69168496	47739300	79990704	69675104	78556400	P11031	P11031	TCP4_MOUSE	Sub1	Activated RNA polymerase II transcriptional coactivator p15
497819	410610	346600	NaN	888072	NaN	P11032;P11032-2	P11032;P11032-2	GRAA_MOUSE	Gzma	Granzyme A
63381500	63761900	49664800	162586000	111334000	97659696	P11087	P11087;P11087-2	CO1A1_MOUSE	Col1a1	Collagen alpha-1(I) chain
537266	NaN	NaN	347823	464663	696108	P11152	P11152	LIPL_MOUSE	Lpl	Lipoprotein lipase
3431760	1981190	2412190	4861250	6418120	5010890	P11247	P11247	PERM_MOUSE	Mpo	Myeloperoxidase
206412992	168376992	235847008	123745000	149644992	114803000	P11276	P11276;Q4KL80;Q3UHL6;B7ZNJ1;A0A087WR50;A0A087WS56;A0A087WSN6;B9EHT6	FINC_MOUSE	Fn1	Fibronectin
170934000	33024500	37250700	61070700	57152000	58147100	P11352	P11352;A0A0A6YVV2;A0A0A6YY34	GPX1_MOUSE	Gpx1	Glutathione peroxidase 1
NaN	NaN	NaN	1355780	1576100	1026010	P11404	P11404	FABPH_MOUSE	Fabp3	Fatty acid-binding protein, heart
376086	NaN	NaN	209261	308188	408048	P11416;P11416-2	P11416;P11416-2	RARA_MOUSE	Rara	Retinoic acid receptor alpha
1137170	NaN	NaN	2647500	2784360	1969180	P11438	P11438	LAMP1_MOUSE	Lamp1	Lysosome-associated membrane glycoprotein 1
NaN	NaN	NaN	1344360	1070390	NaN	P11440	P11440;D3Z2T9	CDK1_MOUSE	Cdk1	Cyclin-dependent kinase 1
63171500	60387700	57169500	246374000	299379008	262712000	P11499	P07901;P11499;E9Q3D6	HS90B_MOUSE	Hsp90ab1	Heat shock protein HSP 90-beta
21380700	12557900	15448500	6707190	6409160	6217760	P11531	P11531;A0A668KLA2	DMD_MOUSE	Dmd	Dystrophin
579990	700886	NaN	NaN	NaN	NaN	P11588	E9QA79;P11588;A9R9W0;L7MUC7;Q58EV3;A2CEK9;A2CEL0;A2CEL1	MUP1_MOUSE	Mup1	Major urinary protein 1
3199460	3271780	1693330	2154160	2207430	4636530	P11589	A2BIN1;Q4FZE8;P11589	MUP2_MOUSE	Mup2	Major urinary protein 2
2968379904	3294439936	4458160128	7659789824	6253720064	6515330048	P11679	P11679	K2C8_MOUSE	Krt8	Keratin, type II cytoskeletal 8
488526	883983	1011260	601872	587307	526078	P11688	P11688	ITA5_MOUSE	Itga5	Integrin alpha-5
17143000	8810340	5839130	49458300	79883600	43090900	P11714	Q8BVD2;L7N463;P11714;A0A2R8VHD8;A0A2R8VHW1;A0A2R8VI52;B7ZP10;A0A2R8W6Y8	CP2D9_MOUSE	Cyp2d9	Cytochrome P450 2D9
16088000	9970010	7395440	21700900	22396600	13574500	P11725	P11725;Q8R1A8	OTC_MOUSE	Otc	Ornithine transcarbamylase, mitochondrial
NaN	NaN	NaN	966437	1296690	807078	P11835	P11835;Q542I8	ITB2_MOUSE	Itgb2	Integrin beta-2
27428700	11584900	17038900	11004800	8953900	8371760	P11862	P11862;D3Z503	GAS2_MOUSE	Gas2	Growth arrest-specific protein 2
59037100	57215600	93187504	39055300	32610500	36156500	P11881-2;P11881-4;P11881-6;P11881-8	P11881;P11881-2;P11881-3;P11881-4;P11881-5;P11881-6;P11881-7;P11881-8	ITPR1_MOUSE	Itpr1	Isoform of P11881, Isoform 2 of Inositol 1,4,5-trisphosphate receptor type 1
4473430	3898960	1793790	21882200	18150800	11477700	P11928	P11928;Q8K469	OAS1A_MOUSE	Oas1a	2'-5'-oligoadenylate synthase 1A
3340080	1708980	NaN	10550700	9867700	5758330	P11930	P11930	NUD19_MOUSE	Nudt19	Acyl-coenzyme A diphosphatase NUDT19
127736000	125381000	102648000	42597900	48588900	36369400	P11983	P11983;P11983-2	TCPA_MOUSE	Tcp1	T-complex protein 1 subunit alpha
839665	603946	559131	628603	613239	344165	P12023;P12023-3	P12023;A0A2I3BPT1;A0A2I3BR03;A0A2I3BQZ9;Q3TWF3;P12023-2;P12023-3	A4_MOUSE	App	Amyloid-beta precursor protein
6417960	3586510	3137440	7468000	6619530	6378550	P12367	P12367;Q8K1M3;A0A0A6YX73;A0A0A6YY28	KAP2_MOUSE	Prkar2a	cAMP-dependent protein kinase type II-alpha regulatory subunit
12070600	1291290	NaN	2977220	3472930	3517860	P12382	P12382	PFKAL_MOUSE	Pfkl	ATP-dependent 6-phosphofructokinase, liver type
44556100	37270100	49538700	147578000	105407000	141300000	P12710	P12710	FABPL_MOUSE	Fabp1	Fatty acid-binding protein, liver
11050900	6152410	4958660	28368600	43667700	29360600	P12787	P12787	COX5A_MOUSE	Cox5a	Cytochrome c oxidase subunit 5A, mitochondrial
121073000	106027000	83587400	63577700	54561200	54562500	P12815	P12815;P12815-2	PDCD6_MOUSE	Pdcd6	Programmed cell death protein 6
279001984	204734000	180840000	309950016	324859008	338128992	P12970	P12970	RL7A_MOUSE	Rpl7a	60S ribosomal protein L7a
68903400	65735800	79667504	72787800	64745100	93118096	P13020	P13020;P13020-2	GELS_MOUSE	Gsn	Gelsolin
6656100	7821550	5562050	18663400	13842500	27168500	P13020-2	P13020-2;A6PWS5	GELS_MOUSE	Gsn	Isoform of P13020, Isoform 2 of Gelsolin
4786930	4114290	3993750	4879970	5115700	4807910	P13405	P13405	RB_MOUSE	Rb1	Retinoblastoma-associated protein
1588150	NaN	NaN	6230000	10870400	5289370	P13439	P13439	UMPS_MOUSE	Umps	Uridine 5'-monophosphate synthase
NaN	20859800	NaN	10839800	19159600	23403600	P13504	P13504;Q8C833	IL1R1_MOUSE	Il1r1	Interleukin-1 receptor type 1
40168900	12583900	11062900	105774000	143768000	87358200	P13516	P13516	ACOD1_MOUSE	Scd1	Acyl-CoA desaturase 1
1399100	NaN	1300770	4325200	5495870	11010700	P13634	P13634;D3YYQ4	CAH1_MOUSE	Ca1	Carbonic anhydrase 1
487921	NaN	377647	601128	NaN	NaN	P13705	P13705;A0A087WQ16;E9QPY6	MSH3_MOUSE	Msh3	DNA mismatch repair protein Msh3
18279700	7625360	9302090	97267104	144891008	71050200	P13707	P13707;E0CXN5	GPDA_MOUSE	Gpd1	Glycerol-3-phosphate dehydrogenase [NAD(+)], cytoplasmic
3603290	4154860	3557980	2646610	3336640	NaN	P13808;P13808-2;P13808-3;P13808-4;P13808-5	P13808;A0A0R4J101;A0A0R4J1K4;A0A0R4J1K9;P13808-2;P13808-3;P13808-4;P13808-5	B3A2_MOUSE	Slc4a2	Anion exchange protein 2
14776400	15449300	14130600	30010500	28750300	26441300	P13864	P13864;P13864-2;J3QNW0	DNMT1_MOUSE	Dnmt1	DNA (cytosine-5)-methyltransferase 1
4028520	NaN	NaN	5589520	5419420	9438180	P14069	P14069	S10A6_MOUSE	S100a6	Protein S100-A6
11832900	12755400	16336900	16872000	17689300	18222000	P14094	P14094	AT1B1_MOUSE	Atp1b1	Sodium/potassium-transporting ATPase subunit beta-1
4527160	2009010	2381640	6403590	7168940	5615680	P14106	P14106	C1QB_MOUSE	C1qb	Complement C1q subcomponent subunit B
339515008	281372000	217048000	402116992	427185984	466932992	P14115	P14115	RL27A_MOUSE	Rpl27a	60S ribosomal protein L27a
161924000	145776000	113748000	212912992	201004000	224779008	P14131	P14131	RS16_MOUSE	Rps16	40S ribosomal protein S16
255084992	200592000	167430000	290692000	303516000	323185984	P14148	P14148;F6XI62	RL7_MOUSE	Rpl7	60S ribosomal protein L7
19026800	7421580	14168000	44028500	40627000	29019300	P14152	P14152;B1ATQ3;A0A5F8MPN8	MDHC_MOUSE	Mdh1	Malate dehydrogenase, cytoplasmic
262404000	157330000	142364000	288936000	322182016	347238016	P14206	P14206;A0A1L1SRW0	RSSA_MOUSE	Rpsa	40S ribosomal protein SA
26292600	7833770	9264460	56494500	54768500	99482800	P14211	P14211	CALR_MOUSE	Calr	Calreticulin
28209300	20061800	20352900	20245200	24162600	16444000	P14246	P14246	GTR2_MOUSE	Slc2a2	Solute carrier family 2, facilitated glucose transporter member 2
2063160	1424320	2754400	1687630	1382170	826585	P14431	P14431;P14429;L7N260;E9PWT4;E9QJR9	HA19_MOUSE	H2-Q9	H-2 class I histocompatibility antigen, Q9 alpha chain (Fragment)
NaN	NaN	NaN	1205780	1434240	621229	P14483	P14483;A0A494B9G5	HB2A_MOUSE	H2-Ab1	Isoform of P01921, H-2 class II histocompatibility antigen, A beta chain
29892700	14984500	12255100	37669700	45746800	63059400	P14576	P14576;E9PXC0	SRP54_MOUSE	Srp54	Signal recognition particle 54 kDa protein
4757150	7355990	7819780	93997000	115036000	142390000	P14602;P14602-2	P14602;P14602-2;P14602-3;D3YZ06	HSPB1_MOUSE	Hspb1	Heat shock protein beta-1
8960140	6672120	6700690	42187700	64605500	41780200	P14685	P14685;F7B7L8	PSMD3_MOUSE	Psmd3	26S proteasome non-ATPase regulatory subunit 3
399560992	396316000	441700992	487900992	490996992	460355008	P14733	P14733	LMNB1_MOUSE	Lmnb1	Lamin-B1
227231008	165540992	145908992	260636992	289856000	288440000	P14869	P14869	RLA0_MOUSE	Rplp0	60S acidic ribosomal protein P0
NaN	NaN	NaN	2751260	5731390	2638540	P14901	P14901	HMOX1_MOUSE	Hmox1	Heme oxygenase 1
4012530	2573230	2348740	5170020	5162030	5553770	P15066	P15066	JUND_MOUSE	Jund	Transcription factor JunD
5004240	5981920	4630780	6408380	2324200	10481400	P15089	P15089	CBPA3_MOUSE	Cpa3	Mast cell carboxypeptidase A
93976496	22450800	35674100	14141400	11989000	16434200	P15105	P15105;D3YVK1	GLNA_MOUSE	Glul	Glutamine synthetase
168080992	160302000	201942000	111909000	99982496	105414000	P15116	P15116;D3YYT0	CADH2_MOUSE	Cdh2	Cadherin-2
432438	NaN	301279	979249	1234380	922017	P15208	P15208	INSR_MOUSE	Insr	Insulin receptor
1212300	NaN	NaN	2073710	NaN	NaN	P15314	P15314;A8Y5B9;Q3U5M1	IRF1_MOUSE	Irf1	Interferon regulatory factor 1
533791	NaN	393414	NaN	1407040	3391840	P15327	P15327	PMGE_MOUSE	Bpgm	Bisphosphoglycerate mutase
10548500	10356500	12111500	21778400	18517100	20569500	P15331;P15331-3	P15331;P15331-3;G5E846	PERI_MOUSE	Prph	Peripherin
1797050	833204	1634690	1559820	2138650	2274730	P15379;P15379-10;P15379-11;P15379-12;P15379-13;P15379-2;P15379-3;P15379-4;P15379-5;P15379-6;P15379-7;P15379-8;P15379-9	P15379;A2APM5;A2APM1;A2APM2;A2APM3;A2APM4;P15379-4;P15379-5;P15379-6;P15379-7;P15379-8;P15379-9;P15379-2;P15379-3;Q3U8S1;Q80X37;P15379-10;P15379-11;P15379-12;P15379-13;E9QKM8	CD44_MOUSE	Cd44	CD44 antigen
5855270	1588540	2257690	20178900	18912900	8229350	P15392	P20852;P15392;Q91X75	CP2A4_MOUSE	Cyp2a4	Cytochrome P450 2A4
NaN	NaN	NaN	497755	2050780	NaN	P15501	P15501;Q3TUY3;S4R244;S4R1R4	SPBP_MOUSE	Sbp	Prostatic spermine-binding protein
20929100	16713300	20018900	32241200	49376900	43256200	P15508	P15508;E9Q397;Q3UGX2	SPTB1_MOUSE	Sptb	Spectrin beta chain, erythrocytic
1566070	484169	621104	2799440	2169950	5058590	P15532	P15532;Q01768;Q5NC80;E9PZF0	NDKA_MOUSE	Nme1	Nucleoside diphosphate kinase A
NaN	NaN	NaN	641525	1252520	1132540	P15535;P15535-2	P15535;P15535-2	B4GT1_MOUSE	B4galt1	Beta-1,4-galactosyltransferase 1
1965080	NaN	1668690	9918980	10701000	7345220	P15626	Q8R5I6;P15626	GSTM2_MOUSE	Gstm2	Glutathione S-transferase Mu 2
505334	NaN	NaN	NaN	NaN	NaN	P15655	P15655;Q925A1;Q925A2;Q925A3	FGF2_MOUSE	Fgf2	Fibroblast growth factor 2
268169	NaN	280115	NaN	257611	323127	P15806	P15806;Q60722;Q61286;A0A0J9YUG4;A0A0J9YUK1;A0A0J9YUP9;A0A0J9YUZ0;A0A0J9YVG2;A0A0J9YVI1;V9GX46;V9GWU2;E9PWE2;E9PWE5;E9Q8G4;A0A0R4J014;A0A0J9YTU7;A0A0J9YTR9;A0A0J9YU37;A0A0J9YTW1;Q61286-2;Q60722-2;Q60722-3;Q3UXQ3;Q91YV0	TFE2_MOUSE	Tcf3	Transcription factor E2-alpha
7555060224	9612369920	7999739904	7386670080	5563659776	6196389888	P15864	P43275;P15864;P43274;P43277	H12_MOUSE	H1-2	Histone H1.2
NaN	NaN	NaN	1462640	1756320	1404990	P15920	P15920	VPP2_MOUSE	Atp6v0a2	V-type proton ATPase 116 kDa subunit a 2
2087340	1395990	1460310	2043070	842490	1391240	P15975	P15975;Q3USD9;P15975-2;A0A0G2JG80	UBP53_MOUSE	Usp53	Inactive ubiquitin carboxyl-terminal hydrolase 53
33627400	11921700	23584100	47016300	43375600	36143400	P16015	P16015	CAH3_MOUSE	Ca3	Carbonic anhydrase 3
1487020	NaN	736916	9414990	9958560	19490700	P16045	P16045	LEG1_MOUSE	Lgals1	Galectin-1
2689930	10270000	2963490	9028220	13177800	8168120	P16110	P16110;Q8C253	LEG3_MOUSE	Lgals3	Galectin-3
822307	NaN	NaN	1622500	2506210	1882530	P16125	P16125;A0A6I8MX27;D3Z7F0	LDHB_MOUSE	Ldhb	L-lactate dehydrogenase B chain
22899300	14470600	15880300	26606800	28366100	31898100	P16254	P16254;A2AUM6	SRP14_MOUSE	Srp14	Signal recognition particle 14 kDa protein
885025	855734	NaN	2102410	3109860	2521440	P16294	P16294	FA9_MOUSE	F9	Coagulation factor IX
4512240	2150760	2930200	3373180	5359450	3358660	P16330;P16330-2	P16330;P16330-2	CN37_MOUSE	Cnp	2',3'-cyclic-nucleotide 3'-phosphodiesterase
38209500	26353200	17644400	108619000	111737000	69438800	P16331	P16331	PH4H_MOUSE	Pah	Phenylalanine-4-hydroxylase
6228940	1426010	1650020	10592900	10108200	7397220	P16332	P16332	MUTA_MOUSE	Mmut	Methylmalonyl-CoA mutase, mitochondrial
6450220	6533070	12540000	3649550	5720590	4029600	P16406	P16406;F6YHW2	AMPE_MOUSE	Enpep	Glutamyl aminopeptidase
177408992	63526200	66326800	300880000	262390000	242650000	P16460	P16460	ASSY_MOUSE	Ass1	Argininosuccinate synthase
314659008	417399008	451388992	327456000	255876000	296630016	P16546	P16546;E9Q447;P16546-2;A3KGU5;A3KGU7;A3KGU9	SPTN1_MOUSE	Sptan1	Spectrin alpha chain, non-erythrocytic 1
21255400	21679000	32111100	17430600	14085200	15042900	P16546-2	E9Q447;P16546-2;A3KGU5	SPTN1_MOUSE	Sptan1	Isoform of P16546, Isoform 2 of Spectrin alpha chain, non-erythrocytic 1
296166	230716	221702	353913	469709	348310	P16627	P16627	HS71L_MOUSE	Hspa1l	Heat shock 70 kDa protein 1-like
2286340	2630330	1850160	4401550	4017080	3595390	P16675	P16675;G3X8T3	PPGB_MOUSE	Ctsa	Lysosomal protective protein
15127500	12133400	17045400	57612600	41827600	50540200	P16858	A0A1D5RLD8;S4R1W1;P16858;A0A0A0MQF6;S4R257	G3P_MOUSE	Gapdh	Glyceraldehyde-3-phosphate dehydrogenase
608214	NaN	NaN	731056	1499120	1462770	P16882	P16882;Q3UP14	GHR_MOUSE	Ghr	Growth hormone receptor
4605130	3812340	4124730	4137570	4054230	4817340	P16951;P16951-2	P16951;A2AQE9;A2AQF0;G3UXC3;P16951-2	ATF2_MOUSE	Atf2	Cyclic AMP-dependent transcription factor ATF-2
23094200	26482800	22825700	24430000	24323300	26662200	P17012	P17012	ZFX_MOUSE	Zfx	Zinc finger X-chromosomal protein
2292970	1164150	1149940	6559040	5978160	3340860	P17047;P17047-2;P17047-3	P17047;P17047-2;P17047-3	LAMP2_MOUSE	Lamp2	Lysosome-associated membrane glycoprotein 2
535564000	559108992	537843968	602259008	613907968	521328992	P17095	P17095;A0A338P6G6;A0A338P6E8;A0A384DV79;P17095-1;Q3TE85	HMGA1_MOUSE	Hmga1	High mobility group protein HMG-I/HMG-Y
NaN	NaN	NaN	1422180	1114040	1272040	P17141	P17141;Q6P3Z4;A0A1Y7VLM5;A0A1Y7VJF3;A0A1Y7VJ69	ZFP37_MOUSE	Zfp37	Zinc finger protein 37
11277700	7956650	11375600	16647100	15964300	20858100	P17156	P17156	HSP72_MOUSE	Hspa2	Heat shock-related 70 kDa protein 2
9885210	5886900	9008400	25958400	18283600	21929300	P17182	P17182;Q6PHC1	ENOA_MOUSE	Eno1	Alpha-enolase
298838016	276396000	299422016	372492992	400958016	359772000	P17225;P17225-2	P17225;Q8CB58;P17225-2	PTBP1_MOUSE	Ptbp1	Polypyrimidine tract-binding protein 1
897083	NaN	NaN	NaN	NaN	NaN	P17257	P17257	F167B_MOUSE	Fam167b	Protein FAM167B
163320000	210996992	163686000	122790000	105491000	116169000	P17426;P17426-2	P17426;P17426-2	AP2A1_MOUSE	Ap2a1	AP-2 complex subunit alpha-1
145088000	180980992	147090000	100099000	85027600	90196200	P17427	P17427;P17426;P17426-2	AP2A2_MOUSE	Ap2a2	AP-2 complex subunit alpha-2
1872210	2448870	1903360	7847110	9783170	9035000	P17433	P17433	SPI1_MOUSE	Spi1	Transcription factor PU.1
7394570	11466500	5101780	14227200	10565400	9404430	P17563	P17563;Q63836;A0A0R4J135;G3UYY2	SBP1_MOUSE	Selenbp1	Methanethiol oxidase
21762200	10996200	6688110	56455400	88167904	61903600	P17665	P17665	COX7C_MOUSE	Cox7c	Cytochrome c oxidase subunit 7C, mitochondrial
14008100	6775210	5604150	28180400	36790100	18350500	P17717	Q8VCN3;P17717;Q91WH2;Q8K169	UDB17_MOUSE	Ugt2b17	UDP-glucuronosyltransferase 2B17
9000220	6737820	5647470	16859100	14554800	20787800	P17742	P17742	PPIA_MOUSE	Ppia	Peptidyl-prolyl cis-trans isomerase A
5194680	3672760	5787280	14811600	12368300	14118300	P17751;P17751-2	P17751;H7BXC3;P17751-2	TPIS_MOUSE	Tpi1	Triosephosphate isomerase
74004	36158.4	NaN	79907.6	27744.2	NaN	P17809	P17809	GTR1_MOUSE	Slc2a1	Solute carrier family 2, facilitated glucose transporter member 1
19517200	22229700	21254100	28495500	27641700	27761900	P17879	P17879	HS71B_MOUSE	Hspa1b	Heat shock 70 kDa protein 1B
7703500	5817690	7592710	17286600	18237900	18308300	P17918	P17918	PCNA_MOUSE	Pcna	Proliferating cell nuclear antigen
NaN	140841	NaN	NaN	618488	NaN	P18052;P18052-2	P18052;Q91V35;P18052-2	PTPRA_MOUSE	Ptpra	Receptor-type tyrosine-protein phosphatase alpha
6922570	7471640	7768250	11973600	10238300	7273860	P18242	P18242;F8WIR1;F6Y6L6;A0A1B0GT66	CATD_MOUSE	Ctsd	Cathepsin D
3598410	1653230	2428930	NaN	400701	NaN	P18293	P18293	ANPRA_MOUSE	Npr1	Atrial natriuretic peptide receptor 1
NaN	NaN	NaN	6731110	NaN	7971010048	P18419	P18419	SVS4_MOUSE	Svs4	Seminal vesicle secretory protein 4
5651530	1647230	NaN	NaN	3516110	NaN	P18525	P18525;A0A075B5Q9;A0A075B5Q4;A0A0A6YWC7	HVM54_MOUSE		Ig heavy chain V region 5-84
1146180	1073120	1534090	3349590	5271930	2928010	P18528	A0A075B5Q0;A0A075B5P9;P18525;P18526;P18527;P18529;A0A075B5R1;P18528;A0A075B5Q9;A0A075B5Q4;A0A0A6YWC7	HVM57_MOUSE		Ig heavy chain V region 6.96
301899	NaN	205942	222181	316688	260619	P18531	P18531;A0A075B5S6	HVM60_MOUSE	Ighv3-6	Ig heavy chain V region 3-6
6116360	3562990	7446790	12059500	12171300	14191700	P18572;P18572-2	P18572;P18572-2;J3QP71;K3W4Q8	BASI_MOUSE	Bsg	Basigin
1031610	525546	609212	1151580	1280370	905605	P18581;P18581-2	P18581;P18581-2;E9QJY0	CTR2_MOUSE	Slc7a2	Cationic amino acid transporter 2
NaN	9608760	272246016	181402000	202964000	181362000	P18608	P18608;A0A3B2W3M7	HMGN1_MOUSE	Hmgn1	Non-histone chromosomal protein HMG-14
1890300	943312	NaN	4438870	6083960	5111950	P18653	P18654;P18653;Q9WUT3;E9PWV3;B1AXN9;Q505N6;F6Q8A4;G3UZI3;F6RQA2	KS6A1_MOUSE	Rps6ka1	Ribosomal protein S6 kinase alpha-1
659204	NaN	NaN	2636000	2377840	1012830	P18654	P18654;B1AXN9	KS6A3_MOUSE	Rps6ka3	Ribosomal protein S6 kinase alpha-3
81091104	78102496	68105504	104836000	103462000	86390600	P18760	P18760;P45591;A0A494B9A7;F8WGL3	COF1_MOUSE	Cfl1	Cofilin-1
32898300	26321100	22972800	13469500	11924900	12091900	P18828;P18828-2	P18828;P18828-2;E0CYT6	SDC1_MOUSE	Sdc1	Syndecan-1
18314600	13379900	25131000	229346000	135882000	285776992	P19001	P19001	K1C19_MOUSE	Krt19	Keratin, type I cytoskeletal 19
NaN	NaN	NaN	NaN	NaN	3668040	P19091	P19091	ANDR_MOUSE	Ar	Androgen receptor
151548000	82677296	68308600	954049984	1199760000	753190016	P19096	P19096;A0A0U1RNJ1	FAS_MOUSE	Fasn	Fatty acid synthase
21473500	22277600	12141200	23520900	12550600	19759600	P19157	P19157;A0A494B908;A0A494BAW2	GSTP1_MOUSE	Gstp1	Glutathione S-transferase P 1
7601960	4474460	4872710	19011000	28093500	23233000	P19221	P19221;H7BX99	THRB_MOUSE	F2	Prothrombin
138928992	104093000	87031504	167440000	179872000	207570000	P19253	P19253;A0A1B0GQW6;A0A1B0GSQ6;A0A1B0GSF0;A0A1B0GTA1;A0A1B0GS68	RL13A_MOUSE	Rpl13a	60S ribosomal protein L13a
1896430	NaN	NaN	7142000	14183200	8102260	P19258	P19258;E9Q1I6;F8WHT5;D3YWI4;G3UVW1	MPV17_MOUSE	Mpv17	Protein Mpv17
9469820	10860100	15182800	21803200	24855100	17167200	P19324	P19324	SERPH_MOUSE	Serpinh1	Serpin H1
18909700	12388100	14470200	20270100	16085500	13810800	P19426;P19426-2	P19426;P19426-2	NELFE_MOUSE	Nelfe	Negative elongation factor E
20684800	6920270	5939560	54657900	104082000	62201100	P19536	P19536;Q9D881	COX5B_MOUSE	Cox5b	Cytochrome c oxidase subunit 5B, mitochondrial
3200820	1377960	1588220	54376500	46799100	22078600	P19639	P19639	GSTM3_MOUSE	Gstm3	Glutathione S-transferase Mu 3
16460900	5872660	5891880	47914300	81393296	54782200	P19783	P19783;M0QWX7	COX41_MOUSE	Cox4i1	Cytochrome c oxidase subunit 4 isoform 1, mitochondrial
8963510	13232800	11378000	24548100	13842000	14709700	P19973;P19973-2	P19973;P19973-2;A2A6J4;A2A6J7;A0A1B0GRF5	LSP1_MOUSE	Lsp1	Lymphocyte-specific protein 1
88845904	46923400	39143800	157278000	169448000	188340992	P20029	P20029	BIP_MOUSE	Hspa5	Endoplasmic reticulum chaperone BiP
17874300	8834220	9626600	17724200	17379300	16343200	P20060	P20060	HEXB_MOUSE	Hexb	Beta-hexosaminidase subunit beta
6393620	1132800	844208	7889020	7825250	7110030	P20108	P20108	PRDX3_MOUSE	Prdx3	Thioredoxin-dependent peroxide reductase, mitochondrial
304135008	267511008	404366016	436153984	357432992	368846016	P20152	P20152;A0A0A6YWC8	VIME_MOUSE	Vim	Vimentin
NaN	NaN	NaN	1504670	1390810	1427590	P20357	P20357;Q3TLQ0;A0A668KLC6;Q80ZL4;Q80X35;G3UZJ2;G3UZV6;G3UWW1	MTAP2_MOUSE	Map2	Microtubule-associated protein 2
719736	NaN	773015	1921170	3070690	1680090	P20491	P20491	FCERG_MOUSE	Fcer1g	High affinity immunoglobulin epsilon receptor subunit gamma
60590000	32418600	34484100	36991900	40144600	37851300	P20918	P20918	PLMN_MOUSE	Plg	Plasminogen
7241300	10335000	12442700	14571300	10393800	12841900	P21107	P21107;E9Q7Q3;A0A0R4J1P2	TPM3_MOUSE	Tpm3	Tropomyosin alpha-3 chain
394296000	415198016	561905024	532049984	405300992	447719008	P21107-2	D3Z2H9;P21107-2;E9Q5J9	TPM3_MOUSE	Tpm3	Isoform of P21107, Isoform 2 of Tropomyosin alpha-3 chain
NaN	508216	NaN	1276450	1753070	1191320	P21126	P21126	UBL4A_MOUSE	Ubl4a	Ubiquitin-like protein 4A
11156300	13605500	14856300	22903500	20522000	21604400	P21271	P21271;P21271-3;G5E8G6;G3X9Y9	MYO5B_MOUSE	Myo5b	Unconventional myosin-Vb
6048780	3653890	6618990	7327640	10393000	8621580	P21278	P21278	GNA11_MOUSE	Gna11	Guanine nucleotide-binding protein subunit alpha-11
6740590	2688650	7320820	7427430	7488650	7524180	P21279	P21279	GNAQ_MOUSE	Gnaq	Guanine nucleotide-binding protein G(q) subunit alpha
11125900	7706330	16805800	28906600	31473200	31656100	P21440	P21440;P06795;P21447	MDR3_MOUSE	Abcb4	Phosphatidylcholine translocator ABCB4
NaN	NaN	NaN	1833750	2136720	2060720	P21447	P21447	MDR1A_MOUSE	Abcb1a	ATP-dependent translocase ABCB1
2489000	2413410	1949780	3392230	4254700	9464320	P21614	P21614	VTDB_MOUSE	Gc	Vitamin D-binding protein
436287008	436623008	529880992	360132992	420574016	390225984	P21619	P21619;A0A0R4J0Q5	LMNB2_MOUSE	Lmnb2	Lamin-B2
2127310	1482070	1898630	2438150	627083	3779710	P21844	P21844;A4QPC5	CMA1_MOUSE	Cma1	Chymase
NaN	NaN	NaN	NaN	NaN	2234860	P21845	P21845;E9PY32;E9QJW9	TRYB2_MOUSE	Tpsb2	Tryptase beta-2
5152580	1567480	2137800	14100500	14387000	10084000	P21958	P21958;F6QHF1;Q3TBA3	TAP1_MOUSE	Tap1	Antigen peptide transporter 1
166222000	135979008	184774000	144580000	165735008	210456992	P21981	P21981	TGM2_MOUSE	Tgm2	Protein-glutamine gamma-glutamyltransferase 2
50638800	24931100	16837000	18817900	18669200	21618000	P22315	P22315;F6T2S0;A0A494B9Y8;A0A494BAI5;Q91W09	HEMH_MOUSE	Fech	Ferrochelatase, mitochondrial
7162170	7050290	8170880	6967300	7147900	5413020	P22361	P22361;H3BL72	HNF1A_MOUSE	Hnf1a	Hepatocyte nuclear factor 1-alpha
4812520	5450810	5830070	4348040	4760730	4991510	P22518	P22518	CLK1_MOUSE	Clk1	Dual specificity protein kinase CLK1
7807910	4432190	8473360	40185400	56715000	66267400	P22599	P22599	A1AT2_MOUSE	Serpina1b	Alpha-1-antitrypsin 1-2
17820600	22071200	11406400	24773100	24024000	22967400	P22892	P22892;Q8CBB7	AP1G1_MOUSE	Ap1g1	AP-1 complex subunit gamma-1
79678000	37352900	29912400	65889000	78551800	89764896	P23116	P23116	EIF3A_MOUSE	Eif3a	Eukaryotic translation initiation factor 3 subunit A
192248992	195900000	185954000	228046000	220763008	218707008	P23198	P23198;Q9DCC5	CBX3_MOUSE	Cbx3	Chromobox protein homolog 3
5390430	1727790	2220230	2094280	3487020	2155490	P23204	P23204	PPARA_MOUSE	Ppara	Peroxisome proliferator-activated receptor alpha
6958060	6162310	3561850	9786190	9857590	8392680	P23249	P23249;E9PW39;D3YVL0;D3Z3E8	MOV10_MOUSE	Mov10	Putative helicase MOV-10
8080160	7697910	7593580	15067800	12301300	10079900	P23475	P23475;A0A2R8VHZ9;A0A0R4J187	XRCC6_MOUSE	Xrcc6	X-ray repair cross-complementing protein 6
1526420	12084100	763228	4910320	5576770	4551620	P23492	P23492;Q543K9	PNPH_MOUSE	Pnp	Purine nucleoside phosphorylase
2940820	NaN	NaN	4331690	4416460	4605710	P23506;P23506-2	P23506;P23506-2;E9PWE0;F6V9F1;F7D432;E0CYV0	PIMT_MOUSE	Pcmt1	Protein-L-isoaspartate(D-aspartate) O-methyltransferase
656090	262137	388083	383848	210668	NaN	P23589	P23589	CAH5A_MOUSE	Ca5a	Carbonic anhydrase 5A, mitochondrial
NaN	NaN	NaN	NaN	674377	NaN	P23591	P23591;A0A2R8VI39;A0A2R8W6P6	FCL_MOUSE	Gfus	GDP-L-fucose synthase
439673	242884	NaN	764610	847205	614205	P23611	P23611;F7C1A3;E0CZE4	IRF8_MOUSE	Irf8	Interferon regulatory factor 8
NaN	NaN	NaN	261664	360356	299656	P23708;P23708-2	P23708;A0A0R4J1Y8;F7DFJ2;Q9DBV7;P23708-2;F6TWX0;E0CYF3	NFYA_MOUSE	Nfya	Nuclear transcription factor Y subunit alpha
1413290	NaN	NaN	3715720	4101090	4123170	P23798	P23798;B1AR14	PCGF2_MOUSE	Pcgf2	Polycomb group RING finger protein 2
32197100	22468300	21795200	26978400	26218700	22823800	P23881	P23881	TCEA3_MOUSE	Tcea3	Transcription elongation factor A protein 3
5685110	5161780	4423070	4518700	5252100	4442100	P23906	P23906	IRF2_MOUSE	Irf2	Interferon regulatory factor 2
1078730	1690940	1332910	2559420	3111930	3196340	P23953	P23953;A0A1D5RM42	EST1C_MOUSE	Ces1c	Carboxylesterase 1C
2233960	866792	916298	5162080	7210280	3933380	P24063;P24063-2	P24063;A0A8Q0Q4S2;P24063-2;D3Z627	ITAL_MOUSE	Itgal	Integrin alpha-L
93502200	66366600	46057700	106709000	76488200	79677400	P24270	P24270;A2AL20	CATA_MOUSE	Cat	Catalase
815571968	515689984	395382016	446879008	308224000	402587008	P24369	P24369	PPIB_MOUSE	Ppib	Peptidyl-prolyl cis-trans isomerase B
12060500	NaN	NaN	26152400	21983700	22520800	P24452	P24452;Q99LB4	CAPG_MOUSE	Capg	Macrophage-capping protein
23102900	12580300	8240090	90320800	146299008	71090400	P24456	P24457;P24456;A0A2R8VKK3;A0A2R8W6W2;A0A2R8W740;A0A2R8W703	CP2DA_MOUSE	Cyp2d10	Cytochrome P450 2D10
610719	NaN	NaN	5464440	4922960	3876980	P24472	P24472	GSTA4_MOUSE	Gsta4	Glutathione S-transferase A4
1525090	1067360	NaN	5372240	6317280	3359350	P24527	P24527	LKHA4_MOUSE	Lta4h	Leukotriene A-4 hydrolase
438952	NaN	NaN	NaN	NaN	NaN	P24547	P24547;A0A0A6YY72	IMDH2_MOUSE	Impdh2	Inosine-5'-monophosphate dehydrogenase 2
24857600	17599000	45997400	95712304	63369400	67978304	P24549	P24549	AL1A1_MOUSE	Aldh1a1	Aldehyde dehydrogenase 1A1
1387170	1762120	NaN	1547160	1545950	NaN	P24604;P24604-2;P24604-5	P24604;P24604-2;P24604-3;P24604-4;P24604-5;Q3U436;Q8CFK4	TEC_MOUSE	Tec	Tyrosine-protein kinase Tec
10577300	4402440	2279400	2982080	2859610	2107380	P24721	P24721;J3QMY0	ASGR2_MOUSE	Asgr2	Asialoglycoprotein receptor 2
458488000	448001984	423339008	424120000	464227008	436896992	P24788	P24788;A2A9P6;P24788-2	CD11B_MOUSE	Cdk11b	Cyclin-dependent kinase 11B
14433900	5775070	4223780	19278800	26703500	17396300	P24815	P24815	3BHS1_MOUSE	Hsd3b1	3 beta-hydroxysteroid dehydrogenase/Delta 5-->4-isomerase type 1
NaN	NaN	NaN	NaN	672710	NaN	P24822	P24822;P24823;F8VQM0	PPBI_MOUSE	Iap	Intestinal-type alkaline phosphatase
2023370	1566090	2956950	22931300	21363400	21281200	P25206	P25206	MCM3_MOUSE	Mcm3	DNA replication licensing factor MCM3
664673	557580	NaN	1339130	1390800	1159200	P25425;P25425-10;P25425-11;P25425-12;P25425-2;P25425-3;P25425-4;P25425-5;P25425-6;P25425-7;P25425-8;P25425-9;P31362;Q00196;Q00196-2;Q00196-3;Q00196-4;Q00196-5;Q00196-6;Q00196-7	P31362;P25425;Q00196;I1E4X2;Q3U5D1;A0A0R4J1Z4;A0A0A0MQE0;Q00196-2;Q00196-3;Q00196-4;Q00196-5;Q00196-6;Q00196-7;A0A0A0MQM6;E9Q6Z8;P25425-2;P25425-3;P25425-4;P25425-5;P25425-6;P25425-7;P25425-8;P25425-9;H3BKB7;F8VQL7;P25425-10;P25425-11;P25425-12	PO2F1_MOUSE;PO2F2_MOUSE;PO2F3_MOUSE	Pou2f1;Pou2f2;Pou2f3	POU domain, class 2, transcription factor 1
250704000	165799008	147754000	260912000	277913984	316873984	P25444	P25444;D3YWJ3;D3YVC1	RS2_MOUSE	Rps2	40S ribosomal protein S2
514586	NaN	745701	510597	NaN	NaN	P25446	P25446;A0A494BBP5	TNR6_MOUSE	Fas	Tumor necrosis factor receptor superfamily member 6
1281299968	1993959936	1289080064	1984039936	1710400000	1597030016	P25688	P25688;D3Z4U1;A0A0G2JG44	URIC_MOUSE	Uox	Uricase
1255070	656345	1534780	2491540	2697710	2303470	P25799;P25799-2;P25799-3;P25799-4	P25799;P25799-2;P25799-3;P25799-4;A0A0G2JGK6	NFKB1_MOUSE	Nfkb1	Nuclear factor NF-kappa-B p105 subunit
28510300	18721600	27421400	16243500	14933100	18207600	P25911	P25911;P25911-2	LYN_MOUSE	Lyn	Tyrosine-protein kinase Lyn
573307	NaN	NaN	NaN	NaN	NaN	P25911-2	P25911-2	LYN_MOUSE	Lyn	Isoform of P25911, Isoform 2 of Tyrosine-protein kinase Lyn
13521000	14008400	13712700	18715700	16394300	18220800	P25916	P25916;A2ASR5;A2ASR6;A2ASR7;A2ASR8	BMI1_MOUSE	Bmi1	Polycomb complex protein BMI-1
113454000	123101000	125919000	110442000	110714000	116911000	P25976	P25976;A2AWT5;A2AWT6;A2AWT7;P25976-2;G3UZW9	UBF1_MOUSE	Ubtf	Nucleolar transcription factor 1
6838250	7424160	7188430	5558960	6924200	6833490	P25976-2	A2AWT6;A2AWT7;P25976-2	UBF1_MOUSE	Ubtf	Isoform of P25976, Isoform UBF2 of Nucleolar transcription factor 1
51196300	51082800	53540700	34676200	32599700	31295800	P26039	P26039;F6SX70;F6S1V7	TLN1_MOUSE	Tln1	Talin-1
15316100	15987300	14876700	30456200	50627700	51399900	P26040	P26040	EZRI_MOUSE	Ezr	Ezrin
307352992	299000000	322147008	141719008	122261000	133483000	P26041	P26040;P26043;P26041;A0A5F8MPB9;Q7TSG6	MOES_MOUSE	Msn	Moesin
212926000	191444992	219106000	100210000	73966400	91283200	P26043	P26043;A0A5F8MPB9;Q7TSG6	RADI_MOUSE	Rdx	Radixin
6124180	3138860	2138450	12146300	14060300	9485330	P26150	P26149;P26150;E9PXG7	3BHS3_MOUSE	Hsd3b3	3 beta-hydroxysteroid dehydrogenase/Delta 5-->4-isomerase type 3
145403008	156554000	202544992	117473000	97013600	108040000	P26231	Q61301;P26231;Q61301-2;Q61301-3;E0CXB9	CTNA1_MOUSE	Ctnna1	Catenin alpha-1
717496	NaN	NaN	712478	NaN	27481000	P26350	P26350	PTMA_MOUSE	Ptma	Prothymosin alpha
296161984	280020000	254386000	289084000	310887008	294201984	P26369	P26369;Q80XR5;A0A140LJK3	U2AF2_MOUSE	U2af2	Splicing factor U2AF 65 kDa subunit
177398000	25715800	15931900	148786000	155642000	88249800	P26443	P26443	DHE3_MOUSE	Glud1	Glutamate dehydrogenase 1, mitochondrial
3151820	3083230	NaN	4512710	4742440	4323430	P26450	P26450;Q80UI5	P85A_MOUSE	Pik3r1	Phosphatidylinositol 3-kinase regulatory subunit alpha
4310700	3680500	4161770	17501100	32050300	19116700	P26516	P26516	PSMD7_MOUSE	Psmd7	26S proteasome non-ATPase regulatory subunit 7
NaN	NaN	NaN	1380630	669556	3735640	P26638	P26638;A2AFS0;A2AFS1;Q8C483	SYSC_MOUSE	Sars1	Serine--tRNA ligase, cytoplasmic
NaN	NaN	NaN	298435	203840	NaN	P26645	P26645	MARCS_MOUSE	Marcks	Myristoylated alanine-rich C-kinase substrate
30346	NaN	NaN	184166	183025	151766	P26883	P26883;F6X9I3	FKB1A_MOUSE	Fkbp1a	Peptidyl-prolyl cis-trans isomerase FKBP1A
15469400	11608400	8453330	32007900	57350000	36971600	P27005	P27005	S10A8_MOUSE	S100a8	Protein S100-A8
13468000	6711380	7308360	18525200	15241300	17722800	P27046	P27046;F6QMB7	MA2A1_MOUSE	Man2a1	Alpha-mannosidase 2
219624000	368454016	324140000	283188000	287071008	334796992	P27048	P63163;P27048	RSMB_MOUSE	Snrpb	Small nuclear ribonucleoprotein-associated protein B
23270200	16870500	16090500	36905600	43372700	40202500	P27546;P27546-2	P27546;A0A140T8T5;E9PZ43;P27546-2;P27546-3;A0A0G2JFH2;A0A0G2JFK3;A0A0G2JG35;A0A0G2JDY5	MAP4_MOUSE	Map4	Microtubule-associated protein 4
4125020	3000120	2779040	2329920	3143420	1863140	P27600	P27600	GNA12_MOUSE	Gna12	Guanine nucleotide-binding protein subunit alpha-12
1277680	NaN	NaN	1043310	NaN	1480470	P27601	P27601	GNA13_MOUSE	Gna13	Guanine nucleotide-binding protein subunit alpha-13
1620920	1030760	1428850	5134810	7878430	5430240	P27612	P27612	PLAP_MOUSE	Plaa	Phospholipase A-2-activating protein
8871110	9098170	8695460	19080900	14702300	11852600	P27641	P27641	XRCC5_MOUSE	Xrcc5	X-ray repair cross-complementing protein 5
233307008	174388992	151056992	274023008	291428992	300195008	P27659	P27659;A0A087WQK0	RL3_MOUSE	Rpl3	60S ribosomal protein L3
23830999040	24742299648	24138799104	25300799488	25793099776	26457700352	P27661	C0HKE3;Q8CGP7;Q8CGP6;C0HKE8;C0HKE6;Q8CGP5;C0HKE1;Q8R1M2;C0HKE5;C0HKE9;Q8BFU2;C0HKE2;C0HKE7;P27661;C0HKE4;A0A0N4SV66	H2AX_MOUSE	H2ax	Histone H2AX
8591340	6237520	5544360	7117650	6598120	7026990	P27699-10;P27699-2;P27699-5;P27699-6;P27699-7;P27699-8	P27699;F6RB97;F6XRJ7;Q3TTH6;E9PWV9;A0A0R4J1V7;A0A0R4J1S0;E9PV35;F6QKL8;D3YXV5;D3Z773;D3Z7M6;D3Z0R0;D3Z4K8;D3Z2U7;D3Z011;F6Q346;F6U9F5;P27699-10;P27699-2;P27699-3;P27699-4;P27699-5;P27699-6;P27699-7;P27699-8;P27699-9;F6W4F5;Q9CQ87	CREM_MOUSE	Crem	Isoform of P27699, Isoform 10 of cAMP-responsive element modulator
27271200	7959590	7996950	64335600	59685500	42571200	P27773	P27773;F6Q404	PDIA3_MOUSE	Pdia3	Protein disulfide-isomerase A3
NaN	3168820	NaN	9062610	18713900	10614500	P27786	P27786;A0A494B9N2	CP17A_MOUSE	Cyp17a1	Steroid 17-alpha-hydroxylase/17,20 lyase
4293210	3263960	2319130	3570410	4176340	3836020	P27790	P27790	CENPB_MOUSE	Cenpb	Major centromere autoantigen B
4517860	2949220	2453000	6648910	6346990	4939350	P27808	P27808	MGAT1_MOUSE	Mgat1	Alpha-1,3-mannosyl-glycoprotein 2-beta-N-acetylglucosaminyltransferase
1104430	NaN	NaN	1980460	3174040	2455740	P27870	P27870;E9PXI0;Q8VDU4	VAV_MOUSE	Vav1	Proto-oncogene vav
1732940	1909450	1886160	3715190	3543950	3665680	P27889;P27889-2	P27889;F6XBL0;P27889-2;P27889-3;P27889-4	HNF1B_MOUSE	Hnf1b	Hepatocyte nuclear factor 1-beta
35730900	31556800	36883900	44347900	46256500	44700200	P28033;P28033-3	P28033;P28033-2;P28033-3	CEBPB_MOUSE	Cebpb	CCAAT/enhancer-binding protein beta
32118300	29542000	20741400	94918304	101259000	83211696	P28063	P28063	PSB8_MOUSE	Psmb8	Proteasome subunit beta type-8
NaN	NaN	NaN	5510470	7679190	4017350	P28076	P28076;A0A0R4J256;A0A494B9L1;G3UYK5	PSB9_MOUSE	Psmb9	Proteasome subunit beta type-9
272843008	340582016	301936000	171958000	149787008	185780992	P28230	P28230	CXB1_MOUSE	Gjb1	Gap junction beta-1 protein
19506500	13108200	13824700	73204096	67227200	36618800	P28271	P28271	ACOHC_MOUSE	Aco1	Cytoplasmic aconitate hydratase
330155	NaN	NaN	690044	793251	777464	P28293	P28293	CATG_MOUSE	Ctsg	Cathepsin G
34687900	23080400	21000100	25497600	24423400	29380900	P28352	P28352;D3Z6R9;D3Z124	APEX1_MOUSE	Apex1	DNA-(apurinic or apyrimidinic site) endonuclease
7639350	3221240	4805100	22569100	21563500	13914200	P28474	P28474	ADHX_MOUSE	Adh5	Alcohol dehydrogenase class-3
7147500	4678570	4511390	5839000	6256870	5720150	P28574;P28574-2	P28574;A0A1W2P7P4;P28574-2	MAX_MOUSE	Max	Protein max
2871410	1226910	NaN	1697120	2232230	1867840	P28651	P28651	CAH8_MOUSE	Ca8	Carbonic anhydrase-related protein
6364360	4699870	3985990	14394000	11322000	11270800	P28653	P28653	PGS1_MOUSE	Bgn	Biglycan
6376180	4486500	4070790	13575700	10432600	12467100	P28654	P28654	PGS2_MOUSE	Dcn	Decorin
9349790	3572090	3878740	26671300	45378400	43543300	P28656	P28656;Q8BSH9;Q3TF41	NP1L1_MOUSE	Nap1l1	Nucleosome assembly protein 1-like 1
740473	583576	NaN	4344640	6430070	6491810	P28658	P28658	ATX10_MOUSE	Atxn10	Ataxin-10
26574200	35488900	37648300	37593900	39685500	38769000	P28659-4	P28659;A0A0R4J0T5;P28659-2;P28659-3;P28659-4	CELF1_MOUSE	Celf1	Isoform of P28659, Isoform 4 of CUGBP Elav-like family member 1
47987000	31970600	30096500	46675400	52151500	51979400	P28660	P28660;A2AS98;P28660-2	NCKP1_MOUSE	Nckap1	Nck-associated protein 1
2774950	636465	454986	1311460	970806	NaN	P28661;P28661-2;P28661-3;P28661-4;P28661-5	P28661;P28661-2;P28661-3;P28661-4;P28661-5;A0A5F8MP96;Q5ND09;Q5ND13	SEPT4_MOUSE	Septin4	Septin-4
16448200	11323700	10070600	34477600	47462300	37332500	P28665	P28665;P28666	MUG1_MOUSE	Mug1	Murinoglobulin-1
4206150	1677000	2725320	5614280	5825980	3496100	P28666	P28666	MUG2_MOUSE	Mug2	Murinoglobulin-2
21759000	8328010	8697270	9333870	11099800	8783080	P28700	P28705;P28700;E9Q9V9;A0A5F8MQ23;Q6LC96	RXRA_MOUSE	Rxra	Retinoic acid receptor RXR-alpha
6983280	3653340	3233610	4503940	5103400	4320340	P28704;P28704-2	P28704;Q3TWJ1;Q8VCR0;P28704-2	RXRB_MOUSE	Rxrb	Retinoic acid receptor RXR-beta
11288200	3849260	6124250	2904200	6043940	3399940	P28705	P28705;E9Q9V9	RXRG_MOUSE	Rxrg	Retinoic acid receptor RXR-gamma
61053500	38426500	39373500	54172300	55825500	61312700	P28740;P28740-1	P28740;P28740-1;P28740-2;F8VQ42;E0CZ72	KIF2A_MOUSE	Kif2a	Kinesin-like protein KIF2A
9688660	8767310	12113300	7902600	6581280	11540500	P28798	P28798;Q3U9N4;H3BLC9	GRN_MOUSE	Grn	Progranulin
29426200	22920600	34766200	10401100	12910100	16979000	P28843	P28843	DPP4_MOUSE	Dpp4	Dipeptidyl peptidase 4
8662700	12071100	11163200	10119400	10335000	12047900	P29037	P29037;Q6SJ95;Z4YMT0;F8WJ67;Q91YM5	TBP_MOUSE	Tbp	TATA-box-binding protein
NaN	16111600	NaN	11342300	11504500	8246340	P29319	P29319;Q8BRB1;P29319-3;B7ZNN5;Q8C9K6	EPHA3_MOUSE	Epha3	Ephrin type-A receptor 3
141279008	68798304	53719700	164951008	187148992	214648000	P29341	A2A5N3;P29341	PABP1_MOUSE	Pabpc1	Polyadenylate-binding protein 1
1421040	842206	793598	5345650	6788780	4050890	P29351;P29351-2	P29351;P29351-2;P29351-3	PTN6_MOUSE	Ptpn6	Tyrosine-protein phosphatase non-receptor type 6
7498610	1731610	7972440	2611140	3598880	3168610	P29387	P29387	GBB4_MOUSE	Gnb4	Guanine nucleotide-binding protein subunit beta-4
14588100	14003100	13469400	7153890	13767000	8279030	P29391	P29391;A0A1B0GR60;Q9CPX4	FRIL1_MOUSE	Ftl1	Ferritin light chain 1
10443600	5440210	5446560	11189500	11226800	10030100	P29416	P29416	HEXA_MOUSE	Hexa	Beta-hexosaminidase subunit alpha
NaN	NaN	NaN	160659	205695	116151	P29452	P29452	CASP1_MOUSE	Casp1	Caspase-1
4420440	3437290	3205550	8011340	9737630	7450560	P29595	P29595	NEDD8_MOUSE	Nedd8	NEDD8
2937690	2627890	3056760	10870400	17558800	12428600	P29699	P29699;A0A338P7G1;A0A338P7H5;A0A338P703	FETUA_MOUSE	Ahsg	Alpha-2-HS-glycoprotein
1031820	1523550	1612730	2593650	1399170	3872610	P29758	P29758	OAT_MOUSE	Oat	Ornithine aminotransferase, mitochondrial
29916800	19683900	16659300	22601700	30357200	29799800	P29788	P29788	VTNC_MOUSE	Vtn	Vitronectin
2965510	2321340	1725770	5797390	4533840	4489630	P30051	P30051;E9QAK6;F6TBI7;E9PZ73;E9PVS2;E9Q387;F6ZIM6;Q6PAQ8;Q3UFP5;F6QIG2;F7B3M8;Q3USK5	TEAD1_MOUSE	Tead1	Transcriptional enhancer factor TEF-1
46732600	14169200	30688400	73501400	55273800	49720500	P30115	P30115;A0A087WQI6	GSTA3_MOUSE	Gsta3	Glutathione S-transferase A3
6022940	4240760	7235800	4313510	5975860	5186750	P30204	P30204;A0A1B0GRS5;P30204-2	MSRE_MOUSE	Msr1	Macrophage scavenger receptor types I and II
8930190	9111730	9257030	10545500	10128300	8835640	P30415	P30415	NKTR_MOUSE	Nktr	NK-tumor recognition protein
2089160	1863800	NaN	6934570	6893060	5003460	P30416	P30416;F7CAT1;F6S2D5	FKBP4_MOUSE	Fkbp4	Peptidyl-prolyl cis-trans isomerase FKBP4
1007880	1032910	786362	1229220	947496	787532	P30658	P30658	CBX2_MOUSE	Cbx2	Chromobox protein homolog 2
81715504	81699600	57113400	240812000	173320000	170264000	P30681	P30681;A0A1B0GQX9	HMGB2_MOUSE	Hmgb2	High mobility group protein B2
NaN	123195000	NaN	234256	1173880	2424960000	P30933	P30933	SVS5_MOUSE	Svs5	Seminal vesicle secretory protein 5
225514000	219904000	287592992	185192992	154390000	184328992	P30999	P30999;P30999-2;P30999-3;E9Q986;E9Q8Z4;E9Q8Z5;E9Q8Z6;E9Q8Z8;E9Q8Z9;E9Q901;E9Q903;E9Q904;E9Q905;E9Q906;E9Q907;D3Z7H6;D3Z2H2;D3Z2H7;G3X9V2	CTND1_MOUSE	Ctnnd1	Catenin delta-1
14759000	13403500	18883900	14324900	14925000	13207100	P30999-2;P30999-3	P30999-2;P30999-3;E9Q8Z5;E9Q903;E9Q906	CTND1_MOUSE	Ctnnd1	Isoform of P30999, Isoform 2 of Catenin delta-1
46851400	48090000	52793800	37354200	29878600	95877104	P31001	P31001	DESM_MOUSE	Des	Desmin
5374910	NaN	1650280	18241400	26177600	22324500	P31230	P31230;Q3UZG4	AIMP1_MOUSE	Aimp1	Aminoacyl tRNA synthase complex-interacting multifunctional protein 1
29483300	27402400	22740800	33396600	29808200	30530600	P31266;P31266-2	O08674;P31266;Q3U6F1;E9Q7W0;A0A0J9YTV5;P31266-2	SUH_MOUSE	Rbpj	Recombining binding protein suppressor of hairless
804347	543472	478349	1421770	549324	990492	P31428	P31428	DPEP1_MOUSE	Dpep1	Dipeptidase 1
7745710	6977750	6309950	7319470	12369000	9223920	P31649	P31649;D3YWZ5	S6A13_MOUSE	Slc6a13	Sodium- and chloride-dependent GABA transporter 2
6883810	5868810	3933360	1772220	1662090	1436030	P31651	P31651;E9PXG1;Q8VCS9;G5E8Z4	S6A12_MOUSE	Slc6a12	Sodium- and chloride-dependent betaine transporter
59550000	19999300	24405700	98050096	130410000	99081696	P31725	P31725	S10A9_MOUSE	S100a9	Protein S100-A9
4167030	NaN	3115150	13125400	11354600	19726800	P31786	P31786;M0QWU8;Q4VWZ5	ACBP_MOUSE	Dbi	Acyl-CoA-binding protein
NaN	NaN	NaN	2553890	3686570	2502370	P31938	P31938	MP2K1_MOUSE	Map2k1	Dual specificity mitogen-activated protein kinase kinase 1
58035200	30488200	22952200	275531008	335985984	183819008	P32020	P32020;A2APS4	SCP2_MOUSE	Scp2	Sterol carrier protein 2
357176992	419988000	374718016	365644000	395180992	394348992	P32067	P32067;F6SXM5	LA_MOUSE	Ssb	Lupus La protein homolog
22585900	14801900	11065500	30035500	30915400	30262200	P32233	P32233	DRG1_MOUSE	Drg1	Developmentally-regulated GTP-binding protein 1
6378930	3747070	3882430	13976100	19456200	16323300	P32261	P32261;A0A0A6YWH7;A0A0A6YX70	ANT3_MOUSE	Serpinc1	Antithrombin-III
16918500	8966760	9842580	8340520	6180050	7368960	P32507-2	P32507;P32507-2	NECT2_MOUSE	Nectin2	Isoform of P32507, Isoform Alpha of Nectin-2
1550440	674995	749762	993225	820719	1629400	P32883-2	P08556;P32883;P32883-2;Q9D091;A0A0G2JGP4;A0A0G2JE25	RASK_MOUSE	Kras	Isoform of P32883, Isoform 2B of GTPase KRas
604754	NaN	NaN	5095440	3678470	4741990	P33174	P33174	KIF4_MOUSE	Kif4	Chromosome-associated kinesin KIF4
19278800	11964700	9951760	15282800	16437400	21109900	P33215	P33215	NEDD1_MOUSE	Nedd1	Protein NEDD1
11120900	5161450	3898960	17742800	34690000	23834700	P33267	P33267;Q64458;A0A0U1RPL9;Q3UT49	CP2F2_MOUSE	Cyp2f2	Cytochrome P450 2F2
377342	185072	NaN	486824	801584	551843	P33587	P33587	PROC_MOUSE	Proc	Vitamin K-dependent protein C
980223	NaN	NaN	3941420	4861530	5568560	P33622	P33622;A0A0R4J1N3;E9QP56	APOC3_MOUSE	Apoc3	Apolipoprotein C-III
2988990	1124540	879638	2168170	2381060	2697490	P34022	P34022	RANG_MOUSE	Ranbp1	Ran-specific GTPase-activating protein
4677120	1634720	1808990	3249560	4199280	4648650	P34152;P34152-2;P34152-4	P34152;A0A5F8MPY3;P34152-2;P34152-4;P34152-9	FAK1_MOUSE	Ptk2	Focal adhesion kinase 1
2844900	1866860	2310210	8027050	5858700	9148040	P34884	P34884	MIF_MOUSE	Mif	Macrophage migration inhibitory factor
16858300	10314200	11037700	78993104	88311504	50297700	P34914	P34914;P34914-2;A8JYK8	HYES_MOUSE	Ephx2	Bifunctional epoxide hydrolase 2
45817700	15007500	11013400	14470700	13636200	11132700	P34927	P34927;B1AR34;J3QPT6	ASGR1_MOUSE	Asgr1	Asialoglycoprotein receptor 1
NaN	NaN	NaN	643167	636104	NaN	P34928	P34928	APOC1_MOUSE	Apoc1	Apolipoprotein C-I
1650840	NaN	NaN	2999610	3104140	2823300	P35123	P35123;A0A0A6YW28;A0A0A6YVY7;A0A0A6YWM7	UBP4_MOUSE	Usp4	Ubiquitin carboxyl-terminal hydrolase 4
6102360	NaN	NaN	12316900	17027700	11106500	P35235-1	P35235;P35235-1	PTN11_MOUSE	Ptpn11	Isoform of P35235, Isoform 2 of Tyrosine-protein phosphatase non-receptor type 11
58262000	39120400	31377600	79774400	76876000	71810800	P35278	P35278;Q8C266	RAB5C_MOUSE	Rab5c	Ras-related protein Rab-5C
NaN	NaN	NaN	2899340	2913210	2753950	P35279;P35279-2	P35279;P61294;P35279-2	RAB6A_MOUSE	Rab6a	Ras-related protein Rab-6A
420126	NaN	NaN	646893	684865	567314	P35282	P35282	RAB21_MOUSE	Rab21	Ras-related protein Rab-21
958434	NaN	NaN	2695570	3303770	2312990	P35293	P35293;A0A452J8C1;A0A3Q4EI12	RAB18_MOUSE	Rab18	Ras-related protein Rab-18
605910	502156	257750	565645	473258	388865	P35294	P35294	RAB19_MOUSE	Rab19	Ras-related protein Rab-19
3679130	5144810	3376360	4180580	3574360	3235240	P35329	P35329;A0A087WR31;A0A087WR96;A0A1L1SSS3	CD22_MOUSE	Cd22	B-cell receptor CD22
2781230	1474120	1932650	NaN	NaN	NaN	P35330	P35330	ICAM2_MOUSE	Icam2	Intercellular adhesion molecule 2
478317	NaN	NaN	1248630	1319160	1011910	P35428	O54792;P35428	HES1_MOUSE	Hes1	Transcription factor HES-1
17216200	14106700	13155000	15663400	22581900	20584900	P35441	P35441;Q80YQ1	TSP1_MOUSE	Thbs1	Thrombospondin-1
NaN	NaN	NaN	31924200	33836000	40031300	P35459	P35459	LY6D_MOUSE	Ly6d	Lymphocyte antigen 6D
6232560	2545210	2134480	22997800	40901400	25951200	P35486	P35486	ODPA_MOUSE	Pdha1	Pyruvate dehydrogenase E1 component subunit alpha, somatic form, mitochondrial
15500400	9049870	12350500	10412100	6937010	13996900	P35492	P35492	HUTH_MOUSE	Hal	Histidine ammonia-lyase
5321700	5644360	5978220	11673000	6561600	8832060	P35505	P35505	FAAA_MOUSE	Fah	Fumarylacetoacetase
979624000	1251929984	1200480000	960220992	937182016	933356992	P35550	P35550;A0A140LIR6	FBRL_MOUSE	Fbl	rRNA 2'-O-methyltransferase fibrillarin
30171000	7971920	8632600	51512600	67633000	57284300	P35564	P35564	CALX_MOUSE	Canx	Calnexin
5559160	1624480	NaN	1119870	836789	NaN	P35569	P35569;Q543V3	IRS1_MOUSE	Irs1	Insulin receptor substrate 1
34321200	11946900	8842330	32796100	39896700	26094500	P35576	P35576	G6PC1_MOUSE	G6pc1	Glucose-6-phosphatase catalytic subunit 1
5404910	3690220	2439150	3149290	3363170	3111680	P35582	P35582	FOXA1_MOUSE	Foxa1	Hepatocyte nuclear factor 3-alpha
6645290	4956390	3482210	3093020	3719360	3500060	P35583	P35583;G5E8P5;G3UYH0	FOXA2_MOUSE	Foxa2	Hepatocyte nuclear factor 3-beta
753161	354962	NaN	NaN	NaN	NaN	P35584	P35584	FOXA3_MOUSE	Foxa3	Hepatocyte nuclear factor 3-gamma
21233500	20548600	13569000	27140400	29523200	24381200	P35585	P35585	AP1M1_MOUSE	Ap1m1	AP-1 complex subunit mu-1
41112000	40421100	45114800	50093800	49017500	43623100	P35601;P35601-2	P35601;Q5U4B1;P35601-2;A0A0N5E9G7;G3UWX1;G3X8Z6	RFC1_MOUSE	Rfc1	Replication factor C subunit 1
9667890	3958880	NaN	7924650	8850220	5605530	P35689	P35689;E9QM61	ERCC5_MOUSE	Ercc5	DNA excision repair protein ERCC-5
232048000	147955008	102932000	285727008	274347008	208468992	P35700	P35700;B1AXW4;B1AXW5;B1AXW6	PRDX1_MOUSE	Prdx1	Peroxiredoxin-1
NaN	NaN	NaN	764389	1219120	621020	P35821	P35821	PTN1_MOUSE	Ptpn1	Tyrosine-protein phosphatase non-receptor type 1
5477860	2456830	3068540	2963320	2810460	3681190	P35822	P35822;A0A1W2P7Y1;B2RRF0	PTPRK_MOUSE	Ptprk	Receptor-type tyrosine-protein phosphatase kappa
418228	NaN	NaN	271140	303102	219313	P35917	P35917	VGFR3_MOUSE	Flt4	Vascular endothelial growth factor receptor 3
4823060	4071400	3223950	7277820	6025130	5566620	P35922;P35922-2;P35922-3;P35922-7;P35922-8;P35922-9	P35922;E9QAT0;E9QAS8;E9QAS9;P35922-2;P35922-3;P35922-4;P35922-5;P35922-6;P35922-7;P35922-8;P35922-9;P35922-10;P35922-11;P35922-12;D3Z6U8;Q6AXB7;E9QNF5	FMR1_MOUSE	Fmr1	Fragile X messenger ribonucleoprotein 1
1797320	1085550	NaN	2411930	2590800	1667960	P35951	P35951;A0A1L1SRE8	LDLR_MOUSE	Ldlr	Low-density lipoprotein receptor
346720000	225700000	225756000	394337984	424521984	416528992	P35979	P35979	RL12_MOUSE	Rpl12	60S ribosomal protein L12
365631008	312068992	260615008	398990016	414193984	451897984	P35980	P35980;A0A1B0GQU8;A0A1B0GSS8;A0A1B0GSA8	RL18_MOUSE	Rpl18	60S ribosomal protein L18
7060620	1802940	3081310	16320700	17602100	11071600	P36371	P36371	TAP2_MOUSE	Tap2	Antigen peptide transporter 2
NaN	NaN	NaN	233194	601377	204241	P36423	P36423;F6SG79	THAS_MOUSE	Tbxas1	Thromboxane-A synthase
843462	NaN	539466	2405370	2008090	1162600	P36552	P36552	HEM6_MOUSE	Cpox	Oxygen-dependent coproporphyrinogen-III oxidase, mitochondrial
2380230	1313100	1005330	1810870	2005760	2689760	P36916	P36916;P36916-2	GNL1_MOUSE	Gnl1	Guanine nucleotide-binding protein-like 1
4751390	1822220	1926610	22641300	20672000	11871300	P37040	P37040	NCPR_MOUSE	Por	NADPH--cytochrome P450 reductase
NaN	NaN	NaN	272096	422130	252228	P37238;P37238-2	P37238;M1VPI1;Q6GU14;P37238-2	PPARG_MOUSE	Pparg	Peroxisome proliferator-activated receptor gamma
6899500	4796240	3356830	2262310	2297290	2007810	P37242;P37242-2	P37242;P37242-2	THB_MOUSE	Thrb	Thyroid hormone receptor beta
NaN	NaN	NaN	3253550	3495500	116297000	P37804	P37804;A0A1L1STN8	TAGL_MOUSE	Tagln	Transgelin
NaN	NaN	NaN	6139180	5718090	3769190	P37889;P37889-2	P37889;P37889-2	FBLN2_MOUSE	Fbln2	Fibulin-2
NaN	NaN	NaN	2296630	2378120	1166510	P37913	P37913;Q8R055	DNLI1_MOUSE	Lig1	DNA ligase 1
138378000	73470496	102385000	205268000	208808992	129305000	P38060	P38060	HMGCL_MOUSE	Hmgcl	Hydroxymethylglutaryl-CoA lyase, mitochondrial
2661250	4576970	1559810	NaN	NaN	4087080	P38533;P38533-2	P38533;A0A1W2P8F8;A0A1W2P851;P38533-2	HSF2_MOUSE	Hsf2	Heat shock factor protein 2
51580000	41539700	47044700	72900000	69646304	56210800	P38647	P38647	GRP75_MOUSE	Hspa9	Stress-70 protein, mitochondrial
9174060	3110850	2559360	7402010	6265830	5580850	P39039	P39039;A0A2C9F2B6	MBL1_MOUSE	Mbl1	Mannose-binding protein A
9403790	15303500	9301700	7672740	2804120	6323800	P39054	P39054;Q3T9X3;G3UXX2;G3X9G4;Q3TCR7	DYN2_MOUSE	Dnm2	Dynamin-2
110233000	137394000	91034200	71967000	55378100	56598300	P39054-2	Q8BZ98;P39054;P39054-2;F8WIV5;G3UZZ3;Q3T9X3;G3UXX2;G3X9G4;Q8BZ98-2;Q3TCR7;E0CXZ8;E9QLL2;F2Z460	DYN2_MOUSE	Dnm2	Isoform of P39054, Isoform 2 of Dynamin-2
81313504	63735600	80240704	28424900	26401900	22340900	P39061-1	P39061;P39061-1;E9QPX1	COIA1_MOUSE	Col18a1	Isoform of P39061, Isoform 2 of Collagen alpha-1(XVIII) chain
1912400	NaN	NaN	3085320	3185050	2871280	P39098;P39098-2	P39098;P39098-2;A2A723	MA1A2_MOUSE	Man1a2	Mannosyl-oligosaccharide 1,2-alpha-mannosidase IB
1202740	1033540	1203960	929164	820434	902585	P39429;P39429-2	P39429;P39429-2	TRAF2_MOUSE	Traf2	TNF receptor-associated factor 2
95235000	98413000	120156000	72947904	53246900	67151200	P39447	P39447;B9EHJ3	ZO1_MOUSE	Tjp1	Tight junction protein ZO-1
NaN	NaN	NaN	793811	715389	1323200	P39654	P39654	LOX15_MOUSE	Alox15	Polyunsaturated fatty acid lipoxygenase ALOX15
5712160	4024370	7487990	NaN	NaN	NaN	P39688	P39688;P39688-2;D3YZ57	FYN_MOUSE	Fyn	Tyrosine-protein kinase Fyn
8297390	5704290	6181760	14182500	13937100	11846200	P39749	P39749;Q91Z50	FEN1_MOUSE	Fen1	Flap endonuclease 1
1539790	2286630	1708180	1843830	2560280	2113980	P39876	P39876	TIMP3_MOUSE	Timp3	Metalloproteinase inhibitor 3
10489700	7235280	4749020	18932900	24875700	15657800	P40124	P40124	CAP1_MOUSE	Cap1	Adenylyl cyclase-associated protein 1
4641430	3682750	5312940	7664870	6465570	7391410	P40142	P40142;A0A286YE28	TKT_MOUSE	Tkt	Transketolase
9894030	10481300	9808190	11782300	12164500	11879800	P40201	P40201	CHD1_MOUSE	Chd1	Chromodomain-helicase-DNA-binding protein 1
729906	NaN	NaN	1169520	1165390	793724	P40224;P40224-1	P40224;H7BX38;P40224-1	SDF1_MOUSE	Cxcl12	Stromal cell-derived factor 1
9090040	2207870	2187110	11267100	18124000	16614400	P40336;P40336-2	P40336;P40336-2	VP26A_MOUSE	Vps26a	Vacuolar protein sorting-associated protein 26A
170362000	141290000	140188000	106094000	99583600	99751200	P40630;P40630-2	P40630;P40630-2;A0A0R4J1N9;D3Z0F3	TFAM_MOUSE	Tfam	Transcription factor A, mitochondrial
5283990	10231400	3862610	9226690	10946400	9127040	P40749	P40749	SYT4_MOUSE	Syt4	Synaptotagmin-4
14835100	5828460	7575980	22130100	25521400	16639100	P40936	P40936	INMT_MOUSE	Inmt	Indolethylamine N-methyltransferase
177911008	126783000	111872000	213059008	226204992	246358000	P41105	P41105	RL28_MOUSE	Rpl28	60S ribosomal protein L28
56854.9	NaN	NaN	NaN	NaN	NaN	P41158	P41158;A0A1B0GXH8	ELK4_MOUSE	Elk4	ETS domain-containing protein Elk-4
513166	876076	NaN	1143000	1007690	533798	P41183	P41183	BCL6_MOUSE	Bcl6	B-cell lymphoma 6 protein homolog
59614900	18277700	16025600	170794000	241984000	144412000	P41216	P41216;D3Z041	ACSL1_MOUSE	Acsl1	Long-chain-fatty-acid--CoA ligase 1
548835	NaN	2397510	1357140	1633950	880041	P41230;P41230-2	P41230;P41230-2	KDM5C_MOUSE	Kdm5c	Lysine-specific demethylase 5C
3608960	1701750	806044	936255	1795220	NaN	P41233	P41233	ABCA1_MOUSE	Abca1	Phospholipid-transporting ATPase ABCA1
14917700	13248100	13031000	12148900	12712300	10031300	P41241	P41241;A0A1L1STA1;A0A1L1SQQ5;A0A1L1SR46	CSK_MOUSE	Csk	Tyrosine-protein kinase CSK
5563430	2601290	2828970	6414330	6189390	4725780	P41317	P41317	MBL2_MOUSE	Mbl2	Mannose-binding protein C
1565830	709016	1010080	1493780	1555710	1400160	P41778;P41778-2	O35984;P41778;V9GXB8;D9J2V6;Q3UR63;G3UXL9;P41778-2	PBX1_MOUSE	Pbx1	Pre-B-cell leukemia transcription factor 1
1833480	1454990	NaN	2145280	1955980	1884070	P41971	P41971;G3UVX2	ELK3_MOUSE	Elk3	ETS domain-containing protein Elk-3
3214650	2769270	2376800	18961500	48896000	24215400	P42125	P42125;A0A3Q4EC00;A0A452J8A5	ECI1_MOUSE	Eci1	Enoyl-CoA delta isomerase 1, mitochondrial
533024	NaN	NaN	1318080	852713	1198460	P42128	P42128	FOXK1_MOUSE	Foxk1	Forkhead box protein K1
57838600	25272600	31989700	22008200	19737200	20783400	P42208	P42208;E9Q3V6;F6WYM0;D3YYB1;F6UKN5;D3Z1S1;D3Z3C0	SEPT2_MOUSE	Septin2	Septin-2
11898100	9778350	6574930	67523800	69464304	37501300	P42225	P42225;Q99K94;Q8C3V4;Q8CFQ1;A0A087WRI1;A0A087WSP5	STAT1_MOUSE	Stat1	Signal transducer and activator of transcription 1
1983450	789470	NaN	5153140	8118950	4837230	P42227;P42227-2;P42227-3	P42227;P42227-2;P42227-3;B7ZC18	STAT3_MOUSE	Stat3	Signal transducer and activator of transcription 3
1246480	1622290	1125910	1686150	NaN	2478580	P42230	P42230	STA5A_MOUSE	Stat5a	Signal transducer and activator of transcription 5A
2659640	NaN	16733600	23390600	8327490	7463830	P42232	P42232	STA5B_MOUSE	Stat5b	Signal transducer and activator of transcription 5B
8411060	7615300	5357880	5010890	4478930	4885070	P42567	P42567;Q5JC28;H3BK65;F6W2Q5	EPS15_MOUSE	Eps15	Epidermal growth factor receptor substrate 15
55450700	38458500	40235100	37195600	40353900	38043500	P42669	P42669	PURA_MOUSE	Pura	Transcriptional activator protein Pur-alpha
5751040	7754070	3940170	7577390	8144610	7592700	P42682	P42682;B2RQ20;A0A0G2JG94	TXK_MOUSE	Txk	Tyrosine-protein kinase TXK
NaN	NaN	NaN	2308930	4630070	3711510	P42859	P42859;G3X9H5;P42859-2	HD_MOUSE	Htt	Huntingtin
NaN	NaN	NaN	1078050	1250590	1153430	P42867	P42867	GPT_MOUSE	Dpagt1	UDP-N-acetylglucosamine--dolichyl-phosphate N-acetylglucosaminephosphotransferase
13898600	4657050	5740050	13756500	20787600	10273100	P42925	P42925;Q5D073;D6REH1	PXMP2_MOUSE	Pxmp2	Peroxisomal membrane protein 2
133255000	109154000	103181000	40111900	47150000	35359700	P42932	P42932;H3BL49;H3BJB6	TCPQ_MOUSE	Cct8	T-complex protein 1 subunit theta
11668500	NaN	NaN	19636400	38230600	21537100	P43024	P43024;Q9DCW5	CX6A1_MOUSE	Cox6a1	Cytochrome c oxidase subunit 6A1, mitochondrial
20980600	14932400	14967600	18489700	19781200	18902400	P43135	Q60632;P43135;D3YYP4;F7CII1;Q32NY6;B8JJI9;A0A140LJF1	COT2_MOUSE	Nr2f2	COUP transcription factor 2
5105550	2191770	2562680	2638690	3419380	2355820	P43136	P43136;F7DC78	NR2F6_MOUSE	Nr2f6	Nuclear receptor subfamily 2 group F member 6
15422700	10977700	13729100	15775900	16783900	13326500	P43247	P43247	MSH2_MOUSE	Msh2	DNA mismatch repair protein Msh2
36036100	50590300	29822700	11504200	9421690	11078700	P43274	P43274	H14_MOUSE	H1-4	Histone H1.4
2307719936	3106639872	3901979904	9201030144	7457829888	6401820160	P43275	P43275	H11_MOUSE	H1-1	Histone H1.1
927555968	947118976	956244992	2288379904	1727520000	1642659968	P43276	P43276	H15_MOUSE	H1-5	Histone H1.5
4198380	3022780	2315770	1622660	NaN	1308810	P43407	P43407	SDC2_MOUSE	Sdc2	Syndecan-2
4304670	2834480	2972000	42743200	68137800	36770300	P43883	P43883	PLIN2_MOUSE	Plin2	Perilipin-2
NaN	NaN	NaN	981411	1379150	1818340	P45376	P45376;D3YVJ7	ALDR_MOUSE	Akr1b1	Aldo-keto reductase family 1 member B1
16078500	17368000	18420500	12642400	11864000	10384600	P45448	P45448;Q1WLP7;A0A0A6YWQ4;A0A0A6YY04	NR5A2_MOUSE	Nr5a2	Nuclear receptor subfamily 5 group A member 2
2467120	1509090	1463410	1708160	1614970	1214550	P45481	P45481;A0A0U1RPL2;A0A0U1RQB6;A0A0U1RP46;F8VPR5	CBP_MOUSE	Crebbp	Histone lysine acetyltransferase CREBBP
19353000	19585300	17804500	14809300	14715100	14216700	P45591	P45591;A0A1Y7VJ71	COF2_MOUSE	Cfl2	Cofilin-2
3258690	NaN	NaN	7299120	10547900	4689630	P45700	P45700;A0A1W2P788;A0A1W2P6N0	MA1A1_MOUSE	Man1a1	Mannosyl-oligosaccharide 1,2-alpha-mannosidase IA
5270180	3232390	3268080	15696100	20470900	14914100	P45952	P45952	ACADM_MOUSE	Acadm	Medium-chain specific acyl-CoA dehydrogenase, mitochondrial
21703200	39455500	46730200	27974000	24463100	31304800	P46061	P46061	RAGP1_MOUSE	Rangap1	Ran GTPase-activating protein 1
5675260	1540070	1388700	3933960	4060570	7352590	P46412	P46412;A0A1C7ZMZ5;A0A1C7ZMZ7	GPX3_MOUSE	Gpx3	Glutathione peroxidase 3
185018	NaN	NaN	203576	354263	395680	P46414	P46414	CDN1B_MOUSE	Cdkn1b	Cyclin-dependent kinase inhibitor 1B
2674770	1386820	1915820	6884780	9251710	8620030	P46460	P46460	NSF_MOUSE	Nsf	Vesicle-fusing ATPase
5118650	1723360	1369030	19657700	23963800	16949100	P46467	P46467	VPS4B_MOUSE	Vps4b	Vacuolar protein sorting-associated protein 4B
7951940	6470290	6323340	32728200	48183600	31501700	P46471	P46471;Q8BVQ9	PRS7_MOUSE	Psmc2	26S proteasome regulatory subunit 7
2591620	1850750	2006270	7061760	6315450	7633420	P46638	P62492;P46638;E9Q3P9;F8WGS1;G3UY29	RB11B_MOUSE	Rab11b	Ras-related protein Rab-11B
5443630	1294280	1460140	11261800	13912800	10109500	P46656	P46656	ADX_MOUSE	Fdx1	Adrenodoxin, mitochondrial
3126340	3711670	3438880	2645830	2149590	2407070	P46662;P46662-2	P46662;E9PW99;F8WJ43;F7D6P2;P46662-2	MERL_MOUSE	Nf2	Merlin
406728	237978	NaN	860555	564810	748369	P46718	P46718;A0A0R4J0N5	PDCD2_MOUSE	Pdcd2	Programmed cell death protein 2
118676000	146798000	134980992	59189400	43349100	52660900	P46735	P46735;E9Q580;P46735-2;Q7TQD7;E9QNH6	MYO1B_MOUSE	Myo1b	Unconventional myosin-Ib
9997620	4731910	5084560	7113540	7706930	7891070	P46737	P46737;P46737-2;A3KGA8	BRCC3_MOUSE	Brcc3	Lys-63-specific deubiquitinase BRCC36
18639600	5935450	6993160	15910500	20220700	36100300	P46935	P46935;V9GXK3;V9GWV8;Q3V335;A0A571BEP7	NEDD4_MOUSE	Nedd4	E3 ubiquitin-protein ligase NEDD4
826492	NaN	NaN	638804	554837	1382140	P46938;P46938-2	P46938;P46938-2;G3UYA6;G3UYV4;G3UY62	YAP1_MOUSE	Yap1	Transcriptional coactivator YAP1
66041100	23747900	15704400	84718096	116168000	121422000	P46978	P46978	STT3A_MOUSE	Stt3a	Dolichyl-diphosphooligosaccharide--protein glycosyltransferase subunit STT3A
9133460	3824730	5237900	27864100	35240100	17273400	P47199	P47199;V9GXY8;A0A0A6YVS7;A0A0A6YXR4	QOR_MOUSE	Cryz	Quinone oxidoreductase
1541570	NaN	NaN	3764020	3284910	3249720	P47226;P47226-2	A2ALC6;P47226;P47226-2;Q3ULB1;Q921W7	TES_MOUSE	Tes	Testin
20243800	12249500	14004100	65135600	46065700	34284600	P47738	Q62148;P47738;D3YYF3;A0A0G2JFQ0;A0A0G2JEU1	ALDH2_MOUSE	Aldh2	Aldehyde dehydrogenase, mitochondrial
122484000	21726900	55915400	390121984	567686976	457623008	P47740	P47740;B1ATI0;B1AV77;A0A140LJF9	AL3A2_MOUSE	Aldh3a2	Aldehyde dehydrogenase family 3 member A2
156399008	194628000	212088000	110649000	90411400	98258496	P47754	P47754;D6RCW7	CAZA2_MOUSE	Capza2	F-actin-capping protein subunit alpha-2
160543008	193158000	180499008	112163000	90132800	96884096	P47757-2;P47757-4	P47757;P47757-2;P47757-4;A0A0A0MQI9;A2AMW0;F6YHZ8;F7CAZ6	CAPZB_MOUSE	Capzb	Isoform of P47757, Isoform 2 of F-actin-capping protein subunit beta
13400100	10499700	8737020	24844600	25007700	30688200	P47758	P47758	SRPRB_MOUSE	Srprb	Signal recognition particle receptor subunit beta
10844100	2175660	2208060	15058300	21490000	15027400	P47802	P47802;Q8R5C0;A0A6I8MWZ8;D3Z3F4;G3UXX9	MTX1_MOUSE	Mtx1	Metaxin-1
1231170	388270	NaN	2356320	3272010	2577910	P47809	P47809;M0QW52	MP2K4_MOUSE	Map2k4	Dual specificity mitogen-activated protein kinase kinase 4
2032510	NaN	NaN	3690460	4787920	2950500	P47811;P47811-2	P47811;P47811-2;P47811-4;A0A3B2WB60	MK14_MOUSE	Mapk14	Mitogen-activated protein kinase 14
NaN	NaN	NaN	4425440	3289090	4165660	P47856;P47856-2	P47856;P47856-2	GFPT1_MOUSE	Gfpt1	Glutamine--fructose-6-phosphate aminotransferase [isomerizing] 1
3934650	655751	NaN	1260200	2220990	1807810	P47857;P47857-2;P47857-3	P47857;P47857-2;P47857-3	PFKAM_MOUSE	Pfkm	ATP-dependent 6-phosphofructokinase, muscle type
NaN	690118	NaN	890524	1058950	1157270	P47879	P47879;H3BLB7	IBP4_MOUSE	Igfbp4	Insulin-like growth factor-binding protein 4
269207008	196434000	157924000	288408000	304075008	322955008	P47911	P47911	RL6_MOUSE	Rpl6	60S ribosomal protein L6
149594000	103584000	76219000	161036000	154780000	204344000	P47915	W4VSN7;P47915;A0A1L1SUN1;A0A1L1SS27	RL29_MOUSE	Rpl29	60S ribosomal protein L29
396113	NaN	NaN	1224240	1341720	1656020	P47930-2	P47930;P47930-2	FOSL2_MOUSE	Fosl2	Isoform of P47930, Isoform 2 of Fos-related antigen 2
23530800	NaN	NaN	31764900	34886300	31453400	P47934	P47934;H7BX88	CACP_MOUSE	Crat	Carnitine O-acetyltransferase
1226330	NaN	474546	1315830	1604510	894344	P47941	P47941	CRKL_MOUSE	Crkl	Crk-like protein
813017984	103273000	190832992	334864992	450302016	391252992	P47955	P47955	RLA1_MOUSE	Rplp1	60S acidic ribosomal protein P1
217087008	160883008	133334000	262466000	298006016	328537984	P47962	P47962	RL5_MOUSE	Rpl5	60S ribosomal protein L5
177436992	147868000	114886000	207940000	215035008	248955008	P47963	P47963	RL13_MOUSE	Rpl13	60S ribosomal protein L13
55725400	19751800	16112900	21292800	20696900	45388100	P48024	Q9CXU9;P48024;J3QN87;A0A1L1SSA3;J3QPZ8	EIF1_MOUSE	Eif1	Eukaryotic translation initiation factor 1
12220700	5801730	5764560	245760000	302806016	104943000	P48036	P48036;A0A0G2JGQ0	ANXA5_MOUSE	Anxa5	Annexin A5
26070600	21183100	24189200	20115600	21008300	23683500	P48193	P48193;P48193-2;A2AD32;A2A838;A2A839;A2A841;A0A571BEG4	EPB41_MOUSE	Epb41	Protein 4.1
8306280	7950870	6812120	8207050	8689100	7525700	P48377	P48381;P48377;P48379;G5E890;P48379-2;A0A1B0GRV3	RFX1_MOUSE	Rfx1	MHC class II regulatory factor RFX1
1879390	836689	873991	2840620	3846780	1986740	P48410	P48410;A2ALN0	ABCD1_MOUSE	Abcd1	ATP-binding cassette sub-family D member 1
88829904	93211200	85361800	63296100	60449600	65034000	P48437	P48437	PROX1_MOUSE	Prox1	Prospero homeobox protein 1
1091380	1874940	728894	1684410	2359110	1941970	P48453;P48453-2;P63328;P63328-2	P48453;P63328;P48455;P63328-2;A0A2I3BPC5;E9Q6P2;P48453-2;G3X8U7;E0CZ78	PP2BA_MOUSE;PP2BB_MOUSE	Ppp3ca;Ppp3cb	Serine/threonine-protein phosphatase 2B catalytic subunit beta isoform
910270976	912411008	1107320064	1176860032	1251580032	1196770048	P48678	P48678;P48678-2;P48678-3	LMNA_MOUSE	Lmna	Prelamin-A/C
4110830	NaN	NaN	13812800	15874500	10337500	P48722	P48722;P48722-2;E0CY23	HS74L_MOUSE	Hspa4l	Heat shock 70 kDa protein 4L
2772580	2936300	2994520	2881080	2422980	2468730	P48725	P48725;A0A1W2P737;P48725-2;P48725-3;F8VPV0	PCNT_MOUSE	Pcnt	Pericentrin
10146300	3393130	7395480	38481900	35946500	28249900	P48758	P48758	CBR1_MOUSE	Cbr1	Carbonyl reductase [NADPH] 1
1382250	240197	230945	NaN	484801	521891	P48760-4;P48760-5	P48760;A2AK70;P48760-2;P48760-3;P48760-4;P48760-5;A0A0A6YX96	FOLC_MOUSE	Fpgs	Isoform of P48760, Isoform 4 of Folylpolyglutamate synthase, mitochondrial
15780300	4672800	5760210	27338500	28623400	25865900	P48771	P48771	CX7A2_MOUSE	Cox7a2	Cytochrome c oxidase subunit 7A2, mitochondrial
478994	NaN	NaN	988971	1062660	778316	P48774	P48774;E9PVM7;E9Q024	GSTM5_MOUSE	Gstm5	Glutathione S-transferase Mu 5
81328096	49014800	36337600	39776900	44444700	58299900	P48776	P48776;C5NSA7	T23O_MOUSE	Tdo2	Tryptophan 2,3-dioxygenase
5438840	6825840	3730310	15939100	32043200	33194700	P48962	P48962	ADT1_MOUSE	Slc25a4	ADP/ATP translocase 1
5117840	3402490	3008980	4035450	4538660	4094310	P49117	P49117;Q3ZAR9;G3X9W4	NR2C2_MOUSE	Nr2c2	Nuclear receptor subfamily 2 group C member 2
13255900	12639300	13859800	13131100	13631100	12851900	P49135	P49135	ERCC3_MOUSE	Ercc3	General transcription and DNA repair factor IIH helicase subunit XPB
2580090	1410780	2269980	5876850	6781610	8221990	P49138	P49138;A0A087WSN7	MAPK2_MOUSE	Mapkapk2	MAP kinase-activated protein kinase 2
507332	NaN	NaN	1078230	1603450	1139610	P49182	P49182	HEP2_MOUSE	Serpind1	Heparin cofactor 2
3193850	2730910	3919220	6672980	10356700	10987100	P49222	P49222;Q3UV95	EPB42_MOUSE	Epb42	Protein 4.2
18514300	19093400	17312100	40590900	18367800	37389000	P49290	P49290	PERE_MOUSE	Epx	Eosinophil peroxidase
15178800	9450600	10045900	26685800	18583100	14650400	P49429	P49429;F6X9Z6	HPPD_MOUSE	Hpd	4-hydroxyphenylpyruvate dioxygenase
NaN	NaN	NaN	517144	769662	303128	P49442	P49442	INPP_MOUSE	Inpp1	Inositol polyphosphate 1-phosphatase
6420140	6971350	4625780	16448900	14841700	13372900	P49452	P49452	CENPC_MOUSE	Cenpc	Centromere protein C
15363500	13102600	8653610	33675400	37671000	36669400	P49586	P49586;D3Z3T5	PCY1A_MOUSE	Pcyt1a	Choline-phosphate cytidylyltransferase A
863896	647345	817070	1283290	1900680	1369010	P49615	P49615	CDK5_MOUSE	Cdk5	Cyclin-dependent kinase 5
236586000	117804000	125261000	116996000	135878000	106082000	P49698;P49698-2	P49698;Z4YKX0;P49698-2	HNF4A_MOUSE	Hnf4a	Hepatocyte nuclear factor 4-alpha
1066020	NaN	NaN	2778780	3604570	9006660	P49710	P49710	HCLS1_MOUSE	Hcls1	Hematopoietic lineage cell-specific protein
5312790	2851040	4151440	44098400	41346300	43770900	P49717	P49717	MCM4_MOUSE	Mcm4	DNA replication licensing factor MCM4
3689930	2758100	5416920	26735000	24021300	26649100	P49718	P49718	MCM5_MOUSE	Mcm5	DNA replication licensing factor MCM5
2545000	2766680	3758600	10201300	14611100	10128800	P49722	P49722;Q8BKE0	PSA2_MOUSE	Psma2	Proteasome subunit alpha type-2
926608	NaN	NaN	1009330	1935450	1891270	P49769;Q61144	P49769;Q61144;Q3U4P5;A0A0R4J1F2	PSN1_MOUSE;PSN2_MOUSE	Psen1;Psen2	Presenilin-1
13162800	7174280	9850440	11514700	10340900	26509900	P49817	P49817;H3BKG0	CAV1_MOUSE	Cav1	Caveolin-1
16259500	12648600	12808800	21416000	27881400	34183900	P49962	P49962	SRP09_MOUSE	Srp9	Signal recognition particle 9 kDa protein
6811090	3281250	3507640	6147640	5302270	5532100	P50171;P50171-2	P50171;P50171-2;A0A494BAF4;A0A494BA51;G3UX44	DHB8_MOUSE	Hsd17b8	(3R)-3-hydroxyacyl-CoA dehydrogenase
11160400	2316570	2154970	3466930	2999040	2554110	P50172	P50172;Q3TJI8;F2Z3U6	DHI1_MOUSE	Hsd11b1	11-beta-hydroxysteroid dehydrogenase 1
13287400	9404390	12787400	25411900	21762700	14129600	P50247	P50247	SAHH_MOUSE	Ahcy	Adenosylhomocysteinase
2678140	1593370	1862890	17666400	18213900	10638900	P50285	P50285	FMO1_MOUSE	Fmo1	Flavin-containing monooxygenase 1
2372130	1501960	NaN	5526910	7750980	5854100	P50295	P50295	ARY2_MOUSE	Nat2	Arylamine N-acetyltransferase 2
1164090	285318	NaN	3196440	3917100	2396440	P50396	P50396	GDIA_MOUSE	Gdi1	Rab GDP dissociation inhibitor alpha
3593220	NaN	NaN	3305510	4454720	2401460	P50427	P50427	STS_MOUSE	Sts	Steryl-sulfatase
3605710	2118770	4162080	7057480	4149490	6700970	P50431	P50431;G3UZZ9;G3UZ26;G3UYY1	GLYC_MOUSE	Shmt1	Serine hydroxymethyltransferase, cytosolic
3388970	4144940	1786600	4945650	4567300	1969100	P50446	P50446;Q8BGZ7;Q9Z331;Q6IFZ8;A0A2R8VHP3;Q3UV11	K2C6A_MOUSE	Krt6a	Keratin, type II cytoskeletal 6A
44523200	18031400	23670900	16684600	7755440	10261200	P50462	P50462;A0A140LHC6	CSRP3_MOUSE	Csrp3	Cysteine and glycine-rich protein 3
5509770	3126460	6296910	9166010	10641100	9719050	P50516	P50516;P50516-2	VATA_MOUSE	Atp6v1a	V-type proton ATPase catalytic subunit A
929959	552514	1050000	1775530	1851800	1722680	P50518	P50518	VATE1_MOUSE	Atp6v1e1	V-type proton ATPase subunit E 1
NaN	NaN	1173580	35570300	60110600	26937700	P50543	P50543	S10AB_MOUSE	S100a11	Protein S100-A11
19953300	5913430	6190620	34273600	49419500	36104600	P50544	P50544;B1AR28	ACADV_MOUSE	Acadvl	Very long-chain specific acyl-CoA dehydrogenase, mitochondrial
58560800	44724800	38546200	65508100	73510704	83918800	P50580	P50580;P50580-2	PA2G4_MOUSE	Pa2g4	Proliferation-associated protein 2G4
7239760	NaN	NaN	17423200	28213000	18212900	P50637	P50637;A0A140LIU9	TSPO_MOUSE	Tspo	Translocator protein
1298710	NaN	NaN	NaN	NaN	NaN	P50652	P50652;E9QAE8;Q8CBR3	FANCC_MOUSE	Fancc	Fanconi anemia group C protein homolog
2332040	419343	NaN	3778410	4257450	3138300	P51125;P51125-2;P51125-3;P51125-6	P51125;P51125-2;P51125-3;P51125-6;A0A338P6J9;Q8CE80	ICAL_MOUSE	Cast	Calpastatin
6586290	2595840	3265190	3707530	3815200	5936510	P51141	P51141	DVL1_MOUSE	Dvl1	Segment polarity protein dishevelled homolog DVL-1
NaN	NaN	NaN	918698	869759	864266	P51150	P51150;A0A0N4SVG9;A0A0N4SVR6	RAB7A_MOUSE	Rab7a	Ras-related protein Rab-7a
NaN	NaN	NaN	1510650	2075940	1509570	P51163	P51163;Q3TPL3	HEM4_MOUSE	Uros	Uroporphyrinogen-III synthase
10870600	6698280	9944980	16190100	12807500	15332400	P51174	P51174;A0A0R4J083	ACADL_MOUSE	Acadl	Long-chain specific acyl-CoA dehydrogenase, mitochondrial
11050300	3279040	NaN	9135500	9442210	8612550	P51175	P51175;A0A0A6YX50	PPOX_MOUSE	Ppox	Protoporphyrinogen oxidase
207855008	146380000	119700000	237656992	226812992	262872000	P51410	A0A140T8T4;P51410;D3YZT0;D3Z629;A0A0G2JES3	RL9_MOUSE	Rpl9	60S ribosomal protein L9
4253720	3308270	1573320	1843270	2074010	1352150	P51432	P51432	PLCB3_MOUSE	Plcb3	1-phosphatidylinositol 4,5-bisphosphate phosphodiesterase beta-3
1024480	380771	619427	704530	801260	743715	P51450;P51450-2;P51450-3	P51448;Q8R1B8;P51450;Q8R1B8-1;A0A0R4J096;P51450-2;P51450-3;P51448-2;A0A0G2JGZ6	RORG_MOUSE	Rorc	Nuclear receptor ROR-gamma
19017100	15990700	20213500	19182400	20796300	19876600	P51612	P51612;A0A0U1RP06	XPC_MOUSE	Xpc	DNA repair protein complementing XP-C cells homolog
12770400	8251950	12456200	3451660	4698580	4203980	P51655	P51655	GPC4_MOUSE	Gpc4	Glypican-4
49902900	16711000	11161700	51800400	70342704	44223800	P51658	P51658	DHB2_MOUSE	Hsd17b2	Estradiol 17-beta-dehydrogenase 2
184336992	148080000	176604000	557265024	539200000	512166016	P51660	P51660	DHB4_MOUSE	Hsd17b4	Peroxisomal multifunctional enzyme type 2
NaN	NaN	1275060	2994810	2845630	4784130	P51807	P51807;A0A338P7B7	DYLT1_MOUSE	Dynlt1	Dynein light chain Tctex-type 1
NaN	NaN	NaN	452291	364452	524268	P51855	P51855;A2AQN7;Q3UEE2	GSHB_MOUSE	Gss	Glutathione synthetase
6825240	6996520	5614530	5103360	6417700	5037780	P51859	P51859;E0CYW7;E0CXA0	HDGF_MOUSE	Hdgf	Hepatoma-derived growth factor
7809330	4876340	5950370	11064400	13593400	11558400	P51863	P51863	VA0D1_MOUSE	Atp6v0d1	V-type proton ATPase subunit d 1
480848000	177556992	175712000	483156992	707208000	611891008	P51881	Q3V132;P48962;P51881	ADT2_MOUSE	Slc25a5	ADP/ATP translocase 2
3717240	4192950	4016850	17077700	14097100	14706300	P51885	P51885	LUM_MOUSE	Lum	Lumican
2084150	3808780	2031370	5567170	6405890	5206310	P51908	P51908;A0A0N4SVL6;A0A0N4SW85	ABEC1_MOUSE	Apobec1	C->U-editing enzyme APOBEC-1
11359700	8087680	9577620	9037810	11285600	9517110	P51949	P51949;A0A087WSQ7;A0A087WSG5	MAT1_MOUSE	Mnat1	CDK-activating kinase assembly factor MAT1
NaN	251175	NaN	406161	324285	245126	P51954	P51954;B7ZWK0;B2RXX0;B2RXQ4	NEK1_MOUSE	Nek1	Serine/threonine-protein kinase Nek1
2114360	442436	596935	868666	NaN	1484740	P52019	P52019;Q3TSS7	ERG1_MOUSE	Sqle	Squalene monooxygenase
1944130	NaN	NaN	2655840	4155490	4004160	P52194	P52194	CLGN_MOUSE	Clgn	Calmegin
6269440	5077620	3774840	11064300	9668820	6603530	P52196	P52196	THTR_MOUSE	Tst	Thiosulfate sulfurtransferase
18045000	11196800	19735800	20944500	18688800	25126700	P52293	P52293	IMA1_MOUSE	Kpna2	Importin subunit alpha-1
16209400	8091640	7987600	9682360	11565400	7745760	P52332	P52332;B1ASP2	JAK1_MOUSE	Jak1	Tyrosine-protein kinase JAK1
3977700	1496290	1042740	12841800	22155700	10247800	P52430	P52430;H3BK03	PON1_MOUSE	Pon1	Serum paraoxonase/arylesterase 1
650600	NaN	NaN	1006150	1315540	965478	P52431	P52431;D6RFB8	DPOD1_MOUSE	Pold1	DNA polymerase delta catalytic subunit
14294200	11346300	13225700	15597900	17668600	17561700	P52432	P52432;D3Z7Q8;G3UXX5;G3UX92	RPAC1_MOUSE	Polr1c	DNA-directed RNA polymerases I and III subunit RPAC1
21637100	15760400	12453200	30000200	30323900	28531300	P52479;P52479-2	P52479;P52479-2	UBP10_MOUSE	Usp10	Ubiquitin carboxyl-terminal hydrolase 10
12962000	3749030	4937250	12935500	15080600	10704100	P52480-2	P52480;P52480-2;A0A1L1SSN6;A0A1L1SU37;A0A1L1STV8;A0A1L1SQV8	KPYM_MOUSE	Pkm	Isoform of P52480, Isoform M1 of Pyruvate kinase PKM
4211300	NaN	NaN	17451700	45813000	30451800	P52503	P52503	NDUS6_MOUSE	Ndufs6	NADH dehydrogenase [ubiquinone] iron-sulfur protein 6, mitochondrial
2374700	NaN	NaN	8573020	13283900	8911710	P52623	P52623;Q99PM9;A2AN37;A0A0A6YXG9;A0A0B4J1E5;F7CBX2	UCK1_MOUSE	Uck1	Uridine-cytidine kinase 1
NaN	NaN	NaN	1832970	1989340	1630300	P52633	P52633	STAT6_MOUSE	Stat6	Signal transducer and transcription activator 6
10542400	7838930	12336600	18022000	10574000	23812200	P52760	P52760	RIDA_MOUSE	Rida	2-iminobutanoate/2-iminopropanoate deaminase
8326370	2358390	3174740	7268390	13949900	8803910	P52792-2	P52792;P52792-2	HXK4_MOUSE	Gck	Isoform of P52792, Isoform 2 of Hexokinase-4
1113880	538660	1050360	NaN	NaN	NaN	P52793	P52793;D3YTT5;D3Z7A6	EFNA1_MOUSE	Efna1	Ephrin-A1
6320100	5241440	2763410	11201600	10093000	5903620	P52825	P52825	CPT2_MOUSE	Cpt2	Carnitine O-palmitoyltransferase 2, mitochondrial
NaN	NaN	NaN	824691	1553040	2249150	P52875	P52875	TM165_MOUSE	Tmem165	Transmembrane protein 165
1130080	658222	792575	1562880	1521680	1596340	P52912	P52912;Q80ZW7;G5E8L2;D3YY02;D3Z4H6;Q8CII5	TIA1_MOUSE	Tia1	Cytotoxic granule associated RNA binding protein TIA1
3235920	4142420	1931200	1775480	1243770	1518180	P52927	P52927;Q6NSP9	HMGA2_MOUSE	Hmga2	High mobility group protein HMGI-C
297616992	221408000	180132000	319129984	324030016	350151008	P53026	P53026;Q5XJF6;A0A3B2WBL1;A0A3B2WDD2	RL10A_MOUSE	Rpl10a	60S ribosomal protein L10a
NaN	NaN	NaN	298265	NaN	NaN	P53349	P53349;F8VQ72	M3K1_MOUSE	Map3k1	Mitogen-activated protein kinase kinase kinase 1
17329700	5254240	4932740	27173300	44488300	30746200	P53395	P53395	ODB2_MOUSE	Dbt	Lipoamide acyltransferase component of branched-chain alpha-keto acid dehydrogenase complex, mitochondrial
2090780	1259350	1376270	2728200	2761870	2717190	P53564;P53564-3	P53564;P53564-2;P53564-3;P53564-4;P53564-5;H3BLS0;H3BKF6;H3BJQ9;H3BK24;E9QKE9	CUX1_MOUSE	Cux1	Homeobox protein cut-like 1
66673600	67822200	67635904	41750000	42821100	43032400	P53566-4	P53566;P53566-3;P53566-4;P53566-5	CEBPA_MOUSE	Cebpa	Isoform of P53566, Isoform 3 of CCAAT/enhancer-binding protein alpha
936845	NaN	NaN	2501410	1318210	NaN	P53569	P53569;A0A0R4J046	CEBPZ_MOUSE	Cebpz	CCAAT/enhancer-binding protein zeta
11415600	11408800	7414240	30446100	28116300	12453300	P53657	P53657;E9Q509;G3X925	KPYR_MOUSE	Pklr	Pyruvate kinase PKLR
NaN	NaN	NaN	2334340	3694400	2113110	P53762;P53762-2	P53762;P53762-2;Q3ULM2;Q8CEC2;E9QLT6	ARNT_MOUSE	Arnt	Aryl hydrocarbon receptor nuclear translocator
2753730	587738	1202230	896199	703955	564218	P53798	P53798;A0A571BEK9	FDFT_MOUSE	Fdft1	Squalene synthase
NaN	NaN	NaN	4842830	4783470	2045360	P53808	P53808;Q5SV41	PPCT_MOUSE	Pctp	Phosphatidylcholine transfer protein
7229410	5613360	10846700	24834400	57739600	25916400	P53986	P53986	MOT1_MOUSE	Slc16a1	Monocarboxylate transporter 1
862192	NaN	NaN	3008420	3150180	2402080	P53994	P53994	RAB2A_MOUSE	Rab2a	Ras-related protein Rab-2A
4114660	3319360	2916410	5472880	6373530	5882850	P53995	P53995;A2ATQ5	APC1_MOUSE	Anapc1	Anaphase-promoting complex subunit 1
6212130	4189200	2261510	4808960	4458790	5146410	P53996-2;P53996-3	P53996;A0A0N4SVS6;P53996-2;P53996-3	CNBP_MOUSE	Cnbp	Isoform of P53996, Isoform 2 of CCHC-type zinc finger nucleic acid binding protein
22810300	20566300	14904400	69326800	43737500	41297100	P54071	P54071;A0A0U1RP68;D6RIL6	IDHP_MOUSE	Idh2	Isocitrate dehydrogenase [NADP], mitochondrial
7079280	6720470	3962730	5620350	4905910	NaN	P54099	P54099;F7BP45;Q75WC0;D6RIP1	DPOG1_MOUSE	Polg	DNA polymerase subunit gamma-1
8207600	3946090	3528230	9491110	10350700	9036500	P54103	P54103;Q3TRX6;E9Q9H3	DNJC2_MOUSE	Dnajc2	DnaJ homolog subfamily C member 2
10238400	7719290	6818770	22434000	29498900	24718500	P54116	P54116	STOM_MOUSE	Stom	Stomatin
13650200	6540710	NaN	16442300	13277400	14112900	P54254	P54254;J3QPR1	ATX1_MOUSE	Atxn1	Ataxin-1
1972640	872583	1075540	2221350	2375290	1976490	P54276	P54276	MSH6_MOUSE	Msh6	DNA mismatch repair protein Msh6
1204200	1258360	NaN	4847280	2719710	3500390	P54320	P54320	ELN_MOUSE	Eln	Elastin
1682060	946092	1261220	1453080	1816940	3257390	P54726	P54726;Q3TN85;Q8CAP3	RD23A_MOUSE	Rad23a	UV excision repair protein RAD23 homolog A
20594400	18113000	19167400	21199000	25505600	22575900	P54728	P54728;P54726;Q3TN85;Q8CAP3	RD23B_MOUSE	Rad23b	UV excision repair protein RAD23 homolog B
755039	NaN	NaN	3955940	4760450	3390060	P54729	P54729;A0A0G2JGQ4	NUB1_MOUSE	Nub1	NEDD8 ultimate buster 1
2610920	1644020	2020800	2857090	3734600	2687630	P54731	P54731	FAF1_MOUSE	Faf1	FAS-associated factor 1
3263960	747576	NaN	1411840	2600540	1247260	P54751	P54751	SIA4A_MOUSE	St3gal1	CMP-N-acetylneuraminate-beta-galactosamide-alpha-2,3-sialyltransferase 1
5096710	4503700	3966110	19343400	27525700	18408800	P54775	P54775;A0A140LIZ5	PRS6B_MOUSE	Psmc4	26S proteasome regulatory subunit 6B
8576590	11021600	6689880	6244140	4839260	6402340	P54818	P54818;A0A1Y7VM63	GALC_MOUSE	Galc	Galactocerebrosidase
NaN	NaN	NaN	214311	177021	122161	P54822	P54822;E9Q3T7;E9Q242;A0A140LHU1	PUR8_MOUSE	Adsl	Adenylosuccinate lyase
9773940	7080780	5343500	10525400	9814440	9853370	P54823	P54823	DDX6_MOUSE	Ddx6	Probable ATP-dependent RNA helicase DDX6
2896500	2444120	4130760	4348500	5778900	4767500	P54841	P54841	MAFB_MOUSE	Mafb	Transcription factor MafB
2843850	2203250	2011360	5578550	6443010	6538100	P54843;P54843-2;P54843-3	P54843;P54843-2;P54843-3	MAF_MOUSE	Maf	Transcription factor Maf
41484900	18184000	23189400	91607696	89645296	70598400	P54869	P54869	HMCS2_MOUSE	Hmgcs2	Hydroxymethylglutaryl-CoA synthase, mitochondrial
NaN	NaN	NaN	1152160	1110190	760446	P54923	P54923	ADPRH_MOUSE	Adprh	ADP-ribosylhydrolase ARH1
NaN	NaN	NaN	NaN	NaN	866082	P55012	P55012;E9QM38	S12A2_MOUSE	Slc12a2	Solute carrier family 12 member 2
16321800	8579060	2614600	13132600	24003800	19876200	P55014;P55014-2;P55014-3;P55014-4	P55014;A2AQ50;A2AQ51;A2AQ52;P55014-2;P55014-3;P55014-4	S12A1_MOUSE	Slc12a1	Solute carrier family 12 member 1
1454900	NaN	NaN	7275610	7936420	5037550	P55050	P55050	FABPI_MOUSE	Fabp2	Fatty acid-binding protein, intestinal
338896000	193852992	314190016	561260992	658867008	559665024	P55096	P55096	ABCD3_MOUSE	Abcd3	ATP-binding cassette sub-family D member 3
1300260	1056430	1011190	1688850	1417840	1128370	P55200;P55200-2	P55200;P55200-2	KMT2A_MOUSE	Kmt2a	Histone-lysine N-methyltransferase 2A
7146380	5061860	4439350	24413500	21840000	22670400	P55258	Q9CZT8;P55258;P61028;P35276;P63011;P62823;Q9DD03;Q9CXS2;D3YWL1;A2A7Z6;D3YW33;A0A286YDR2	RAB8A_MOUSE	Rab8a	Ras-related protein Rab-8A
6716410	4181300	6680780	18289700	15507300	13177800	P55264;P55264-2	P55264;P55264-2	ADK_MOUSE	Adk	Adenosine kinase
11466900	10039900	9629140	3584510	3054510	2117250	P55284	P55284	CADH5_MOUSE	Cdh5	Cadherin-5
18729900	20460800	29802300	30356700	27278800	30315900	P55292	P55292	DSC2_MOUSE	Dsc2	Desmocollin-2
4095390	2634350	3155990	5105460	4572720	3504730	P55302	P55302;F6WMD1	AMRP_MOUSE	Lrpap1	Alpha-2-macroglobulin receptor-associated protein
3306240	2364710	2776460	5183580	5683970	6536260	P55937;P55937-1	P55937;A0A0R4J1H6;P55937-1;E9QP99	GOGA3_MOUSE	Golga3	Golgin subfamily A member 3
18301100	8124010	5198940	37454400	67212200	41697900	P56135	P56135;F8WHP8	ATPK_MOUSE	Atp5mf	ATP synthase subunit f, mitochondrial
15354400	14331600	13816800	15826500	16436600	15691200	P56183	P56183;P56183-2;P56183-3	RRP1_MOUSE	Rrp1	Ribosomal RNA processing protein 1 homolog A
18303400	6431310	4450390	24102700	39994200	25306100	P56379	P56379;A0A1Y7VLP0	ATP68_MOUSE	Atp5mpl	ATP synthase subunit ATP5MPL, mitochondrial
NaN	NaN	NaN	6374170	10915900	8049860	P56380	P56380	AP4A_MOUSE	Nudt2	Bis(5'-nucleosyl)-tetraphosphatase [asymmetrical]
13010800	9927060	6331870	23357200	38443600	29554600	P56382	P56382	ATP5E_MOUSE	Atp5f1e	ATP synthase subunit epsilon, mitochondrial
48154600	22869100	13706800	98882600	242252992	126299000	P56383;P56384;Q9CR84	P56383;Q9CR84;P56384;A0A087WQS5	AT5G1_MOUSE;AT5G2_MOUSE;AT5G3_MOUSE	Atp5mc1;Atp5mc2;Atp5mc3	ATP synthase F(0) complex subunit C2, mitochondrial
1313670	2207320	1814140	2339850	3149600	3002270	P56387	P56387	DYLT3_MOUSE	Dynlt3	Dynein light chain Tctex-type 3
17848000	9140880	10789900	30331200	36495500	50125100	P56391	P56391;A0A140LIU3	CX6B1_MOUSE	Cox6b1	Cytochrome c oxidase subunit 6B1
52182900	22804200	31851200	241815008	294051008	188378000	P56395	P56395;G5E850;A0A494B9D8	CYB5_MOUSE	Cyb5a	Cytochrome b5
2037440	1574830	1040860	7915660	10283600	9981710	P56399	P56399;Q3U4W8;D3YYA5	UBP5_MOUSE	Usp5	Ubiquitin carboxyl-terminal hydrolase 5
1408440	1044890	1185160	718857	1016530	776312	P56400	P56400;B2RR03	GP1BB_MOUSE	Gp1bb	Platelet glycoprotein Ib beta chain
39716000	17389400	30777100	23359200	15006000	25598700	P56404	P56404;A0A0X1KG59	AQP8_MOUSE	Aqp8	Aquaporin-8
77059296	32676000	35760900	242960000	490956000	326316992	P56480	P56480	ATPB_MOUSE	Atp5f1b	ATP synthase subunit beta, mitochondrial
10227600	5841640	10055200	1955300	1525030	3466980	P56528	P56528	CD38_MOUSE	Cd38	ADP-ribosyl cyclase/cyclic ADP-ribose hydrolase 1
6259240	3269660	4461640	6785590	6644890	5076390	P56546;P56546-2	P56546;E9PWQ9;E9Q0T4;P56546-2;Q91YZ2	CTBP2_MOUSE	Ctbp2	C-terminal-binding protein 2
9596800	4350760	8764850	8390050	6988820	10200800	P56565	P56565;Q91V77	S10A1_MOUSE	S100a1	Protein S100-A1
35725700	6659700	5029940	43422200	79781200	39710200	P56593	P56593	CP2AC_MOUSE	Cyp2a12	Cytochrome P450 2A12
11495400	1061850	1049760	2373320	823858	3666660	P56654	P56654	CP237_MOUSE	Cyp2c37	Cytochrome P450 2C37
4410620	NaN	NaN	4023230	5062090	6675970	P56695	P56695;Q3UN10	WFS1_MOUSE	Wfs1	Wolframin
22110300	39248600	12905900	16805300	23140100	17810100	P56716	P56716;A0A140LHJ6	RP1_MOUSE	Rp1	Oxygen-regulated protein 1
863028	NaN	NaN	NaN	360931	532023	P56812	P56812;D3Z7Q5	PDCD5_MOUSE	Pdcd5	Programmed cell death protein 5
2923910	969899	753562	1694000	2192270	2950250	P56873	P56873;F7B6D3	ZNRD2_MOUSE	Znrd2	Protein ZNRD2
366572000	354454016	361624000	338304992	327875008	371483008	P56959	P56959;Q8CFQ9;G3UXT7	FUS_MOUSE	Fus	RNA-binding protein FUS
26186400	23803900	23050400	24668300	26197600	24445200	P56960	P56960;Q8K366;F6VYQ6	EXOSX_MOUSE	Exosc10	Exosome component 10
73730600	105125000	81904096	145087008	98036200	120016000	P57016	P57016	LAD1_MOUSE	Lad1	Ladinin-1
3283640	2255810	2481830	4173100	4278240	4407160	P57716	P57716	NICA_MOUSE	Ncstn	Nicastrin
974394	1010640	1461390	3469670	3871990	3446530	P57746	P57746	VATD_MOUSE	Atp6v1d	V-type proton ATPase subunit D
689309	NaN	NaN	3504740	3566400	2211410	P57759	P57759	ERP29_MOUSE	Erp29	Endoplasmic reticulum resident protein 29
3629030	NaN	NaN	NaN	5346240	NaN	P57776-2	A0A0R4J1L2;F6ZFU0;P57776-2;D3Z7N2	EF1D_MOUSE	Eef1d	Isoform of P57776, Isoform 2 of Elongation factor 1-delta
66648800	19893100	14367900	75383296	89440400	73914000	P57776;P57776-3	P57776;A0A0R4J1L2;A0A0R4J1E2;Q80T06;F6ZFU0;D3YY68;P57776-2;P57776-3;D3YZT9;D3YUQ9;D3Z7N2;Q91VK2;E9QN08	EF1D_MOUSE	Eef1d	Elongation factor 1-delta
1291920000	1462140032	1353059968	959412992	804574016	921089024	P57780	P57780;A0A1L1SVJ6;A0A1L1SV25	ACTN4_MOUSE	Actn4	Alpha-actinin-4
159299008	139576000	154802000	138723008	137888992	136303008	P57784	P57784;G5E883;A0A0U1RNZ6	RU2A_MOUSE	Snrpa1	U2 small nuclear ribonucleoprotein A'
1895390	988950	638711	8059420	14213400	14988600	P58021	P58021;E9PZ69	TM9S2_MOUSE	Tm9sf2	Transmembrane 9 superfamily member 2
14984400	3186740	1404740	20322100	21891600	34145400	P58044	P58044;G3XA48	IDI1_MOUSE	Idi1	Isopentenyl-diphosphate Delta-isomerase 1
121804	NaN	NaN	137843	114609	93729.9	P58058	P58058;A2A9P2	NADK_MOUSE	Nadk	NAD kinase
2995500	1460300	1409320	3015280	4169290	3027090	P58059	P58059;D3YVZ9	RT21_MOUSE	Mrps21	28S ribosomal protein S21, mitochondrial
6276320	3380490	3242720	6786830	10846900	8456760	P58064	P58064;A0A338P7H3	RT06_MOUSE	Mrps6	28S ribosomal protein S6, mitochondrial
1437370	1490320	1064710	1946630	1622850	1209350	P58137	P58137;Q8BZR4	ACOT8_MOUSE	Acot8	Acyl-coenzyme A thioesterase 8
1362980	526972	269507	1344770	1584430	1124100	P58158	P58158	B3GA3_MOUSE	B3gat3	Galactosylgalactosylxylosylprotein 3-beta-glucuronosyltransferase 3
151692992	46764200	29640200	125000000	151183008	116561000	P58252	P58252	EF2_MOUSE	Eef2	Elongation factor 2
13085000	10762700	12458300	9000820	8463230	6981280	P58269	Q61103;P58269;Q9QX66;Q8BZ21;Q8BRB7;A0A5F8MPX1;A0A5F8MQ39;Q9QX66-2;Q9QX66-3;D3YYG6;D3YY44;D3Z5N6;F7CPB1;A0A494BBF7;F6YKQ9;Q8BRB7-2;G3X940	DPF3_MOUSE	Dpf3	Zinc finger protein DPF3
157128992	23914000	23347400	68213800	102633000	80423600	P58281-2	P58281;H7BX01;P58281-2;E0CXD1	OPA1_MOUSE	Opa1	Isoform of P58281, Isoform 2 of Dynamin-like 120 kDa protein, mitochondrial
1522740	NaN	1539650	8366170	9561430	6381350	P58389	P58389	PTPA_MOUSE	Ptpa	Serine/threonine-protein phosphatase 2A activator
3818710	2295630	1708880	NaN	NaN	NaN	P58390	P58390;B4YDY0;A0A1B0GT12	KCNN2_MOUSE	Kcnn2	Small conductance calcium-activated potassium channel protein 2
504785	NaN	328841	507842	447663	329835	P58404;P58404-2	P58404;V9GXE7;P58404-2	STRN4_MOUSE	Strn4	Striatin-4
5294520	4492900	2433860	5506260	3804550	4644960	P58462;P58462-3;P58462-4	Q9DBY0;P58462;P58462-2;P58462-3;P58462-4;P58462-5;E2S038;Q9DBY0-2;Q9DBY0-3;A0A0R4J282;A0A0R4J161;A0A0R4J1H9;A0A0R4J1I5;D3Z6Q3;D3Z6Q4;D3Z726;H3BLF2;H3BL33;H3BJR8;H3BJM1;H3BJ24	FOXP1_MOUSE	Foxp1	Forkhead box protein P1
1324180	NaN	NaN	606299	800484	302398	P58466	P58466	CTDS1_MOUSE	Ctdsp1	Carboxy-terminal domain RNA polymerase II polypeptide A small phosphatase 1
15170000	14527900	12699000	14531600	14488100	13716800	P58468	P58468;Q3TVF6	SLX9_MOUSE	Slx9	Ribosome biogenesis protein SLX9 homolog
33891900	37469200	32316000	29110400	30698900	29215400	P58501	P58501	PAXB1_MOUSE	Paxbp1	PAX3- and PAX7-binding protein 1
592141	NaN	NaN	NaN	720846	NaN	P58660	P58660;E9PUV9	CAR10_MOUSE	Card10	Caspase recruitment domain-containing protein 10
10652900	6095310	4810110	43440400	50486200	27568300	P58710	P58710	GGLO_MOUSE	Gulo	L-gulonolactone oxidase
2421810	2879210	1679800	2449100	2920350	2117750	P58735	P58735;G5E8U1;D3Z4W4	S26A1_MOUSE	Slc26a1	Sulfate anion transporter 1
18377400	22649100	22665000	16069200	16869600	16055000	P58742	P58742;A0A2R8VHX3	AAAS_MOUSE	Aaas	Aladin
NaN	NaN	NaN	264813	244740	150283	P58771	P58771;E9Q456;Q8BSH3;Q8BP43	TPM1_MOUSE	Tpm1	Tropomyosin alpha-1 chain
136283008	161960992	215840000	283156000	218546000	326352000	P58771-2	P58771;E9Q452;E9Q454;E9Q455;G5E8R0;G5E8R1;Q8BSH3;F8WID5;B7ZNL3;P58771-2	TPM1_MOUSE	Tpm1	Isoform of P58771, Isoform 2 of Tropomyosin alpha-1 chain
339563008	317104000	507489984	554358016	438484000	750524032	P58774-2	P58774-2	TPM2_MOUSE	Tpm2	Isoform of P58774, Isoform 2 of Tropomyosin beta chain
5462300	4875860	4009100	1293570	2186520	1623500	P58802	P58802;Q5SPX8	TB10A_MOUSE	Tbc1d10a	TBC1 domain family member 10A
3971050	3008650	3128590	4388600	4267450	4144390	P58854	P58854	GCP3_MOUSE	Tubgcp3	Gamma-tubulin complex component 3
72181696	71780400	68061904	39845800	29784000	32383600	P58871	P58871;Z4YJL4	TB182_MOUSE	Tnks1bp1	182 kDa tankyrase-1-binding protein
2723120	NaN	NaN	4687950	7489440	7518090	P59016	P59016	VP33B_MOUSE	Vps33b	Vacuolar protein sorting-associated protein 33B
991792	NaN	NaN	5545700	12592500	6584280	P59017	P59017;A0A0N4SW63;A0A0N4SW24	B2L13_MOUSE	Bcl2l13	Bcl-2-like protein 13
14881600	14061300	12016000	9871230	8790510	9392600	P59108	P59108;A0A0R4J1D0	CPNE2_MOUSE	Cpne2	Copine-2
6016830	5942080	5268020	5718420	6166190	6119080	P59110	P59110;M0QWX4	SENP1_MOUSE	Senp1	Sentrin-specific protease 1
8768210	3947270	4526110	6762650	5538740	4794220	P59114	P59114	CAPAM_MOUSE	Pcif1	mRNA (2'-O-methyladenosine-N(6)-)-methyltransferase
5063240	7322740	6629380	7221300	6789260	6965670	P59178	P59178;Q80XB0;Q80XB1;G3UY70;G3UX47	LMBL2_MOUSE	L3mbtl2	Lethal(3)malignant brain tumor-like protein 2
41068800	41030400	47367400	35444100	38683500	39492100	P59235	P59235	NUP43_MOUSE	Nup43	Nucleoporin Nup43
124658000	137436000	172172992	106847000	83196200	99195600	P59242	P59242;P59242-2;A0A5F8MPT6;D3YUW7;E9QMC1;A0A0G2JFG0;A0A0G2JEK8	CING_MOUSE	Cgn	Cingulin
NaN	7756440	9972320	6326050	2633890	5363710	P59242-2	P59242-2;D3YUW7;A0A0G2JFG0	CING_MOUSE	Cgn	Isoform of P59242, Isoform 2 of Cingulin
NaN	NaN	NaN	3541120	5241120	4040110	P59266	P59266	FITM2_MOUSE	Fitm2	Acyl-coenzyme A diphosphatase FITM2
11290000	3800620	4409090	10827600	12271700	14613100	P59325	P59325;A0A1Y7VNP4;A0A1Y7VJG2;Q8BVV6	IF5_MOUSE	Eif5	Eukaryotic translation initiation factor 5
11988700	8369490	4597090	11840600	10034700	11831200	P59326	P59326;A2AWN8	YTHD1_MOUSE	Ythdf1	YTH domain-containing family protein 1
1585460	1171410	1156800	1934850	1931640	1660800	P59470	P59470	RPC2_MOUSE	Polr3b	DNA-directed RNA polymerase III subunit RPC2
680680	NaN	NaN	873022	1158290	1288170	P59481	P59481;F6QN75;A0A0A6YX25;D3Z4P2	LMA2L_MOUSE	Lman2l	VIP36-like protein
281925	NaN	NaN	288083	327993	396073	P59672;P59672-2	P59672;Q3UHP6;A0A3B2WAQ7;A0A3B2WCH8;A0A3B2W4H6;A0A3B2W7H4;P59672-2	ANS1A_MOUSE	Anks1a	Ankyrin repeat and SAM domain-containing protein 1A
140167008	153776992	175102000	123007000	131173000	133501000	P59708	P59708;A0A1W2P7L7	SF3B6_MOUSE	Sf3b6	Splicing factor 3B subunit 6
NaN	NaN	NaN	904314	1120650	520971	P59729	P59729;Q3U332	RIN3_MOUSE	Rin3	Ras and Rab interactor 3
NaN	NaN	NaN	17722000	22232100	14263300	P59759	P59759;Q5DTZ3;G3X8R8	MRTFB_MOUSE	Mrtfb	Myocardin-related transcription factor B
6019230	6502790	11437500	3912570	3815520	4121010	P59764	P59764;A0A1Y7VLY2;P59764-2	DOCK4_MOUSE	Dock4	Dedicator of cytokinesis protein 4
1803360	900131	1017540	1253220	1524100	1154180	P59913	P59913;S4R2K3	PCMD1_MOUSE	Pcmtd1	Protein-L-isoaspartate O-methyltransferase domain-containing protein 1
9046050	9220160	8379660	11546300	10644500	10956300	P59997	P59997;F6YRW4;P59997-2;P59997-3;A0A087WP68;H3BL82	KDM2A_MOUSE	Kdm2a	Lysine-specific demethylase 2A
146312992	202472000	133031000	90318400	62568100	77192096	P59999	P59999	ARPC4_MOUSE	Arpc4	Actin-related protein 2/3 complex subunit 4
4126120	4413970	5669130	4793180	4814030	5129040	P60003	P60003	ELOF1_MOUSE	Elof1	Transcription elongation factor 1 homolog
1023010	NaN	NaN	841843	855636	1397620	P60007	A0A140T8L6;P60007;A0A1W2P6Q9;E9Q0Y1;G5E8M3;P60007-2;H3BIU1;A0A1B0GRU6	APC15_MOUSE	Anapc15	Anaphase-promoting complex subunit 15
17533200	24684700	22743100	31316200	36904400	55117900	P60060	P60060;G3UWH0	SC61G_MOUSE	Sec61g	Protein transport protein Sec61 subunit gamma
77927504	75095504	77221296	81883504	83745104	79927800	P60122	P60122	RUVB1_MOUSE	Ruvbl1	RuvB-like 1
53066500	25178300	19232000	41725600	45800000	58731200	P60229	P60229	EIF3E_MOUSE	Eif3e	Eukaryotic translation initiation factor 3 subunit E
193116000	166194000	155404992	189246000	197327008	182967008	P60335	P60335	PCBP1_MOUSE	Pcbp1	Poly(rC)-binding protein 1
44864600	36567000	16872500	44076900	44403700	33304800	P60469;P60469-2	P60469;P60469-2	LIPA3_MOUSE	Ppfia3	Liprin-alpha-3
332605	NaN	NaN	850989	1158250	1044070	P60603	P60603	ROMO1_MOUSE	Romo1	Reactive oxygen species modulator 1
6945980	NaN	NaN	7708150	8337620	7801680	P60605	P60605;G3UZX2	UB2G2_MOUSE	Ube2g2	Ubiquitin-conjugating enzyme E2 G2
78387600	32005600	30493200	101924000	121618000	125198000	P60670	P60670;P60670-2	NPL4_MOUSE	Nploc4	Nuclear protein localization protein 4 homolog
5360540160	4699429888	5875089920	3804890112	2735369984	3227340032	P60710;P63260	P60710;P63260;E9Q1F2;B1ATY1;F8WGM8	ACTB_MOUSE;ACTG_MOUSE	Actb;Actg1	Actin, cytoplasmic 1
14543800	18442400	16301700	15811700	15300300	15406600	P60762-2	P60762;P60762-2;A0A087WQB0;A0A087WQ34	MO4L1_MOUSE	Morf4l1	Isoform of P60762, Isoform 2 of Mortality factor 4-like protein 1
88196200	80746400	95084304	52889800	48094800	57516800	P60766	P60766	CDC42_MOUSE	Cdc42	Cell division control protein 42 homolog
25613200	27179000	24522700	21032500	23347700	22107600	P60824	P60824;D3YU80;K4DI65	CIRBP_MOUSE	Cirbp	Cold-inducible RNA-binding protein
51954300	28791400	19503800	69369800	76591200	135711008	P60843	P60843	IF4A1_MOUSE	Eif4a1	Eukaryotic initiation factor 4A-I
533838016	310702016	267056992	520009984	513508000	519216000	P60867	P60867	RS20_MOUSE	Rps20	40S ribosomal protein S20
28253100	26016300	34756500	28748500	26822900	30220600	P60898	P60898;D3YYI3;D3Z3Z8	RPB9_MOUSE	Polr2i	DNA-directed RNA polymerase II subunit RPB9
1912860	1107610	774973	2245610	2129900	1787140	P61021	P61021	RAB5B_MOUSE	Rab5b	Ras-related protein Rab-5B
13163700	3011750	3970730	6739010	10805800	8327090	P61022	P61022;B0R091	CHP1_MOUSE	Chp1	Calcineurin B homologous protein 1
NaN	NaN	NaN	1956430	1636110	NaN	P61027	P61027	RAB10_MOUSE	Rab10	Ras-related protein Rab-10
2941840	4485960	1786120	5228540	7103640	5221150	P61079;P62838	P62838;P61079;A0A494BAN1;A0A0G2JGL0;A0A0G2JE32	UB2D2_MOUSE;UB2D3_MOUSE	Ube2d2;Ube2d3	Ubiquitin-conjugating enzyme E2 D3
967123	NaN	NaN	3954010	5390290	4086980	P61082	P61082;F6WMC0;F7CDT0	UBC12_MOUSE	Ube2m	NEDD8-conjugating enzyme Ubc12
NaN	NaN	NaN	1850930	2177780	1520430	P61087	P61087;A0A0J9YUI1;F8WIC2;D3Z4U3	UBE2K_MOUSE	Ube2k	Ubiquitin-conjugating enzyme E2 K
5602450	3025050	2188780	25646100	39484700	25302700	P61089	P61089;A0A1W2P7Z3	UBE2N_MOUSE	Ube2n	Ubiquitin-conjugating enzyme E2 N
93928704	120409000	95533600	68445296	55776900	61846700	P61161	P61161	ARP2_MOUSE	Actr2	Actin-related protein 2
19113300	13482700	12585600	19539600	22419200	23702100	P61164	P61164;A0A494BB86	ACTZ_MOUSE	Actr1a	Alpha-centractin
2156120	1533500	NaN	3325450	4743020	8084930	P61166	P61166	TM258_MOUSE	Tmem258	Transmembrane protein 258
6247190	8296110	2918040	19811900	31476400	23741400	P61202;P61202-2	P61202;A2AQE4;P61202-2	CSN2_MOUSE	Cops2	COP9 signalosome complex subunit 2
1497400	2209540	3043900	4562130	4985310	5777300	P61205;P84078	P61205;Q8BSL7;P84078	ARF1_MOUSE;ARF3_MOUSE	Arf1;Arf3	ADP-ribosylation factor 3
1435120	2164420	2118940	1981920	1185680	2354160	P61216	P61216	TAF13_MOUSE	Taf13	Transcription initiation factor TFIID subunit 13
9620520	9298120	8138670	6803080	7469640	9328960	P61219	P61219;A0A2R8VHS7;A0A2U3TZ54	RPAB2_MOUSE	Polr2f	DNA-directed RNA polymerases I, II, and III subunit RPABC2
30450900	14830800	11071100	22609800	24022100	30772600	P61222	P61222	ABCE1_MOUSE	Abce1	ATP-binding cassette sub-family E member 1
63356.2	NaN	NaN	63998.6	39721.5	54245.2	P61237;Q65Z95;Q9ESC7	Q65Z95;P61237;Q9ESC7;A0A338P6Z8;A0A338P792;A0A5F8MPA8;A0A5F8MPC6;D3YZG6	YPEL1_MOUSE;YPEL2_MOUSE;YPEL3_MOUSE	Ypel1;Ypel2;Ypel3	Protein yippee-like 3
243714000	164107008	140931008	285734016	301142016	350718016	P61255	P61255;B1ARA3;B1ARA5	RL26_MOUSE	Rpl26	60S ribosomal protein L26
1975300	NaN	NaN	3195200	5886720	3812570	P61290	P61290;A2A4J1	PSME3_MOUSE	Psme3	Proteasome activator complex subunit 3
215440992	305289984	264852992	214787008	253659008	229352000	P61327;Q9CQL1	Q9CQL1;P61327;A0A023T778	MGN2_MOUSE;MGN_MOUSE	Magoh;Magohb	Protein mago nashi homolog
382991008	343255008	274318016	392311008	397744000	406560992	P61358	P61358;A2A4Q0	RL27_MOUSE	Rpl27	60S ribosomal protein L27
4605040	2402250	1323780	4140420	4557020	4053410	P61406	P61406	EST1A_MOUSE	Smg6	Telomerase-binding protein EST1A
21287300	23006700	21500000	23041000	21972000	25562900	P61458	P61458;A0A1W2P7A4	PHS_MOUSE	Pcbd1	Pterin-4-alpha-carbinolamine dehydratase
81077296	79873296	70215000	113236000	123320000	150196000	P61514	P61514;A0A1D5RL86	RL37A_MOUSE	Rpl37a	60S ribosomal protein L37a
NaN	NaN	NaN	396887	629496	575286	P61600	P61600;Q9DB82	NAA20_MOUSE	Naa20	N-alpha-acetyltransferase 20
83166200	37677600	33689500	101381000	110919000	144066000	P61620	Q9JLR1;P61620;A2ATT9;Q9CYJ6	S61A1_MOUSE	Sec61a1	Protein transport protein Sec61 subunit alpha isoform 1
NaN	834613	NaN	2685980	3260080	3166480	P61750	P84084;P61750;E9Q798	ARF4_MOUSE	Arf4	ADP-ribosylation factor 4
27564700	11792400	10086100	44555500	56261900	83222800	P61804	P61804	DAD1_MOUSE	Dad1	Dolichyl-diphosphooligosaccharide--protein glycosyltransferase subunit DAD1
2076620	1717890	NaN	2787540	2032560	2691000	P61922	P61922;Q3TUE8;P61922-2;F7C9G3	GABT_MOUSE	Abat	4-aminobutyrate aminotransferase, mitochondrial
9807930	1674460	2841020	12569100	16074400	19938900	P61924	P61924;A0A2R8VJV3;Q8R3M1	COPZ1_MOUSE	Copz1	Coatomer subunit zeta-1
NaN	NaN	NaN	441551	669844	491472	P61939	P61939;Q8BII9;Q3UEL9	THBG_MOUSE	Serpina7	Thyroxine-binding globulin
84864496	51908200	72668896	61223300	52759800	46855800	P61957	P61957;Q9Z172;H7BWX9;D3Z794;Q9Z172-2;G3UZA7;G3UZX6;G3UWI9;G3UWX9;G3UZ60	SUMO2_MOUSE	Sumo2	Small ubiquitin-related modifier 2
6819140	2331550	2151400	8027240	6716420	8845840	P61961	P61961;H7BWZ1;D3YW97	UFM1_MOUSE	Ufm1	Ubiquitin-fold modifier 1
92931000	64565800	66215600	77654000	75623000	85710704	P61963	P61963	DCAF7_MOUSE	Dcaf7	DDB1- and CUL4-associated factor 7
32768600	35060100	36121900	30633900	30984600	30027900	P61965	P61965;F6Q3W0	WDR5_MOUSE	Wdr5	WD repeat-containing protein 5
7784240	7479440	3656250	9087600	8763660	7662620	P61967	P61967;Q9DB50;Q3TIV9;B1B0F6;Q8BW87;D3YXN0;D3Z0D6	AP1S1_MOUSE	Ap1s1	AP-1 complex subunit sigma-1A
23170900	11643400	8228460	13297400	10908000	18163200	P61979-2	B2M1R6;P61979-2	HNRPK_MOUSE	Hnrnpk	Isoform of P61979, Isoform 2 of Heterogeneous nuclear ribonucleoprotein K
1108169984	945236992	913465024	927932032	938051968	1009169984	P61979-3	P61979;B2M1R6;A0A286YDM3;H3BLL4;H3BKD0;H3BK96;H3BKI8;P61979-2;P61979-3	HNRPK_MOUSE	Hnrnpk	Isoform of P61979, Isoform 3 of Heterogeneous nuclear ribonucleoprotein K
64828400	38746100	48363900	73656800	86015296	109395000	P61982	P61982	1433G_MOUSE	Ywhag	14-3-3 protein gamma
6434250	5402280	6825580	4387370	3337470	3568080	P62046	P62046;A0A2I3BQ16	LRCH1_MOUSE	Lrch1	Leucine-rich repeat and calponin homology domain-containing protein 1
939014	1079940	1074200	NaN	NaN	NaN	P62069	P62069;D3YVU0	UBP46_MOUSE	Usp46	Ubiquitin carboxyl-terminal hydrolase 46
2348390	949346	2405390	1494840	2969850	2452440	P62071	P62071	RRAS2_MOUSE	Rras2	Ras-related protein R-Ras2
1312170	NaN	383086	2989780	5786960	5302680	P62073	P62073	TIM10_MOUSE	Timm10	Mitochondrial import inner membrane translocase subunit Tim10
18980400	14229800	11278100	18284900	22482000	26620300	P62075	P62075;A0A1W2P7H2	TIM13_MOUSE	Timm13	Mitochondrial import inner membrane translocase subunit Tim13
7284250	6386140	6505770	8143810	9864900	14016300	P62077	P62077	TIM8B_MOUSE	Timm8b	Mitochondrial import inner membrane translocase subunit Tim8 B
234076992	209083008	149968000	305792000	299340000	327556000	P62082	P62082	RS7_MOUSE	Rps7	40S ribosomal protein S7
98963696	132943000	129420000	108781000	108115000	110516000	P62137	P62137;P62141;P63087;P63087-2;A0A0G2JGC1;A0A0G2JFF1	PP1A_MOUSE	Ppp1ca	Serine/threonine-protein phosphatase PP1-alpha catalytic subunit
44408600	57757000	62333600	50769600	40838600	51300800	P62141	P62141;A0A0J9YUU8	PP1B_MOUSE	Ppp1cb	Serine/threonine-protein phosphatase PP1-beta catalytic subunit
8942810	6561070	7061370	31452800	47389700	31492200	P62192	P62192	PRS4_MOUSE	Psmc1	26S proteasome regulatory subunit 4
26555000	23125900	24193700	113752000	164919008	107679000	P62196	P62196;Q8K1K2	PRS8_MOUSE	Psmc5	26S proteasome regulatory subunit 8
204335008	168478000	136363008	244080000	254690000	278286016	P62242	P62242	RS8_MOUSE	Rps8	40S ribosomal protein S8
191707008	139363008	113580000	229308992	236251008	259091008	P62245	P62245;F8WJ41	RS15A_MOUSE	Rps15a	40S ribosomal protein S15a
NaN	NaN	NaN	1196330	1423690	5724200	P62257	P62257;E9Q3U1	UBE2H_MOUSE	Ube2h	Ubiquitin-conjugating enzyme E2 H
126372000	81807000	94360704	136491008	160715008	255324992	P62259	P62259;F6WA09	1433E_MOUSE	Ywhae	14-3-3 protein epsilon
303340992	177963008	156380000	302536000	323040992	339280992	P62264	P62264;D3YVF4;D3Z7I1	RS14_MOUSE	Rps14	40S ribosomal protein S14
136450000	124557000	83355400	160196992	159798000	176166000	P62267	P62267	RS23_MOUSE	Rps23	40S ribosomal protein S23
296140000	217022000	163670000	332145984	332961984	388435008	P62270	P62270;F6YVP7;A0A1Y7VKY1	RS18_MOUSE	Rps18	40S ribosomal protein S18
80721696	53794700	55720800	113090000	134056000	133682000	P62274	P62274	RS29_MOUSE	Rps29	40S ribosomal protein S29
221234000	167832000	129474000	256504992	269900000	297224992	P62281	P62281;A0A1B0GSE8;A0A1B0GRR3	RS11_MOUSE	Rps11	40S ribosomal protein S11
192070000	146783008	105213000	208455008	203899008	229138000	P62301	P62301;Q921R2	RS13_MOUSE	Rps13	40S ribosomal protein S13
289475008	548547968	391416992	312904000	373241984	356088000	P62305	P62305;E9Q4F4;E9Q0W8	RUXE_MOUSE	Snrpe	Small nuclear ribonucleoprotein E
155774000	152659008	185062000	170140000	170467008	203492992	P62307	P62307	RUXF_MOUSE	Snrpf	Small nuclear ribonucleoprotein F
459638016	511217984	452320000	443088000	447688992	412616000	P62309	P62309	RUXG_MOUSE	Snrpg	Small nuclear ribonucleoprotein G
117129000	111454000	124647000	103885000	99894096	109601000	P62311	P62311	LSM3_MOUSE	Lsm3	U6 snRNA-associated Sm-like protein LSm3
102893000	104073000	114752000	77976496	77795696	82908600	P62313	P62313	LSM6_MOUSE	Lsm6	U6 snRNA-associated Sm-like protein LSm6
389984000	579443968	505447008	475231008	439945984	385958016	P62315	P62315	SMD1_MOUSE	Snrpd1	Small nuclear ribonucleoprotein Sm D1
489673984	582561984	695960000	536643008	549601984	572454976	P62317	P62317	SMD2_MOUSE	Snrpd2	Small nuclear ribonucleoprotein Sm D2
224280000	374472992	462336992	363315008	428963008	380096000	P62320	P62320;A0A1W2P7K5	SMD3_MOUSE	Snrpd3	Small nuclear ribonucleoprotein Sm D3
NaN	640409	868563	1549320	891685	1264500	P62331	P62331	ARF6_MOUSE	Arf6	ADP-ribosylation factor 6
5181180	4788600	4606520	21018900	30143300	21692300	P62334	P62334	PRS10_MOUSE	Psmc6	26S proteasome regulatory subunit 10B
1789340	NaN	NaN	4656330	6047610	3437330	P62342	P62342	SELT_MOUSE	Selenot	Thioredoxin reductase-like selenoprotein T
26612000	32115100	33096300	29457800	30807900	29406200	P62488	P62488	RPB7_MOUSE	Polr2g	DNA-directed RNA polymerase II subunit RPB7
7883310	5506600	7354810	7991040	7544440	8935180	P62627	P62627;A2AVR9	DLRB1_MOUSE	Dynlrb1	Dynein light chain roadblock-type 1
1510330	648024	940529	2484570	3263040	2421490	P62700	P62700	YPEL5_MOUSE	Ypel5	Protein yippee-like 5
291624992	207092992	165623008	304355008	291352992	343544000	P62702	P62702	RS4X_MOUSE	Rps4x	40S ribosomal protein S4, X isoform
28778300	26786300	29564500	26161700	26208900	27714800	P62715	P63330;P62715	PP2AB_MOUSE	Ppp2cb	Serine/threonine-protein phosphatase 2A catalytic subunit beta isoform
209678000	196599008	151668000	264092992	276215008	280676992	P62717	P62717;A0A1D5RLW5;A0A1D5RM85;A0A1D5RME4	RL18A_MOUSE	Rpl18a	60S ribosomal protein L18a
130510000	202386000	142282000	106422000	82633504	91254200	P62743	P62743;A0A0U1RPS0	AP2S1_MOUSE	Ap2s1	AP-2 complex subunit sigma
428567008	314204992	269702016	423422016	421496992	476534016	P62751	P62751	RL23A_MOUSE	Rpl23a	60S ribosomal protein L23a
275836992	226488000	185860992	322332000	353033984	367641984	P62754	P62754	RS6_MOUSE	Rps6	40S ribosomal protein S6
1222860	NaN	NaN	3524460	3680890	2093260	P62774	P62774	MTPN_MOUSE	Mtpn	Myotrophin
12151700480	14729100288	17278699520	11279899648	8877740032	9873850368	P62806	P62806	H4_MOUSE	H4c16	Histone H4
7392570	4576990	9231530	13880100	15975300	15216500	P62814	P62814	VATB2_MOUSE	Atp6v1b2	V-type proton ATPase subunit B, brain isoform
NaN	NaN	NaN	670071	741383	759722	P62821	P62821;Q5SW86;Q5SW87;Q5SW88	RAB1A_MOUSE	Rab1A	Ras-related protein Rab-1A
85038400	138048000	155402000	110491000	117540000	114441000	P62827	P62827	RAN_MOUSE	Ran	GTP-binding nuclear protein Ran
207532000	167448992	138511008	252671008	269352992	298936992	P62830	P62830	RL23_MOUSE	Rpl23	60S ribosomal protein L23
5934000	2837660	4116440	4942170	6391350	6291110	P62835	P62835;Q99JI6;A0A0G2JE52;A0A0G2JDL9;A0A0G2JED9	RAP1A_MOUSE	Rap1a	Ras-related protein Rap-1A
118058000	64710300	59518700	118681000	116120000	134045000	P62843	P62843;D3YTQ9	RS15_MOUSE	Rps15	40S ribosomal protein S15
200346000	155512000	121389000	245555008	260820000	340067008	P62849;P62849-2;P62849-3	P62849;P62849-2;P62849-3;A0A286YEB7	RS24_MOUSE	Rps24	40S ribosomal protein S24
369830016	223627008	192766000	358696992	330648000	367411008	P62852	P62852;A0A1L1SQA8	RS25_MOUSE	Rps25	40S ribosomal protein S25
176626000	117952000	116726000	205196992	189511008	218351008	P62855	P62855	RS26_MOUSE	Rps26	40S ribosomal protein S26
324566016	203888992	192075008	330424000	331912992	333776992	P62858	P62858;G3UYV7	RS28_MOUSE	Rps28	40S ribosomal protein S28
292600000	191340000	128054000	243786000	199075008	264514000	P62862	Q642K5;A0A494B9Z0;A0A494BBA8;P62862	RS30_MOUSE	Fau	Isoform of P35545, 40S ribosomal protein S30
18618700	19364700	19884900	19993400	21088100	23389200	P62869	P62869;A0A3B2WBM3	ELOB_MOUSE	Elob	Elongin-B
27064000	15623300	46441600	24258000	28599000	36503900	P62874	P62874;Q61011;P62880;D3YZX3;D3Z1T4;D3Z1M1;H3BLF7;H3BKR2;E9QKR0	GBB1_MOUSE	Gnb1	Guanine nucleotide-binding protein G(I)/G(S)/G(T) subunit beta-1
38096000	43607000	41321200	44127400	46073200	46659200	P62876	P62876	RPAB5_MOUSE	Polr2l	DNA-directed RNA polymerases I, II, and III subunit RPABC5
5472120	4984670	2609620	7977750	10963400	8095940	P62878	P62878;A0A2R8W6G1	RBX1_MOUSE	Rbx1	E3 ubiquitin-protein ligase RBX1
22223100	12398400	36067400	18967100	24042500	26674300	P62880	P62880;E9PWM7;D3YZX3;D3Z1M1;E9QKR0	GBB2_MOUSE	Gnb2	Guanine nucleotide-binding protein G(I)/G(S)/G(T) subunit beta-2
83380600	84371504	69927000	130602000	128073000	158287008	P62889	P62889;A0A2I3BQF4	RL30_MOUSE	Rpl30	60S ribosomal protein L30
43186000	38575500	24451100	51077100	32843600	68705800	P62897	P62897	CYC_MOUSE	Cycs	Cytochrome c, somatic
[truncated: 4,879 more rows]

## Sheet: t_test_results
Significant	-LOG(P-value)	Difference	Protein.Group	Protein.Ids	Protein.Names	Genes	First.Protein.Description	GOBP name	GOMF name	GOCC name	KEGG name	Keywords	Corum	Interpro name	SMART name	TFDB4	Intensity_CD_1	Intensity_CD_2	Intensity_CD_3	Intensity_HFD_1	Intensity_HFD_2	Intensity_HFD_3
	0.915552	1.14142	A0A075B5L8;A0A075B5M4;A0A0A6YYE5;A0A0A6YYE7;A0A0B4J1I3	A0A0B4J1I3;A0A0A6YYE5;A0A075B5L8;A0A075B5M4;A0A0A6YYE7	A0A075B5L8_MOUSE;A0A075B5M4_MOUSE;A0A0A6YYE5_MOUSE;A0A0A6YYE7_MOUSE;A0A0B4J1I3_MOUSE	Igkv4-57;Igkv4-57-1;Igkv4-74;Igkv4-78;Igkv4-79	Immunoglobulin kappa variable 4-79 (Fragment)	immune response;immune system process;response to stimulus		extracellular region part;extracellular space		Proteomicsidentification;Referenceproteome;Signal		Ig_sub;Ig_V-set;Ig-like_dom;Ig-like_dom_sf;Ig-like_fold	IG;IGv		18.797	19.4941	18.9754	20.0737	21.2398	19.3773
+	1.17352	1.50933	A0A075B5M7	A0A075B5M7;A0A0B4J1J2;A0A0B4J1J1;A0A0G2JDV4	A0A075B5M7_MOUSE	Igkv5-39	Immunoglobulin kappa variable 5-39	immune response;immune system process;response to stimulus		extracellular region part;extracellular space		Proteomicsidentification;Referenceproteome;Signal		Ig_sub;Ig_sub2;Ig_V-set;Ig-like_dom;Ig-like_dom_sf;Ig-like_fold	IG;IGc2;IGv		23.0893	24.1228	25.0245	25.9566	25.1641	25.6439
+	2.77981	1.50522	A0A075B5P3;A0A0A6YVP0	A0A075B5P3;A0A0A6YVP0	A0A075B5P3_MOUSE;A0A0A6YVP0_MOUSE	Ighg2b	Isoform of P01867, Immunoglobulin heavy constant gamma 2B (Fragment)			cell part;membrane		Membrane;Proteomicsidentification;Referenceproteome;Transmembrane;Transmembranehelix		Ig/MHC_CS;Ig_C1-set;Ig-like_dom;Ig-like_dom_sf;Ig-like_fold	IGc1		19.7315	19.6581	20.1286	21.2509	21.6129	21.17
	0.515656	0.931798	A0A075B5R4;A0A075B5R7;A0A075B5R9;A0A075B5S3;A0A0A6YVR1	A0A075B5R9;A0A075B5S3;A0A075B5R4;A0A075B5R7;A0A0A6YVR1	A0A075B5R4_MOUSE;A0A075B5R7_MOUSE;A0A075B5R9_MOUSE;A0A075B5S3_MOUSE;A0A0A6YVR1_MOUSE	Ighv14-1;Ighv14-2;Ighv14-3;Ighv14-4	Immunoglobulin heavy variable 14-1 (Fragment)	adaptive immune response;adaptive immune response based on somatic recombination of immune receptors built from immunoglobulin superfamily domains;B cell mediated immunity;immune effector process;immune response;immune system process;immunoglobulin mediated immune response;leukocyte mediated immunity;lymphocyte mediated immunity;response to stimulus	antigen binding;binding			Proteomicsidentification;Referenceproteome;Signal		Ig_V-set;Ig-like_dom;Ig-like_dom_sf;Ig-like_fold	IGv		19.6503	19.5762	20.0882	21.3248	21.6253	19.1601
	1.32386	0.426325	A0A075B5R5	A0A075B5R5	A0A075B5R5_MOUSE	Ighv4-1	Immunoglobulin heavy variable 4-1 (Fragment)	adaptive immune response;adaptive immune response based on somatic recombination of immune receptors built from immunoglobulin superfamily domains;B cell mediated immunity;immune effector process;immune response;immune system process;immunoglobulin mediated immune response;leukocyte mediated immunity;lymphocyte mediated immunity;response to stimulus	antigen binding;binding			Proteomicsidentification;Referenceproteome;Signal		Ig_V-set;Ig-like_dom;Ig-like_dom_sf;Ig-like_fold	IGv		18.4406	18.2999	18.18	18.4733	18.886	18.8402
+	1.53902	1.4563	A0A075B5T2	P01800;A0A075B5T3;P01797;P01796;A0A075B5T2;P01802;P01798;P01799;P01801	A0A075B5T2_MOUSE	Ighv6-3	Immunoglobulin heavy variable 6-3 (Fragment)	adaptive immune response;adaptive immune response based on somatic recombination of immune receptors built from immunoglobulin superfamily domains;B cell mediated immunity;immune effector process;immune response;immune system process;immunoglobulin mediated immune response;leukocyte mediated immunity;lymphocyte mediated immunity;response to stimulus	antigen binding;binding	immunoglobulin complex;macromolecular complex;protein complex		3D-structure;Adaptiveimmunity;Directproteinsequencing;Disulfidebond;Immunity;Immunoglobulin;Proteomicsidentification;Referenceproteome;Signal		Ig_sub;Ig_V-set;Ig-like_dom;Ig-like_dom_sf;Ig-like_fold	IG;IGv		19.1783	19.9425	18.7179	20.5056	20.4652	21.2368
	0.548242	1.02956	A0A075B5W1;A0A075B5X7;A0A0G2JFS5	A0A075B5W1;A0A075B5X7;A0A0G2JFS5	A0A075B5W1_MOUSE;A0A075B5X7_MOUSE;A0A0G2JFS5_MOUSE	Ighv1-50;Ighv1-69	Immunoglobulin heavy variable 1-50 (Fragment)	adaptive immune response;adaptive immune response based on somatic recombination of immune receptors built from immunoglobulin superfamily domains;B cell mediated immunity;immune effector process;immune response;immune system process;immunoglobulin mediated immune response;leukocyte mediated immunity;lymphocyte mediated immunity;response to stimulus	antigen binding;binding			Referenceproteome;Signal		Ig_V-set;Ig-like_dom;Ig-like_dom_sf;Ig-like_fold	IGv		19.0687	18.0432	17.1532	18.0909	19.0308	20.232
	0.814296	1.79585	A0A075B5Y4	A0A075B5Y4	A0A075B5Y4_MOUSE	Ighv1-81	Immunoglobulin heavy variable 1-81 (Fragment)	adaptive immune response;adaptive immune response based on somatic recombination of immune receptors built from immunoglobulin superfamily domains;B cell mediated immunity;immune effector process;immune response;immune system process;immunoglobulin mediated immune response;leukocyte mediated immunity;lymphocyte mediated immunity;response to stimulus	antigen binding;binding			Proteomicsidentification;Referenceproteome;Signal		Ig_V-set;Ig-like_dom;Ig-like_dom_sf;Ig-like_fold	IGv		18.1403	20.5597	21.2314	21.9433	22.3669	21.0086
+	1.23914	1.98571	A0A075B666;A0A140T8N3	A0A075B666;A0A140T8N3	A0A075B666_MOUSE;A0A140T8N3_MOUSE	Igkv13-84;Igkv13-85	Immunoglobulin kappa chain variable 13-85 (Fragment)	immune response;immune system process;response to stimulus		extracellular region part;extracellular space		Proteomicsidentification;Referenceproteome;Signal		Ig_sub;Ig_V-set;Ig-like_dom;Ig-like_dom_sf;Ig-like_fold	IG;IGv		19.2292	18.0151	17.7925	20.7992	21.0653	19.1295
	0.400339	-0.333324	A0A075B6A3;A0A0A6YXW6	A0A0A6YXW6;A0A075B6A3	A0A075B6A3_MOUSE;A0A0A6YXW6_MOUSE	Igha	Isoform of A0A0A6YXW6, Immunoglobulin heavy constant alpha (Fragment)	activation of immune response;adaptive immune response;adaptive immune response based on somatic recombination of immune receptors built from immunoglobulin superfamily domains;antibacterial humoral response;antimicrobial humoral response;B cell mediated immunity;biological regulation;complement activation;complement activation, classical pathway;defense response;defense response to bacterium;hum…	antigen binding;binding;immunoglobulin receptor binding;protein binding;receptor binding	dimeric IgA immunoglobulin complex;extracellular region part;extracellular space;IgA immunoglobulin complex;IgA immunoglobulin complex, circulating;immunoglobulin complex;immunoglobulin complex, circulating;macromolecular complex;monomeric IgA immunoglobulin complex;polymeric IgA immunoglobulin complex;protein complex;secretory dimeric IgA immunoglobulin complex;secretory IgA immunoglobulin compl…		Proteomicsidentification;Referenceproteome		Ig/MHC_CS;Ig_C1-set;Ig_sub;Ig-like_dom;Ig-like_dom_sf;Ig-like_fold	IG;IGc1		24.4688	24.2361	24.1191	24.4013	23.2845	24.1383
	0.599455	0.071572	A0A087WNL7;A0A087WQ44	A0A087WQ44;E9Q9V7;A0A087WNL7;A0A087WNX7;A0A087WQY5;A0A087WS36;A0A087WP63	A0A087WNL7_MOUSE;A0A087WQ44_MOUSE	Srcap	Isoform of A0A087WQ44, Snf2-related CREBBP activator protein	biological regulation;regulation of biological process;regulation of biosynthetic process;regulation of cellular biosynthetic process;regulation of cellular macromolecule biosynthetic process;regulation of cellular metabolic process;regulation of cellular process;regulation of gene expression;regulation of macromolecule biosynthetic process;regulation of macromolecule metabolic process;regulation…	adenyl nucleotide binding;adenyl ribonucleotide binding;ATP binding;ATPase activity;binding;catalytic activity;DNA binding;histone binding;hydrolase activity;hydrolase activity, acting on acid anhydrides;hydrolase activity, acting on acid anhydrides, in phosphorus-containing anhydrides;nucleic acid binding;nucleoside-triphosphatase activity;nucleotide binding;protein binding;purine nucleotide bin…	cell part;chromatin remodeling complex;chromosomal part;cytoplasmic part;Golgi apparatus;intracellular membrane-bounded organelle;intracellular organelle;intracellular organelle part;intracellular part;macromolecular complex;membrane-bounded organelle;nuclear body;nuclear chromosome part;nuclear part;nucleoplasm;nucleoplasm part;nucleosome;nucleus;organelle;organelle part;perinuclear region of cy…		ATP-binding;Coiledcoil;Nucleotide-binding;Proteomicsidentification;Referenceproteome		AT_hook_DNA-bd_motif;Helicase_ATP-bd;Helicase_C;HSA_dom;P-loop_NTPase;SNF2_N;SNF2-like_sf	AT_hook;DEXDc;HELICc;HSA		25.1362	25.2631	25.1444	25.2539	25.3116	25.1928
	0.10567	-0.212531	A0A087WNP0	A0A087WNP0	A0A087WNP0_MOUSE	4931428L18Rik	RIKEN cDNA 4931428L18 gene	biological regulation;cellular macromolecule metabolic process;cellular metabolic process;cellular nitrogen compound metabolic process;cellular process;cellular response to stimulus;cellular response to stress;DNA metabolic process;establishment of localization;establishment of localization in cell;establishment of RNA localization;interaction with host;interspecies interaction between organisms;…	binding;mRNA binding;nucleic acid binding;RNA binding	catalytic step 2 spliceosome;cell part;cytoplasm;intracellular membrane-bounded organelle;intracellular organelle;intracellular organelle part;intracellular part;macromolecular complex;membrane-bounded organelle;nuclear part;nucleus;organelle;organelle part;protein complex;ribonucleoprotein complex;spliceosomal complex;transcription export complex		Referenceproteome;RNA-binding		FoP_C;Nucleotide-bd_a/b_plait_sf;RBD_domain_sf;RRM_dom	FoP_duplication;RRM		23.9946	24.8512	22.4069	23.414	23.7667	23.4344
+	1.33194	3.271	A0A087WNW3;A0A087WP14;A0A087WP48;A0A087WP85;A0A087WPW5;A0A087WPX0;A0A087WQ25;A0A087WQD0;A0A087WQF8;A0A087WQG4;A0A087WQI3;A0A087WQQ5;A0A087WRS1;A0A087WS04;A0A087WS23;A0A087WS29;F8VQC7	A0A087WNW3;A0A087WP14;A0A087WP85;A0A087WP48;A0A087WQ25;A0A087WPW5;A0A087WPX0;A0A087WQQ5;A0A087WQG4;A0A087WQI3;A0A087WQD0;A0A087WQF8;A0A087WRS1;A0A087WS29;A0A087WS04;A0A087WS23;F8VQC7	A0A087WNW3_MOUSE;A0A087WP14_MOUSE;A0A087WP48_MOUSE;A0A087WP85_MOUSE;A0A087WPW5_MOUSE;A0A087WPX0_MOUSE;A0A087WQ25_MOUSE;A0A087WQD0_MOUSE;A0A087WQF8_MOUSE;A0A087WQG4_MOUSE;A0A087WQI3_MOUSE;A0A087WQQ5_MOUSE;A0A087WRS1_MOUSE;A0A087WS04_MOUSE;A0A087WS23_MOUSE;A0A087WS29_MOUSE;F8VQC7_MOUSE	Ktn1	Isoform of Q61595, Kinectin	cellular component movement;cellular process;establishment of localization;establishment of protein localization;microtubule-based movement;microtubule-based process;protein transport;transport	binding;cytoskeletal protein binding;kinesin binding;protein binding	cell part;cytoplasmic part;endoplasmic reticulum membrane;endoplasmic reticulum part;intracellular organelle part;intracellular part;membrane;membrane part;organelle membrane;organelle part		Coiledcoil;Membrane;Proteomicsidentification;Referenceproteome;Transmembrane;Transmembranehelix		Kinectin;Rib_rcpt_KP			21.2362	17.7363	17.8476	22.1962	22.2819	22.1549
+	1.57509	-0.944796	A0A087WP13	Q7TQG1;A0A087WP13;A0A087WPX6	A0A087WP13_MOUSE	Plekha6	Isoform of Q7TQG1, Pleckstrin homology domain-containing family A member 6 (Fragment)					Coiledcoil;Phosphoprotein;Proteomicsidentification;Referenceproteome		PH_domain;PH-like_dom_sf;PKHA4-7_PH	PH		21.7891	22.4944	22.3081	21.5927	20.9952	21.1694
	0.358704	0.11053	A0A087WP92;A0A087WQ02	A0A087WP92;A0A087WQ02	A0A087WP92_MOUSE;A0A087WQ02_MOUSE	Trip12	Isoform of G5E870, E3 ubiquitin-protein ligase TRIP12 (Fragment)					Proteomicsidentification;Referenceproteome					21.9815	22.3517	22.2863	22.415	22.3246	22.2114
	0.0785392	0.0712344	A0A087WPL5;E9QNN1	A0A087WPL5;E9QNN1	A0A087WPL5_MOUSE;E9QNN1_MOUSE	Dhx9	Isoform of O70133, RNA helicase	alternative nuclear mRNA splicing, via spliceosome;biological regulation;biosynthetic process;cellular biosynthetic process;cellular component assembly;cellular component assembly at cellular level;cellular component organization;cellular component organization at cellular level;cellular component organization or biogenesis;cellular component organization or biogenesis at cellular level;cellular …	3'-5' DNA/RNA helicase activity;3'-5' RNA helicase activity;adenyl nucleotide binding;adenyl ribonucleotide binding;ATP binding;ATPase activity;basal RNA polymerase II transcription machinery binding;basal transcription machinery binding;binding;catalytic activity;chromatin binding;chromatin DNA binding;core promoter proximal region DNA binding;core promoter proximal region sequence-specific DNA …	actin cytoskeleton;cell part;centrosome;chromosomal part;CRD-mediated mRNA stability complex;cytoplasmic part;cytoskeletal part;cytoskeleton;cytosol;intracellular membrane-bounded organelle;intracellular non-membrane-bounded organelle;intracellular organelle;intracellular organelle part;intracellular part;macromolecular complex;membrane-bounded organelle;microtubule organizing center;non-membrane…		ATP-binding;Helicase;Hydrolase;Manganese;Nucleotide-binding;Proteomicsidentification;Referenceproteome;Repeat;RNA-binding;Transcription;Transcriptionregulation;Transcriptiontermination		DEAD/DEAH_box_helicase_dom;DEAD-box_helicase_OB_fold;DHX9_DEXHc;DHX9_DSRM_1;DHX9_DSRM_2;DNA/RNA_helicase_DEAH_CS;dsRBD_dom;Helicase_ATP-bd;Helicase_C;Helicase-assoc_dom;P-loop_NTPase	DEXDc;DSRM;HA2;HELICc		27.9319	28.9028	28.7898	28.7685	28.4548	28.6149
	0.162163	0.162739	A0A087WQ89	A0A087WQ89	A0A087WQ89_MOUSE	Misp3	MISP family member 3					Coiledcoil;Proteomicsidentification;Referenceproteome		AKAP2_C;MISP/MISP3			18.0523	18.5193	18.9603	19.1467	18.2071	18.6663
+	1.94122	-1.20608	A0A087WQM0;A0A087WQS0;A0A6I8MWZ2	A0A6I8MWZ2;A0A087WQS0;A0A087WQM0	A0A087WQM0_MOUSE;A0A087WQS0_MOUSE;A0A6I8MWZ2_MOUSE	Tns1	Isoform of E9Q0S6, Tensin 1		binding;catalytic activity;cation binding;hydrolase activity;hydrolase activity, acting on ester bonds;ion binding;metal ion binding;phosphatase activity;phosphoprotein phosphatase activity;phosphoric ester hydrolase activity	adherens junction;anchoring junction;cell junction;cell-substrate adherens junction;cell-substrate junction;focal adhesion		Celljunction;Hydrolase;Metal-binding;Proteinphosphatase;Proteomicsidentification;Referenceproteome;SH2domain;Signal;Zinc		C1-like_sf;C2_domain_sf;PE/DAG-bd;PH-like_dom_sf;Prot-tyrosine_phosphatase-like;PTB;PTB/PI_dom;SH2;SH2_dom_sf;Tensin_C2-dom;Tensin_phosphatase;Tensin_PTB;Tensin-like_SH2;Tyr_Pase_cat	PTB;PTEN_C2;PTPc_motif;SH2		24.942	24.1192	24.3855	23.4728	23.0458	23.3099
	0.0670497	-0.0302862	A0A087WRI8;A0A0R4J2B5;G5E8E3	A0A0R4J2B5;G5E8E3;A0A087WRI8	A0A087WRI8_MOUSE;A0A0R4J2B5_MOUSE;G5E8E3_MOUSE	2310022A10Rik	Isoform of Q8R3Y5, RIKEN cDNA 2310022A10 gene			cell part;intracellular organelle part;intracellular part;nuclear part;nucleoplasm;organelle part		Proteomicsidentification;Referenceproteome		C19orf47_SAM;C19orf47-like;DUF5577;SAM/pointed_sf			21.8794	21.7596	21.7956	21.7515	22.0608	21.5315
	0.201438	0.149916	A0A087WRM9	A0A087WRM9	A0A087WRM9_MOUSE	Ank2	Isoform of Q8C8R3, Ankyrin-2					Referenceproteome					18.2844	18.7404	18.7743	18.7763	19.1504	18.3221
	0.373892	-0.183211	A0A087WRN1;F8WI22	F8WI22;A0A087WRN1	A0A087WRN1_MOUSE;F8WI22_MOUSE	Bclaf1	Isoform of Q8K019, Bcl-2-associated transcription factor 1 (Fragment)					Proteomicsidentification;Referenceproteome		THRAP3_BCLAF1		+	23.9601	24.4752	24.4139	23.9766	24.3511	23.9717
	0.418982	0.776931	A0A087WRT4;A0A1L1SQU7;F2Z4A3	A0A1L1SQU7;A0A087WRT4;F2Z4A3	A0A087WRT4_MOUSE;A0A1L1SQU7_MOUSE;F2Z4A3_MOUSE	Fat1	Isoform of A0A1L1SQU7, FAT atypical cadherin 1	actin cytoskeleton organization;actin filament organization;actin filament-based process;anatomical structure development;anatomical structure morphogenesis;biological adhesion;camera-type eye development;camera-type eye morphogenesis;cell adhesion;cell differentiation;cell morphogenesis;cell morphogenesis involved in differentiation;cell-cell adhesion;cellular component morphogenesis;cellular co…	binding;calcium ion binding;cation binding;ion binding;metal ion binding	apical plasma membrane;cell junction;cell part;cell projection;cell-cell junction;cytoplasmic part;filopodium;intracellular membrane-bounded organelle;intracellular organelle;intracellular part;lamellipodium;membrane;membrane part;membrane-bounded organelle;nucleus;organelle;perinuclear region of cytoplasm;plasma membrane;plasma membrane part		Calcium;Disulfidebond;EGF-likedomain;Glycoprotein;Membrane;Proteomicsidentification;Referenceproteome;Repeat;Signal;Transmembrane;Transmembranehelix		Cadherin_CS;Cadherin-like_dom;Cadherin-like_sf;ConA-like_dom_sf;EGF_Ca-bd_CS;EGF-like_Ca-bd_dom;EGF-like_dom;EGF-type_Asp/Asn_hydroxyl_site;Growth_fac_rcpt_cys_sf;Laminin_G	CA;EGF;EGF_CA;LamG		20.6695	19.9524	18.1108	20.4509	20.6575	19.9551
	1.14997	-0.663873	A0A087WS16;J3QQ16	A0A087WS16;J3QQ16	A0A087WS16_MOUSE;J3QQ16_MOUSE	Col6a3	Isoform of E9PWQ3, Collagen, type VI, alpha 3	biological adhesion;cell adhesion;cellular process	endopeptidase inhibitor activity;endopeptidase regulator activity;enzyme inhibitor activity;enzyme regulator activity;peptidase inhibitor activity;peptidase regulator activity;serine-type endopeptidase inhibitor activity	cell part;collagen;extracellular matrix;extracellular matrix part;extracellular region part;extracellular space;membrane;plasma membrane;sarcolemma		Celladhesion;Collagen;Extracellularmatrix;Proteomicsidentification;Referenceproteome;Secreted;Signal		Collagen;FN3_dom;FN3_sf;Ig-like_fold;Kunitz_BPTI;Kunitz_BPTI_sf;Prtase_inh_Kunz-CS;vWA_collagen_alpha3-VI-like;VWF_A;vWFA_dom_sf	KU;VWA		22.4987	22.8369	22.2748	22.2957	21.7449	21.5781
+	2.42951	2.26713	A0A087WSK5;A0A0R4J078	A0A0R4J078;A0A087WSK5	A0A087WSK5_MOUSE;A0A0R4J078_MOUSE	Ubxn4	Isoform of Q8VCH8, UBX domain-containing protein 4 (Fragment)	catabolic process;cellular catabolic process;cellular macromolecule catabolic process;cellular macromolecule metabolic process;cellular metabolic process;cellular process;ER-associated protein catabolic process;macromolecule catabolic process;macromolecule metabolic process;metabolic process;modification-dependent macromolecule catabolic process;modification-dependent protein catabolic process;pr…		cell part;cytoplasmic part;cytosol;endoplasmic reticulum;intracellular membrane-bounded organelle;intracellular organelle;intracellular part;membrane-bounded organelle;organelle		Proteomicsidentification;Referenceproteome		Thioredoxin-like_sf;Ubiquitin-like_domsf;UBX_dom	UBX		18.9882	17.9763	17.8879	20.3806	20.4855	20.7877
	0.14527	-0.312845	A0A087WSN6;B7ZNJ1;B9EHT6	B7ZNJ1;A0A087WSN6;B9EHT6	A0A087WSN6_MOUSE;B7ZNJ1_MOUSE;B9EHT6_MOUSE	Fn1	Isoform of P11276, Fibronectin	acute inflammatory response;acute-phase response;biological adhesion;biological regulation;cell adhesion;cellular process;defense response;inflammatory response;regulation of anatomical structure morphogenesis;regulation of biological process;regulation of biological quality;regulation of cell morphogenesis;regulation of cell shape;regulation of cellular component organization;regulation of cellu…	binding;carbohydrate binding;glycosaminoglycan binding;heparin binding;pattern binding;polysaccharide binding	extracellular region		Acutephase;Celladhesion;Cellshape;Disulfidebond;Glycoprotein;Heparin-binding;Oxidation;Proteomicsidentification;Referenceproteome;Signal		Fibronectin_type1;FN_type2_dom;FN_type2_sf;FN3_dom;FN3_sf;Ig-like_fold;Kringle-like	FN1;FN2;FN3		24.6303	22.5175	25.1097	23.8024	23.8893	23.6272
+	2.52486	3.48113	A0A087WSP5;Q8C3V4;Q99K94	Q99K94;Q8C3V4;A0A087WSP5	A0A087WSP5_MOUSE;Q8C3V4_MOUSE;Q99K94_MOUSE	Stat1	Isoform of P42225, Signal transducer and activator of transcription	anatomical structure development;biological regulation;cell differentiation;cell surface receptor linked signaling pathway;cellular developmental process;cellular process;cellular response to chemical stimulus;cellular response to cytokine stimulus;cellular response to interferon-beta;cellular response to interferon-gamma;cellular response to organic substance;cellular response to stimulus;cellul…	binding;core promoter binding;core promoter proximal region DNA binding;core promoter proximal region sequence-specific DNA binding;core promoter sequence-specific DNA binding;cytokine receptor binding;DNA binding;enzyme binding;histone acetyltransferase binding;histone binding;identical protein binding;ligand-dependent nuclear receptor binding;nucleic acid binding;nucleic acid binding transcript…	cell part;chromatin;chromosomal part;cytoplasm;cytoplasmic part;cytosol;intracellular membrane-bounded organelle;intracellular non-membrane-bounded organelle;intracellular organelle;intracellular organelle part;intracellular part;ISGF3 complex;macromolecular complex;membrane-bounded organelle;non-membrane-bounded organelle;nuclear part;nucleolus;nucleoplasm;nucleoplasm part;nucleus;organelle;orga…	Chemokine signaling pathway;Hepatitis C;Jak-STAT signaling pathway;ko05152;Leishmaniasis;Measles;Osteoclast differentiation;Pancreatic cancer;Pathways in cancer;Toll-like receptor signaling pathway;Toxoplasmosis	Activator;Coiledcoil;Cytoplasm;DNA-binding;Nucleus;Phosphoprotein;Proteomicsidentification;Referenceproteome;SH2domain;Transcription;Transcriptionregulation		p53-like_TF_DNA-bd_sf;SH2;SH2_dom_sf;STAT;STAT_N_sf;STAT_TF_alpha;STAT_TF_coiled-coil;STAT_TF_DNA-bd;STAT_TF_DNA-bd_N;STAT_TF_prot_interaction;STAT1_C_sf;STAT1_SH2;STAT1_TAZ2-bd_C	STAT_int	+	18.4739	17.8213	19.4615	22.2841	22.3561	21.5599
	0.481979	-0.295258	A0A0A0MQC1	A0A0A0MQC1	A0A0A0MQC1_MOUSE	Ighv3-5	Isoform of P18533, Immunoglobulin heavy variable 3-5					Proteomicsidentification;Referenceproteome		Ig_V-set;Ig-like_dom;Ig-like_dom_sf;Ig-like_fold	IGv		22.951	23.471	23.8671	23.1204	23.1043	23.1787
+	2.64407	-0.898399	A0A0A0MQH5	A0A0A0MQH5	A0A0A0MQH5_MOUSE	Macf1	Isoform of Q9QXZ0, Microtubule-actin cross-linking factor 1, isoforms 1/2/3/4 (Fragment)					Proteomicsidentification;Referenceproteome		Spectrin/alpha-actinin;Spectrin_repeat	SPEC		23.9668	24.0041	24.0714	23.365	22.9609	23.0212
	0.425754	-0.211365	A0A0A6YVV8;A0A0A6YWB0;A0A0A6YWG1;A0A0A6YXQ4	A0A0A6YVV8;A0A0A6YWG1;A0A0A6YWB0;A0A0A6YXQ4	A0A0A6YVV8_MOUSE;A0A0A6YWB0_MOUSE;A0A0A6YWG1_MOUSE;A0A0A6YXQ4_MOUSE	Mbnl1	Isoform of Q9JKP5, Muscleblind-like protein 1	biological regulation;cellular macromolecule metabolic process;cellular metabolic process;cellular nitrogen compound metabolic process;cellular process;macromolecule metabolic process;metabolic process;nitrogen compound metabolic process;nucleic acid metabolic process;nucleobase-containing compound metabolic process;primary metabolic process;regulation of biological process;regulation of cellular…	binding;cation binding;double-stranded RNA binding;ion binding;metal ion binding;nucleic acid binding;regulatory region nucleic acid binding;regulatory region RNA binding;RNA binding	cell part;cytoplasmic part;cytosol;intracellular non-membrane-bounded organelle;intracellular organelle;intracellular organelle part;intracellular part;macromolecular complex;non-membrane-bounded organelle;nuclear part;nucleoplasm;organelle;organelle part;ribonucleoprotein complex;RNA granule;stress granule		Metal-binding;Proteomicsidentification;Referenceproteome;Zinc;Zinc-finger		Znf_CCCH	ZnF_C3H1		22.6015	21.9086	22.2033	21.9322	21.9885	22.1587
	1.14343	0.570513	A0A0A6YX73;Q8K1M3	Q8K1M3;A0A0A6YX73	A0A0A6YX73_MOUSE;Q8K1M3_MOUSE	Prkar2a	Isoform of P12367, cAMP-dependent protein kinase type II-alpha regulatory subunit	biological regulation;cellular metabolic process;cellular process;metabolic process;phosphate-containing compound metabolic process;phosphorus metabolic process;phosphorylation;regulation of biological process;regulation of cellular metabolic process;regulation of cellular process;regulation of cellular protein metabolic process;regulation of macromolecule metabolic process;regulation of metaboli…	adenyl nucleotide binding;adenyl ribonucleotide binding;AMP binding;binding;cAMP binding;cAMP-dependent protein kinase inhibitor activity;cAMP-dependent protein kinase regulator activity;catalytic activity;cyclic nucleotide binding;enzyme binding;enzyme inhibitor activity;enzyme regulator activity;kinase activity;kinase binding;kinase inhibitor activity;kinase regulator activity;nucleotide bindin…	AMP-activated protein kinase complex;axoneme;cAMP-dependent protein kinase complex;cell part;cell projection part;centrosome;cytoplasmic part;cytoskeletal part;intracellular non-membrane-bounded organelle;intracellular organelle;intracellular organelle part;intracellular part;macromolecular complex;membrane;microtubule organizing center;non-membrane-bounded organelle;organelle;organelle part;plas…	Apoptosis;Insulin signaling pathway	cAMP;cAMP-binding;Kinase;Nucleotide-binding;Phosphoprotein;Proteomicsidentification;Referenceproteome;Repeat;Transferase		cAMP_dep_PK_reg_su;cAMP_dep_PK_reg_su_I/II_a/b;cNMP-bd_CS;cNMP-bd_dom;cNMP-bd_dom_sf;RmlC-like_jellyroll	cNMP;RIIa		21.6472	20.8932	21.0111	21.7362	21.7834	21.7434
+	2.58142	2.03182	A0A0A6YXL6;A0A0A6YXX3;A0A1D5RM41;E9Q3Y4	E9Q3Y4;A0A0A6YXL6;A0A0A6YXX3;A0A1D5RM41	A0A0A6YXL6_MOUSE;A0A0A6YXX3_MOUSE;A0A1D5RM41_MOUSE;E9Q3Y4_MOUSE	Lrba	Isoform of Q9ESE1, Lipopolysaccharide-responsive and beige-like anchor protein					Phosphoprotein;Proteomicsidentification;Referenceproteome;WDrepeat		ARM-like;ARM-type_fold;BEACH_dom;BEACH_dom_sf;ConA-like_dom_sf;NBCH_WD40;NBEA/BDCP_DUF4704;NBEA-like_DUF1088;Neurobeachin_a-sol;PH-BEACH_dom;PH-like_dom_sf;WD40/YVTN_repeat-like_dom_sf;WD40_repeat_dom_sf;WD40_rpt	Beach;WD40		18.405	17.6803	18.0398	19.7321	20.488	20.0005
	0.562396	1.0442	A0A0A6YY53;F6TQW2	F6TQW2;A0A0A6YY53	A0A0A6YY53_MOUSE;F6TQW2_MOUSE	Ighg2c	Isoform of F6TQW2, Immunoglobulin heavy constant gamma 2C (Fragment)	activation of immune response;adaptive immune response;adaptive immune response based on somatic recombination of immune receptors built from immunoglobulin superfamily domains;antibacterial humoral response;antimicrobial humoral response;B cell mediated immunity;biological regulation;complement activation;complement activation, classical pathway;defense response;defense response to bacterium;hum…	antigen binding;binding;Fc-gamma receptor I complex binding;immunoglobulin receptor binding;protein binding;receptor binding	cell part;extracellular region part;extracellular space;IgG immunoglobulin complex;immunoglobulin complex;immunoglobulin complex, circulating;macromolecular complex;membrane;protein complex		Membrane;Proteomicsidentification;Referenceproteome;Transmembrane;Transmembranehelix		Ig/MHC_CS;Ig_C1-set;Ig-like_dom;Ig-like_dom_sf;Ig-like_fold	IGc1		22.5272	22.1936	22.4127	23.1818	24.9442	22.1401
	1.71014	-0.0534706	A0A0B4J1E2	Q9CSN1;A0A0B4J1E2	A0A0B4J1E2_MOUSE	Snw1	Isoform of Q9CSN1, SNW domain-containing protein 1	biological regulation;cell communication;cell differentiation;cell proliferation;cellular developmental process;cellular macromolecule metabolic process;cellular metabolic process;cellular nitrogen compound metabolic process;cellular process;cellular response to chemical stimulus;cellular response to external stimulus;cellular response to extracellular stimulus;cellular response to nutrient;cellu…	androgen receptor binding;binding;enzyme binding;hormone receptor binding;ligand-dependent nuclear receptor binding;Notch binding;nuclear hormone receptor binding;protein binding;protein binding transcription factor activity;receptor binding;retinoic acid receptor binding;SMAD binding;steroid hormone receptor binding;transcription coactivator activity;transcription cofactor activity;transcription…	carboxy-terminal domain protein kinase complex;catalytic step 2 spliceosome;cell part;chromatin;chromosomal part;intracellular membrane-bounded organelle;intracellular organelle;intracellular organelle part;intracellular part;macromolecular complex;membrane-bounded organelle;nuclear body;nuclear matrix;nuclear part;nuclear speck;nucleoplasm;nucleoplasm part;nucleus;organelle;organelle part;positi…	Notch signaling pathway;Spliceosome	Acetylation;Isopeptidebond;mRNAprocessing;mRNAsplicing;Nucleus;Phosphoprotein;Proteomicsidentification;Referenceproteome;Spliceosome;Transcription;Transcriptionregulation;Ublconjugation		SKI-int_prot_SKIP;SKI-int_prot_SKIP_SNW-dom			26.277	26.2761	26.3001	26.2101	26.2508	26.2319
+	1.06469	0.986207	A0A0B4J1H7	A0A0B4J1H7	A0A0B4J1H7_MOUSE	Igkv1-135	Immunoglobulin kappa variable 1-135 (Fragment)	immune response;immune system process;response to stimulus		extracellular region part;extracellular space		Proteomicsidentification;Referenceproteome;Signal		Ig_V-set;Ig-like_dom;Ig-like_dom_sf;Ig-like_fold	IGv		20.7586	21.7583	20.307	21.799	22.0596	21.9239
	0.930955	1.01764	A0A0G2JDV3	A4UUI3;Q000W5;A0A0G2JDV3;Q8BTS3;Q2V6D6;A0A8Q0QEH4;L7N1X8	GBP6_MOUSE	Gbp6	Guanylate-binding protein 6	adhesion to host;adhesion to other organism involved in symbiotic interaction;biological adhesion;biological regulation;cellular process;cellular response to biotic stimulus;cellular response to chemical stimulus;cellular response to cytokine stimulus;cellular response to interferon-beta;cellular response to interferon-gamma;cellular response to lipopolysaccharide;cellular response to molecule of…	binding;catalytic activity;enzyme inhibitor activity;enzyme regulator activity;GTP binding;GTPase activity;guanyl nucleotide binding;guanyl ribonucleotide binding;hydrolase activity;hydrolase activity, acting on acid anhydrides;hydrolase activity, acting on acid anhydrides, in phosphorus-containing anhydrides;ligase inhibitor activity;ligase regulator activity;nucleoside-triphosphatase activity;n…	cell part;cytoplasmic part;cytoplasmic vesicle;extracellular region part;Golgi apparatus part;Golgi membrane;host cell part;intracellular membrane-bounded organelle;intracellular organelle;intracellular organelle part;intracellular part;membrane;membrane-bounded organelle;nucleus;organelle;organelle membrane;organelle part;other organism part;perinuclear region of cytoplasm;symbiont-containing va…		Alternativesplicing;Antimicrobial;Coiledcoil;Cytoplasm;Cytoplasmicvesicle;Golgiapparatus;GTP-binding;Hydrolase;Immunity;Innateimmunity;Membrane;Nucleotide-binding;Nucleus;Proteomicsidentification;Referenceproteome		G_GB1_RHD3_dom;GBP_C;Guanylate-bd/ATL_C;Guanylate-bd_C_sf;Guanylate-bd_N;P-loop_NTPase			19.4272	18.9531	18.2171	19.9844	20.4684	19.1975
+	0.939178	2.52378	A0A0G2JDZ4;E9QNY3	E9QNY3;A0A0G2JDZ4	A0A0G2JDZ4_MOUSE;E9QNY3_MOUSE	Myl10	Isoform of Q62082, Myosin regulatory light chain 10		binding;calcium ion binding;cation binding;ion binding;metal ion binding	cell part;cytoplasmic part;intracellular membrane-bounded organelle;intracellular organelle;intracellular part;membrane-bounded organelle;mitochondrion;organelle		Calcium;Metal-binding;Proteomicsidentification;Referenceproteome		EF_Hand_1_Ca_BS;EF_hand_dom;EF-hand-dom_pair	EFh		17.5552	21.7486	19.4907	21.4804	22.5995	22.2859
+	1.63793	-0.487675	A0A0G2JEQ6;A0A0G2JEX0;A0A0G2JF90;A0A0G2JGX7;A0A8V5I5B0;A6H6N9	A0A8V5I5B0;A0A0G2JGX7;A6H6N9;A0A0G2JEX0;A0A0G2JF90;A0A0G2JEQ6	A0A0G2JEQ6_MOUSE;A0A0G2JEX0_MOUSE;A0A0G2JF90_MOUSE;A0A0G2JGX7_MOUSE;A0A8V5I5B0_MOUSE;A6H6N9_MOUSE	Ttc14	Isoform of Q9CSP9, Tetratricopeptide repeat protein 14 (Fragment)		binding;nucleic acid binding			Coiledcoil;Proteomicsidentification;Referenceproteome;TPRrepeat		NA-bd_OB-fold;S1_domain;TPR_repeat;TPR-like_helical_dom_sf;TTC14	TPR		22.6819	22.3155	22.311	21.9752	22.0331	21.8371
	0.249364	-0.138574	A0A0G2JF42;A0A0G2JGH3;A6PWK8;Q3UY26	Q3UY26;A6PWK8;A0A0G2JGH3;A0A0G2JF42	A0A0G2JF42_MOUSE;A0A0G2JGH3_MOUSE;A6PWK8_MOUSE;Q3UY26_MOUSE	Atrx	Isoform of Q61687, DNA helicase (Fragment)	cellular macromolecule metabolic process;cellular metabolic process;cellular nitrogen compound metabolic process;cellular process;cellular response to stimulus;cellular response to stress;DNA metabolic process;DNA repair;macromolecule metabolic process;metabolic process;nitrogen compound metabolic process;nucleic acid metabolic process;nucleobase-containing compound metabolic process;primary meta…	binding;cation binding;ion binding;metal ion binding	cell part;intracellular membrane-bounded organelle;intracellular organelle;intracellular part;membrane-bounded organelle;nucleus;organelle		DNAdamage;DNArepair;Metal-binding;Nucleus;Proteomicsidentification;Referenceproteome;Zinc;Zinc-finger		ADD;ADD_ATRX;Znf_FYVE_PHD;Znf_RING/FYVE/PHD			21.7156	21.8097	22.4093	21.7716	21.8561	21.891
	0.166347	0.394914	A0A0G2JFL4;E9Q5B6	E9Q5B6;A0A0G2JFL4	A0A0G2JFL4_MOUSE;E9Q5B6_MOUSE	Hnrnpd	Isoform of Q60668, Heterogeneous nuclear ribonucleoprotein D0 (Fragment)		binding;nucleic acid binding;RNA binding			Proteomicsidentification;Referenceproteome;RNA-binding		Nucleotide-bd_a/b_plait_sf;RBD_domain_sf;RRM_dom	RRM		18.4792	17.0547	19.9335	19.5308	18.6901	18.4313
	0.84059	0.49136	A0A0G2JFN1	Q6NXI6;Q6NXI6-2;A0A0G2JFW6;A0A0G2JFN1	A0A0G2JFN1_MOUSE	Rprd2	Isoform of Q6NXI6, Regulation of nuclear pre-mRNA domain-containing protein 2	cellular macromolecule metabolic process;cellular metabolic process;cellular nitrogen compound metabolic process;cellular process;macromolecule metabolic process;metabolic process;mRNA 3'-end processing;mRNA metabolic process;mRNA processing;nitrogen compound metabolic process;nucleic acid metabolic process;nucleobase-containing compound metabolic process;primary metabolic process;RNA 3'-end proc…	basal RNA polymerase II transcription machinery binding;basal transcription machinery binding;binding;enzyme binding;protein binding;RNA polymerase binding;RNA polymerase core enzyme binding;RNA polymerase II core binding			Acetylation;Alternativesplicing;Methylation;Phosphoprotein;Proteomicsidentification;Referenceproteome		CID_dom;ENTH_VHS;RPRD1A/B_C;RPRD2_CID	RPR		21.8933	22.6288	22.7576	22.9172	22.8603	22.9762
	0.389869	0.892273	A0A0G2JFT6	A0A0G2JFT6	A0A0G2JFT6_MOUSE	Uox	Isoform of P25688, Uricase (Fragment)	catabolic process;cellular aromatic compound metabolic process;cellular catabolic process;cellular metabolic process;cellular nitrogen compound catabolic process;cellular nitrogen compound metabolic process;cellular process;heterocycle catabolic process;heterocycle metabolic process;metabolic process;nitrogen compound metabolic process;nucleobase metabolic process;nucleobase-containing compound m…	catalytic activity;oxidoreductase activity;oxidoreductase activity, acting on other nitrogenous compounds as donors;oxidoreductase activity, acting on other nitrogenous compounds as donors, oxygen as acceptor;urate oxidase activity	cell part;cytoplasmic part;intracellular membrane-bounded organelle;intracellular organelle;intracellular part;membrane-bounded organelle;microbody;organelle;peroxisome		Oxidoreductase;Peroxisome;Proteomicsidentification;Purinemetabolism;Referenceproteome		Uricase			20.5242	23.6753	21.5137	22.3171	22.88	23.1929
+	1.46042	0.532856	A0A0G2JG52;E9PVP1	A0A0G2JG52;E9PVP1	A0A0G2JG52_MOUSE;E9PVP1_MOUSE	Crybg1	Crystallin beta-gamma domain-containing 1	anatomical structure development;developmental process;eye development;organ development;sensory organ development	binding;carbohydrate binding			Lectin;Proteomicsidentification;Referenceproteome;Repeat		Beta/gamma_crystallin;G_crystallin-like;Ricin_B_lectin;Ricin_B-like_lectins	RICIN;XTALbg		22.1283	22.2717	22.3414	23.0549	22.51	22.7751
	0.228788	-0.315551	A0A0J9YTR2	A0A0J9YTR2	A0A0J9YTR2_MOUSE	0610012G03Rik	RIKEN cDNA 0610012G03 gene					Proteomicsidentification;Referenceproteome		NCBP2-AS2			22.8873	21.1415	21.4599	21.4357	21.6332	21.4732
+	1.55139	1.8657	A0A0J9YTU1;A0A0J9YU79;A0A0J9YUK6;E9Q1Q9	A0A0J9YUK6;A0A0J9YTU1;A0A0J9YU79;E9Q1Q9	A0A0J9YTU1_MOUSE;A0A0J9YU79_MOUSE;A0A0J9YUK6_MOUSE;E9Q1Q9_MOUSE	Khk	Isoform of P97328, Ketohexokinase (Fragment)	alcohol metabolic process;carbohydrate metabolic process;cellular carbohydrate metabolic process;cellular metabolic process;cellular process;fructose metabolic process;hexose metabolic process;metabolic process;monosaccharide metabolic process;primary metabolic process;small molecule metabolic process	carbohydrate kinase activity;catalytic activity;ketohexokinase activity;kinase activity;phosphotransferase activity, alcohol group as acceptor;transferase activity;transferase activity, transferring phosphorus-containing groups	cell part;cytoplasm;intracellular part	Fructose and mannose metabolism	Proteomicsidentification;Referenceproteome		KHK;PfkB_dom;Ribokinase-like			19.693	18.2147	19.3096	21.5908	20.7236	20.5
	0.0799507	0.123585	A0A0J9YTV1;A0A0J9YVJ6;E9Q9A5;G5E8N7	A0A0J9YVJ6;E9Q9A5;A0A0J9YTV1;G5E8N7	A0A0J9YTV1_MOUSE;A0A0J9YVJ6_MOUSE;E9Q9A5_MOUSE;G5E8N7_MOUSE	Pnkp	Isoform of Q9JLV6, Bifunctional polynucleotide phosphatase/kinase	biological regulation;cellular macromolecule metabolic process;cellular metabolic process;cellular nitrogen compound metabolic process;cellular process;cellular response to stimulus;cellular response to stress;DNA ligation;DNA ligation involved in DNA repair;DNA metabolic process;DNA repair;double-strand break repair;double-strand break repair via nonhomologous end joining;macromolecule metabolic…	ATP-dependent polydeoxyribonucleotide 5'-hydroxyl-kinase activity;ATP-dependent polynucleotide kinase activity;catalytic activity;hydrolase activity;hydrolase activity, acting on ester bonds;kinase activity;nucleobase-containing compound kinase activity;nucleotide phosphatase activity;phosphatase activity;phosphoric ester hydrolase activity;phosphotransferase activity, alcohol group as acceptor;p…	cell part;chromosomal part;intracellular non-membrane-bounded organelle;intracellular organelle;intracellular organelle part;intracellular part;non-membrane-bounded organelle;nuclear part;nucleolus;nucleoplasm;organelle;organelle part;site of double-strand break		Proteomicsidentification;Referenceproteome		FHA_2;HAD_sf;HAD-like_sf;HAD-SF_hydro_IIIA;P-loop_NTPase;PNK3P;PNKP;Polynucleotide_phosphatase;SMAD_FHA_dom_sf			22.758	22.6272	21.1829	22.5511	22.487	21.9008
+	1.64785	-0.405265	A0A0J9YUD5;B9EJ54	A0A0J9YUD5;B9EJ54	A0A0J9YUD5_MOUSE;B9EJ54_MOUSE	Nup205	Nucleoporin 205	cellular component assembly;cellular component assembly at cellular level;cellular component organization;cellular component organization at cellular level;cellular component organization or biogenesis;cellular component organization or biogenesis at cellular level;cellular macromolecular complex assembly;cellular macromolecular complex subunit organization;cellular process;cellular protein compl…	structural constituent of nuclear pore;structural molecule activity	cell part;envelope;intracellular organelle part;intracellular part;macromolecular complex;membrane;membrane part;nuclear envelope;nuclear membrane;nuclear part;nuclear periphery;nuclear pore;organelle envelope;organelle membrane;organelle part;pore complex;protein complex	RNA transport	Nucleus;Proteomicsidentification;Referenceproteome;Transport		Nup186/Nup192/Nup205			26.9321	27.2574	27.0855	26.5688	26.775	26.7155
	0.293522	-0.353406	A0A0N4SUM2	A0A0N4SUM2	A0A0N4SUM2_MOUSE	Hnrnpa2b1	Isoform of O88569, Heterogeneous nuclear ribonucleoproteins A2/B1 (Fragment)		binding;nucleic acid binding;RNA binding			Proteomicsidentification;Referenceproteome;Repeat;RNA-binding		HnRNPA1/A2_C;Nucleotide-bd_a/b_plait_sf;RBD_domain_sf;RRM_dom	RRM		21.502	20.0201	21.2404	20.8997	20.4717	20.3308
	0.327772	-0.198678	A0A0N4SV65	A0A0N4SV65;A0A0N4SUY3;A0A0N4SWF5	A0A0N4SV65_MOUSE	Plekha5	Isoform of E9Q6H8, Pleckstrin homology domain-containing, family A member 5 (Fragment)		binding;lipid binding;phosphatidylinositol binding;phosphatidylinositol-3,5-bisphosphate binding;phosphatidylinositol-3-phosphate binding;phosphatidylinositol-4-phosphate binding;phosphatidylinositol-5-phosphate binding;phospholipid binding	cell part;cytoplasmic part;cytoskeletal part;cytosol;intracellular organelle part;intracellular part;nuclear part;nucleoplasm;organelle part;postsynaptic density;synapse part		Proteomicsidentification;Referenceproteome					22.2994	22.8283	23.1059	22.6914	22.525	22.4211
	0.10051	0.06534	A0A0N4SV80;E9QML5	A0A0N4SV80;E9QML5	A0A0N4SV80_MOUSE;E9QML5_MOUSE	Zfp638	Isoform of Q61464, Zinc finger protein 638	cellular macromolecule metabolic process;cellular metabolic process;cellular nitrogen compound metabolic process;cellular process;macromolecule metabolic process;metabolic process;nitrogen compound metabolic process;nucleic acid metabolic process;nucleobase-containing compound metabolic process;primary metabolic process;RNA metabolic process;RNA processing;RNA splicing	binding;cation binding;ion binding;metal ion binding;nucleic acid binding;RNA binding;transition metal ion binding;zinc ion binding	cell part;intracellular membrane-bounded organelle;intracellular organelle;intracellular organelle part;intracellular part;membrane-bounded organelle;nuclear part;nucleoplasm;nucleus;organelle;organelle part		Nucleus;Phosphoprotein;Proteomicsidentification;Referenceproteome;RNA-binding		Matrin/U1-C_Znf_C2H2;Matrin/U1-like-C_Znf_C2H2;Nucleotide-bd_a/b_plait_sf;RBD_domain_sf;RRM_dom;Znf_C2H2_sf;Znf_C2H2_type;ZNF638_RRM1/2	RRM;ZnF_C2H2;ZnF_U1		22.5107	22.0788	21.7464	22.269	22.2328	22.0301
	0.237194	0.782947	A0A0N4SVV4	A0A0N4SVV4	A0A0N4SVV4_MOUSE	Rarres2	Isoform of Q9DD06, Retinoic acid receptor responder protein 2	anatomical structure development;antifungal humoral response;antimicrobial humoral response;biological regulation;cell differentiation;cell surface receptor linked signaling pathway;cellular developmental process;cellular lipid metabolic process;cellular metabolic process;cellular process;cellular response to chemical stimulus;cellular response to endogenous stimulus;cellular response to hormone …	binding;protein binding;receptor binding	extracellular region part;extracellular space		Differentiation;Disulfidebond;Proteomicsidentification;Referenceproteome;Secreted;Signal		Chemerin;Cystatin_sf			20.7053	19.7612	17.3336	21.0764	20.6523	18.4202
+	2.73836	0.506538	A0A0N4SW65;A0A0N4SWC3;A0A0R4J0B4	A0A0R4J0B4;A0A0N4SWC3;A0A0N4SW65	A0A0N4SW65_MOUSE;A0A0N4SWC3_MOUSE;A0A0R4J0B4_MOUSE	Cmas	Isoform of Q99KK2, N-acylneuraminate cytidylyltransferase	alcohol metabolic process;amino sugar metabolic process;carbohydrate metabolic process;carboxylic acid metabolic process;cellular carbohydrate metabolic process;cellular ketone metabolic process;cellular metabolic process;cellular process;metabolic process;monosaccharide metabolic process;N-acetylneuraminate metabolic process;organic acid metabolic process;oxoacid metabolic process;primary metabo…	catalytic activity;cytidylyltransferase activity;N-acylneuraminate cytidylyltransferase activity;nucleotidyltransferase activity;transferase activity;transferase activity, transferring phosphorus-containing groups		Amino sugar and nucleotide sugar metabolism	Proteomicsidentification;Referenceproteome		Cytidylyl_trans;HAD_sf;HAD-like_sf;Nucleotide-diphossugar_trans			25.9696	25.8898	26.0349	26.4847	26.5586	26.3706
+	2.19735	2.97141	A0A0R4IZY2	Q8CIM7;A0A0R4IZY2;A0A2R8VI97	A0A0R4IZY2_MOUSE	Cyp2d26	Isoform of Q8CIM7, Cytochrome P450	arachidonic acid metabolic process;carboxylic acid metabolic process;cellular ketone metabolic process;cellular lipid metabolic process;cellular metabolic process;cellular process;fatty acid metabolic process;female pregnancy;icosanoid metabolic process;lipid metabolic process;metabolic process;monocarboxylic acid metabolic process;multi-organism process;organic acid metabolic process;oxoacid met…	aromatase activity;binding;catalytic activity;cation binding;heme binding;ion binding;iron ion binding;metal ion binding;monooxygenase activity;oxidoreductase activity;oxidoreductase activity, acting on paired donors, with incorporation or reduction of molecular oxygen;oxidoreductase activity, acting on paired donors, with incorporation or reduction of molecular oxygen, reduced flavin or flavopro…	cell part;cytoplasm;cytoplasmic part;endoplasmic reticulum membrane;endoplasmic reticulum part;intracellular membrane-bounded organelle;intracellular organelle;intracellular organelle part;intracellular part;membrane;membrane part;membrane-bounded organelle;mitochondrion;organelle;organelle membrane;organelle part	Drug metabolism - cytochrome P450	Endoplasmicreticulum;Heme;Iron;Membrane;Metal-binding;Microsome;Monooxygenase;Oxidoreductase;Phosphoprotein;Proteomicsidentification;Referenceproteome;Transmembrane;Transmembranehelix		Cyt_P450;Cyt_P450_CS;Cyt_P450_E_grp-I;Cyt_P450_E_grp-I_CYP2D-like;Cyt_P450_sf			24.1803	22.9253	22.63	26.1674	26.776	25.7065
+	2.64397	0.875002	A0A0R4IZY9	Q91XI1;A0A0R4IZY9;Q91XI1-2	A0A0R4IZY9_MOUSE	Dus3l	Isoform of Q91XI1, tRNA-dihydrouridine(47) synthase [NAD(P)(+)]	biological regulation;cellular macromolecule metabolic process;cellular metabolic process;cellular nitrogen compound metabolic process;cellular process;macromolecule metabolic process;metabolic process;mRNA metabolic process;mRNA processing;nitrogen compound metabolic process;nucleic acid metabolic process;nucleobase-containing compound metabolic process;posttranscriptional regulation of gene exp…	binding;catalytic activity;cation binding;coenzyme binding;cofactor binding;flavin adenine dinucleotide binding;ion binding;metal ion binding;oxidoreductase activity;oxidoreductase activity, acting on the CH-CH group of donors;tRNA dihydrouridine synthase activity			Alternativesplicing;Flavoprotein;FMN;Isopeptidebond;Metal-binding;mRNAprocessing;NAD;NADP;Oxidoreductase;Phosphoprotein;Proteomicsidentification;Referenceproteome;Repeat;tRNAprocessing;Ublconjugation;Zinc;Zinc-finger		Aldolase_TIM;DUS-like_FMN-bd;tRNA_hU_synthase_CS;Znf_CCCH;Znf-CCCH_4			24.0782	24.0182	23.979	24.9662	25.072	24.6622
	0.573751	0.141846	A0A0R4J009	Q9D864;A0A0R4J009;A0A1W2P6E1	A0A0R4J009_MOUSE	Actr6	Isoform of Q9D864, Actin-related protein 6	biological regulation;cellular component organization;cellular component organization at cellular level;cellular component organization or biogenesis;cellular component organization or biogenesis at cellular level;cellular process;negative regulation of biological process;negative regulation of biosynthetic process;negative regulation of cellular biosynthetic process;negative regulation of cellul…	binding;chromatin binding;nucleosome binding	cell part;chromatin remodeling complex;chromosomal part;cytoplasm;cytoskeleton;intracellular membrane-bounded organelle;intracellular non-membrane-bounded organelle;intracellular organelle;intracellular organelle part;intracellular part;macromolecular complex;membrane-bounded organelle;non-membrane-bounded organelle;nuclear chromosome part;nuclear part;nucleolus;nucleosome;nucleus;organelle;organ…		Acetylation;Activator;Cytoplasm;Cytoskeleton;Nucleus;Proteomicsidentification;Referenceproteome;Repressor;Transcription;Transcriptionregulation		Actin;ATPase_NBD	ACTIN		22.3119	22.4773	22.6353	22.5043	22.6463	22.6993
	0.596383	0.0728575	A0A0R4J025	Q6NXM2;A0A0R4J025;G3UZL2;G3UZ62	A0A0R4J025_MOUSE	Rcbtb1	Isoform of Q6NXM2, RCC1 and BTB domain-containing protein 1	cell cycle;cellular component organization;cellular component organization at cellular level;cellular component organization or biogenesis;cellular component organization or biogenesis at cellular level;cellular process;chromatin organization;chromosome organization;organelle organization		cell part;cytoplasm;intracellular membrane-bounded organelle;intracellular organelle;intracellular part;membrane-bounded organelle;nucleus;organelle		Cellcycle;Chromatinregulator;Nucleus;Proteomicsidentification;Referenceproteome;Repeat;Transcription;Transcriptionregulation		BTB/POZ_dom;RCBTB1_BTB_POZ;RCC1/BLIP-II;Reg_chr_condens;SKP1/BTB/POZ_sf	BTB		22.0558	22.2044	22.0509	22.1898	22.135	22.2048
+	1.48417	0.447311	A0A0R4J045;A0A3B2WB30;A0A3B2WBC2	A0A0R4J045;A0A3B2WB30;A0A3B2WBC2	A0A0R4J045_MOUSE;A0A3B2WB30_MOUSE;A0A3B2WBC2_MOUSE	Rrp36	Isoform of Q3UFY0, rRNA biogenesis protein RRP36	cellular component biogenesis;cellular component biogenesis at cellular level;cellular component organization or biogenesis;cellular component organization or biogenesis at cellular level;cellular macromolecule metabolic process;cellular metabolic process;cellular nitrogen compound metabolic process;cellular process;macromolecule metabolic process;metabolic process;ncRNA metabolic process;ncRNA p…		cell part;intracellular non-membrane-bounded organelle;intracellular organelle;intracellular organelle part;intracellular part;non-membrane-bounded organelle;nuclear part;nucleolus;nucleoplasm;organelle;organelle part		Coiledcoil;Nucleus;Proteomicsidentification;Referenceproteome;Ribonucleoprotein;Ribosomebiogenesis;rRNAprocessing		RRP36			21.3004	21.4543	21.3075	21.8391	21.5591	22.0058
	0.218907	-0.0572205	A0A0R4J046	P53569;A0A0R4J046	A0A0R4J046_MOUSE	Cebpz	Isoform of P53569, CCAAT/enhancer-binding protein zeta	biological regulation;positive regulation of biological process;positive regulation of biosynthetic process;positive regulation of cellular biosynthetic process;positive regulation of cellular metabolic process;positive regulation of cellular process;positive regulation of gene expression;positive regulation of macromolecule biosynthetic process;positive regulation of macromolecule metabolic proc…	protein binding transcription factor activity;transcription coactivator activity;transcription cofactor activity;transcription factor binding transcription factor activity	CCAAT-binding factor complex;cell part;intracellular membrane-bounded organelle;intracellular organelle;intracellular organelle part;intracellular part;macromolecular complex;membrane-bounded organelle;nuclear part;nucleoplasm part;nucleus;organelle;organelle part;protein complex;transcription factor complex		Activator;Alternativesplicing;Nucleus;Phosphoprotein;Proteomicsidentification;Referenceproteome;Transcription;Transcriptionregulation	Parvulin-associated pre-rRNP complex	ARM-type_fold;CCAAT-binding_factor;CEBPZ/Mak21-like		+	24.6852	25.0091	24.7379	24.7393	24.7336	24.7877
	0.370718	-0.771936	A0A0R4J055;A0A1D5RLL6;A0A1D5RLY0;A0A1D5RMB5	A0A0R4J055;A0A1D5RLL6;A0A1D5RLY0;A0A1D5RMB5	A0A0R4J055_MOUSE;A0A1D5RLL6_MOUSE;A0A1D5RLY0_MOUSE;A0A1D5RMB5_MOUSE	Dnmbp	Isoform of Q6TXD4, Dynamin-binding protein	biological regulation;cellular process;cellular response to stimulus;intracellular signal transduction;regulation of anatomical structure morphogenesis;regulation of biological process;regulation of biological quality;regulation of cell morphogenesis;regulation of cell shape;regulation of cellular component organization;regulation of cellular process;regulation of developmental process;response t…	enzyme regulator activity;GTPase regulator activity;guanyl-nucleotide exchange factor activity;nucleoside-triphosphatase regulator activity	anchoring junction;cell junction;cell part;cell-cell junction;cytoplasmic part;cytoskeleton;Golgi apparatus part;Golgi stack;intracellular non-membrane-bounded organelle;intracellular organelle;intracellular organelle part;intracellular part;non-membrane-bounded organelle;organelle;organelle part;synapse		Celljunction;Coiledcoil;Golgiapparatus;Proteomicsidentification;Referenceproteome;SH3domain		AH/BAR_dom_sf;BAR_dom;DBL_dom_sf;DH-domain;DNMBP_SH3_C1;DNMBP_SH3_N1;DNMBP_SH3_N2;DNMBP_SH3_N3;GDS_CDC24_CS;SH3_domain;SH3-like_dom_sf	BAR;RhoGEF;SH3		19.5104	18.8136	17.6732	19.1663	17.71	16.8051
+	2.33061	4.50431	A0A0R4J065	Q8BGE6;A0A0R4J065;D3YZP6;A0A087WNY2;A0A087WRT0	A0A0R4J065_MOUSE	Atg4b	Isoform of Q8BGE6, Cysteine protease	anatomical structure development;autophagic vacuole assembly;autophagy;biological regulation;biomineral tissue development;catabolic process;cell communication;cellular catabolic process;cellular component assembly;cellular component assembly at cellular level;cellular component organization;cellular component organization at cellular level;cellular component organization or biogenesis;cellular c…	APG8-specific protease activity;binding;catalytic activity;cysteine-type endopeptidase activity;cysteine-type peptidase activity;endopeptidase activity;hydrolase activity;peptidase activity;peptidase activity, acting on L-amino acid peptides;protein binding;scaffold protein binding;small conjugating protein-specific protease activity	autophagic vacuole;autophagic vacuole membrane;cell part;cytoplasm;cytoplasmic part;cytoplasmic vesicle;cytosol;endoplasmic reticulum;intracellular membrane-bounded organelle;intracellular organelle;intracellular organelle part;intracellular part;membrane;membrane-bounded organelle;mitochondrion;organelle;organelle membrane;organelle part;vacuolar membrane;vacuolar part;vacuole;vesicle	Regulation of autophagy	Acetylation;Autophagy;Cytoplasm;Cytoplasmicvesicle;Disulfidebond;Endoplasmicreticulum;Glycoprotein;Hydrolase;Isopeptidebond;Mitochondrion;Phosphoprotein;Protease;Proteintransport;Proteomicsidentification;Referenceproteome;S-nitrosylation;Thiolprotease;Transport;Ublconjugation;Ublconjugationpathway		ATG4_LIR;Papain-like_cys_pep_sf;Peptidase_C54;Peptidase_C54_cat			18.4755	16.3024	18.6492	21.8578	22.4679	22.6143
	0.968177	1.27997	A0A0R4J0B5	A0A0R4J0B5	A0A0R4J0B5_MOUSE	Rusf1	Isoform of Q91W34, RUS family member 1					Proteomicsidentification;Referenceproteome		RUS_fam			18.9092	19.4472	17.4463	19.6349	20.185	19.8227
	0.279263	0.487597	A0A0R4J0E4	A0A0R4J0E4	A0A0R4J0E4_MOUSE	Ints7	Isoform of Q7TQK1, Integrator complex subunit 7	biological regulation;cell cycle checkpoint;cellular macromolecule metabolic process;cellular metabolic process;cellular nitrogen compound metabolic process;cellular process;cellular response to abiotic stimulus;cellular response to ionizing radiation;cellular response to radiation;cellular response to stimulus;cellular response to stress;DNA damage checkpoint;DNA integrity checkpoint;macromolecu…		cell part;chromosome;cytoplasm;integrator complex;intracellular non-membrane-bounded organelle;intracellular organelle;intracellular organelle part;intracellular part;macromolecular complex;non-membrane-bounded organelle;nuclear body;nuclear part;nucleoplasm part;organelle;organelle part;protein complex		Nucleus;Proteomicsidentification;Referenceproteome		ARM-like;ARM-type_fold;INTS7			16.7555	18.2912	17.3409	18.2282	16.9051	18.7171
+	2.87317	2.02952	A0A0R4J0I1	P07759;A0A0R4J0I1	A0A0R4J0I1_MOUSE	Serpina3k	Isoform of P07759, Serine protease inhibitor A3K	response to chemical stimulus;response to cytokine stimulus;response to endogenous stimulus;response to hormone stimulus;response to organic substance;response to peptide hormone stimulus;response to stimulus	endopeptidase inhibitor activity;endopeptidase regulator activity;enzyme inhibitor activity;enzyme regulator activity;peptidase inhibitor activity;peptidase regulator activity;serine-type endopeptidase inhibitor activity	extracellular region part;extracellular space		Directproteinsequencing;Glycoprotein;Proteaseinhibitor;Proteomicsidentification;Referenceproteome;Secreted;Serineproteaseinhibitor;Signal		Serpin_CS;Serpin_dom;Serpin_fam;Serpin_sf;Serpin_sf_1;Serpin_sf_2	SERPIN		23.5522	23.0285	23.1373	24.8747	25.4291	25.5027
	0.302365	0.048406	A0A0R4J0J6	Q8BKT7;A0A0R4J0J6	A0A0R4J0J6_MOUSE	Thoc5	Isoform of Q8BKT7, THO complex subunit 5 homolog	anatomical structure development;anatomical structure morphogenesis;biological regulation;blastocyst development;cell differentiation;cell division;cell morphogenesis;cellular component morphogenesis;cellular component organization;cellular component organization or biogenesis;cellular developmental process;cellular macromolecule metabolic process;cellular metabolic process;cellular nitrogen comp…	binding;mRNA binding;nucleic acid binding;RNA binding	cell part;chromosomal part;chromosome, telomeric region;cytoplasmic part;cytosol;intracellular membrane-bounded organelle;intracellular organelle;intracellular organelle part;intracellular part;macromolecular complex;membrane-bounded organelle;nuclear part;nucleoplasm;nucleus;organelle;organelle part;protein complex;THO complex;THO complex part of transcription export complex;transcription export…	RNA transport	Acetylation;Cytoplasm;Differentiation;Isopeptidebond;mRNAprocessing;mRNAsplicing;mRNAtransport;Nucleus;Phosphoprotein;Proteomicsidentification;Referenceproteome;RNA-binding;Transport;Ublconjugation		THO_Thoc5			25.787	25.9224	25.7588	25.7942	25.8845	25.9347
	0.165557	-0.118076	A0A0R4J0N9;A0A0R4J147;A0A0R4J1L9;D3Z2H5;D3Z7B3	A0A0R4J147;A0A0R4J0N9;A0A0R4J1L9;D3Z7B3;D3Z2H5	A0A0R4J0N9_MOUSE;A0A0R4J147_MOUSE;A0A0R4J1L9_MOUSE;D3Z2H5_MOUSE;D3Z7B3_MOUSE	Mtus1	Isoform of Q5HZI1, Microtubule-associated tumor suppressor 1 homolog			cell part;cytoskeleton;intracellular non-membrane-bounded organelle;intracellular organelle;intracellular organelle part;intracellular part;microtubule cytoskeleton;non-membrane-bounded organelle;nuclear part;nucleolus;organelle;organelle part		Coiledcoil;Proteomicsidentification;Referenceproteome					22.4867	22.0808	21.9484	22.1239	22.3853	21.6525
+	4.05249	4.63412	A0A0R4J0P7;D6RDC9;D6RGN1	A0A0R4J0P7;D6RGN1;D6RDC9	A0A0R4J0P7_MOUSE;D6RDC9_MOUSE;D6RGN1_MOUSE	Slc22a18	Isoform of Q78KK3, Solute carrier family 22 member 18		binding;enzyme binding;protein binding;transmembrane transporter activity;transporter activity;ubiquitin protein ligase binding	apical plasma membrane;cell part;cytoplasm;envelope;intracellular organelle part;intracellular part;membrane;membrane part;nuclear envelope;nuclear part;organelle envelope;organelle part;plasma membrane part		Membrane;Proteomicsidentification;Referenceproteome;Transmembrane;Transmembranehelix		MFS;MFS_dom;MFS_trans_sf;Tet-R_TetA/multi-R_MdtG			18.298	18.3401	18.1723	22.7962	23.4425	22.4741
	0.279141	0.429475	A0A0R4J0Q6;D3YVX5	A0A0R4J0Q6;D3YVX5	A0A0R4J0Q6_MOUSE;D3YVX5_MOUSE	Trim56	Isoform of Q80VI1, E3 ubiquitin-protein ligase TRIM56	biological regulation;defense response;defense response to virus;immune effector process;immune system process;multi-organism process;positive regulation of biological process;positive regulation of cell communication;positive regulation of cellular process;positive regulation of cytokine-mediated signaling pathway;positive regulation of response to cytokine stimulus;positive regulation of respon…	binding;cation binding;ion binding;metal ion binding;transition metal ion binding;zinc ion binding	cell part;cytoplasm;intracellular part		Coiledcoil;Metal-binding;Phosphoprotein;Proteomicsidentification;Referenceproteome;Zinc;Zinc-finger		6-blade_b-propeller_TolB-like;TRIM45/56/19;Znf_B-box;Znf_RING;Znf_RING/FYVE/PHD;Znf_RING_CS;Znf-RING_euk	BBOX;RING		19.9655	19.43	19.0016	20.3061	18.8016	20.5778
+	1.69565	3.53303	A0A0R4J0T8	A0A0R4J0T8	A0A0R4J0T8_MOUSE	Arfgap3	Isoform of Q9D8S3, ADP-ribosylation factor GTPase-activating protein 3	cellular process;establishment of localization;establishment of localization in cell;establishment of protein localization;protein secretion;protein transport;secretion;secretion by cell;transport	enzyme activator activity;enzyme regulator activity;GTPase activator activity;GTPase regulator activity;nucleoside-triphosphatase regulator activity	cell part;cytoplasmic part;cytosol;Golgi apparatus;intracellular membrane-bounded organelle;intracellular organelle;intracellular part;membrane-bounded organelle;organelle	Endocytosis	Metal-binding;Proteomicsidentification;Referenceproteome;Zinc;Zinc-finger		ARFGAP/RecO;ArfGAP_dom;ArfGAP_dom_sf	ArfGap		19.9871	17.0273	18.862	21.9071	21.6514	22.917
	0.588732	0.79782	A0A0R4J136	Q68FF9;A0A0R4J136	A0A0R4J136_MOUSE	Srd5a1	Isoform of Q68FF9, 3-oxo-5-alpha-steroid 4-dehydrogenase	amine metabolic process;anatomical structure development;androgen biosynthetic process;androgen catabolic process;androgen metabolic process;biological regulation;biosynthetic process;bone development;C21-steroid hormone metabolic process;catabolic process;cell communication;cell differentiation;cellular amine metabolic process;cellular aromatic compound metabolic process;cellular biogenic amine …	3-oxo-5-alpha-steroid 4-dehydrogenase activity;amide binding;binding;catalytic activity;cholestenone 5-alpha-reductase activity;coenzyme binding;cofactor binding;enone reductase activity;NADP binding;NADPH binding;nucleotide binding;oxidoreductase activity;oxidoreductase activity, acting on the CH-CH group of donors;oxidoreductase activity, acting on the CH-CH group of donors, NAD or NADP as acce…	cell body;cell body fiber;cell part;cell projection;cytoplasmic part;endoplasmic reticulum membrane;endoplasmic reticulum part;intracellular organelle part;intracellular part;membrane;membrane part;neuron projection;neuronal cell body;organelle membrane;organelle part;perinuclear region of cytoplasm	Steroid hormone biosynthesis	Differentiation;Endoplasmicreticulum;Lipidmetabolism;Membrane;Microsome;NADP;Oxidoreductase;Proteomicsidentification;Referenceproteome;Sexualdifferentiation;Transmembrane;Transmembranehelix		3-oxo-5_a-steroid_4-DH_C;3-oxo-5-alpha-steroid_4-DH;SRD5A/TECR			24.2303	23.5555	22.1991	24.0067	24.319	24.0527
	0.88464	1.22552	A0A0R4J140;Z4YLI8	Z4YLI8;A0A0R4J140	A0A0R4J140_MOUSE;Z4YLI8_MOUSE	Cluh	Isoform of Q5SW19, Clustered mitochondria protein homolog	cellular component organization;cellular component organization at cellular level;cellular component organization or biogenesis;cellular component organization or biogenesis at cellular level;cellular process;mitochondrion organization;organelle organization	binding;nucleic acid binding;RNA binding	cell part;cytoplasm;intracellular part		Cytoplasm;Proteomicsidentification;Referenceproteome;RNA-binding		CLU_dom;CLU_N;CLU_prot;CLU-central;GSKIP_dom_sf;TPR-like_helical_dom_sf			22.0278	20.2906	20.0881	22.112	22.3134	21.6576
	1.03677	0.424581	A0A0R4J159;A0A286YDI1;A0A5F8MPN9	A0A0R4J159;A0A5F8MPN9;A0A286YDI1	A0A0R4J159_MOUSE;A0A286YDI1_MOUSE;A0A5F8MPN9_MOUSE	Mbd1	Isoform of Q9Z2E2, Methyl-CpG-binding domain protein 1		binding;cation binding;DNA binding;double-stranded DNA binding;double-stranded methylated DNA binding;ion binding;metal ion binding;methyl-CpG binding;nucleic acid binding;nucleotide binding;sequence-specific DNA binding;structure-specific DNA binding;transition metal ion binding;unmethylated CpG binding;zinc ion binding	cell part;intracellular membrane-bounded organelle;intracellular organelle;intracellular organelle part;intracellular part;membrane-bounded organelle;nuclear part;nucleoplasm;nucleus;organelle;organelle part		Metal-binding;Nucleus;Proteomicsidentification;Referenceproteome;Zinc;Zinc-finger		DNA-bd_dom_sf;Methyl_CpG_DNA-bd;Znf_CXXC	MBD	+	21.5767	22.1865	22.0707	22.3671	22.2923	22.4482
+	1.1319	1.49507	A0A0R4J1E2;A0A0R4J1L2;D3YY68;F6ZFU0;Q80T06;Q91VK2	A0A0R4J1L2;A0A0R4J1E2;Q80T06;F6ZFU0;D3YY68;Q91VK2	A0A0R4J1E2_MOUSE;A0A0R4J1L2_MOUSE;D3YY68_MOUSE;F6ZFU0_MOUSE;Q80T06_MOUSE;Q91VK2_MOUSE	Eef1d	Isoform of P57776, Elongation factor 1-delta	cellular process;cellular response to abiotic stimulus;cellular response to ionizing radiation;cellular response to radiation;cellular response to stimulus;response to abiotic stimulus;response to ionizing radiation;response to radiation;response to stimulus	binding;nucleic acid binding;RNA binding;translation elongation factor activity;translation factor activity, nucleic acid binding	cell part;cytoplasmic part;cytosol;endoplasmic reticulum;eukaryotic translation elongation factor 1 complex;fibrillar center;intracellular membrane-bounded organelle;intracellular organelle;intracellular organelle part;intracellular part;macromolecular complex;membrane-bounded organelle;nuclear part;nucleolar part;nucleoplasm;organelle;organelle part;protein complex		Elongationfactor;Proteinbiosynthesis;Proteomicsidentification;Referenceproteome		eEF-1beta-like_sf;EF-1_beta_acid_region_euk;EF1B_bsu/dsu_GNE;Transl_elong_EF1B/ribsomal_bS6;Transl_elong_EF1B_B/D_CS	EF-1_beta_acid;EF1_GNE		24.2229	22.8013	22.1844	24.5704	24.8161	24.3072
+	2.03626	2.68894	A0A0R4J1H2	Q8QZY2;A0A0R4J1H2;E0CZG7;E0CXF4	A0A0R4J1H2_MOUSE	Glyctk	Isoform of Q8QZY2, Glycerate kinase	alcohol catabolic process;alcohol metabolic process;carbohydrate catabolic process;carbohydrate metabolic process;catabolic process;cellular carbohydrate catabolic process;cellular carbohydrate metabolic process;cellular macromolecule metabolic process;cellular metabolic process;cellular process;cellular protein metabolic process;fructose catabolic process;fructose metabolic process;hexose catabo…	adenyl nucleotide binding;adenyl ribonucleotide binding;ATP binding;binding;catalytic activity;glycerate kinase activity;kinase activity;nucleotide binding;phosphotransferase activity, alcohol group as acceptor;purine nucleotide binding;purine ribonucleoside triphosphate binding;purine ribonucleotide binding;ribonucleotide binding;transferase activity;transferase activity, transferring phosphorus…	cell part;cytoplasm;cytoplasmic part;cytosol;Golgi apparatus;intracellular membrane-bounded organelle;intracellular organelle;intracellular part;membrane-bounded organelle;mitochondrion;organelle	Glycerolipid metabolism;Glycine, serine and threonine metabolism;Glyoxylate and dicarboxylate metabolism;Methane metabolism	Acetylation;Alternativesplicing;ATP-binding;Cytoplasm;Kinase;Nucleotide-binding;Phosphoprotein;Proteomicsidentification;Referenceproteome;Transferase		GK_N_sf;GK-like_C_sf;MOFRL;MOFRL_assoc_dom;MOFRL_protein			19.9504	19.9164	18.3669	22.17	22.4569	21.6736
	0.97982	1.08074	A0A0R4J1H6;E9QP99	A0A0R4J1H6;E9QP99	A0A0R4J1H6_MOUSE;E9QP99_MOUSE	Golga3	Isoform of P55937, Golgin subfamily A member 3			cell part;cytoplasmic part;cytosol;Golgi apparatus part;Golgi membrane;intracellular non-membrane-bounded organelle;intracellular organelle;intracellular organelle part;intracellular part;membrane;non-membrane-bounded organelle;nuclear part;nucleolus;nucleoplasm;organelle;organelle membrane;organelle part		Coiledcoil;Proteomicsidentification;Referenceproteome					17.6423	19.0698	17.4578	19.2862	18.9812	19.1447
	0.470255	-0.55393	A0A0R4J1R7	A0A0R4J1R7	A0A0R4J1R7_MOUSE	Pcbd2	Isoform of Q9CZL5, 4a-hydroxytetrahydrobiopterin dehydratase	aromatic compound biosynthetic process;biosynthetic process;cellular aromatic compound metabolic process;cellular biosynthetic process;cellular metabolic process;cellular nitrogen compound biosynthetic process;cellular nitrogen compound metabolic process;cellular process;coenzyme biosynthetic process;coenzyme metabolic process;cofactor biosynthetic process;cofactor metabolic process;heterocycle b…	4-alpha-hydroxytetrahydrobiopterin dehydratase activity;carbon-oxygen lyase activity;catalytic activity;hydro-lyase activity;lyase activity			Lyase;Proteomicsidentification;Referenceproteome;Tetrahydrobiopterinbiosynthesis		PCD_sf;Pterin_deHydtase			21.4774	20.3157	19.8982	19.9539	19.7079	20.3678
+	2.51356	-1.66112	A0A0R4J1Y3;E0CXW7;E9QMF4	A0A0R4J1Y3;E9QMF4;E0CXW7	A0A0R4J1Y3_MOUSE;E0CXW7_MOUSE;E9QMF4_MOUSE	Osgep	Isoform of Q8BWU5, tRNA N6-adenosine threonylcarbamoyltransferase	adenosine metabolic process;cellular macromolecule metabolic process;cellular metabolic process;cellular nitrogen compound metabolic process;cellular process;heterocycle metabolic process;macromolecule metabolic process;macromolecule modification;metabolic process;ncRNA metabolic process;ncRNA processing;nitrogen compound metabolic process;nucleic acid metabolic process;nucleobase-containing comp…	binding;cation binding;ion binding;metal ion binding	cell part;cytoplasmic part;cytosol;EKC/KEOPS complex;intracellular organelle part;intracellular part;macromolecular complex;nuclear part;nucleoplasm;organelle part;protein complex		Acyltransferase;Cytoplasm;Metal-binding;Nucleus;Proteomicsidentification;Referenceproteome;Transferase;tRNAprocessing		ATPase_NBD;Gcp-like_dom;KAE1/TsaD;Kae1_archaea_euk;Peptidase_M22_CS			18.2602	18.6374	18.7216	16.4698	16.9545	17.2116
+	2.08571	-0.482732	A0A0R4J1Y4;A5D6P2;E0CZE2;F6URI7	A0A0R4J1Y4;F6URI7;E0CZE2;A5D6P2	A0A0R4J1Y4_MOUSE;A5D6P2_MOUSE;E0CZE2_MOUSE;F6URI7_MOUSE	Pard3	Isoform of Q99NH2, Partitioning defective 3 homolog	biological regulation;cell cycle;cell division;cell junction assembly;cell junction organization;cell-cell junction assembly;cell-cell junction organization;cellular component assembly;cellular component assembly at cellular level;cellular component organization;cellular component organization at cellular level;cellular component organization or biogenesis;cellular component organization or bioge…	binding;enzyme binding;identical protein binding;lipid binding;phosphatase binding;phosphatidylinositol binding;phosphatidylinositol-3,4,5-trisphosphate binding;phosphatidylinositol-3-phosphate binding;phosphatidylinositol-4,5-bisphosphate binding;phospholipid binding;protein binding;protein phosphatase binding	anchoring junction;axon part;axonal growth cone;cell body;cell junction;cell part;cell projection part;cell-cell junction;endomembrane system;growth cone;membrane;neuronal cell body;occluding junction;plasma membrane;site of polarized growth;tight junction	Adherens junction;Chemokine signaling pathway;Endocytosis;Neuroactive ligand-receptor interaction;Tight junction	Cellcycle;Celldivision;Proteomicsidentification;Referenceproteome		Par3/HAL_N;PDZ;PDZ_sf	PDZ		21.0303	21.1371	21.1832	20.8011	20.5997	20.5016
+	0.971545	1.71505	A0A0R4J2D3	Q8BI84;Q8BI84-2;A0A0R4J2D3	A0A0R4J2D3_MOUSE	Mia3	Isoform of Q8BI84, Transport and Golgi organization protein 1 homolog	anatomical structure development;biological regulation;blood vessel endothelial cell migration;cargo loading into COPII-coated vesicle;cargo loading into vesicle;cell development;cell migration;cell migration involved in sprouting angiogenesis;cell motility;cellular component assembly;cellular component assembly at cellular level;cellular component movement;cellular component organization;cellula…	cargo receptor activity;receptor activity	cell part;cytoplasmic part;endoplasmic reticulum exit site;endoplasmic reticulum membrane;endoplasmic reticulum part;intracellular membrane-bounded organelle;intracellular organelle;intracellular organelle part;intracellular part;membrane;membrane part;membrane-bounded organelle;organelle;organelle membrane;organelle part		Alternativesplicing;Coiledcoil;Endoplasmicreticulum;ER-Golgitransport;Exocytosis;Glycoprotein;Membrane;Methylation;Phosphoprotein;Proteintransport;Proteomicsidentification;Referenceproteome;SH3domain;Signal;Transmembrane;Transmembranehelix;Transport		SH3_domain;SH3-like_dom_sf			21.4313	18.672	20.2224	21.5704	22.2512	21.6491
	0.304589	0.16124	A0A0U1RNL9	P56671;A0A0U1RPH5;A0A0U1RNL1;A0A0U1RNL9;F8VPK3	A0A0U1RNL9_MOUSE	Maz	Isoform of P56671, Myc-associated zinc finger protein	biological regulation;biosynthetic process;cellular biosynthetic process;cellular macromolecule metabolic process;cellular metabolic process;cellular nitrogen compound metabolic process;cellular process;macromolecule metabolic process;metabolic process;negative regulation of biological process;negative regulation of biosynthetic process;negative regulation of cellular biosynthetic process;negativ…	binding;cation binding;chromatin binding;core promoter proximal region DNA binding;core promoter proximal region sequence-specific DNA binding;DNA binding;ion binding;metal ion binding;nucleic acid binding;nucleic acid binding transcription factor activity;regulatory region DNA binding;regulatory region nucleic acid binding;RNA polymerase II core promoter proximal region sequence-specific DNA bin…	cell part;cytoplasm;intracellular membrane-bounded organelle;intracellular organelle;intracellular part;membrane-bounded organelle;nucleus;organelle		Activator;DNA-binding;Metal-binding;Nucleus;Phosphoprotein;Proteomicsidentification;Referenceproteome;Repeat;Transcription;Transcriptionregulation;Zinc;Zinc-finger		Znf_C2H2_sf;Znf_C2H2_type	ZnF_C2H2	+	23.0404	22.3827	22.6619	23.0116	22.8894	22.6678
	0.368138	0.260812	A0A0U1RNX2	A0A0U1RNX2	A0A0U1RNX2_MOUSE	Dmac2	Isoform of Q9D7K5, Distal membrane-arm assembly complex protein 2 (Fragment)					Proteomicsidentification;Referenceproteome					27.7881	28.5738	27.7587	28.5513	28.2267	28.125
	0.216808	-0.0769176	A0A140LHF4;A0A140LI14;A0A140LIV3;H3BKJ3;H3BLH0	H3BLH0;H3BKJ3;A0A140LIV3;A0A140LI14;A0A140LHF4	A0A140LHF4_MOUSE;A0A140LI14_MOUSE;A0A140LIV3_MOUSE;H3BKJ3_MOUSE;H3BLH0_MOUSE	Smarca2	Isoform of Q6DIC0, Probable global transcription activator SNF2L2 (Fragment)	anatomical structure development;biological regulation;cell development;cellular component organization;cellular component organization at cellular level;cellular component organization or biogenesis;cellular component organization or biogenesis at cellular level;cellular developmental process;cellular process;cellular process involved in reproduction;chromatin modification;chromatin organization…	adenyl nucleotide binding;adenyl ribonucleotide binding;ATP binding;binding;catalytic activity;chromatin binding;DNA binding;helicase activity;histone binding;hydrolase activity;hydrolase activity, acting on acid anhydrides;hydrolase activity, acting on acid anhydrides, in phosphorus-containing anhydrides;nucleic acid binding;nucleoside-triphosphatase activity;nucleotide binding;protein binding;p…	cell part;chromatin remodeling complex;cytoskeleton;intermediate filament cytoskeleton;intracellular non-membrane-bounded organelle;intracellular organelle;intracellular organelle part;intracellular part;macromolecular complex;non-membrane-bounded organelle;nuclear part;nucleoplasm;organelle;organelle part;protein complex;RSC complex;SWI/SNF complex;SWI/SNF-type complex		Activator;ATP-binding;Bromodomain;Helicase;Hydrolase;Nucleotide-binding;Nucleus;Proteomicsidentification;Referenceproteome;Signal;Transcription;Transcriptionregulation		BRK_domain;BRK_sf;Bromodomain;Bromodomain_CS;Bromodomain-like_sf;Gln-Leu-Gln_QLQ;Helicase_ATP-bd;Helicase_C;HSA_dom;P-loop_NTPase;Rsc/polybromo;SnAC;SNF2_N;SNF2-like_sf	BRK;BROMO;DEXDc;HELICc;HSA;QLQ;SnAC		21.9369	21.6881	21.9595	21.917	21.8644	21.5724
	0.317136	-0.109268	A0A140LHY5	A0A140LHY5	A0A140LHY5_MOUSE	Bptf	Isoform of A2A654, Bromodomain PHD finger transcription factor (Fragment)	anatomical structure development;anterior/posterior pattern specification;biological regulation;brain development;cellular component organization;cellular component organization at cellular level;cellular component organization or biogenesis;cellular component organization or biogenesis at cellular level;cellular process;chromatin modification;chromatin organization;chromatin remodeling;chromosom…	binding;cation binding;core promoter proximal region DNA binding;core promoter proximal region sequence-specific DNA binding;DNA binding;histone binding;ion binding;metal ion binding;methylated histone residue binding;nucleic acid binding;protein binding;regulatory region DNA binding;regulatory region nucleic acid binding;RNA polymerase II core promoter proximal region sequence-specific DNA bindi…	cell body;cell part;cell projection;chromatin;chromatin remodeling complex;chromosomal part;cytoplasmic part;dendrite;intracellular membrane-bounded organelle;intracellular organelle;intracellular organelle part;intracellular part;ISWI complex;macromolecular complex;membrane-bounded organelle;neuron projection;nuclear part;nucleoplasm;nucleus;NURF complex;organelle;organelle part;perinuclear regi…		Bromodomain;Metal-binding;Nucleus;Proteomicsidentification;Referenceproteome;Zinc;Zinc-finger		BPTF;Bromodomain;Bromodomain_CS;Bromodomain-like_sf;Zinc_finger_PHD-type_CS;Znf_FYVE_PHD;Znf_PARP;Znf_PHD;Znf_PHD-finger;Znf_RING/FYVE/PHD	BROMO;PHD		22.3668	22.6237	22.8489	22.5453	22.4984	22.4679
	0.0327164	0.0435429	A0A140LIY9	A0A140LIY9	A0A140LIY9_MOUSE	Qrich2	Isoform of Q3V2A7, Glutamine-rich protein 2					Coiledcoil;Proteomicsidentification;Referenceproteome		DUF4795			22.7956	24.0832	23.6553	23.9235	23.6415	23.0997
	0.564569	0.180913	A0A140LIZ7	Q8CAF4;Q8CAF4-3;A0A140LIZ7	A0A140LIZ7_MOUSE	Nhsl1	Isoform of Q8CAF4, NHS-like protein 1	cell differentiation;cellular developmental process;cellular process;developmental process				Alternativesplicing;Phosphoprotein;Proteomicsidentification;Referenceproteome		NHS_fam			20.9573	20.6981	20.5	20.9856	20.8055	20.9071
+	1.80351	4.4265	A0A140LJF9	P47740;B1ATI0;B1AV77;A0A140LJF9	A0A140LJF9_MOUSE	Aldh3a2	Isoform of P47740, Aldehyde dehydrogenase family 3 member A2 (Fragment)	alcohol metabolic process;anatomical structure development;carboxylic acid metabolic process;cellular aldehyde metabolic process;cellular ketone metabolic process;cellular lipid metabolic process;cellular metabolic process;cellular process;central nervous system development;developmental process;epidermis development;fatty acid metabolic process;formaldehyde metabolic process;hexadecanal metaboli…	3-chloroallyl aldehyde dehydrogenase activity;aldehyde dehydrogenase (NAD) activity;binding;catalytic activity;glyceraldehyde-3-phosphate dehydrogenase (NAD+) (non-phosphorylating) activity;identical protein binding;long-chain-alcohol oxidase activity;long-chain-aldehyde dehydrogenase activity;oxidoreductase activity;oxidoreductase activity, acting on CH-OH group of donors;oxidoreductase activity…	cell part;cytoplasm;cytoplasmic part;endoplasmic reticulum;endoplasmic reticulum membrane;endoplasmic reticulum part;intracellular membrane-bounded organelle;intracellular organelle;intracellular organelle part;intracellular part;membrane;membrane part;membrane-bounded organelle;microbody;mitochondrial inner membrane;mitochondrial membrane;mitochondrial part;mitochondrion;organelle;organelle inne…	Arginine and proline metabolism;Ascorbate and aldarate metabolism;beta-Alanine metabolism;Chloroalkane and chloroalkene degradation;Fatty acid metabolism;Glycerolipid metabolism;Glycolysis / Gluconeogenesis;Histidine metabolism;Limonene and pinene degradation;Lysine degradation;Pentose and glucuronate interconversions;Propanoate metabolism;Pyruvate metabolism;Tryptophan metabolism;Valine, leucine…	Endoplasmicreticulum;Fattyacidmetabolism;Lipidmetabolism;Membrane;Microsome;NAD;Oxidoreductase;Phosphoprotein;Proteomicsidentification;Referenceproteome;Transmembrane;Transmembranehelix		Ald_DH/histidinol_DH;Ald_DH_C;Ald_DH_CS_CYS;Ald_DH_CS_GLU;Ald_DH_N;Aldehyde_DH_dom;Aldehyde_DH_NAD(P)			20.2848	17.2117	16.8834	22.6656	22.7935	22.2002
	0.122487	0.212555	A0A140T8M3	A0A140T8M3	A0A140T8M3_MOUSE	Igkv8-30	Immunoglobulin kappa chain variable 8-30 (Fragment)	immune response;immune system process;response to stimulus		extracellular region part;extracellular space		Proteomicsidentification;Referenceproteome;Signal		Ig_sub;Ig_V-set;Ig-like_dom;Ig-like_dom_sf;Ig-like_fold	IG;IGv		22.7357	21.9336	21.6647	21.9537	23.3991	21.6188
	0.934938	1.3916	A0A140T8P6	A0A140T8P6	A0A140T8P6_MOUSE	Igkv12-46	Immunoglobulin kappa variable 12-46 (Fragment)	immune response;immune system process;response to stimulus		extracellular region part;extracellular space		Proteomicsidentification;Referenceproteome;Signal		Ig_sub;Ig_V-set;Ig-like_dom;Ig-like_dom_sf;Ig-like_fold	IG;IGv		18.1833	18.2403	16.5766	18.5004	18.7652	19.9094
+	1.94195	1.48516	A0A140T8T5	A0A140T8T5	A0A140T8T5_MOUSE	Map4	Isoform of P27546, Microtubule-associated protein		binding;cytoskeletal protein binding;microtubule binding;protein binding;tubulin binding	cell part;cytoplasm;cytoskeletal part;intracellular organelle part;intracellular part;macromolecular complex;microtubule;organelle part;protein complex		Cytoplasm;Cytoskeleton;Microtubule;Proteomicsidentification;Referenceproteome		MAP_tubulin-bd_rpt;MAP2/MAP4/Tau			23.7597	23.2962	22.6952	24.5663	24.9961	24.6441
	0.969786	-0.771512	A0A1B0GR60;Q9CPX4	A0A1B0GR60;Q9CPX4	A0A1B0GR60_MOUSE;Q9CPX4_MOUSE	Ftl1	Isoform of P29391, Ferritin	biological regulation;cation homeostasis;cation transport;cellular cation homeostasis;cellular chemical homeostasis;cellular homeostasis;cellular ion homeostasis;cellular iron ion homeostasis;cellular metal ion homeostasis;cellular process;chemical homeostasis;establishment of localization;homeostatic process;ion homeostasis;ion transport;iron ion homeostasis;iron ion transport;metal ion homeosta…	binding;cation binding;ferric iron binding;ion binding;iron ion binding;metal ion binding;transition metal ion binding			Iron;Ironstorage;Metal-binding;Proteomicsidentification;Referenceproteome		Ferritin;Ferritin_CS;Ferritin_DPS_dom;Ferritin-like;Ferritin-like_diiron;Ferritin-like_SF			22.7671	22.6684	22.5034	21.2947	22.5476	21.782
	0.443118	-0.188688	A0A1B0GR85	A0A1B0GR85	A0A1B0GR85_MOUSE	2900026A02Rik	Isoform of Q8BRV5, RIKEN cDNA 2900026A02 gene					Proteomicsidentification;Referenceproteome		Tankyrase-bd_C;TNKS1BP1-like	Tankyrase_bdg_C		25.6728	26.001	26.0659	25.9467	25.4759	25.7511
+	2.16107	-0.282862	A0A1B0GSX7	Q6PFD9;A0A1B0GSX7	A0A1B0GSX7_MOUSE	Nup98	Isoform of Q6PFD9, Nuclear pore complex protein Nup98-Nup96	biological regulation;cellular component assembly;cellular component assembly at cellular level;cellular component organization;cellular component organization at cellular level;cellular component organization or biogenesis;cellular component organization or biogenesis at cellular level;cellular localization;cellular macromolecular complex assembly;cellular macromolecular complex subunit organiza…	binding;catalytic activity;hydrolase activity;mRNA binding;nuclear localization sequence binding;nucleic acid binding;peptidase activity;peptidase activity, acting on L-amino acid peptides;peptide binding;protein binding transcription factor activity;RNA binding;serine hydrolase activity;serine-type peptidase activity;signal sequence binding;structural constituent of nuclear pore;structural molec…	cell part;chromosomal part;envelope;inclusion body;intracellular membrane-bounded organelle;intracellular non-membrane-bounded organelle;intracellular organelle;intracellular organelle part;intracellular part;kinetochore;macromolecular complex;membrane;membrane part;membrane-bounded organelle;non-membrane-bounded organelle;nuclear body;nuclear envelope;nuclear inclusion body;nuclear membrane;nucl…	RNA transport	3D-structure;Acetylation;Autocatalyticcleavage;Hydrolase;Isopeptidebond;Membrane;mRNAtransport;Nuclearporecomplex;Nucleus;Phosphoprotein;Protease;Proteintransport;Proteomicsidentification;Referenceproteome;Repeat;Serineprotease;Translocation;Transport;Ublconjugation		Nucleoporin_S59-like;Nup98_auto-Pept-S59_dom;Nup98_auto-Pept-S59_dom_sf;Nup98_C			25.9031	25.9944	26.0408	25.6212	25.7359	25.7325
	1.09219	-0.174562	A0A1D5RLL4	Q80YV3;E9PZA7;E9PWT1;F7CGG2;A0A1D5RLL4;E9QLK7	A0A1D5RLL4_MOUSE	Trrap	Isoform of Q80YV3, Transformation/transcription domain-associated protein	biological regulation;cellular component organization;cellular component organization at cellular level;cellular component organization or biogenesis;cellular component organization or biogenesis at cellular level;cellular process;chromatin organization;chromosome organization;organelle organization;positive regulation of biological process;positive regulation of biosynthetic process;positive reg…	binding;chromatin binding;protein binding transcription factor activity;transcription coactivator activity;transcription cofactor activity;transcription factor binding transcription factor activity	cell part;chromatin remodeling complex;chromosomal part;cytoplasmic part;Golgi apparatus;H4/H2A histone acetyltransferase complex;histone acetyltransferase complex;intracellular membrane-bounded organelle;intracellular organelle;intracellular organelle part;intracellular part;macromolecular complex;membrane-bounded organelle;NuA4 histone acetyltransferase complex;nuclear chromosome part;nuclear p…		Acetylation;Activator;Chromatinregulator;Isopeptidebond;Nucleus;Phosphoprotein;Proteomicsidentification;Referenceproteome;Repeat;Transcription;Transcriptionregulation;Ublconjugation		ARM-like;ARM-type_fold;FATC_dom;Kinase-like_dom_sf;PI3/4_kinase_cat_dom;PIK_FAT;PIK-rel_kinase_FAT;Tra1_central;Tra1_ring	FATC;PI3Kc		24.5319	24.777	24.6087	24.4956	24.4717	24.4267
	0.469009	0.734485	A0A1D5RLN6	A0A1D5RLN6	A0A1D5RLN6_MOUSE	2900026A02Rik	Isoform of Q8BRV5, RIKEN cDNA 2900026A02 gene					Proteomicsidentification;Referenceproteome		Tankyrase-bd_C;TNKS1BP1-like	Tankyrase_bdg_C		20.0924	19.1961	18.898	20.3005	19.0594	21.03
	1.18525	-0.249514	A0A1D5RLV1	Q9WV92;P48193;Q9Z2H5;P48193-2;D0VYV6;A2AUK5;A2AUK7;A2AUK8;E9PV14;A2AD32;A0A5F8MPR1;A0A3B2WBE1;A2A838;A2A839;A2A841;A2A842;A0A3B2WD96;A7YY80;Q9WV92-2;Q9WV92-3;Q9WV92-4;Q9WV92-5;Q9WV92-6;Q9WV92-7;Q9WV92-8;A0A286YCY8;A0A286YDY4;A0A571BEG4;A0A1D5RLV1;Q9Z2H5-2;Q9Z2H5-3	A0A1D5RLV1_MOUSE	Epb41	Isoform of P48193, Protein 4.1 (Fragment)	actin cytoskeleton organization;actin filament-based process;actomyosin structure organization;anatomical structure formation involved in morphogenesis;anatomical structure morphogenesis;apoptosis;biological regulation;cell cycle;cell death;cell division;cell junction assembly;cell junction organization;cell part morphogenesis;cell projection morphogenesis;cell projection organization;cell-cell j…	1-phosphatidylinositol binding;actin binding;binding;calmodulin binding;cytoskeletal protein binding;lipid binding;phosphatidylinositol binding;phospholipid binding;phosphoprotein binding;protein binding;receptor binding;spectrin binding;structural constituent of cytoskeleton;structural molecule activity	actin cytoskeleton;axon part;basolateral plasma membrane;cell cortex;cell cortex part;cell junction;cell part;cell projection part;cell-cell junction;cortical cytoskeleton;cytoplasmic part;cytoskeletal part;cytoskeleton;cytosol;extracellular region part;intercellular bridge;internal side of plasma membrane;intracellular membrane-bounded organelle;intracellular non-membrane-bounded organelle;intra…	Tight junction	Acetylation;Actin-binding;Alternativesplicing;Apoptosis;Calmodulin-binding;Cellcycle;Celldivision;Celljunction;Cellmembrane;Cytoplasm;Cytoskeleton;Directproteinsequencing;Glycoprotein;Membrane;Mitosis;Nucleus;Phosphoprotein;Proteomicsidentification;Referenceproteome;Signal;Transmembrane;Transmembranehelix;Transport;Tumorsuppressor		Band_4.1_C;Band_41_domain;Band4.1-L3_FERM_F1;EPB4.1_FERM_F1;Ez/rad/moesin-like;FA;FERM/acyl-CoA-bd_prot_sf;FERM_2;FERM_central;FERM_CS;FERM_domain;FERM_N;FERM_PH-like_C;PH-like_dom_sf;SAB_dom;Ubiquitin-like_domsf	B41;FA;FERM_C		24.5956	24.3333	24.4449	24.2428	24.0856	24.297
	1.04273	0.653376	A0A1D5RLW4;E9PWZ6;E9PZW8	E9PZW8;E9PWZ6;A0A8V5KX73;A0A1D5RLW4	A0A1D5RLW4_MOUSE;E9PWZ6_MOUSE;E9PZW8_MOUSE	Myo9b	Isoform of Q9QY06, Unconventional myosin-IXb	actin filament-based movement;actin filament-based process;biological regulation;cell surface receptor linked signaling pathway;cellular component movement;cellular process;cellular response to stimulus;intracellular signal transduction;Ras protein signal transduction;regulation of biological process;regulation of cellular process;regulation of Ras protein signal transduction;regulation of respon…	actin binding;adenyl nucleotide binding;adenyl ribonucleotide binding;ADP binding;ATP binding;binding;calmodulin binding;catalytic activity;cation binding;cytoskeletal protein binding;enzyme activator activity;enzyme binding;enzyme regulator activity;GTPase activator activity;GTPase binding;GTPase regulator activity;hydrolase activity;hydrolase activity, acting on acid anhydrides;hydrolase activi…	actin filament;cell cortex;cell part;cytoplasmic part;cytoskeletal part;cytosol;intracellular organelle part;intracellular part;macromolecular complex;myosin complex;organelle part;perinuclear region of cytoplasm;protein complex		Actin-binding;ATP-binding;GTPaseactivation;Metal-binding;Motorprotein;Myosin;Nucleotide-binding;Proteomicsidentification;Referenceproteome;Zinc;Zinc-finger		C1-like_sf;IQ_motif_EF-hand-BS;Kinesin_motor_dom_sf;Myo9;Myosin_head_motor_dom;MYSc_Myo9;PE/DAG-bd;P-loop_NTPase;RA_dom;RA_Myosin-IXb;Rho_GTPase_activation_prot;RhoGAP_dom;RhoGAP_myosin_IXB;Ubiquitin-like_domsf	C1;IQ;MYSc;RA;RhoGAP		21.6392	20.807	20.9046	21.9753	21.8142	21.5214
+	1.57184	0.569547	A0A1D5RLZ3	Q91ZU6;E9Q9X1;Q91ZU6-2;Q91ZU6-3;Q91ZU6-4;S4R1P5;S4R1Y6;A0A087WSP0;A0A1D5RLZ3	A0A1D5RLZ3_MOUSE	Dst	Isoform of Q91ZU6, Dystonin (Fragment)	anatomical structure morphogenesis;axon cargo transport;axonogenesis;biological adhesion;cell adhesion;cell junction assembly;cell junction organization;cell motility;cell part morphogenesis;cell projection morphogenesis;cell projection organization;cell-substrate junction assembly;cellular component assembly;cellular component assembly at cellular level;cellular component morphogenesis;cellular …	actin binding;binding;calcium ion binding;cation binding;cytoskeletal protein binding;identical protein binding;integrin binding;ion binding;metal ion binding;microtubule binding;microtubule plus-end binding;protein binding;protein complex binding;protein dimerization activity;protein homodimerization activity;receptor binding;structural molecule activity;tubulin binding	actin cytoskeleton;actin filament bundle;actomyosin;adherens junction;anchoring junction;axon;cell cortex;cell junction;cell leading edge;cell part;cell projection;cell-cell contact zone;cell-cell junction;cell-substrate adherens junction;cell-substrate junction;contractile fiber part;cytoplasm;cytoplasmic part;cytoplasmic vesicle;cytoskeletal part;cytoskeleton;cytosol;endoplasmic reticulum membr…		3D-structure;Actin-binding;Alternativepromoterusage;Alternativesplicing;Calcium;Celladhesion;Celljunction;Cellmembrane;Cellprojection;Coiledcoil;Cytoplasm;Cytoskeleton;Directproteinsequencing;Endoplasmicreticulum;Intermediatefilament;Isopeptidebond;Lipoprotein;Membrane;Metal-binding;Microtubule;Muscleprotein;Myristate;Nucleus;Palmitate;Phosphoprotein;Proteomicsidentification;Referenceproteome;Rep…		Actinin_actin-bd_CS;CH_dom;CH_dom_sf;Desmoplakin_SH3;Desmoplakin_Spectrin-like;EF_Hand_1_Ca_BS;EF_hand_dom;EF-hand-dom_pair;GAR_dom;GAR_dom_sf;Plakin;Plakin_repeat_sf;Plectin_repeat;SH3_domain;Spectrin/alpha-actinin;Spectrin_repeat	CH;EFh;GAS2;PLEC;SPEC		21.9013	21.4047	21.4078	22.1051	22.183	22.1342
+	3.55826	-1.15407	A0A1L1SQ51;A0A1L1SRI1;E9PUM4;Q8CDM9	E9PUM4;Q8CDM9;A0A1L1SQP9;A0A1L1SRI1;A0A1L1SQ51	A0A1L1SQ51_MOUSE;A0A1L1SRI1_MOUSE;E9PUM4_MOUSE;Q8CDM9_MOUSE	Tln2	Isoform of Q71LX4, Talin-2	biological adhesion;cell adhesion;cellular process	actin binding;actin filament binding;binding;cytoskeletal protein binding;protein binding;structural constituent of cytoskeleton;structural molecule activity	adherens junction;anchoring junction;cell junction;cell part;cell projection;cell-substrate adherens junction;cell-substrate junction;cytoplasm;cytoskeleton;focal adhesion;intracellular non-membrane-bounded organelle;intracellular organelle;intracellular part;non-membrane-bounded organelle;organelle;ruffle	Focal adhesion	Coiledcoil;Cytoplasm;Proteomicsidentification;Referenceproteome		Alpha-catenin/vinculin-like_sf;Band_41_domain;FERM/acyl-CoA-bd_prot_sf;FERM_2;FERM_central;FERM_CS;FERM_domain;FERM_f0;I/LWEQ_dom_sf;ILWEQ_dom;PH-like_dom_sf;Talin_cent;Talin_cent_sf;Talin1/2-RS;Ubiquitin-like_domsf;Vinculin-bd_dom	B41;ILWEQ;IRS		23.534	23.271	23.5652	22.2995	22.264	22.3446
+	1.58882	-0.538532	A0A1L1SQ83;A0A1L1SVC2;Q3U2X6	Q3U2X6;A0A1L1SVC2;A0A1L1SQ83	A0A1L1SQ83_MOUSE;A0A1L1SVC2_MOUSE;Q3U2X6_MOUSE	Pdcd7	Isoform of Q9WTY1, Programmed cell death protein 7 (Fragment)			cell part;intracellular organelle part;intracellular part;macromolecular complex;nuclear part;organelle part;ribonucleoprotein complex;spliceosomal complex;U12-type spliceosomal complex		Coiledcoil;Proteomicsidentification;Referenceproteome		PDCD7			22.5211	22.0248	22.2047	21.7739	21.7617	21.5994
	0.133243	-0.512473	A0A1L1SQN1;A0A1L1SSL7	A0A1L1SQN1;A0A1L1SSL7	A0A1L1SQN1_MOUSE;A0A1L1SSL7_MOUSE	Zbtb44	Isoform of Q8R0A2, Zinc finger and BTB domain-containing protein 44 (Fragment)					Metal-binding;Proteomicsidentification;Referenceproteome;Zinc;Zinc-finger		BTB/POZ_dom;SKP1/BTB/POZ_sf;Znf_C2H2_sf;Znf_C2H2_type	BTB;ZnF_C2H2	+	22.5922	21.8684	21.8333	23.0383	22.9211	18.797
+	0.957361	1.65461	A0A1L1SSC7	A0A1L1SSC7;A0A338P6N2;E9Q723;Q3UMK4;D3YVV0	A0A1L1SSC7_MOUSE	Ttc13	Tetratricopeptide repeat domain 13					Proteomicsidentification;Referenceproteome;Signal;TPRrepeat		TPR_1;TPR_repeat;TPR-like_helical_dom_sf	TPR		20.1639	19.0594	17.528	20.8371	20.8378	20.0403
+	1.3204	-0.534637	A0A1L1SSL0	A0A1L1SSL0	A0A1L1SSL0_MOUSE	Arhgap42	Isoform of B2RQE8, Rho GTPase-activating protein 42 (Fragment)		enzyme activator activity;enzyme regulator activity;GTPase activator activity;GTPase regulator activity;nucleoside-triphosphatase regulator activity	cell part;cytoplasm;intracellular part		Proteomicsidentification;Referenceproteome		AH/BAR_dom_sf;BAR_dom;GRAF_fam			21.6058	21.4946	21.5425	21.2303	21.1675	20.6411
	0.788117	0.468173	A0A1L1SSL9;E9QPK4	A0A1L1SSL9;E9QPK4	A0A1L1SSL9_MOUSE;E9QPK4_MOUSE	Atr	Isoform of Q9JKK8, Serine/threonine-protein kinase ATR	aging;biological regulation;cell aging;cell cycle checkpoint;cellular component organization;cellular component organization or biogenesis;cellular localization;cellular macromolecule localization;cellular macromolecule metabolic process;cellular metabolic process;cellular nitrogen compound metabolic process;cellular process;cellular protein localization;cellular response to abiotic stimulus;cell…	adenyl nucleotide binding;adenyl ribonucleotide binding;ATP binding;binding;catalytic activity;kinase activity;mismatch repair complex binding;MutLalpha complex binding;MutSalpha complex binding;nucleotide binding;phosphotransferase activity, alcohol group as acceptor;protein binding;protein complex binding;protein kinase activity;protein serine/threonine kinase activity;purine nucleotide binding…	ATR-ATRIP complex;cell part;cytoplasmic part;Golgi apparatus;intracellular membrane-bounded organelle;intracellular organelle;intracellular organelle part;intracellular part;macromolecular complex;membrane-bounded organelle;nuclear body;nuclear part;nucleoplasm part;organelle;organelle part;PML body;protein complex	Cell cycle;p53 signaling pathway	ATP-binding;DNAdamage;DNArepair;Kinase;Nucleotide-binding;Nucleus;Proteomicsidentification;Referenceproteome;Serine/threonine-proteinkinase;Transferase		ARM-like;ARM-type_fold;FATC_dom;HEAT_type_2;Kinase-like_dom_sf;PI3/4_kinase_cat_dom;PI3/4_kinase_cat_sf;PI3/4_kinase_CS;PIK_FAT;PIK-rel_kinase_FAT;TPR-like_helical_dom_sf;UME	FATC;PI3Kc;UME		19.9767	19.325	19.0667	19.9209	20.0006	19.8515
+	2.02312	2.03754	A0A1L1SUI3;Q9D1F9	A0A1L1SUI3;Q9D1F9	A0A1L1SUI3_MOUSE;Q9D1F9_MOUSE	Slc37a4	Solute carrier family 37 (glucose-6-phosphate transporter), member 4	acylglycerol metabolic process;alcohol biosynthetic process;alcohol metabolic process;anatomical structure development;anion transport;biological regulation;biosynthetic process;calcium ion homeostasis;carbohydrate biosynthetic process;carbohydrate homeostasis;carbohydrate metabolic process;carbohydrate transport;carboxylic acid metabolic process;cation homeostasis;cell chemotaxis;cell differenti…	carbohydrate transmembrane transporter activity;glucose-6-phosphate transmembrane transporter activity;hexose phosphate transmembrane transporter activity;hexose transmembrane transporter activity;monosaccharide transmembrane transporter activity;substrate-specific transmembrane transporter activity;substrate-specific transporter activity;sugar transmembrane transporter activity;transmembrane tra…	cell part;cytoplasmic part;endoplasmic reticulum membrane;endoplasmic reticulum part;intracellular organelle part;intracellular part;membrane;membrane part;organelle membrane;organelle part	Carbohydrate digestion and absorption	Membrane;Proteomicsidentification;Referenceproteome;Transmembrane;Transmembranehelix		MFS;MFS_dom;MFS_trans_sf;Sugar_P_transporter;Sugar-P_transporter_CS			22.3084	21.7538	20.959	23.4912	24.0924	23.5502
+	3.24048	-0.734011	A0A1L1SV25;A0A1L1SVJ6	A0A1L1SVJ6;A0A1L1SV25	A0A1L1SV25_MOUSE;A0A1L1SVJ6_MOUSE	Actn4	Isoform of P57780, Alpha-actinin-4	actin filament-based movement;actin filament-based process;biological regulation;cell surface receptor linked signaling pathway;cellular component movement;cellular localization;cellular process;cellular response to chemical stimulus;cellular response to cytokine stimulus;cellular response to organic substance;cellular response to stimulus;cellular response to tumor necrosis factor;cytokine-media…	actin binding;actin filament binding;binding;calcium ion binding;cation binding;chromatin binding;chromatin DNA binding;cytoskeletal protein binding;DNA binding;hormone receptor binding;identical protein binding;ion binding;ion channel binding;ligand-dependent nuclear receptor transcription coactivator activity;metal ion binding;nuclear hormone receptor binding;nucleic acid binding;nucleoside bin…	actin cytoskeleton;cell part;cytoplasmic part;cytoskeleton;intracellular membrane-bounded organelle;intracellular non-membrane-bounded organelle;intracellular organelle;intracellular part;membrane-bounded organelle;non-membrane-bounded organelle;nucleus;organelle;perinuclear region of cytoplasm		Actin-binding;Calcium;Coiledcoil;Metal-binding;Proteomicsidentification;Referenceproteome;Repeat		Actinin_actin-bd_CS;CH_dom;CH_dom_sf;EF_Hand_1_Ca_BS;EF_hand_dom;EF-hand_Ca_insen;EF-hand-dom_pair;Spectrin/alpha-actinin;Spectrin_repeat	CH;EFh;efhand_Ca_insen;SPEC		21.3513	21.2427	21.2513	20.6561	20.5562	20.4311
	0.73548	-0.531539	A0A1N9PTV1	A0A1N9PTV1	A0A1N9PTV1_MOUSE	Fbrs	Isoform of Q8R089, Probable fibrosin-1					Phosphoprotein;Proteomicsidentification;Referenceproteome		AUTS2			18.8044	17.9797	19.0661	18.1165	17.9856	18.1535
+	2.19982	-1.15128	A0A1Q1PRS4	P11531;A0A1Q1PRS4;A0A668KLA2;A2A9Z1;A2A9Z2	A0A1Q1PRS4_MOUSE	Dmd	Isoform of P11531, Dystrophin	anatomical structure arrangement;anatomical structure development;anatomical structure homeostasis;anatomical structure morphogenesis;appendage development;biological regulation;biosynthetic process;bone development;calcium-mediated signaling;cardiac muscle contraction;cell development;cell part morphogenesis;cell projection morphogenesis;cell projection organization;cellular biosynthetic process…	actin binding;binding;cation binding;cytoskeletal protein binding;dystroglycan binding;enzyme binding;glycoprotein binding;integrin binding;ion binding;lamin binding;metal ion binding;myosin binding;nitric-oxide synthase binding;PDZ domain binding;protein binding;protein complex binding;protein domain specific binding;receptor binding;structural constituent of muscle;structural molecule activity;…	axon;axon part;cell body;cell junction;cell part;cell projection;cell projection membrane;cell projection part;cell surface;cell-substrate junction;clathrin coated vesicle membrane;coated vesicle membrane;contractile fiber;contractile fiber part;costamere;cytoplasm;cytoplasmic membrane-bounded vesicle;cytoplasmic part;cytoplasmic vesicle;cytoplasmic vesicle membrane;cytoplasmic vesicle part;cytos…	Arrhythmogenic right ventricular cardiomyopathy (ARVC);Dilated cardiomyopathy;Hypertrophic cardiomyopathy (HCM);Viral myocarditis	Actin-binding;Alternativesplicing;Calcium;Cellmembrane;Coiledcoil;Cytoplasm;Cytoskeleton;Directproteinsequencing;Membrane;Metal-binding;Phosphoprotein;Postsynapticcellmembrane;Proteomicsidentification;Referenceproteome;Repeat;Synapse;Zinc;Zinc-finger	Dystrobrevin-syntrophin complex, brain-derived;Dystrophin complex (Dmd| Snta1);Dystrophin complex (Dmd| Stnb1);Dystrophin-glycoprotein complex DGC, skeletal muscle;Dystrophin-sarcoglycan-syntrophin complex, skeletal muscle;Kir4.1-dystrophin complex;L-periaxin-Drp2 complex;Nitric oxide synthase-dystrophin complex, skeletal muscle;Trpc1-dystrophin-alpha1-syntrophin complex	Actinin_actin-bd_CS;CH_dom;CH_dom_sf;Dystrophin/utrophin;EF-hand_dom_typ1;EF-hand_dom_typ2;EF-hand-dom_pair;Spectrin/alpha-actinin;Spectrin_repeat;WW_dom;WW_dom_sf;Znf_ZZ;Znf_ZZ_sf	CH;SPEC;WW;ZnF_ZZ		23.2329	22.5765	23.207	21.8452	21.7797	21.9377
	0.188488	0.222112	A0A1W2P6X9;A0A5F8MPQ7;E9Q374;F8VPM0	A0A1W2P6X9;E9Q374;A0A5F8MPQ7;F8VPM0	A0A1W2P6X9_MOUSE;A0A5F8MPQ7_MOUSE;E9Q374_MOUSE;F8VPM0_MOUSE	Baz2a	Isoform of Q91YE5, Bromodomain adjacent to zinc finger domain protein 2A		binding;cation binding;DNA binding;ion binding;metal ion binding;nucleic acid binding	cell part;cytoplasmic part;cytosol;intracellular membrane-bounded organelle;intracellular organelle;intracellular organelle part;intracellular part;membrane-bounded organelle;nuclear body;nuclear part;nuclear speck;nucleoplasm part;nucleus;organelle;organelle part		Bromodomain;Metal-binding;Nucleus;Proteomicsidentification;Referenceproteome;Transcription;Transcriptionregulation;Zinc;Zinc-finger		AT_hook_DNA-bd_motif;BAZ2A/B_Bromo;Bromodomain;Bromodomain_CS;Bromodomain-like_sf;DDT_dom;DNA-bd_dom_sf;Methyl_CpG_DNA-bd;PHD_BAZ2A;WHIM1_dom;WHIM2_dom;Znf_FYVE_PHD;Znf_PHD;Znf_PHD-finger;Znf_RING/FYVE/PHD	AT_hook;BROMO;DDT;MBD;PHD	+	19.9886	21.3399	21.0004	20.6917	20.941	21.3625
	1.15147	-0.28533	A0A1W2P7J4	A0A1W2P7J4	A0A1W2P7J4_MOUSE	Atad2b	Isoform of E9Q166, ATPase family, AAA domain-containing 2B (Fragment)	biological regulation;positive regulation of biological process;positive regulation of biosynthetic process;positive regulation of cellular biosynthetic process;positive regulation of cellular metabolic process;positive regulation of cellular process;positive regulation of gene expression;positive regulation of macromolecule biosynthetic process;positive regulation of macromolecule metabolic proc…	ATPase activity;binding;catalytic activity;chromatin binding;histone acetyl-lysine binding;histone binding;hydrolase activity;hydrolase activity, acting on acid anhydrides;hydrolase activity, acting on acid anhydrides, in phosphorus-containing anhydrides;nucleoside-triphosphatase activity;protein binding;pyrophosphatase activity	cell part;intracellular membrane-bounded organelle;intracellular organelle;intracellular organelle part;intracellular part;membrane-bounded organelle;nuclear part;nucleoplasm;nucleus;organelle;organelle part		Proteomicsidentification;Referenceproteome		AAA_lid_3;ATAD2-like;P-loop_NTPase			24.8026	24.931	24.5404	24.5083	24.4678	24.4419
	1.14074	-0.579939	A0A1W2P7W7;Q921G9	A0A1W2P7W7;Q921G9	A0A1W2P7W7_MOUSE;Q921G9_MOUSE	Tjp3	Isoform of Q9QXY1, Tight junction protein ZO-3 (Fragment)			cell junction;cell part;cell-cell junction;intracellular organelle part;intracellular part;membrane;nuclear part;nucleoplasm;occluding junction;organelle part;plasma membrane;tight junction	Tight junction	Membrane;Proteomicsidentification;Referenceproteome;SH3domain		GK/Ca_channel_bsu;Guanylate_kin-like_dom;PDZ;PDZ_sf;P-loop_NTPase;SH3_domain;SH3-like_dom_sf;ZO;ZO-3	GuKc;PDZ		25.1046	24.8282	25.4126	24.8399	24.2548	24.5108
+	0.947295	4.72217	A0A1W2P896	A0A1W2P896	A0A1W2P896_MOUSE	Epb41l2	Isoform of O70318, Band 4.1-like protein 2 (Fragment)					Proteomicsidentification;Referenceproteome					23.9487	16.865	17.0437	23.9532	23.9823	24.0884
+	1.69651	-2.88618	A0A1W2P8C0;Q80UE4;Q80UE5	Q80UE4;Q80UE5;A0A1W2P8C0	A0A1W2P8C0_MOUSE;Q80UE4_MOUSE;Q80UE5_MOUSE	Epb41l2	Isoform of O70318, Band 4.1-like protein 2 (Fragment)	actin cytoskeleton organization;actin filament-based process;cellular component organization;cellular component organization at cellular level;cellular component organization or biogenesis;cellular component organization or biogenesis at cellular level;cellular process;cortical actin cytoskeleton organization;cortical cytoskeleton organization;cytoskeleton organization;organelle organization	actin binding;binding;cytoskeletal protein binding;protein binding;structural molecule activity	cell part;cytoskeleton;intracellular non-membrane-bounded organelle;intracellular organelle;intracellular part;non-membrane-bounded organelle;organelle		Proteomicsidentification;Referenceproteome		Band_4.1_C;Band_41_domain;Ez/rad/moesin-like;FA;FERM/acyl-CoA-bd_prot_sf;FERM_2;FERM_central;FERM_CS;FERM_domain;FERM_N;FERM_PH-like_C;PH-like_dom_sf;SAB_dom;Ubiquitin-like_domsf	B41;FA;FERM_C		22.2984	22.5412	22.9222	20.5603	18.2068	20.3363
	0.154013	-0.0502192	A0A1X7SB71	Q9JIY2;A0A1X7SB71;Q9JIY2-2;Q9JIY2-3;E9QM14	A0A1X7SB71_MOUSE	Cbll1	Isoform of Q9JIY2, RING-type E3 ubiquitin transferase	biological regulation;cellular macromolecule metabolic process;cellular metabolic process;cellular nitrogen compound metabolic process;cellular process;cellular protein metabolic process;macromolecule metabolic process;macromolecule methylation;macromolecule modification;metabolic process;methylation;mRNA metabolic process;mRNA methylation;mRNA modification;negative regulation of biological proce…	binding;cation binding;identical protein binding;ion binding;metal ion binding;protein binding	cell part;cytoplasm;intracellular membrane-bounded organelle;intracellular organelle;intracellular organelle part;intracellular part;membrane-bounded organelle;nuclear body;nuclear part;nuclear speck;nucleoplasm part;nucleus;organelle;organelle part		3D-structure;Alternativesplicing;Cytoplasm;Developmentalprotein;Metal-binding;Nucleus;Phosphoprotein;Proteomicsidentification;Referenceproteome;Transferase;Ublconjugationpathway;Zinc;Zinc-finger		HAKAI/CBLL2;HAKAI-like_RING-HC;Znf_Hakai;Znf_RING;Znf_RING/FYVE/PHD;Znf_RING_CS			23.4395	23.0847	23.0739	23.1284	23.1286	23.1904
	0.428478	1.14174	A0A1Y7VIR0	A0A1Y7VIR0	A0A1Y7VIR0_MOUSE	Ppp2r5c	Isoform of Q60996, Serine/threonine-protein phosphatase 2A 56 kDa regulatory subunit gamma isoform (Fragment)	biological regulation;cellular process;cellular response to stimulus;regulation of biological process;regulation of cellular process;response to stimulus;signal transduction	enzyme regulator activity;phosphatase regulator activity;protein phosphatase regulator activity	cell part;intracellular part;macromolecular complex;protein complex;protein phosphatase type 2A complex;protein serine/threonine phosphatase complex		Proteomicsidentification;Referenceproteome		ARM-like;ARM-type_fold;PP2A_B56			20.9174	18.7492	17.7497	20.7116	21.1277	19.0022
	0.196983	-0.13756	A0A1Y7VM80;E9QLA5	A0A1Y7VM80;E9QLA5	A0A1Y7VM80_MOUSE;E9QLA5_MOUSE	Inf2	Isoform of Q0GNC1, Inverted formin-2 (Fragment)	actin cytoskeleton organization;actin filament-based process;biological regulation;cellular component organization;cellular component organization at cellular level;cellular component organization or biogenesis;cellular component organization or biogenesis at cellular level;cellular process;cytoskeleton organization;organelle organization;regulation of anatomical structure morphogenesis;regulatio…	actin binding;binding;cytoskeletal protein binding;enzyme binding;GTPase binding;protein binding;small GTPase binding	cell part;cytoplasmic part;intracellular part;perinuclear region of cytoplasm		Proteomicsidentification;Referenceproteome		ARM-like;ARM-type_fold;FH2_Formin;FH2_Formin_sf;FH3_dom;GBD/FH3_dom;GTPase-bd;WH2_dom	Drf_FH3;Drf_GBD;FH2		21.0159	20.9166	20.5358	20.735	21.0478	20.2728
+	1.80485	2.15785	A0A1Y7VMC8;Q8VC77;Q9CZU0	Q8VC77;A0A1Y7VMC8;Q9CZU0	A0A1Y7VMC8_MOUSE;Q8VC77_MOUSE;Q9CZU0_MOUSE	Akr1c20	Isoform of Q8VC77, Aldo-keto reductase family 1, member C20 (Fragment)	alcohol catabolic process;alcohol metabolic process;androgen biosynthetic process;androgen metabolic process;apocarotenoid metabolic process;biological regulation;biosynthetic process;C21-steroid hormone metabolic process;carboxylic acid metabolic process;catabolic process;cell surface receptor linked signaling pathway;cellular aldehyde metabolic process;cellular biosynthetic process;cellular cat…	15-hydroxyprostaglandin-D dehydrogenase (NADP+) activity;17-alpha,20-alpha-dihydroxypregn-4-en-3-one dehydrogenase activity;alcohol dehydrogenase (NADP+) activity;alditol:NADP+ 1-oxidoreductase activity;aldo-keto reductase (NADP) activity;androsterone dehydrogenase (B-specific) activity;androsterone dehydrogenase activity;bile acid binding;binding;carboxylic acid binding;catalytic activity;chlord…	cell part;cytoplasm;cytoplasmic part;cytosol;intracellular membrane-bounded organelle;intracellular organelle;intracellular part;membrane-bounded organelle;nucleus;organelle		NADP;Oxidoreductase;Proteomicsidentification;Referenceproteome		AKR;AKR1C;Aldo/ket_reductase_CS;NADP_OxRdtase_dom;NADP_OxRdtase_dom_sf			16.8435	18.203	16.4445	19.2766	19.2626	19.4253
	0.30451	0.117128	A0A1Y7VME9;E9Q9B7	E9Q9B7;A0A1Y7VNF8;A0A1Y7VME9	A0A1Y7VME9_MOUSE;E9Q9B7_MOUSE	Kidins220	Isoform of E9Q9B7, Kinase D-interacting substrate 220	anatomical structure morphogenesis;biological regulation;cell part morphogenesis;cell projection morphogenesis;cell projection organization;cellular component morphogenesis;cellular component organization;cellular component organization at cellular level;cellular component organization or biogenesis;cellular component organization or biogenesis at cellular level;cellular developmental process;cel…	binding;enzyme binding;enzyme regulator activity;kinase binding;kinase regulator activity;PDZ domain binding;protein binding;protein domain specific binding;protein kinase binding;protein kinase regulator activity	cell part;cytoplasmic part;endosome;intracellular membrane-bounded organelle;intracellular organelle;intracellular part;late endosome;macromolecular complex;membrane;membrane-bounded organelle;organelle	Neurotrophin signaling pathway	ANKrepeat;Membrane;Proteomicsidentification;Referenceproteome;Repeat;Transmembrane;Transmembranehelix		Ankyrin_rpt;Ankyrin_rpt-contain_sf;KAP_P-loop;SAM/pointed_sf	ANK		22.341	21.958	21.9446	22.0626	22.3614	22.171
+	2.25191	-1.1438	A0A286YCI8;A0A286YCQ0;A0A286YDN0;A0A5F8MPJ2;A0A668KL65;D3Z5J3;E9PYX6;E9Q6A3;E9QNA7	E9PYX6;E9Q6A3;A0A5F8MPJ2;D3Z5J3;A0A286YCQ0;A0A286YCI8;A0A286YDN0;A0A668KL65;E9QNA7	A0A286YCI8_MOUSE;A0A286YCQ0_MOUSE;A0A286YDN0_MOUSE;A0A5F8MPJ2_MOUSE;A0A668KL65_MOUSE;D3Z5J3_MOUSE;E9PYX6_MOUSE;E9Q6A3_MOUSE;E9QNA7_MOUSE	Sorbs1	Isoform of Q62417, Sorbin and SH3 domain-containing protein 1				Adherens junction;Insulin signaling pathway;PPAR signaling pathway	Proteomicsidentification;Referenceproteome;SH3domain		SH3_domain;SH3-like_dom_sf;SoHo_dom;SORBS1_SH3;SORBS1_SH3_1;SORBS1_SH3_2	SH3;Sorb		25.1316	25.3146	25.6552	24.4858	23.9869	24.1973
+	1.29455	-0.596161	A0A286YCV9;E9Q4K7	A0A286YCV9;E9Q4K7	A0A286YCV9_MOUSE;E9Q4K7_MOUSE	Kif13b	Kinesin family member 13B	biological regulation;cellular component movement;cellular process;cytoskeleton-dependent intracellular transport;establishment of localization;establishment of localization in cell;intracellular transport;microtubule-based movement;microtubule-based process;regulation of anatomical structure morphogenesis;regulation of axonogenesis;regulation of biological process;regulation of cell development;…	14-3-3 protein binding;adenyl nucleotide binding;adenyl ribonucleotide binding;ATP binding;ATPase activity;binding;catalytic activity;cytoskeletal protein binding;enzyme binding;hydrolase activity;hydrolase activity, acting on acid anhydrides;hydrolase activity, acting on acid anhydrides, in phosphorus-containing anhydrides;kinase binding;microtubule binding;microtubule motor activity;motor activ…	axon;axon part;cell part;cell projection;cell projection part;cytoplasm;cytoplasmic part;cytoskeletal part;cytosol;intracellular organelle part;intracellular part;kinesin complex;macromolecular complex;microtubule;microtubule associated complex;microvillus;neuron projection;organelle part;paranode region of axon;protein complex		3D-structure;ATP-binding;Coiledcoil;Cytoplasm;Microtubule;Motorprotein;Nucleotide-binding;Proteomicsidentification;Referenceproteome		CAP-Gly_dom_sf;CAP-Gly_domain;FHA_dom;Kinesin_assoc;Kinesin_motor_CS;Kinesin_motor_dom;Kinesin_motor_dom_sf;Kinesin-like;Kinesin-like_KIF1-typ;P-loop_NTPase;SMAD_FHA_dom_sf	CAP_GLY;KISc		24.8347	24.1622	24.2628	23.8134	23.7388	23.9191
+	1.47054	2.66327	A0A286YCX6	A0A286YCX6;E9PY51;A0A286YCE0	A0A286YCX6_MOUSE	Trappc8	Trafficking protein particle complex 8	cellular component organization;cellular component organization at cellular level;cellular component organization or biogenesis;cellular component organization or biogenesis at cellular level;cellular process;COPII vesicle coating;ER to Golgi vesicle-mediated transport;establishment of localization;establishment of localization in cell;Golgi organization;Golgi vesicle transport;intracellular tran…		cell part;cytoplasm;cytoplasmic part;Golgi apparatus part;intracellular organelle part;intracellular part;macromolecular complex;organelle part;protein complex;TRAPP complex		Proteomicsidentification;Referenceproteome		TPR-like_helical_dom_sf;TRAPP_III_complex_Trs85			20.0852	17.6652	17.5722	20.9174	21.4441	20.9509
	0.0247884	0.0199032	A0A286YD34	A0A286YD34	A0A286YD34_MOUSE	Sorbs1	Isoform of Q62417, Sorbin and SH3 domain-containing protein 1 (Fragment)					Proteomicsidentification;Referenceproteome;SH3domain		SH3_domain;SH3-like_dom_sf	SH3		17.7215	17.4104	16.8482	17.1825	17.405	17.4523
+	2.40401	1.62779	A0A286YD55;Q5SZT6	Q5SZT6;A0A286YD55	A0A286YD55_MOUSE;Q5SZT6_MOUSE	Zkscan4	Isoform of Q5SZT6, Zinc finger with KRAB and SCAN domains 4	biological regulation;regulation of biological process;regulation of biosynthetic process;regulation of cellular biosynthetic process;regulation of cellular macromolecule biosynthetic process;regulation of cellular metabolic process;regulation of cellular process;regulation of gene expression;regulation of macromolecule biosynthetic process;regulation of macromolecule metabolic process;regulation…	binding;core promoter proximal region DNA binding;core promoter proximal region sequence-specific DNA binding;DNA binding;identical protein binding;nucleic acid binding;nucleic acid binding transcription factor activity;protein binding;regulatory region DNA binding;regulatory region nucleic acid binding;RNA polymerase II core promoter proximal region sequence-specific DNA binding;RNA polymerase I…	cell part;intracellular organelle part;intracellular part;nuclear part;nucleoplasm;organelle part		Metal-binding;Nucleus;Proteomicsidentification;Referenceproteome;Zinc;Zinc-finger		SCAN_dom;SCAN_sf;Znf_C2H2_sf;Znf_C2H2_type	SCAN;ZnF_C2H2	+	19.0605	18.6187	18.2137	20.3656	20.0189	20.3918
	0.381854	-0.190901	A0A286YDA2	E9Q5C9;E9Q5C9-2;A0A286YCD1;A0A286YDT3;A0A286YDV7;A0A286YDZ1;A0A286YDA2	A0A286YDA2_MOUSE	Nolc1	Isoform of E9Q5C9, Nucleolar and coiled-body phosphoprotein 1	anatomical structure development;anatomical structure morphogenesis;biological regulation;box H/ACA snoRNA metabolic process;cell development;cell morphogenesis;cell morphogenesis involved in differentiation;cellular component morphogenesis;cellular component organization;cellular component organization at cellular level;cellular component organization or biogenesis;cellular component organizatio…	basal RNA polymerase II transcription machinery binding;basal transcription machinery binding;binding;binding, bridging;box C/D snoRNA binding;box H/ACA snoRNA binding;enzyme inhibitor activity;enzyme regulator activity;kinase inhibitor activity;kinase regulator activity;nuclear localization sequence binding;nucleic acid binding;peptide binding;protein binding;protein binding, bridging;protein di…	box C/D snoRNP complex;box H/ACA RNP complex;box H/ACA snoRNP complex;Cajal body;cell part;cytoplasm;fibrillar center;intracellular non-membrane-bounded organelle;intracellular organelle;intracellular organelle part;intracellular part;macromolecular complex;non-membrane-bounded organelle;nuclear body;nuclear part;nucleolar part;nucleolus;nucleoplasm;nucleoplasm part;organelle;organelle part;ribon…		Acetylation;Alternativesplicing;Cytoplasm;Isopeptidebond;Methylation;Nucleus;Phosphoprotein;Proteomicsidentification;Referenceproteome;Repeat;Ublconjugation		LisH;Srp40_C			26.4606	27.0666	27.0433	26.579	26.6147	26.8041
	0.885022	1.3855	A0A286YDI8;G3X972	G3X972;A0A286YDI8	A0A286YDI8_MOUSE;G3X972_MOUSE	Sec24c	Isoform of G3X972, Sec24-related gene family, member C (S. cerevisiae)	cargo loading into COPII-coated vesicle;cargo loading into vesicle;cellular component assembly;cellular component assembly at cellular level;cellular component organization;cellular component organization at cellular level;cellular component organization or biogenesis;cellular component organization or biogenesis at cellular level;cellular macromolecular complex assembly;cellular macromolecular c…	binding;cation binding;ion binding;metal ion binding;protein binding;SNARE binding;transition metal ion binding;zinc ion binding	cell part;COPII vesicle coat;cytoplasmic part;cytoplasmic vesicle part;cytosol;endoplasmic reticulum exit site;endoplasmic reticulum membrane;endoplasmic reticulum part;intracellular organelle part;intracellular part;macromolecular complex;membrane;membrane coat;membrane part;organelle membrane;organelle part;protein complex;vesicle coat	Protein processing in endoplasmic reticulum	Cytoplasmicvesicle;Proteintransport;Proteomicsidentification;Referenceproteome;Transport		ADF-H/Gelsolin-like_dom_sf;Gelsolin-like_dom;Gelsolin-like_dom_sf;Sec23/24_helical_dom;Sec23/24_helical_dom_sf;Sec23/24_trunk_dom;Sec23_24_beta_S;Sec24-like_trunk_dom;vWFA_dom_sf;Znf_Sec23_Sec24;Znf_Sec23_Sec24_sf			23.6711	22.1037	21.1799	23.6556	23.8183	23.6372
+	1.61895	0.745438	A0A286YDS9;E9QAE4	E9QAE4;A0A286YDS9	A0A286YDS9_MOUSE;E9QAE4_MOUSE	Nsd1	Isoform of O88491, Histone-lysine N-methyltransferase, H3 lysine-36-specific	biological regulation;cellular metabolic process;cellular process;metabolic process;methylation;one-carbon metabolic process;positive regulation of biological process;positive regulation of biosynthetic process;positive regulation of cellular biosynthetic process;positive regulation of cellular metabolic process;positive regulation of cellular process;positive regulation of gene expression;positi…	androgen receptor binding;binding;catalytic activity;cation binding;core promoter proximal region DNA binding;core promoter proximal region sequence-specific DNA binding;DNA binding;histone methyltransferase activity;histone methyltransferase activity (H3-K36 specific);histone-lysine N-methyltransferase activity;hormone receptor binding;ion binding;lysine N-methyltransferase activity;metal ion bi…	cell part;intracellular membrane-bounded organelle;intracellular organelle;intracellular part;membrane-bounded organelle;nucleus;organelle		Chromatinregulator;Metal-binding;Nucleus;Proteomicsidentification;Referenceproteome;S-adenosyl-L-methionine;Zinc;Zinc-finger		AWS_dom;C5HCH;PHD1_NSD1_2;PHD2_NSD1;PHD3_NSD1;PHD4_NSD1;PHD5_NSD1;Post-SET_dom;PWWP_dom;PWWP_NSD1_rpt2;SET_dom;SET_dom_sf;SET_NSD1;ZCWPW1/ZCWPW2;Zinc_finger_PHD-type_CS;Znf_FYVE_PHD;Znf_PHD;Znf_PHD-finger;Znf_RING;Znf_RING/FYVE/PHD	AWS;PHD;PostSET;PWWP;SET		20.987	20.5013	20.9906	21.8147	21.5485	21.3521
+	2.4219	-0.325076	A0A2I3BPN6;E9QAP7	E9QAP7;A0A2I3BPN6	A0A2I3BPN6_MOUSE;E9QAP7_MOUSE	Taf4	Isoform of E9QAP7, TATA-box-binding protein-associated factor 4	biological regulation;biosynthetic process;cellular biosynthetic process;cellular component assembly;cellular component assembly at cellular level;cellular component organization;cellular component organization at cellular level;cellular component organization or biogenesis;cellular component organization or biogenesis at cellular level;cellular macromolecular complex assembly;cellular macromolec…	aryl hydrocarbon receptor binding;binding;core promoter binding;core promoter sequence-specific DNA binding;DNA binding;nucleic acid binding;protein binding;protein dimerization activity;protein heterodimerization activity;receptor binding;regulatory region DNA binding;regulatory region nucleic acid binding;sequence-specific DNA binding;transcription factor binding;transcription regulatory region…	cell part;chromatin;chromosomal part;cytoplasmic part;cytosol;germ cell nucleus;histone acetyltransferase complex;histone methyltransferase complex;intracellular membrane-bounded organelle;intracellular organelle;intracellular organelle part;intracellular part;macromolecular complex;male germ cell nucleus;membrane-bounded organelle;methyltransferase complex;MLL1 complex;nuclear part;nucleoplasm;n…	Basal transcription factors;Huntington's disease	Nucleus;Proteomicsidentification;Referenceproteome;Transcription;Transcriptionregulation		Histone-fold;TAF4;TAF4_C;TAFH/NHR1_dom_sf;TAFH_NHR1	TAFH		24.4628	24.4059	24.4829	24.0617	24.2209	24.0937
[truncated: 6,597 more rows]

## Sheet: Transcription_factors
Upregulated in CD	Exclusive CD	Upregulated in HFD	Exclusive HFD
A0A668KL68	IKZF3	A0A087WSP5;Q8C3V4;Q99K94	ZFP37
A2A7P4	D3Z2J5;E9Q9V3;F6Z4B2;F8VQL9	A0A286YD55;Q5SZT6	A0A286YD55;Q5SZT6
HNF6	B2RR24;S4R299	E9Q8I7	ARNT
THB	XPA	ZN809	PPARG
KLF15	FOXA3	SP100	NFYA
	NR1I3	ZMAT3	A0A087WSP5;Q8C3V4;Q99K94
	A0A668KL68	HMGB3	STAT6
	ZBT24	JUN	PEBB
	A2A7P4	GCR	ZFP64
		JUNB	RUNX1
		ZFP37
		SPI1
		PO2F1;PO2F2;PO2F3
		NFKB1
		TEAD1
		HMGB2
		FOXK1
		STAT1
		STAT3
		FOSL2
		STAT6
		ARNT
		MAF
		YBOX1
		CASP
		IKZF1
		RUNX1
		TF65
		PEBB
		ERR2
		MAFK
		RUNX3
		SP110
[truncated: 9 more rows]

## Sheet: Significant proteins enrichment
Selection value	Category column	Category value	Total size	Selection size	Category size	Intersection size	Enrichment factor	P value	Benj. Hoch. FDR
[truncated: 749 more rows]
